# Supplementary material for: CHIP-dependent regulation of the actin cytoskeleton is linked to neuronal cell membrane integrity
Source: iScience. 2021 Jul 17;24(8):102878. doi: 10.1016/j.isci.2021.102878 (PMC8350547; doi:10.1016/j.isci.2021.102878)
Supplement: Data S1. ▪▪▪ [file mmc2.xlsx]

## Sheet: Sheet1
Row	Index	Peak Name	m/z	Ret. Time	Group	Use	t-value	p-value	Mean 1	Mean 2	Median 1	Median 2	Sigma 1	Sigma 2	Delta	Fold Change	Log (Fold Change)	Log p value	-log p value
999	999	sp|P02808|STAT_HUMAN	N/A	N/A	Statherin OS=Homo sapiens GN=STATH PE=1 SV=2	TRUE	-1.94163	0.07	20581.4	257127	14581.4	20753	14608.9	365193	-236546	0.0800438	-1.09667	-1.1549	1.1549
282	282	sp|P14136|GFAP_HUMAN	N/A	N/A	Glial fibrillary acidic protein OS=Homo sapiens GN=GFAP PE=1 SV=1	TRUE	-3.60395	0.00238	141722	1.55992e+06	149132	1.75267e+06	41751.9	1.1798e+06	-1.4182e+06	0.0908521	-1.04167	-2.62342	2.62342
238	238	sp|P07355|ANXA2_HUMAN	N/A	N/A	Annexin A2 OS=Homo sapiens GN=ANXA2 PE=1 SV=2	TRUE	-7.35982	1.6081e-06	206153	2.05785e+06	196445	1.61111e+06	94640.5	748830	-1.8517e+06	0.100179	-0.999225	-5.79369	5.79369
1892	1892	tr|E9PQN9|E9PQN9_HUMAN	N/A	N/A	Interferon-induced transmembrane protein 2 OS=Homo sapiens GN=IFITM2 PE=1 SV=1	TRUE	-12.9567	6.7199e-10	7325.32	71298.6	5893.44	68898.1	4291.39	14177.2	-63973.3	0.102741	-0.988254	-9.17264	9.17264
1531	1531	sp|P17931|LEG3_HUMAN	N/A	N/A	Galectin-3 OS=Homo sapiens GN=LGALS3 PE=1 SV=5	TRUE	-6.76255	4.5604e-06	28909.3	268818	31135.9	228334	10863.5	105872	-239908	0.107543	-0.96842	-5.341	5.341
937	937	tr|E9PGZ1|E9PGZ1_HUMAN	N/A	N/A	Caldesmon OS=Homo sapiens GN=CALD1 PE=1 SV=1	TRUE	-5.00363	0.00013	64459.5	383830	53007.7	288982	34570.1	188337	-319371	0.167938	-0.774852	-3.88606	3.88606
1167	1167	sp|P31949|S10AB_HUMAN	N/A	N/A	Protein S100-A11 OS=Homo sapiens GN=S100A11 PE=1 SV=2	TRUE	-5.37542	6.1887e-05	61026.6	331022	61712.5	303090	18293.4	149569	-269995	0.184358	-0.734337	-4.2084	4.2084
666	666	sp|P02545|LMNA_HUMAN	N/A	N/A	Prelamin-A/C OS=Homo sapiens GN=LMNA PE=1 SV=1	TRUE	-6.91544	3.4764e-06	104922	440133	93874.5	346146	30490.6	142186	-335211	0.238387	-0.622717	-5.45887	5.45887
1678	1678	sp|P30498|1B78_HUMAN	N/A	N/A	HLA class I histocompatibility antigen, B-78 alpha chain OS=Homo sapiens GN=HLA-B PE=1 SV=1	TRUE	-5.85033	2.4615e-05	35920.2	136228	38875.3	142203	13499.4	49633.9	-100308	0.263677	-0.578928	-4.6088	4.6088
1889	1889	tr|H0YF25|H0YF25_HUMAN	N/A	N/A	Parkinson disease 7 domain-containing protein 1 (Fragment) OS=Homo sapiens GN=PDDC1 PE=1 SV=1	TRUE	-1.97266	0.06607	59298.8	218664	23084.3	94048.5	56563.1	235668	-159365	0.271187	-0.566731	-1.18	1.18
218	218	sp|P04083|ANXA1_HUMAN	N/A	N/A	Annexin A1 OS=Homo sapiens GN=ANXA1 PE=1 SV=2	TRUE	-8.61728	2.0869e-07	376489	1.37653e+06	384570	1.33833e+06	65440.6	341945	-1.00004e+06	0.273507	-0.563032	-6.6805	6.6805
1642	1642	sp|Q9UBI6|GBG12_HUMAN	N/A	N/A	Guanine nucleotide-binding protein G(I)/G(S)/G(O) subunit gamma-12 OS=Homo sapiens GN=GNG12 PE=1 SV=3	TRUE	-8.57505	2.2279e-07	44774.9	163509	40188.2	146820	16622.7	38068.3	-118734	0.273838	-0.562506	-6.6521	6.6521
746	746	sp|P37802|TAGL2_HUMAN	N/A	N/A	Transgelin-2 OS=Homo sapiens GN=TAGLN2 PE=1 SV=3	TRUE	-6.42444	8.4068e-06	267762	973738	269151	842681	34517.8	327856	-705977	0.274983	-0.560694	-5.07537	5.07537
360	360	sp|P10909|CLUS_HUMAN	N/A	N/A	Clusterin OS=Homo sapiens GN=CLU PE=1 SV=1	TRUE	-11.1282	6.087e-09	981679	3.37393e+06	986116	3.08165e+06	82092.7	639670	-2.39225e+06	0.29096	-0.536166	-8.2156	8.2156
1777	1777	tr|A0A0A6YYC7|A0A0A6YYC7_HUMAN	N/A	N/A	HCG2042749, isoform CRA_d OS=Homo sapiens GN=ZFP91-CNTF PE=4 SV=1	TRUE	-2.07294	0.05469	16066.2	53130.4	16017.7	28724	11038.6	52492.2	-37064.3	0.302391	-0.519432	-1.26209	1.26209
1883	1883	sp|P21741|MK_HUMAN	N/A	N/A	Midkine OS=Homo sapiens GN=MDK PE=1 SV=1	TRUE	-12.3078	1.4242e-09	19979.7	64522.5	20176.6	65920.3	4148.48	10033.4	-44542.8	0.309655	-0.509123	-8.84643	8.84643
1689	1689	tr|F5H390|F5H390_HUMAN	N/A	N/A	Coronin OS=Homo sapiens GN=CORO1B PE=1 SV=1	TRUE	-1.55146	0.14034	7907.41	25184.2	5157.56	2212.2	6723.62	32723.9	-17276.8	0.313983	-0.503094	-0.852819	0.852819
1570	1570	sp|P09382|LEG1_HUMAN	N/A	N/A	Galectin-1 OS=Homo sapiens GN=LGALS1 PE=1 SV=2	TRUE	-4.71343	0.00023	25824	80809.5	20792.7	91079	19019.2	29378.1	-54985.5	0.319566	-0.49544	-3.63827	3.63827
2002	2002	sp|Q5D862|FILA2_HUMAN	N/A	N/A	Filaggrin-2 OS=Homo sapiens GN=FLG2 PE=1 SV=1	TRUE	-4.62889	0.00028	25101.3	77241.7	19230.6	91925.3	22359.4	25337.3	-52140.4	0.324971	-0.488155	-3.55284	3.55284
1979	1979	sp|P04279|SEMG1_HUMAN	N/A	N/A	Semenogelin-1 OS=Homo sapiens GN=SEMG1 PE=1 SV=2	TRUE	-2.68271	0.01634	3311.5	9899.79	2292.71	7304.43	2318.02	6993.34	-6588.29	0.334502	-0.475601	-1.78675	1.78675
1216	1216	sp|Q01995|TAGL_HUMAN	N/A	N/A	Transgelin OS=Homo sapiens GN=TAGLN PE=1 SV=4	TRUE	-3.33667	0.00418	52772.7	156378	45919.8	129559	33876.4	86773.4	-103605	0.337469	-0.471767	-2.37882	2.37882
1380	1380	sp|P04259|K2C6B_HUMAN	N/A	N/A	Keratin, type II cytoskeletal 6B OS=Homo sapiens GN=KRT6B PE=1 SV=5	TRUE	-1.78986	0.09242	29448.2	86134.3	18942	28580.5	26681.3	91188.5	-56686	0.341887	-0.466117	-1.03423	1.03423
323	323	sp|P50454|SERPH_HUMAN	N/A	N/A	Serpin H1 OS=Homo sapiens GN=SERPINH1 PE=1 SV=2	TRUE	-11.0751	6.5168e-09	587691	1.71274e+06	589174	1.59392e+06	20590.3	304056	-1.12505e+06	0.343128	-0.464543	-8.18597	8.18597
892	892	tr|A0A0A0MT01|A0A0A0MT01_HUMAN	N/A	N/A	Gelsolin OS=Homo sapiens GN=GSN PE=1 SV=1	TRUE	-9.54179	5.2542e-08	80664.4	232185	80477	241209	7366.63	47066.1	-151521	0.347414	-0.459153	-7.27949	7.27949
1161	1161	sp|P02533|K1C14_HUMAN	N/A	N/A	Keratin, type I cytoskeletal 14 OS=Homo sapiens GN=KRT14 PE=1 SV=4	TRUE	-3.45836	0.00324	125907	361219	118926	344992	95995.2	180144	-235313	0.34856	-0.457722	-2.48945	2.48945
2097	2097	sp|Q09666|AHNK_HUMAN	N/A	N/A	Neuroblast differentiation-associated protein AHNAK OS=Homo sapiens GN=AHNAK PE=1 SV=2	TRUE	-2.6565	0.01724	45834.1	131473	24231.7	124795	31989.5	91268.1	-85638.4	0.348621	-0.457646	-1.76346	1.76346
112	112	sp|P02538|K2C6A_HUMAN	N/A	N/A	Keratin, type II cytoskeletal 6A OS=Homo sapiens GN=KRT6A PE=1 SV=3	TRUE	-2.18341	0.04425	148934	418375	108959	208222	115922	351596	-269441	0.355981	-0.448573	-1.35409	1.35409
810	810	sp|Q92743|HTRA1_HUMAN	N/A	N/A	Serine protease HTRA1 OS=Homo sapiens GN=HTRA1 PE=1 SV=1	TRUE	-7.4282	1.4316e-06	423432	1.14168e+06	443296	1.10984e+06	74206	280425	-718251	0.370884	-0.430762	-5.84418	5.84418
1157	1157	sp|Q96P70|IPO9_HUMAN	N/A	N/A	Importin-9 OS=Homo sapiens GN=IPO9 PE=1 SV=3	TRUE	-2.45396	0.02597	10232.1	27280.9	9828.9	18570.8	2674.02	20670.1	-17048.8	0.375065	-0.425894	-1.58553	1.58553
1017	1017	tr|H9KV75|H9KV75_HUMAN	N/A	N/A	Alpha-actinin-1 OS=Homo sapiens GN=ACTN1 PE=1 SV=1	TRUE	-4.72907	0.00023	99413.4	261291	88664.2	258000	53757.3	87496.1	-161877	0.38047	-0.419679	-3.63827	3.63827
1594	1594	sp|Q96HC4|PDLI5_HUMAN	N/A	N/A	PDZ and LIM domain protein 5 OS=Homo sapiens GN=PDLIM5 PE=1 SV=5	TRUE	-7.2362	1.9874e-06	17063.7	44623.5	16968.1	43744.7	2587.17	11129	-27559.8	0.382392	-0.417491	-5.70171	5.70171
18	18	tr|Q5HY54|Q5HY54_HUMAN	N/A	N/A	Filamin-A OS=Homo sapiens GN=FLNA PE=1 SV=1	TRUE	-7.46494	1.3452e-06	539284	1.3909e+06	535561	1.27673e+06	44709.4	339314	-851617	0.387723	-0.411479	-5.87121	5.87121
25	25	sp|P04264|K2C1_HUMAN	N/A	N/A	Keratin, type II cytoskeletal 1 OS=Homo sapiens GN=KRT1 PE=1 SV=6	TRUE	-4.09014	0.00085	1.55681e+06	3.9355e+06	1.48254e+06	4.32321e+06	1.16655e+06	1.29736e+06	-2.37869e+06	0.395582	-0.402763	-3.07058	3.07058
1969	1969	sp|Q16650|TBR1_HUMAN	N/A	N/A	T-box brain protein 1 OS=Homo sapiens GN=TBR1 PE=2 SV=1	TRUE	-3.20688	0.0055	10184.1	25480.1	4201.72	27353.6	10752.9	9440.85	-15296	0.399688	-0.398279	-2.25964	2.25964
1013	1013	sp|P13647|K2C5_HUMAN	N/A	N/A	Keratin, type II cytoskeletal 5 OS=Homo sapiens GN=KRT5 PE=1 SV=3	TRUE	-3.3313	0.00423	195420	488875	146254	624134	146004	220276	-293455	0.399735	-0.398228	-2.37366	2.37366
34	34	sp|P35527|K1C9_HUMAN	N/A	N/A	Keratin, type I cytoskeletal 9 OS=Homo sapiens GN=KRT9 PE=1 SV=3	TRUE	-4.01394	0.001	1.4321e+06	3.54594e+06	1.51445e+06	3.47702e+06	1.0456e+06	1.18436e+06	-2.11383e+06	0.403872	-0.393756	-3	3
1723	1723	sp|Q86YZ3|HORN_HUMAN	N/A	N/A	Hornerin OS=Homo sapiens GN=HRNR PE=1 SV=2	TRUE	-1.93039	0.07148	1756.51	4235.37	856.742	3688.85	1839.32	3384.9	-2478.85	0.414725	-0.38224	-1.14582	1.14582
838	838	sp|Q93008|USP9X_HUMAN	N/A	N/A	Probable ubiquitin carboxyl-terminal hydrolase FAF-X OS=Homo sapiens GN=USP9X PE=1 SV=3	TRUE	-7.09247	2.5489e-06	234059	533574	172377	544711	120432	39326.3	-299515	0.438662	-0.35787	-5.59365	5.59365
85	85	sp|P08133|ANXA6_HUMAN	N/A	N/A	Annexin A6 OS=Homo sapiens GN=ANXA6 PE=1 SV=3	TRUE	-4.85717	0.00017	1.05294e+06	2.38711e+06	1.04116e+06	2.1004e+06	52481.9	822367	-1.33417e+06	0.441095	-0.355467	-3.76955	3.76955
1722	1722	sp|Q9BXW7|CECR5_HUMAN	N/A	N/A	Cat eye syndrome critical region protein 5 OS=Homo sapiens GN=CECR5 PE=1 SV=1	TRUE	-1.46228	0.16303	24441.7	54043.1	26776.6	46051	13818.2	59136.8	-29601.4	0.452263	-0.344609	-0.787732	0.787732
169	169	sp|P08758|ANXA5_HUMAN	N/A	N/A	Annexin A5 OS=Homo sapiens GN=ANXA5 PE=1 SV=2	TRUE	-8.31885	3.3277e-07	2.36559e+06	5.20948e+06	2.45266e+06	4.92859e+06	198629	1.00616e+06	-2.84389e+06	0.454094	-0.342855	-6.47786	6.47786
79	79	sp|P13645|K1C10_HUMAN	N/A	N/A	Keratin, type I cytoskeletal 10 OS=Homo sapiens GN=KRT10 PE=1 SV=6	TRUE	-3.62511	0.00228	1.16216e+06	2.49115e+06	985547	2.62653e+06	734998	818156	-1.32899e+06	0.466516	-0.331134	-2.64207	2.64207
1175	1175	sp|P04271|S100B_HUMAN	N/A	N/A	Protein S100-B OS=Homo sapiens GN=S100B PE=1 SV=2	TRUE	-2.66253	0.01703	88135.7	187716	45501.6	154388	88155.7	69410.9	-99580.6	0.469515	-0.32835	-1.76879	1.76879
908	908	tr|A6NLN1|A6NLN1_HUMAN	N/A	N/A	Polypyrimidine tract binding protein 1, isoform CRA_b OS=Homo sapiens GN=PTBP1 PE=1 SV=4	TRUE	-13.7097	2.9206e-10	122462	259875	118380	257647	17994.1	24090.7	-137412	0.471236	-0.326762	-9.53453	9.53453
1913	1913	sp|Q9BVC6|TM109_HUMAN	N/A	N/A	Transmembrane protein 109 OS=Homo sapiens GN=TMEM109 PE=1 SV=1	TRUE	-6.26068	1.1369e-05	108353	224910	116883	235662	30026.7	47093.6	-116556	0.481764	-0.317166	-4.94428	4.94428
1404	1404	tr|C9JR52|C9JR52_HUMAN	N/A	N/A	Pleiotrophin OS=Homo sapiens GN=PTN PE=1 SV=1	TRUE	-10.2145	2.043e-08	79755.2	163818	85496.7	170053	19158.4	15573.2	-84063	0.486852	-0.312603	-7.68973	7.68973
773	773	sp|Q9BUF5|TBB6_HUMAN	N/A	N/A	Tubulin beta-6 chain OS=Homo sapiens GN=TUBB6 PE=1 SV=1	TRUE	-23.5501	7.6006e-14	158642	325640	159424	326135	13210.2	16675	-166998	0.487169	-0.31232	-13.1192	13.1192
1313	1313	tr|A0A0C4DGS5|A0A0C4DGS5_HUMAN	N/A	N/A	Golgi autoantigen, golgin subfamily a, 2, isoform CRA_a OS=Homo sapiens GN=GOLGA2 PE=1 SV=1	TRUE	-2.61575	0.01873	575613	1.1551e+06	704389	1.39232e+06	292199	596930	-579483	0.498325	-0.302488	-1.72746	1.72746
1402	1402	tr|H0YA05|H0YA05_HUMAN	N/A	N/A	Palladin (Fragment) OS=Homo sapiens GN=PALLD PE=1 SV=1	TRUE	-4.23864	0.00063	93919.4	187912	93542.5	183202	27779.5	60447.5	-93992.2	0.499806	-0.301198	-3.20066	3.20066
245	245	sp|P08779|K1C16_HUMAN	N/A	N/A	Keratin, type I cytoskeletal 16 OS=Homo sapiens GN=KRT16 PE=1 SV=4	TRUE	-1.69828	0.10881	120068	239831	134124	153304	80887.6	195485	-119762	0.500638	-0.300476	-0.963331	0.963331
1968	1968	sp|P14209|CD99_HUMAN	N/A	N/A	CD99 antigen OS=Homo sapiens GN=CD99 PE=1 SV=1	TRUE	-7.49277	1.2834e-06	46366.5	92224.6	46324.8	85127	2007.91	18250.8	-45858.1	0.502757	-0.298642	-5.89164	5.89164
823	823	sp|P04792|HSPB1_HUMAN	N/A	N/A	Heat shock protein beta-1 OS=Homo sapiens GN=HSPB1 PE=1 SV=2	TRUE	-8.98246	1.1962e-07	829683	1.64971e+06	871925	1.64572e+06	165066	218544	-820029	0.502926	-0.298496	-6.9222	6.9222
1188	1188	sp|P05556|ITB1_HUMAN	N/A	N/A	Integrin beta-1 OS=Homo sapiens GN=ITGB1 PE=1 SV=2	TRUE	-7.14224	2.3378e-06	185911	366609	181646	346163	54480	52845.8	-180698	0.50711	-0.294897	-5.63119	5.63119
2040	2040	RRRRRtr|H7C3M8|H7C3M8_HUMAN	N/A	N/A	REVERSED Sarcolemmal membrane-associated protein (Fragment) OS=Homo sapiens GN=SLMAP PE=1 SV=1	TRUE	-5.16056	9.4806e-05	221824	435673	242481	493781	42922.2	116673	-213849	0.509152	-0.293153	-4.02316	4.02316
1098	1098	sp|O60664|PLIN3_HUMAN	N/A	N/A	Perilipin-3 OS=Homo sapiens GN=PLIN3 PE=1 SV=3	TRUE	-8.22506	3.862e-07	112506	217427	118270	227083	15138.7	35147	-104921	0.517444	-0.286137	-6.41319	6.41319
1707	1707	sp|P23471|PTPRZ_HUMAN	N/A	N/A	Receptor-type tyrosine-protein phosphatase zeta OS=Homo sapiens GN=PTPRZ1 PE=1 SV=4	TRUE	-8.00885	5.4664e-07	254660	491003	283968	483114	50420	72770.5	-236344	0.518652	-0.285124	-6.2623	6.2623
793	793	sp|P81605|DCD_HUMAN	N/A	N/A	Dermcidin OS=Homo sapiens GN=DCD PE=1 SV=2	TRUE	-2.72813	0.01489	349113	670671	514304	623608	222093	275153	-321558	0.520543	-0.283543	-1.82711	1.82711
446	446	sp|Q15417|CNN3_HUMAN	N/A	N/A	Calponin-3 OS=Homo sapiens GN=CNN3 PE=1 SV=1	TRUE	-6.00116	1.8482e-05	952584	1.82701e+06	955029	1.79329e+06	56492.6	433464	-874427	0.521389	-0.282838	-4.73325	4.73325
443	443	tr|A0A0A0MRA8|A0A0A0MRA8_HUMAN	N/A	N/A	Band 4.1-like protein 3 OS=Homo sapiens GN=EPB41L3 PE=1 SV=1	TRUE	-7.27608	1.8558e-06	298010	570067	307429	587683	33581.3	107027	-272058	0.522762	-0.281696	-5.73147	5.73147
30	30	sp|P48681|NEST_HUMAN	N/A	N/A	Nestin OS=Homo sapiens GN=NES PE=1 SV=2	TRUE	-14.4203	1.3779e-10	1.00458e+06	1.89787e+06	1.01743e+06	1.84981e+06	37293.6	182060	-893291	0.529318	-0.276283	-9.86078	9.86078
421	421	sp|Q15149|PLEC_HUMAN	N/A	N/A	Plectin OS=Homo sapiens GN=PLEC PE=1 SV=3	TRUE	-7.27617	1.8555e-06	415039	775400	419039	769539	59871.6	135981	-360360	0.535259	-0.271436	-5.73154	5.73154
1862	1862	sp|Q9UNW1|MINP1_HUMAN	N/A	N/A	Multiple inositol polyphosphate phosphatase 1 OS=Homo sapiens GN=MINPP1 PE=1 SV=1	TRUE	-3.43383	0.00341	24675.2	45414.2	24364.7	54281.7	1840.86	18025.1	-20739.1	0.543335	-0.264932	-2.46725	2.46725
1847	1847	sp|Q9H1E5|TMX4_HUMAN	N/A	N/A	Thioredoxin-related transmembrane protein 4 OS=Homo sapiens GN=TMX4 PE=1 SV=1	TRUE	-2.23389	0.04011	165909	302951	169913	205261	23398.7	182547	-137042	0.547642	-0.261503	-1.39675	1.39675
1982	1982	sp|P49748|ACADV_HUMAN	N/A	N/A	Very long-chain specific acyl-CoA dehydrogenase, mitochondrial OS=Homo sapiens GN=ACADVL PE=1 SV=1	TRUE	-5.49222	4.9198e-05	42471.3	77306	44326.3	76666.9	14165.4	12704	-34834.7	0.549392	-0.260118	-4.30805	4.30805
1560	1560	tr|J3KQN4|J3KQN4_HUMAN	N/A	N/A	60S ribosomal protein L36a OS=Homo sapiens GN=RPL36A PE=3 SV=1	TRUE	-2.41953	0.02782	67733.4	121568	81018.9	135166	43476.1	50649.9	-53834.7	0.557164	-0.254017	-1.55564	1.55564
1225	1225	tr|A0A0C4DGH0|A0A0C4DGH0_HUMAN	N/A	N/A	CD276 antigen OS=Homo sapiens GN=CD276 PE=1 SV=1	TRUE	-9.11353	9.8336e-08	145990	261415	141671	256527	20507.1	31986.8	-115426	0.558459	-0.253009	-7.00729	7.00729
1361	1361	sp|Q96AY3|FKB10_HUMAN	N/A	N/A	Peptidyl-prolyl cis-trans isomerase FKBP10 OS=Homo sapiens GN=FKBP10 PE=1 SV=1	TRUE	-8.56565	2.2606e-07	82910.1	146999	87777.6	151699	14920.7	16769.2	-64088.8	0.564019	-0.248706	-6.64578	6.64578
1790	1790	sp|Q15814|TBCC_HUMAN	N/A	N/A	Tubulin-specific chaperone C OS=Homo sapiens GN=TBCC PE=1 SV=2	TRUE	-2.1644	0.0459	53790.9	94290.7	54808	93170.3	32313.9	45901.8	-40499.7	0.57048	-0.24376	-1.33819	1.33819
1813	1813	sp|Q92934|BAD_HUMAN	N/A	N/A	Bcl2-associated agonist of cell death OS=Homo sapiens GN=BAD PE=1 SV=3	TRUE	-2.55019	0.0214	23082.4	40276.3	29608.3	45301.6	14411.2	14192.9	-17194	0.5731	-0.24177	-1.66959	1.66959
2031	2031	tr|D6RIZ4|D6RIZ4_HUMAN	N/A	N/A	Major facilitator superfamily domain-containing protein 10 OS=Homo sapiens GN=MFSD10 PE=1 SV=1	TRUE	-4.33342	0.00051	19413.7	33807.7	24447.8	33821.4	9582.83	2732.72	-14394	0.574239	-0.240907	-3.29243	3.29243
374	374	sp|P26038|MOES_HUMAN	N/A	N/A	Moesin OS=Homo sapiens GN=MSN PE=1 SV=3	TRUE	-4.73736	0.00022	1.2684e+06	2.19592e+06	1.2565e+06	1.98402e+06	87879.2	580755	-927522	0.577617	-0.23836	-3.65758	3.65758
803	803	tr|H3BR70|H3BR70_HUMAN	N/A	N/A	Pyruvate kinase OS=Homo sapiens GN=PKM PE=1 SV=1	TRUE	-2.2419	0.03949	1.93017e+06	3.33657e+06	1.92335e+06	4.05769e+06	66081.6	1.88081e+06	-1.4064e+06	0.578489	-0.237705	-1.40351	1.40351
1900	1900	sp|P12273|PIP_HUMAN	N/A	N/A	Prolactin-inducible protein OS=Homo sapiens GN=PIP PE=1 SV=1	TRUE	-1.95401	0.06841	25454.1	43821.7	35519.7	42700.1	17793.9	21877.2	-18367.6	0.580856	-0.235931	-1.16488	1.16488
954	954	sp|Q16527|CSRP2_HUMAN	N/A	N/A	Cysteine and glycine-rich protein 2 OS=Homo sapiens GN=CSRP2 PE=1 SV=3	TRUE	-4.89938	0.00016	329741	565830	325609	489889	29072	141609	-236089	0.582756	-0.234514	-3.79588	3.79588
1430	1430	sp|Q8TAT2|FGFP3_HUMAN	N/A	N/A	Fibroblast growth factor-binding protein 3 OS=Homo sapiens GN=FGFBP3 PE=1 SV=1	TRUE	-4.04598	0.00094	98578	169064	107100	181406	19028.6	48676.4	-70485.8	0.583082	-0.23427	-3.02687	3.02687
1262	1262	sp|Q6YN16|HSDL2_HUMAN	N/A	N/A	Hydroxysteroid dehydrogenase-like protein 2 OS=Homo sapiens GN=HSDL2 PE=1 SV=1	TRUE	-4.97982	0.00014	86558.9	147019	95943	151161	31993.1	17408.7	-60459.7	0.588761	-0.230061	-3.85387	3.85387
1195	1195	tr|A0A0A0MSQ0|A0A0A0MSQ0_HUMAN	N/A	N/A	Plastin-3 OS=Homo sapiens GN=PLS3 PE=1 SV=1	TRUE	-3.15584	0.00612	61313.4	104064	54484.2	105443	31736	25385.4	-42750.9	0.589187	-0.229746	-2.21325	2.21325
1822	1822	sp|Q6FI13|H2A2A_HUMAN	N/A	N/A	Histone H2A type 2-A OS=Homo sapiens GN=HIST2H2AA3 PE=1 SV=3	TRUE	-2.4796	0.02466	19089	32251	18058.5	31966.7	6137.78	14694	-13162	0.591888	-0.22776	-1.60801	1.60801
428	428	sp|P35908|K22E_HUMAN	N/A	N/A	Keratin, type II cytoskeletal 2 epidermal OS=Homo sapiens GN=KRT2 PE=1 SV=2	TRUE	-3.74709	0.00176	340059	569522	315370	614238	143490	114721	-229463	0.597096	-0.223956	-2.75449	2.75449
1391	1391	sp|Q3ZCM7|TBB8_HUMAN	N/A	N/A	Tubulin beta-8 chain OS=Homo sapiens GN=TUBB8 PE=1 SV=2	TRUE	-3.00115	0.00846	566275	947475	566446	1.10674e+06	38848.6	379067	-381199	0.597668	-0.22354	-2.07263	2.07263
1964	1964	sp|Q9Y305|ACOT9_HUMAN	N/A	N/A	Acyl-coenzyme A thioesterase 9, mitochondrial OS=Homo sapiens GN=ACOT9 PE=1 SV=2	TRUE	-1.03066	0.31803	6957.84	11577.4	3401.31	1986.58	5496.96	12271.4	-4619.52	0.600987	-0.221135	-0.497532	0.497532
2011	2011	sp|Q96DG6|CMBL_HUMAN	N/A	N/A	Carboxymethylenebutenolidase homolog OS=Homo sapiens GN=CMBL PE=1 SV=1	TRUE	-0.955273	0.35365	7963.57	13211.3	3682.97	9586.24	10300.3	12864.6	-5247.68	0.602787	-0.219836	-0.451426	0.451426
1518	1518	sp|Q99523|SORT_HUMAN	N/A	N/A	Sortilin OS=Homo sapiens GN=SORT1 PE=1 SV=3	TRUE	-2.32182	0.03376	41306.6	68062	44160	76308.6	22277.6	26435.3	-26755.4	0.606896	-0.216886	-1.4716	1.4716
1627	1627	sp|P53990|IST1_HUMAN	N/A	N/A	IST1 homolog OS=Homo sapiens GN=IST1 PE=1 SV=1	TRUE	-3.8396	0.00145	192117	314978	206766	309711	88206.8	37877.4	-122861	0.609937	-0.214715	-2.83863	2.83863
2055	2055	sp|P61073|CXCR4_HUMAN	N/A	N/A	C-X-C chemokine receptor type 4 OS=Homo sapiens GN=CXCR4 PE=1 SV=1	TRUE	-3.40104	0.00365	16373.2	26750.2	19855.1	26955.7	7781.51	4820.03	-10377	0.612076	-0.213194	-2.43771	2.43771
1359	1359	sp|Q13492|PICAL_HUMAN	N/A	N/A	Phosphatidylinositol-binding clathrin assembly protein OS=Homo sapiens GN=PICALM PE=1 SV=2	TRUE	-1.90544	0.07486	55322.6	90130.5	45097.5	110324	42557.4	34528.9	-34807.9	0.613805	-0.211969	-1.12575	1.12575
896	896	tr|H0YL52|H0YL52_HUMAN	N/A	N/A	Tropomyosin alpha-1 chain (Fragment) OS=Homo sapiens GN=TPM1 PE=1 SV=1	TRUE	-2.88574	0.01075	202743	328112	190649	256008	30456.9	126725	-125370	0.617907	-0.209077	-1.96859	1.96859
914	914	sp|Q15942|ZYX_HUMAN	N/A	N/A	Zyxin OS=Homo sapiens GN=ZYX PE=1 SV=1	TRUE	-2.09363	0.05258	25235.8	40673.8	19862.3	44731.7	12387.5	18327.6	-15437.9	0.620445	-0.207297	-1.27918	1.27918
852	852	sp|Q8N8S7|ENAH_HUMAN	N/A	N/A	Protein enabled homolog OS=Homo sapiens GN=ENAH PE=1 SV=2	TRUE	-3.71522	0.00188	191530	307997	174557	295378	54226.7	76838.1	-116467	0.621856	-0.20631	-2.72584	2.72584
1758	1758	tr|K7ELQ9|K7ELQ9_HUMAN	N/A	N/A	Transmembrane protein 205 (Fragment) OS=Homo sapiens GN=TMEM205 PE=1 SV=1	TRUE	-4.31809	0.00053	64742.8	103361	75126.6	106884	22283.6	14942.8	-38618	0.626377	-0.203164	-3.27572	3.27572
1974	1974	tr|J3KRC4|J3KRC4_HUMAN	N/A	N/A	5'(3')-deoxyribonucleotidase, cytosolic type OS=Homo sapiens GN=NT5C PE=1 SV=1	TRUE	-1.51135	0.1502	5249.36	8363.38	5649.19	8789.5	3922.2	4777.47	-3114.02	0.62766	-0.202275	-0.82333	0.82333
1259	1259	sp|P12955|PEPD_HUMAN	N/A	N/A	Xaa-Pro dipeptidase OS=Homo sapiens GN=PEPD PE=1 SV=3	TRUE	-1.86903	0.08004	2060.36	3282.54	2001.69	2949.2	718.552	1825.39	-1222.18	0.627673	-0.202267	-1.09669	1.09669
1645	1645	sp|P13807|GYS1_HUMAN	N/A	N/A	Glycogen [starch] synthase, muscle OS=Homo sapiens GN=GYS1 PE=1 SV=2	TRUE	-1.41351	0.17667	97666.1	154754	103558	119472	22516.1	119051	-57087.5	0.631107	-0.199897	-0.752837	0.752837
1600	1600	sp|P49207|RL34_HUMAN	N/A	N/A	60S ribosomal protein L34 OS=Homo sapiens GN=RPL34 PE=1 SV=3	TRUE	-1.59633	0.12997	616651	975207	338405	1.26686e+06	427305	521025	-358556	0.632328	-0.199058	-0.886157	0.886157
1200	1200	sp|P55084|ECHB_HUMAN	N/A	N/A	Trifunctional enzyme subunit beta, mitochondrial OS=Homo sapiens GN=HADHB PE=1 SV=3	TRUE	-6.83146	4.0338e-06	349358	552153	346467	524274	18028.7	87212.6	-202795	0.632719	-0.198789	-5.39429	5.39429
1937	1937	sp|P25205|MCM3_HUMAN	N/A	N/A	DNA replication licensing factor MCM3 OS=Homo sapiens GN=MCM3 PE=1 SV=3	TRUE	-14.2784	1.5967e-10	79291	125131	80160.2	124093	7595.5	5921.97	-45839.7	0.633665	-0.19814	-9.79678	9.79678
631	631	sp|P18206|VINC_HUMAN	N/A	N/A	Vinculin OS=Homo sapiens GN=VCL PE=1 SV=4	TRUE	-4.98163	0.00014	277165	437013	272158	403089	12275.4	95476.5	-159848	0.634226	-0.197756	-3.85387	3.85387
1384	1384	tr|Q86UY0|Q86UY0_HUMAN	N/A	N/A	Protein BLOC1S5-TXNDC5 OS=Homo sapiens GN=TXNDC5 PE=1 SV=1	TRUE	-4.7251	0.00023	68227.8	107442	79296.3	104216	21103.8	13210	-39214.1	0.63502	-0.197212	-3.63827	3.63827
1715	1715	sp|P09960|LKHA4_HUMAN	N/A	N/A	Leukotriene A-4 hydrolase OS=Homo sapiens GN=LTA4H PE=1 SV=2	TRUE	-3.33828	0.00417	37644.4	58995.1	44338	58426.3	18578.6	4793.73	-21350.7	0.638094	-0.195115	-2.37986	2.37986
1499	1499	sp|P60510|PP4C_HUMAN	N/A	N/A	Serine/threonine-protein phosphatase 4 catalytic subunit OS=Homo sapiens GN=PPP4C PE=1 SV=1	TRUE	-3.27353	0.00478	253742	393256	256823	435874	24017.8	125581	-139514	0.645233	-0.190283	-2.32057	2.32057
2063	2063	tr|F8WE91|F8WE91_HUMAN	N/A	N/A	DNA (cytosine-5)-methyltransferase 3A OS=Homo sapiens GN=DNMT3A PE=1 SV=1	TRUE	-2.13918	0.04818	64297.5	99462.5	59845.1	127843	13776.4	47352.4	-35165	0.646449	-0.189466	-1.31713	1.31713
1174	1174	sp|Q9NPH2|INO1_HUMAN	N/A	N/A	Inositol-3-phosphate synthase 1 OS=Homo sapiens GN=ISYNA1 PE=1 SV=1	TRUE	-4.99885	0.00013	195116	301456	204759	322456	36891.7	52075.6	-106340	0.647244	-0.188932	-3.88606	3.88606
1251	1251	sp|P20073|ANXA7_HUMAN	N/A	N/A	Annexin A7 OS=Homo sapiens GN=ANXA7 PE=1 SV=3	TRUE	-5.63824	3.702e-05	54300.1	83433	55350.4	82334.7	10709.2	11207	-29132.9	0.650823	-0.186537	-4.43156	4.43156
1159	1159	tr|F5H669|F5H669_HUMAN	N/A	N/A	Cleavage and polyadenylation-specificity factor subunit 7 (Fragment) OS=Homo sapiens GN=CPSF7 PE=1 SV=1	TRUE	-1.67041	0.11428	1.32565e+06	2.02843e+06	415727	2.16899e+06	1.10202e+06	615337	-702783	0.653534	-0.184732	-0.94203	0.94203
1450	1450	tr|A6NFX8|A6NFX8_HUMAN	N/A	N/A	ADP-sugar pyrophosphatase OS=Homo sapiens GN=NUDT5 PE=1 SV=1	TRUE	-3.04308	0.00775	150643	229982	162956	239419	52934.6	57581.2	-79338.7	0.655022	-0.183744	-2.1107	2.1107
1305	1305	sp|Q16698|DECR_HUMAN	N/A	N/A	2,4-dienoyl-CoA reductase, mitochondrial OS=Homo sapiens GN=DECR1 PE=1 SV=1	TRUE	-3.70217	0.00193	358471	546605	355298	541747	103378	112048	-188134	0.655813	-0.18322	-2.71444	2.71444
589	589	sp|P12004|PCNA_HUMAN	N/A	N/A	Proliferating cell nuclear antigen OS=Homo sapiens GN=PCNA PE=1 SV=1	TRUE	-9.87849	3.2553e-08	768854	1.16736e+06	798434	1.15827e+06	109186	52200.9	-398507	0.658626	-0.181361	-7.48741	7.48741
200	200	sp|Q96KP4|CNDP2_HUMAN	N/A	N/A	Cytosolic non-specific dipeptidase OS=Homo sapiens GN=CNDP2 PE=1 SV=2	TRUE	-3.87473	0.00134	813867	1.23287e+06	733902	1.22079e+06	213648	244131	-419007	0.660138	-0.180365	-2.8729	2.8729
1966	1966	sp|Q9H7P6|MB12B_HUMAN	N/A	N/A	Multivesicular body subunit 12B OS=Homo sapiens GN=MVB12B PE=1 SV=2	TRUE	-4.04303	0.00094	173257	262011	170100	289701	28737.8	59256.1	-88753.9	0.661259	-0.179628	-3.02687	3.02687
1865	1865	sp|Q9BV79|MECR_HUMAN	N/A	N/A	Trans-2-enoyl-CoA reductase, mitochondrial OS=Homo sapiens GN=MECR PE=1 SV=2	TRUE	-1.99483	0.06338	2391.54	3607.76	2493.16	4148.7	1052.28	1496.03	-1216.21	0.662889	-0.178559	-1.19805	1.19805
1290	1290	sp|Q9UHD1|CHRD1_HUMAN	N/A	N/A	Cysteine and histidine-rich domain-containing protein 1 OS=Homo sapiens GN=CHORDC1 PE=1 SV=2	TRUE	-1.04018	0.31372	7236.6	10911.3	6098.48	9169.54	4471.36	9608.93	-3674.71	0.66322	-0.178342	-0.503458	0.503458
2039	2039	sp|Q9BSJ8|ESYT1_HUMAN	N/A	N/A	Extended synaptotagmin-1 OS=Homo sapiens GN=ESYT1 PE=1 SV=1	TRUE	-3.84472	0.00143	19975.2	29994.9	22721.4	30433	6671.93	4075.74	-10019.8	0.665952	-0.176557	-2.84466	2.84466
1962	1962	sp|O00767|ACOD_HUMAN	N/A	N/A	Acyl-CoA desaturase OS=Homo sapiens GN=SCD PE=1 SV=2	TRUE	-2.74984	0.01424	80382.8	120676	83712.7	112473	29402.5	32678.4	-40293.3	0.666104	-0.176458	-1.84649	1.84649
1854	1854	sp|Q14699|RFTN1_HUMAN	N/A	N/A	Raftlin OS=Homo sapiens GN=RFTN1 PE=1 SV=4	TRUE	-1.03994	0.31383	38437.9	57631.6	17435.9	46729.9	40325.1	37943.1	-19193.7	0.666959	-0.175901	-0.503306	0.503306
1374	1374	sp|Q8N7J2|AMER2_HUMAN	N/A	N/A	APC membrane recruitment protein 2 OS=Homo sapiens GN=AMER2 PE=1 SV=3	TRUE	-3.27575	0.00476	81453.2	122031	87846.6	115591	20362.1	31086.4	-40577.3	0.667482	-0.17556	-2.32239	2.32239
1640	1640	sp|A1X283|SPD2B_HUMAN	N/A	N/A	SH3 and PX domain-containing protein 2B OS=Homo sapiens GN=SH3PXD2B PE=1 SV=3	TRUE	-7.26742	1.8836e-06	84218.5	125434	84095.2	119454	4020.36	16532	-41215.6	0.671416	-0.173008	-5.72501	5.72501
541	541	sp|P39023|RL3_HUMAN	N/A	N/A	60S ribosomal protein L3 OS=Homo sapiens GN=RPL3 PE=1 SV=2	TRUE	-1.61686	0.12545	570172	841051	488796	594129	260807	429639	-270880	0.677927	-0.168817	-0.901529	0.901529
700	700	tr|B1AKY9|B1AKY9_HUMAN	N/A	N/A	Sodium/potassium-transporting ATPase subunit alpha OS=Homo sapiens GN=ATP1A2 PE=1 SV=1	TRUE	-4.40539	0.00044	339984	501296	348738	454552	71982	82981.2	-161312	0.678209	-0.168636	-3.35655	3.35655
625	625	sp|A0AVT1|UBA6_HUMAN	N/A	N/A	Ubiquitin-like modifier-activating enzyme 6 OS=Homo sapiens GN=UBA6 PE=1 SV=1	TRUE	-3.20121	0.00556	171940	253291	171977	236762	57342	50239.6	-81350.6	0.678826	-0.168242	-2.25493	2.25493
1859	1859	tr|E9PAU2|E9PAU2_HUMAN	N/A	N/A	Ribonucleoprotein PTB-binding 1 OS=Homo sapiens GN=RAVER1 PE=1 SV=1	TRUE	-2.01183	0.06139	19107.3	28143	21283.7	33589.7	6920.05	11561.2	-9035.78	0.678934	-0.168173	-1.2119	1.2119
133	133	sp|P40939|ECHA_HUMAN	N/A	N/A	Trifunctional enzyme subunit alpha, mitochondrial OS=Homo sapiens GN=HADHA PE=1 SV=2	TRUE	-22.2547	1.8322e-13	286929	421742	286111	424452	8534.41	16044.5	-134813	0.680343	-0.167272	-12.737	12.737
328	328	tr|Q5JR08|Q5JR08_HUMAN	N/A	N/A	Rho-related GTP-binding protein RhoC (Fragment) OS=Homo sapiens GN=RHOC PE=1 SV=6	TRUE	-1.72652	0.10351	199188	292448	143883	263601	115066	114101	-93259.3	0.681108	-0.166784	-0.985018	0.985018
1177	1177	sp|O00567|NOP56_HUMAN	N/A	N/A	Nucleolar protein 56 OS=Homo sapiens GN=NOP56 PE=1 SV=4	TRUE	-1.97714	0.06552	175682	257441	157768	255156	47297.3	114686	-81758.9	0.682416	-0.165951	-1.18363	1.18363
301	301	sp|P35579|MYH9_HUMAN	N/A	N/A	Myosin-9 OS=Homo sapiens GN=MYH9 PE=1 SV=4	TRUE	-4.83357	0.00018	411360	602467	413721	591308	35968.6	113027	-191107	0.682793	-0.165711	-3.74473	3.74473
1844	1844	sp|Q96T76|MMS19_HUMAN	N/A	N/A	MMS19 nucleotide excision repair protein homolog OS=Homo sapiens GN=MMS19 PE=1 SV=2	TRUE	-1.74115	0.10085	60594.1	88736.3	80029.6	94246.3	39501.1	28122	-28142.3	0.682855	-0.165671	-0.996324	0.996324
1526	1526	sp|Q96G03|PGM2_HUMAN	N/A	N/A	Phosphoglucomutase-2 OS=Homo sapiens GN=PGM2 PE=1 SV=4	TRUE	-8.15102	4.3471e-07	157102	230047	160643	233383	16748.4	20983.2	-72945.6	0.68291	-0.165636	-6.3618	6.3618
1807	1807	sp|Q96K21|ANCHR_HUMAN	N/A	N/A	Abscission/NoCut checkpoint regulator OS=Homo sapiens GN=ZFYVE19 PE=1 SV=3	TRUE	-1.69399	0.10964	12205.4	17850.7	12502	15773.3	4942.43	8690.41	-5645.26	0.683751	-0.165102	-0.960031	0.960031
1457	1457	tr|H7BZ72|H7BZ72_HUMAN	N/A	N/A	Nucleolar protein 58 (Fragment) OS=Homo sapiens GN=NOP58 PE=1 SV=1	TRUE	-2.50061	0.02365	82975.9	121182	109969	118560	44563.8	10726.3	-38206.4	0.68472	-0.164487	-1.62617	1.62617
1338	1338	tr|Q6P452|Q6P452_HUMAN	N/A	N/A	Annexin OS=Homo sapiens GN=ANXA4 PE=1 SV=1	TRUE	-4.52909	0.00034	183868	268449	169516	268881	38885.3	40333.2	-84581.2	0.684926	-0.164356	-3.46852	3.46852
533	533	tr|G5E9Q6|G5E9Q6_HUMAN	N/A	N/A	Profilin OS=Homo sapiens GN=PFN2 PE=1 SV=1	TRUE	-7.96795	5.8417e-07	906183	1.31958e+06	962965	1.27399e+06	77735.9	134846	-413399	0.68672	-0.16322	-6.23346	6.23346
935	935	sp|Q9H9A6|LRC40_HUMAN	N/A	N/A	Leucine-rich repeat-containing protein 40 OS=Homo sapiens GN=LRRC40 PE=1 SV=1	TRUE	-3.18158	0.0058	165874	241234	197193	245244	67764.6	21386.8	-75360.4	0.687605	-0.162661	-2.23657	2.23657
1176	1176	sp|Q14344|GNA13_HUMAN	N/A	N/A	Guanine nucleotide-binding protein subunit alpha-13 OS=Homo sapiens GN=GNA13 PE=1 SV=2	TRUE	-11.7629	2.7456e-09	198786	289039	196063	292790	9977.55	20743.1	-90253.1	0.687748	-0.16257	-8.56136	8.56136
2075	2075	sp|Q96PU8|QKI_HUMAN	N/A	N/A	Protein quaking OS=Homo sapiens GN=QKI PE=1 SV=1	TRUE	-8.83724	1.4897e-07	279705	405792	290623	406041	23047.2	36068.6	-126088	0.689281	-0.161604	-6.8269	6.8269
1603	1603	sp|P43004|EAA2_HUMAN	N/A	N/A	Excitatory amino acid transporter 2 OS=Homo sapiens GN=SLC1A2 PE=1 SV=2	TRUE	-4.14968	0.00075	87432.6	126671	84986.1	126780	9529.53	26718.7	-39238.4	0.690234	-0.161004	-3.12494	3.12494
1659	1659	sp|P39748|FEN1_HUMAN	N/A	N/A	Flap endonuclease 1 OS=Homo sapiens GN=FEN1 PE=1 SV=1	TRUE	-2.63875	0.01787	64267.6	93059.1	71670.3	91511.7	30036.7	13009.9	-28791.6	0.69061	-0.160767	-1.74788	1.74788
1239	1239	sp|Q9P258|RCC2_HUMAN	N/A	N/A	Protein RCC2 OS=Homo sapiens GN=RCC2 PE=1 SV=2	TRUE	-2.47454	0.02492	145614	210825	135676	235151	46851.6	63681.2	-65211.6	0.690684	-0.160721	-1.60345	1.60345
1741	1741	tr|Q5SQP8|Q5SQP8_HUMAN	N/A	N/A	C-terminal-binding protein 2 OS=Homo sapiens GN=CTBP2 PE=1 SV=1	TRUE	-3.49472	0.003	74557.3	107118	71613.7	102914	13309.2	24579.7	-32561.1	0.696027	-0.157374	-2.52288	2.52288
579	579	sp|O00299|CLIC1_HUMAN	N/A	N/A	Chloride intracellular channel protein 1 OS=Homo sapiens GN=CLIC1 PE=1 SV=4	TRUE	-9.17045	9.0369e-08	552129	791151	565093	762049	34380.7	70229.1	-239022	0.697881	-0.156219	-7.04398	7.04398
1674	1674	sp|O75695|XRP2_HUMAN	N/A	N/A	Protein XRP2 OS=Homo sapiens GN=RP2 PE=1 SV=4	TRUE	-7.39946	1.5031e-06	53738.9	76858.1	53737.8	71428.5	3991.56	8480.98	-23119.2	0.699196	-0.155401	-5.82301	5.82301
294	294	sp|Q06830|PRDX1_HUMAN	N/A	N/A	Peroxiredoxin-1 OS=Homo sapiens GN=PRDX1 PE=1 SV=1	TRUE	-19.4245	1.5003e-12	5.85123e+06	8.3599e+06	5.80423e+06	8.26109e+06	147727	358180	-2.50866e+06	0.699917	-0.154953	-11.8238	11.8238
55	55	sp|P11047|LAMC1_HUMAN	N/A	N/A	Laminin subunit gamma-1 OS=Homo sapiens GN=LAMC1 PE=1 SV=3	TRUE	-1.87087	0.07977	906372	1.29244e+06	757910	1.15529e+06	265654	559184	-386073	0.701285	-0.154105	-1.09816	1.09816
257	257	sp|P17677|NEUM_HUMAN	N/A	N/A	Neuromodulin OS=Homo sapiens GN=GAP43 PE=1 SV=1	TRUE	-2.02986	0.05934	2.40244e+06	3.42201e+06	2.74791e+06	3.5066e+06	1.38091e+06	603093	-1.01957e+06	0.702055	-0.153629	-1.22665	1.22665
1528	1528	sp|Q9BUT1|BDH2_HUMAN	N/A	N/A	3-hydroxybutyrate dehydrogenase type 2 OS=Homo sapiens GN=BDH2 PE=1 SV=2	TRUE	-7.05107	2.7398e-06	223963	318209	233672	318197	33522.2	22003.3	-94245.7	0.703825	-0.152535	-5.56228	5.56228
2027	2027	tr|H3BU16|H3BU16_HUMAN	N/A	N/A	Hematological and neurological-expressed 1-like protein (Fragment) OS=Homo sapiens GN=HN1L PE=1 SV=1	TRUE	-3.71504	0.00188	111316	158095	120805	157613	36576.5	9441.9	-46779.2	0.704107	-0.152361	-2.72584	2.72584
1593	1593	sp|Q9Y4G6|TLN2_HUMAN	N/A	N/A	Talin-2 OS=Homo sapiens GN=TLN2 PE=1 SV=4	TRUE	-6.22513	1.2145e-05	111659	158480	113086	152581	7502.25	21280.1	-46821	0.704563	-0.15208	-4.9156	4.9156
1877	1877	sp|Q9Y5V0|ZN706_HUMAN	N/A	N/A	Zinc finger protein 706 OS=Homo sapiens GN=ZNF706 PE=1 SV=1	TRUE	-10.0623	2.5193e-08	84050	119272	81829.5	116965	7454.46	7396.53	-35222.4	0.70469	-0.152002	-7.59872	7.59872
1738	1738	tr|H0YKD8|H0YKD8_HUMAN	N/A	N/A	60S ribosomal protein L28 OS=Homo sapiens GN=RPL28 PE=1 SV=1	TRUE	-1.97615	0.06564	39324.9	55695.7	43177.4	63728.8	16065.2	18961.9	-16370.8	0.706067	-0.151154	-1.18283	1.18283
2057	2057	sp|O15031|PLXB2_HUMAN	N/A	N/A	Plexin-B2 OS=Homo sapiens GN=PLXNB2 PE=1 SV=3	TRUE	-3.73029	0.00182	51030.5	72259.6	55286.2	67905	15376.5	7419.71	-21229.1	0.706211	-0.151066	-2.73993	2.73993
1508	1508	sp|Q06323|PSME1_HUMAN	N/A	N/A	Proteasome activator complex subunit 1 OS=Homo sapiens GN=PSME1 PE=1 SV=1	TRUE	-3.04296	0.00775	229016	323911	239369	329412	86576.7	35453.2	-94894.3	0.707036	-0.150559	-2.1107	2.1107
1220	1220	tr|E9PDI2|E9PDI2_HUMAN	N/A	N/A	Adenylyl cyclase-associated protein OS=Homo sapiens GN=CAP2 PE=1 SV=1	TRUE	-2.51395	0.02302	86273.3	121813	102680	131635	33544.3	25951.6	-35539.9	0.708243	-0.149818	-1.63789	1.63789
316	316	sp|P04040|CATA_HUMAN	N/A	N/A	Catalase OS=Homo sapiens GN=CAT PE=1 SV=3	TRUE	-4.47504	0.00038	1.6402e+06	2.31584e+06	1.7971e+06	2.21493e+06	396745	218514	-675641	0.708252	-0.149812	-3.42022	3.42022
1906	1906	tr|E9PI41|E9PI41_HUMAN	N/A	N/A	Exosome complex component RRP41 (Fragment) OS=Homo sapiens GN=EXOSC4 PE=1 SV=6	TRUE	-3.77938	0.00164	26038.9	36727.4	25555.4	37639.1	3876.44	7546.99	-10688.5	0.708978	-0.149367	-2.78516	2.78516
1731	1731	tr|X6R8A1|X6R8A1_HUMAN	N/A	N/A	Carboxypeptidase OS=Homo sapiens GN=CTSA PE=1 SV=1	TRUE	-1.20078	0.24731	42981.7	60572.2	35435.3	53800.8	34383.8	27370.9	-17590.5	0.709594	-0.14899	-0.606758	0.606758
1544	1544	tr|E5RFP0|E5RFP0_HUMAN	N/A	N/A	NudC domain-containing protein 2 OS=Homo sapiens GN=NUDCD2 PE=1 SV=1	TRUE	-3.76009	0.00171	92454.3	130160	89076.5	125761	17991.4	24111.4	-37706.2	0.71031	-0.148552	-2.767	2.767
1308	1308	sp|P07741|APT_HUMAN	N/A	N/A	Adenine phosphoribosyltransferase OS=Homo sapiens GN=APRT PE=1 SV=2	TRUE	-9.5647	5.0838e-08	163904	230501	161999	228260	12149.2	16992	-66597.4	0.711076	-0.148084	-7.29381	7.29381
120	120	sp|O00468|AGRIN_HUMAN	N/A	N/A	Agrin OS=Homo sapiens GN=AGRN PE=1 SV=5	TRUE	-8.12487	4.5333e-07	942259	1.32442e+06	930802	1.25975e+06	81855.1	114938	-382156	0.711453	-0.147854	-6.34359	6.34359
1845	1845	sp|Q8NAF0|ZN579_HUMAN	N/A	N/A	Zinc finger protein 579 OS=Homo sapiens GN=ZNF579 PE=1 SV=2	TRUE	-1.01734	0.32413	3873.36	5441.39	2680.5	6076.87	3237.16	3301.73	-1568.03	0.711832	-0.147622	-0.489281	0.489281
1024	1024	tr|B4DUT8|B4DUT8_HUMAN	N/A	N/A	Calponin OS=Homo sapiens GN=CNN2 PE=1 SV=1	TRUE	-4.6741	0.00025	317944	446205	311193	450390	65642.2	49679.2	-128260	0.712553	-0.147183	-3.60206	3.60206
996	996	sp|P26373|RL13_HUMAN	N/A	N/A	60S ribosomal protein L13 OS=Homo sapiens GN=RPL13 PE=1 SV=4	TRUE	-5.5802	4.1437e-05	1.7305e+06	2.42418e+06	1.85089e+06	2.36185e+06	264006	263399	-693678	0.713851	-0.146393	-4.38261	4.38261
1938	1938	tr|E9PK47|E9PK47_HUMAN	N/A	N/A	Alpha-1,4 glucan phosphorylase OS=Homo sapiens GN=PYGL PE=1 SV=1	TRUE	-3.43544	0.0034	56944.1	79228.7	61722.7	82235.3	10740.4	16227.7	-22284.6	0.718731	-0.143434	-2.46852	2.46852
1828	1828	sp|P68431|H31_HUMAN	N/A	N/A	Histone H3.1 OS=Homo sapiens GN=HIST1H3A PE=1 SV=2	TRUE	-1.47925	0.15849	12151.7	16898.7	14418.7	16798.7	4850.14	8316.21	-4747.01	0.71909	-0.143216	-0.799998	0.799998
1228	1228	sp|Q96CN7|ISOC1_HUMAN	N/A	N/A	Isochorismatase domain-containing protein 1 OS=Homo sapiens GN=ISOC1 PE=1 SV=3	TRUE	-1.02584	0.32023	52306.8	72582.7	33162.7	54123.8	42860.9	40974.4	-20276	0.72065	-0.142275	-0.494538	0.494538
1103	1103	sp|O75955|FLOT1_HUMAN	N/A	N/A	Flotillin-1 OS=Homo sapiens GN=FLOT1 PE=1 SV=3	TRUE	-14.5195	1.2438e-10	48263.6	66815.1	48109.6	66368.7	1458.72	3544.67	-18551.5	0.722346	-0.141255	-9.90525	9.90525
1525	1525	sp|Q9HAV0|GBB4_HUMAN	N/A	N/A	Guanine nucleotide-binding protein subunit beta-4 OS=Homo sapiens GN=GNB4 PE=1 SV=3	TRUE	-2.00333	0.06238	91850.7	127048	88641.3	123657	36192.5	38317.6	-35197.3	0.722961	-0.140885	-1.20495	1.20495
329	329	sp|P30041|PRDX6_HUMAN	N/A	N/A	Peroxiredoxin-6 OS=Homo sapiens GN=PRDX6 PE=1 SV=3	TRUE	-7.45387	1.3706e-06	1.69913e+06	2.34677e+06	1.70934e+06	2.28003e+06	40334.9	257518	-647636	0.724031	-0.140243	-5.86309	5.86309
703	703	sp|P10412|H14_HUMAN	N/A	N/A	Histone H1.4 OS=Homo sapiens GN=HIST1H1E PE=1 SV=2	TRUE	-10.5698	1.2636e-08	1.52061e+06	2.09729e+06	1.55248e+06	2.07506e+06	126591	103756	-576685	0.725034	-0.139642	-7.89839	7.89839
1922	1922	sp|Q99615|DNJC7_HUMAN	N/A	N/A	DnaJ homolog subfamily C member 7 OS=Homo sapiens GN=DNAJC7 PE=1 SV=2	TRUE	-1.26038	0.2256	24701.5	34052.8	25589	38445.7	11889.2	18816.8	-9351.24	0.72539	-0.139429	-0.646661	0.646661
1277	1277	tr|B4DLR8|B4DLR8_HUMAN	N/A	N/A	NAD(P)H dehydrogenase [quinone] 1 OS=Homo sapiens GN=NQO1 PE=1 SV=1	TRUE	-6.14359	1.414e-05	272928	375937	270212	383639	29169.6	40978.9	-103008	0.725995	-0.139066	-4.84955	4.84955
1038	1038	sp|P17655|CAN2_HUMAN	N/A	N/A	Calpain-2 catalytic subunit OS=Homo sapiens GN=CAPN2 PE=1 SV=6	TRUE	-4.69436	0.00024	85891.7	118273	79929.9	112563	15626.4	13566.6	-32381.5	0.726215	-0.138935	-3.61979	3.61979
1680	1680	tr|H0YIZ1|H0YIZ1_HUMAN	N/A	N/A	Epididymal secretory protein E1 (Fragment) OS=Homo sapiens GN=NPC2 PE=1 SV=1	TRUE	-7.03776	2.8042e-06	115421	158262	117626	155463	10672.6	14818.8	-42841.2	0.729302	-0.137092	-5.55219	5.55219
2007	2007	tr|H0YJ71|H0YJ71_HUMAN	N/A	N/A	Epimerase family protein SDR39U1 (Fragment) OS=Homo sapiens GN=SDR39U1 PE=1 SV=1	TRUE	-1.12345	0.27782	8511.49	11668.4	11372.7	12718.6	7473.61	3899.91	-3156.87	0.72945	-0.137004	-0.556236	0.556236
1010	1010	sp|Q9H3N1|TMX1_HUMAN	N/A	N/A	Thioredoxin-related transmembrane protein 1 OS=Homo sapiens GN=TMX1 PE=1 SV=1	TRUE	-13.8518	2.5067e-10	262782	357482	259420	360046	14206.3	14793.3	-94700	0.735091	-0.133659	-9.6009	9.6009
1958	1958	sp|Q9BV86|NTM1A_HUMAN	N/A	N/A	N-terminal Xaa-Pro-Lys N-methyltransferase 1 OS=Homo sapiens GN=NTMT1 PE=1 SV=3	TRUE	-2.72397	0.01502	62951.9	85229.5	69905.7	86157.3	23726	6248.33	-22277.5	0.738617	-0.131581	-1.82333	1.82333
783	783	sp|P62805|H4_HUMAN	N/A	N/A	Histone H4 OS=Homo sapiens GN=HIST1H4A PE=1 SV=2	TRUE	-3.65912	0.00212	9.49889e+06	1.28414e+07	9.75238e+06	1.24764e+07	1.71699e+06	2.1358e+06	-3.34246e+06	0.739711	-0.130938	-2.67366	2.67366
847	847	sp|P46109|CRKL_HUMAN	N/A	N/A	Crk-like protein OS=Homo sapiens GN=CRKL PE=1 SV=1	TRUE	-3.81649	0.00152	537992	725247	584411	746983	137519	52485.6	-187256	0.741804	-0.129711	-2.81816	2.81816
103	103	sp|Q14697|GANAB_HUMAN	N/A	N/A	Neutral alpha-glucosidase AB OS=Homo sapiens GN=GANAB PE=1 SV=3	TRUE	-5.78858	2.7703e-05	2.22737e+06	3.00246e+06	2.3794e+06	3.12606e+06	342243	210319	-775096	0.741846	-0.129686	-4.55747	4.55747
2091	2091	sp|Q9NX55|HYPK_HUMAN	N/A	N/A	Huntingtin-interacting protein K OS=Homo sapiens GN=HYPK PE=1 SV=2	TRUE	-2.01139	0.06144	38304.2	51547.2	38848.9	55180.5	15757	11910.4	-13243	0.743089	-0.128959	-1.21155	1.21155
1139	1139	sp|P62266|RS23_HUMAN	N/A	N/A	40S ribosomal protein S23 OS=Homo sapiens GN=RPS23 PE=1 SV=3	TRUE	-5.41699	5.7023e-05	455702	612543	472386	649937	50135.9	70930.5	-156841	0.743951	-0.128456	-4.24395	4.24395
769	769	sp|Q01085|TIAR_HUMAN	N/A	N/A	Nucleolysin TIAR OS=Homo sapiens GN=TIAL1 PE=1 SV=1	TRUE	-1.75656	0.09811	417620	560770	367737	687724	157137	187298	-143150	0.744726	-0.128003	-1.00829	1.00829
1725	1725	sp|Q14353|GAMT_HUMAN	N/A	N/A	Guanidinoacetate N-methyltransferase OS=Homo sapiens GN=GAMT PE=1 SV=1	TRUE	-0.988026	0.33785	26753	35923.1	42260.1	44812.1	20426.2	18921.7	-9170.04	0.744731	-0.128001	-0.471276	0.471276
1171	1171	sp|P28838|AMPL_HUMAN	N/A	N/A	Cytosol aminopeptidase OS=Homo sapiens GN=LAP3 PE=1 SV=3	TRUE	-3.89465	0.00129	67026	89946.1	66215.2	91634.3	12645.3	12320.6	-22920.1	0.745179	-0.127739	-2.88941	2.88941
2048	2048	sp|P24390|ERD21_HUMAN	N/A	N/A	ER lumen protein-retaining receptor 1 OS=Homo sapiens GN=KDELR1 PE=1 SV=1	TRUE	-2.68498	0.01626	47379.1	63413.4	50843.1	65475.1	15423.8	9114.55	-16034.3	0.747146	-0.126595	-1.78888	1.78888
562	562	sp|P16152|CBR1_HUMAN	N/A	N/A	Carbonyl reductase [NADPH] 1 OS=Homo sapiens GN=CBR1 PE=1 SV=3	TRUE	-11.5779	3.4504e-09	867236	1.16049e+06	865823	1.1291e+06	24899.3	71790.8	-293254	0.747302	-0.126504	-8.46213	8.46213
274	274	sp|Q15181|IPYR_HUMAN	N/A	N/A	Inorganic pyrophosphatase OS=Homo sapiens GN=PPA1 PE=1 SV=2	TRUE	-1.72901	0.10305	628181	839836	640473	683866	82616.6	357829	-211655	0.74798	-0.12611	-0.986952	0.986952
2026	2026	sp|P17900|SAP3_HUMAN	N/A	N/A	Ganglioside GM2 activator OS=Homo sapiens GN=GM2A PE=1 SV=4	TRUE	-3.64427	0.00219	164300	219424	166700	229822	15665.6	42589.6	-55124.8	0.748775	-0.125649	-2.65956	2.65956
1238	1238	tr|A0A087WT44|A0A087WT44_HUMAN	N/A	N/A	Heme oxygenase 2 OS=Homo sapiens GN=HMOX2 PE=1 SV=1	TRUE	-0.491562	0.6297	116636	155341	71575.9	67455.1	126282	199626	-38704.9	0.75084	-0.124453	-0.200866	0.200866
1880	1880	sp|Q93098|WNT8B_HUMAN	N/A	N/A	Protein Wnt-8b OS=Homo sapiens GN=WNT8B PE=2 SV=3	TRUE	-1.09607	0.28927	30163.1	40146.6	30234.5	47969.7	15567.5	22457	-9983.41	0.751326	-0.124172	-0.538697	0.538697
1469	1469	sp|P16401|H15_HUMAN	N/A	N/A	Histone H1.5 OS=Homo sapiens GN=HIST1H1B PE=1 SV=3	TRUE	-7.43706	1.4102e-06	261167	347157	258770	344705	16275.7	30631.7	-85990.2	0.752301	-0.123608	-5.85072	5.85072
1753	1753	tr|Q5TH30|Q5TH30_HUMAN	N/A	N/A	NDRG family member 3, isoform CRA_c OS=Homo sapiens GN=NDRG3 PE=1 SV=1	TRUE	-1.2766	0.21996	152068	202008	198879	212725	100436	60711.5	-49940.5	0.75278	-0.123332	-0.657656	0.657656
819	819	tr|Q5JXI8|Q5JXI8_HUMAN	N/A	N/A	Four and a half LIM domains protein 1 (Fragment) OS=Homo sapiens GN=FHL1 PE=1 SV=1	TRUE	-4.13675	0.00077	750660	996774	776052	1.03555e+06	81922.3	158572	-246114	0.753089	-0.123154	-3.11351	3.11351
1581	1581	sp|P28799|GRN_HUMAN	N/A	N/A	Granulins OS=Homo sapiens GN=GRN PE=1 SV=2	TRUE	-0.560396	0.58297	7668.02	10163.3	5145.08	4622.83	8164.07	10572.9	-2495.27	0.754482	-0.122351	-0.234354	0.234354
2010	2010	sp|Q9NR45|SIAS_HUMAN	N/A	N/A	Sialic acid synthase OS=Homo sapiens GN=NANS PE=1 SV=2	TRUE	-1.40377	0.1795	21573	28568.9	26225.2	31116	10597	10546.8	-6995.87	0.755123	-0.121982	-0.745936	0.745936
685	685	tr|A0A0A0MSE2|A0A0A0MSE2_HUMAN	N/A	N/A	Hydroxyacyl-coenzyme A dehydrogenase, mitochondrial OS=Homo sapiens GN=HADH PE=1 SV=1	TRUE	-11.9767	2.1163e-09	96430.5	127689	95560.3	129262	6143.42	4854.24	-31258.2	0.7552	-0.121938	-8.67442	8.67442
2029	2029	sp|Q06330|SUH_HUMAN	N/A	N/A	Recombining binding protein suppressor of hairless OS=Homo sapiens GN=RBPJ PE=1 SV=3	TRUE	-1.82666	0.08647	26456	35019.3	27472.9	33478.2	12519.1	6408.03	-8563.26	0.75547	-0.121783	-1.06313	1.06313
1018	1018	tr|A0A0A0MTI5|A0A0A0MTI5_HUMAN	N/A	N/A	Acyl-CoA-binding protein OS=Homo sapiens GN=DBI PE=1 SV=1	TRUE	-4.11147	0.00082	1.97418e+06	2.61097e+06	1.85537e+06	2.71482e+06	379577	267985	-636791	0.75611	-0.121415	-3.08619	3.08619
140	140	sp|O43175|SERA_HUMAN	N/A	N/A	D-3-phosphoglycerate dehydrogenase OS=Homo sapiens GN=PHGDH PE=1 SV=4	TRUE	-25.0564	2.8893e-14	2.85306e+06	3.7705e+06	2.85797e+06	3.79045e+06	72971.4	82104.6	-917441	0.75668	-0.121088	-13.5392	13.5392
620	620	tr|H7C2I1|H7C2I1_HUMAN	N/A	N/A	Protein arginine N-methyltransferase 1 OS=Homo sapiens GN=PRMT1 PE=1 SV=1	TRUE	-1.99067	0.06388	572670	756174	491680	864685	191359	199648	-183504	0.757326	-0.120717	-1.19464	1.19464
161	161	sp|P11586|C1TC_HUMAN	N/A	N/A	C-1-tetrahydrofolate synthase, cytoplasmic OS=Homo sapiens GN=MTHFD1 PE=1 SV=3	TRUE	-13.9917	2.1591e-10	804478	1.06206e+06	793207	1.07811e+06	27479.1	47908.5	-257587	0.757466	-0.120637	-9.66573	9.66573
1745	1745	sp|P00167|CYB5_HUMAN	N/A	N/A	Cytochrome b5 OS=Homo sapiens GN=CYB5A PE=1 SV=2	TRUE	-3.51341	0.00288	18116.2	23894.8	18300.8	24418.5	3627.88	3344.36	-5778.62	0.758164	-0.120237	-2.54061	2.54061
265	265	sp|P22234|PUR6_HUMAN	N/A	N/A	Multifunctional protein ADE2 OS=Homo sapiens GN=PAICS PE=1 SV=3	TRUE	-8.3478	3.1789e-07	871695	1.14938e+06	876433	1.18207e+06	38605.7	92024.7	-277688	0.758402	-0.1201	-6.49772	6.49772
1396	1396	sp|P04632|CPNS1_HUMAN	N/A	N/A	Calpain small subunit 1 OS=Homo sapiens GN=CAPNS1 PE=1 SV=1	TRUE	-5.24604	7.9955e-05	359485	473701	363917	477972	10549.2	64457.6	-114215	0.758887	-0.119823	-4.09715	4.09715
31	31	sp|P08670|VIME_HUMAN	N/A	N/A	Vimentin OS=Homo sapiens GN=VIM PE=1 SV=4	TRUE	-5.98514	1.905e-05	1.44339e+07	1.89926e+07	1.43524e+07	1.98364e+07	449370	2.24039e+06	-4.5587e+06	0.759974	-0.119201	-4.72011	4.72011
1588	1588	tr|E9PKU4|E9PKU4_HUMAN	N/A	N/A	60S ribosomal protein L8 (Fragment) OS=Homo sapiens GN=RPL8 PE=1 SV=1	TRUE	-3.58321	0.00249	428976	564380	441545	549520	87337.7	72275.6	-135404	0.760084	-0.119139	-2.6038	2.6038
1007	1007	sp|P07099|HYEP_HUMAN	N/A	N/A	Epoxide hydrolase 1 OS=Homo sapiens GN=EPHX1 PE=1 SV=1	TRUE	-3.67685	0.00204	458673	600144	503356	622795	97764.7	61366.7	-141472	0.764271	-0.116753	-2.69037	2.69037
1453	1453	tr|A0A087WW77|A0A087WW77_HUMAN	N/A	N/A	Lethal(2) giant larvae protein homolog 1 OS=Homo sapiens GN=LLGL1 PE=1 SV=1	TRUE	-1.51163	0.15013	236631	309547	186961	315783	137658	44621.4	-72915.6	0.764444	-0.116654	-0.823533	0.823533
325	325	sp|Q15019|SEPT2_HUMAN	N/A	N/A	Septin-2 OS=Homo sapiens GN=SEPT2 PE=1 SV=1	TRUE	-8.16852	4.2269e-07	1.09164e+06	1.42508e+06	1.11447e+06	1.39642e+06	79619.7	93044.7	-333441	0.766019	-0.11576	-6.37398	6.37398
1658	1658	sp|Q8WVM8|SCFD1_HUMAN	N/A	N/A	Sec1 family domain-containing protein 1 OS=Homo sapiens GN=SCFD1 PE=1 SV=4	TRUE	-3.25685	0.00495	139392	181752	138787	167548	21335.7	32669.5	-42360	0.766936	-0.115241	-2.30539	2.30539
762	762	sp|P07093|GDN_HUMAN	N/A	N/A	Glia-derived nexin OS=Homo sapiens GN=SERPINE2 PE=1 SV=1	TRUE	-4.56999	0.00031	322077	419708	306290	400820	42664.6	47825.9	-97630.9	0.767384	-0.114987	-3.50864	3.50864
1812	1812	sp|Q9NT62|ATG3_HUMAN	N/A	N/A	Ubiquitin-like-conjugating enzyme ATG3 OS=Homo sapiens GN=ATG3 PE=1 SV=1	TRUE	-1.45868	0.16401	34177.6	44486.8	44126.6	44418.2	21028.7	2710.02	-10309.2	0.768264	-0.11449	-0.78513	0.78513
213	213	sp|P13667|PDIA4_HUMAN	N/A	N/A	Protein disulfide-isomerase A4 OS=Homo sapiens GN=PDIA4 PE=1 SV=2	TRUE	-7.9224	6.2915e-07	1.16536e+06	1.51339e+06	1.17668e+06	1.4733e+06	91228.6	95110.5	-348032	0.770032	-0.113491	-6.20125	6.20125
1778	1778	tr|G5EA06|G5EA06_HUMAN	N/A	N/A	28S ribosomal protein S27, mitochondrial OS=Homo sapiens GN=MRPS27 PE=1 SV=1	TRUE	-1.80632	0.08971	29806.2	38705.2	35842	38979	14433.9	3178.89	-8899	0.770083	-0.113463	-1.04716	1.04716
1788	1788	sp|Q9NZB2|F120A_HUMAN	N/A	N/A	Constitutive coactivator of PPAR-gamma-like protein 1 OS=Homo sapiens GN=FAM120A PE=1 SV=2	TRUE	-0.440454	0.6655	2280.07	2953.82	875.436	597.947	2286.78	3978.68	-673.753	0.771905	-0.112436	-0.176852	0.176852
567	567	tr|B7Z6Z4|B7Z6Z4_HUMAN	N/A	N/A	Myosin light polypeptide 6 OS=Homo sapiens GN=MYL6 PE=1 SV=1	TRUE	-6.39662	8.8469e-06	1.34131e+06	1.73565e+06	1.35974e+06	1.64018e+06	63378.5	173743	-394334	0.772803	-0.111931	-5.05321	5.05321
171	171	sp|Q9Y617|SERC_HUMAN	N/A	N/A	Phosphoserine aminotransferase OS=Homo sapiens GN=PSAT1 PE=1 SV=2	TRUE	-5.89247	2.2714e-05	2.20555e+06	2.8531e+06	2.24752e+06	2.83535e+06	80795.6	319632	-647553	0.773035	-0.111801	-4.64371	4.64371
736	736	sp|O00505|IMA4_HUMAN	N/A	N/A	Importin subunit alpha-4 OS=Homo sapiens GN=KPNA3 PE=1 SV=2	TRUE	-4.00588	0.00102	308619	399132	332479	403876	58963.2	33437.5	-90512.1	0.773227	-0.111693	-2.9914	2.9914
1566	1566	sp|O43295|SRGP3_HUMAN	N/A	N/A	SLIT-ROBO Rho GTPase-activating protein 3 OS=Homo sapiens GN=SRGAP3 PE=1 SV=3	TRUE	-3.60902	0.00235	164612	212791	172395	227619	20988.8	34107.8	-48178.5	0.773588	-0.111491	-2.62893	2.62893
992	992	sp|P11279|LAMP1_HUMAN	N/A	N/A	Lysosome-associated membrane glycoprotein 1 OS=Homo sapiens GN=LAMP1 PE=1 SV=3	TRUE	-5.58303	4.1209e-05	331862	428177	331953	428165	12620.9	50191.6	-96314.7	0.775059	-0.110665	-4.38501	4.38501
2042	2042	sp|Q9BX67|JAM3_HUMAN	N/A	N/A	Junctional adhesion molecule C OS=Homo sapiens GN=JAM3 PE=1 SV=1	TRUE	-1.27115	0.22184	124754	160868	115979	157683	56987.6	63376.7	-36113.6	0.775508	-0.110414	-0.65396	0.65396
1255	1255	sp|Q9UFN0|NPS3A_HUMAN	N/A	N/A	Protein NipSnap homolog 3A OS=Homo sapiens GN=NIPSNAP3A PE=1 SV=2	TRUE	-1.91858	0.07306	22357.4	28816.8	25962.6	29477.8	7514.96	6748.49	-6459.44	0.775844	-0.110225	-1.13632	1.13632
1618	1618	sp|P11166|GTR1_HUMAN	N/A	N/A	Solute carrier family 2, facilitated glucose transporter member 1 OS=Homo sapiens GN=SLC2A1 PE=1 SV=2	TRUE	-4.47878	0.00038	84316.4	108617	80024.6	109471	14280.2	7812.25	-24301	0.77627	-0.109987	-3.42022	3.42022
1770	1770	tr|B1AHB1|B1AHB1_HUMAN	N/A	N/A	DNA helicase OS=Homo sapiens GN=MCM5 PE=1 SV=1	TRUE	-2.72973	0.01484	35641.2	45911.7	37564.4	48279.9	5192.86	10021.9	-10270.5	0.776298	-0.109971	-1.82857	1.82857
607	607	sp|Q14980|NUMA1_HUMAN	N/A	N/A	Nuclear mitotic apparatus protein 1 OS=Homo sapiens GN=NUMA1 PE=1 SV=2	TRUE	-3.7833	0.00163	367018	472508	397495	492251	63561.3	54379.5	-105490	0.776745	-0.109722	-2.78781	2.78781
1858	1858	tr|E9PR30|E9PR30_HUMAN	N/A	N/A	40S ribosomal protein S30 OS=Homo sapiens GN=FAU PE=1 SV=1	TRUE	-6.40588	8.6978e-06	272951	351370	269945	353561	16097	33009.4	-78418.9	0.77682	-0.10968	-5.06059	5.06059
1082	1082	sp|P08754|GNAI3_HUMAN	N/A	N/A	Guanine nucleotide-binding protein G(k) subunit alpha OS=Homo sapiens GN=GNAI3 PE=1 SV=3	TRUE	-4.35368	0.00049	387783	498592	414965	517791	51556.5	56320.8	-110808	0.777757	-0.109156	-3.3098	3.3098
981	981	sp|Q9NZ01|TECR_HUMAN	N/A	N/A	Very-long-chain enoyl-CoA reductase OS=Homo sapiens GN=TECR PE=1 SV=1	TRUE	-10.2866	1.8512e-08	337779	434159	341090	430105	17193.1	22236.7	-96379.5	0.778009	-0.109016	-7.73255	7.73255
1315	1315	sp|P46778|RL21_HUMAN	N/A	N/A	60S ribosomal protein L21 OS=Homo sapiens GN=RPL21 PE=1 SV=2	TRUE	-4.97454	0.00014	254845	327278	250264	327878	38869.2	19933.6	-72433.5	0.778679	-0.108641	-3.85387	3.85387
543	543	tr|C9J0K6|C9J0K6_HUMAN	N/A	N/A	Sorcin OS=Homo sapiens GN=SRI PE=1 SV=1	TRUE	-4.91054	0.00016	1.41124e+06	1.8122e+06	1.41434e+06	1.74103e+06	81033.1	231165	-400956	0.778746	-0.108604	-3.79588	3.79588
720	720	sp|P10155|RO60_HUMAN	N/A	N/A	60 kDa SS-A/Ro ribonucleoprotein OS=Homo sapiens GN=TROVE2 PE=1 SV=2	TRUE	-11.7976	2.6315e-09	799220	1.02582e+06	801435	1.0302e+06	23024.2	52821.7	-226598	0.779105	-0.108404	-8.5798	8.5798
572	572	tr|A0A087X1X7|A0A087X1X7_HUMAN	N/A	N/A	Elongation factor 1-delta OS=Homo sapiens GN=EEF1D PE=1 SV=1	TRUE	-6.25777	1.1431e-05	1.11704e+06	1.43113e+06	1.16182e+06	1.39572e+06	88062.4	122138	-314087	0.780533	-0.107609	-4.94192	4.94192
1743	1743	tr|H0YJT9|H0YJT9_HUMAN	N/A	N/A	Protein NDRG2 (Fragment) OS=Homo sapiens GN=NDRG2 PE=1 SV=1	TRUE	-5.62477	3.7999e-05	77131.4	98700.1	74807	100609	6566.15	9445.76	-21568.7	0.781472	-0.107086	-4.42023	4.42023
1870	1870	tr|Q5T8R5|Q5T8R5_HUMAN	N/A	N/A	Monocarboxylate transporter 1 (Fragment) OS=Homo sapiens GN=SLC16A1 PE=1 SV=1	TRUE	-1.38489	0.1851	24009.7	30654.9	26554.4	34399.6	8663.56	11496.2	-6645.21	0.783225	-0.106113	-0.732594	0.732594
938	938	sp|P07384|CAN1_HUMAN	N/A	N/A	Calpain-1 catalytic subunit OS=Homo sapiens GN=CAPN1 PE=1 SV=1	TRUE	-8.03788	5.2155e-07	422713	539697	426213	536292	24258.6	36303	-116984	0.783242	-0.106104	-6.2827	6.2827
108	108	sp|O43707|ACTN4_HUMAN	N/A	N/A	Alpha-actinin-4 OS=Homo sapiens GN=ACTN4 PE=1 SV=2	TRUE	-4.01694	0.001	771525	984821	781668	994093	32235.3	156001	-213296	0.783417	-0.106007	-3	3
177	177	sp|O00410|IPO5_HUMAN	N/A	N/A	Importin-5 OS=Homo sapiens GN=IPO5 PE=1 SV=4	TRUE	-4.12983	0.00079	821236	1.04638e+06	839268	1.07927e+06	119837	111305	-225149	0.784832	-0.105224	-3.10237	3.10237
2032	2032	sp|P35573|GDE_HUMAN	N/A	N/A	Glycogen debranching enzyme OS=Homo sapiens GN=AGL PE=1 SV=3	TRUE	-2.19823	0.04299	71642.3	91202	75357.2	88375.7	19263.9	18478.7	-19559.7	0.785534	-0.104835	-1.36663	1.36663
1183	1183	tr|A0A0C4DGZ9|A0A0C4DGZ9_HUMAN	N/A	N/A	Tripeptidyl-peptidase 1 OS=Homo sapiens GN=TPP1 PE=1 SV=1	TRUE	-3.37236	0.00388	300361	382344	303621	372902	31752.1	65656.7	-81983.7	0.785576	-0.104812	-2.41117	2.41117
1873	1873	tr|I3L3B4|I3L3B4_HUMAN	N/A	N/A	Uncharacterized protein (Fragment) OS=Homo sapiens PE=4 SV=1	TRUE	-4.48517	0.00037	125176	159197	124929	158272	17993.3	13930.1	-34020.6	0.786298	-0.104413	-3.4318	3.4318
1762	1762	tr|F8VPD4|F8VPD4_HUMAN	N/A	N/A	CAD protein OS=Homo sapiens GN=CAD PE=1 SV=1	TRUE	-3.70693	0.00191	16924.2	21480.9	17149	22082.2	2818.1	2378.62	-4556.74	0.787871	-0.103545	-2.71897	2.71897
1899	1899	sp|P42766|RL35_HUMAN	N/A	N/A	60S ribosomal protein L35 OS=Homo sapiens GN=RPL35 PE=1 SV=2	TRUE	-6.00746	1.8263e-05	309840	393120	307548	376380	15821.5	38461.2	-83280	0.788156	-0.103388	-4.73843	4.73843
587	587	sp|P18124|RL7_HUMAN	N/A	N/A	60S ribosomal protein L7 OS=Homo sapiens GN=RPL7 PE=1 SV=1	TRUE	-6.28819	1.0804e-05	1.78514e+06	2.26476e+06	1.74667e+06	2.25828e+06	109006	201186	-479619	0.788226	-0.103349	-4.96642	4.96642
911	911	sp|P51648|AL3A2_HUMAN	N/A	N/A	Fatty aldehyde dehydrogenase OS=Homo sapiens GN=ALDH3A2 PE=1 SV=1	TRUE	-4.41815	0.00043	468280	593425	460526	594457	56942.5	63074.3	-125145	0.789115	-0.10286	-3.36653	3.36653
764	764	tr|H7C3P4|H7C3P4_HUMAN	N/A	N/A	N-acetylglucosamine-6-sulfatase OS=Homo sapiens GN=GNS PE=1 SV=1	TRUE	-2.6587	0.01716	706184	894644	722584	958911	101700	186758	-188460	0.789346	-0.102732	-1.76548	1.76548
1134	1134	sp|P50914|RL14_HUMAN	N/A	N/A	60S ribosomal protein L14 OS=Homo sapiens GN=RPL14 PE=1 SV=4	TRUE	-5.61113	3.9019e-05	738353	935197	748111	890100	53419.2	90678	-196844	0.789516	-0.102639	-4.40872	4.40872
1093	1093	tr|H0YNW5|H0YNW5_HUMAN	N/A	N/A	Deoxyuridine 5'-triphosphate nucleotidohydrolase, mitochondrial OS=Homo sapiens GN=DUT PE=1 SV=1	TRUE	-6.70032	5.0978e-06	209118	264730	211464	265863	14479.3	20256.7	-55611.6	0.789931	-0.102411	-5.29262	5.29262
619	619	sp|P62269|RS18_HUMAN	N/A	N/A	40S ribosomal protein S18 OS=Homo sapiens GN=RPS18 PE=1 SV=3	TRUE	-8.53051	2.3874e-07	1.54125e+06	1.95015e+06	1.56261e+06	1.88257e+06	90838.9	111481	-408909	0.79032	-0.102197	-6.62207	6.62207
1463	1463	tr|K7ELC2|K7ELC2_HUMAN	N/A	N/A	40S ribosomal protein S15 OS=Homo sapiens GN=RPS15 PE=1 SV=1	TRUE	-4.9937	0.00013	206019	259754	215720	272499	22768.6	22884.2	-53734.8	0.793132	-0.100655	-3.88606	3.88606
211	211	sp|P51659|DHB4_HUMAN	N/A	N/A	Peroxisomal multifunctional enzyme type 2 OS=Homo sapiens GN=HSD17B4 PE=1 SV=3	TRUE	-7.00053	2.9931e-06	1.23999e+06	1.5633e+06	1.26331e+06	1.59465e+06	96380.8	99536.7	-323314	0.793185	-0.100625	-5.52388	5.52388
1621	1621	sp|P41240|CSK_HUMAN	N/A	N/A	Tyrosine-protein kinase CSK OS=Homo sapiens GN=CSK PE=1 SV=1	TRUE	-1.40065	0.18042	23137.2	29141	25590.4	27840.1	7999.87	10068.1	-6003.83	0.793973	-0.100194	-0.743715	0.743715
1823	1823	tr|F8W914|F8W914_HUMAN	N/A	N/A	Reticulon OS=Homo sapiens GN=RTN4 PE=1 SV=1	TRUE	-8.43177	2.7855e-07	158623	199444	159721	198582	12796.5	6870.25	-40821.5	0.795324	-0.0994561	-6.5551	6.5551
1325	1325	sp|P19525|E2AK2_HUMAN	N/A	N/A	Interferon-induced, double-stranded RNA-activated protein kinase OS=Homo sapiens GN=EIF2AK2 PE=1 SV=2	TRUE	-2.61903	0.01861	82704.8	103985	90666.5	104106	19880.5	14104.4	-21280.2	0.795354	-0.0994398	-1.73025	1.73025
114	114	tr|E7EQR4|E7EQR4_HUMAN	N/A	N/A	Ezrin OS=Homo sapiens GN=EZR PE=1 SV=3	TRUE	-2.87818	0.01092	1.23065e+06	1.5469e+06	1.21696e+06	1.51256e+06	64279.9	323310	-316252	0.795557	-0.0993285	-1.96178	1.96178
280	280	tr|Q32Q12|Q32Q12_HUMAN	N/A	N/A	Nucleoside diphosphate kinase OS=Homo sapiens GN=NME1-NME2 PE=1 SV=1	TRUE	-11.4326	4.137e-09	334107	419938	338038	413171	16833.6	14963.3	-85830.7	0.795611	-0.0992992	-8.38331	8.38331
761	761	sp|Q15293|RCN1_HUMAN	N/A	N/A	Reticulocalbin-1 OS=Homo sapiens GN=RCN1 PE=1 SV=1	TRUE	-4.19186	0.00069	366621	460231	353613	468123	51401.4	42965.6	-93609.3	0.796603	-0.0987578	-3.16115	3.16115
1190	1190	tr|A0A0C4DGH2|A0A0C4DGH2_HUMAN	N/A	N/A	Ras-related protein R-Ras2 OS=Homo sapiens GN=RRAS2 PE=1 SV=1	TRUE	-1.8061	0.08975	311922	391338	327524	370140	55744.9	119557	-79416.7	0.797064	-0.0985068	-1.04697	1.04697
1473	1473	sp|P47914|RL29_HUMAN	N/A	N/A	60S ribosomal protein L29 OS=Homo sapiens GN=RPL29 PE=1 SV=2	TRUE	-2.80163	0.0128	240999	302284	253833	299730	36071.2	54821.3	-61284.7	0.797261	-0.0983995	-1.89279	1.89279
1782	1782	sp|Q9NUM4|T106B_HUMAN	N/A	N/A	Transmembrane protein 106B OS=Homo sapiens GN=TMEM106B PE=1 SV=2	TRUE	-5.72093	3.1552e-05	88662.9	111181	86666.8	110237	8997.51	7647.06	-22517.9	0.797466	-0.0982879	-4.50097	4.50097
972	972	tr|X1WI28|X1WI28_HUMAN	N/A	N/A	60S ribosomal protein L10 (Fragment) OS=Homo sapiens GN=RPL10 PE=1 SV=5	TRUE	-4.21281	0.00066	529281	663700	509911	670178	65704.2	69610	-134419	0.797471	-0.0982853	-3.18046	3.18046
1265	1265	sp|P78559|MAP1A_HUMAN	N/A	N/A	Microtubule-associated protein 1A OS=Homo sapiens GN=MAP1A PE=1 SV=6	TRUE	-2.02294	0.06012	202060	253345	192789	275231	24441.9	72020.2	-51284.7	0.797569	-0.0982315	-1.22098	1.22098
1135	1135	tr|A0A087WV23|A0A087WV23_HUMAN	N/A	N/A	SH3 domain-binding glutamic acid-rich-like protein 3 OS=Homo sapiens GN=SH3BGRL3 PE=1 SV=1	TRUE	-7.24527	1.9567e-06	572615	716539	559061	699606	31373.8	50666.3	-143924	0.79914	-0.0973769	-5.70848	5.70848
2033	2033	sp|O43252|PAPS1_HUMAN	N/A	N/A	Bifunctional 3'-phosphoadenosine 5'-phosphosulfate synthase 1 OS=Homo sapiens GN=PAPSS1 PE=1 SV=2	TRUE	-0.555884	0.58598	2873.66	3594.59	2207.91	3158.97	2431.15	3037.6	-720.925	0.799442	-0.0972132	-0.232117	0.232117
407	407	tr|A0A0D9SF53|A0A0D9SF53_HUMAN	N/A	N/A	ATP-dependent RNA helicase DDX3X OS=Homo sapiens GN=DDX3X PE=1 SV=1	TRUE	-10.9675	7.4885e-09	1.27293e+06	1.59037e+06	1.28348e+06	1.59615e+06	34096.5	79856.7	-317441	0.800398	-0.0966941	-8.12561	8.12561
680	680	sp|Q13162|PRDX4_HUMAN	N/A	N/A	Peroxiredoxin-4 OS=Homo sapiens GN=PRDX4 PE=1 SV=1	TRUE	-15.0482	7.2816e-11	964276	1.20448e+06	961622	1.18356e+06	21797.5	42637.4	-240200	0.800577	-0.0965968	-10.1378	10.1378
1495	1495	tr|H7BY10|H7BY10_HUMAN	N/A	N/A	60S ribosomal protein L23a (Fragment) OS=Homo sapiens GN=RPL23A PE=1 SV=1	TRUE	-5.71357	3.2003e-05	159082	198532	164913	198079	14430	14861.1	-39450.6	0.801288	-0.0962111	-4.49481	4.49481
1348	1348	sp|P62829|RL23_HUMAN	N/A	N/A	60S ribosomal protein L23 OS=Homo sapiens GN=RPL23 PE=1 SV=1	TRUE	-6.34926	9.652e-06	800396	998546	783840	983237	55682.4	75266.9	-198150	0.801562	-0.0960631	-5.01538	5.01538
707	707	tr|H3BLU7|H3BLU7_HUMAN	N/A	N/A	Aflatoxin B1 aldehyde reductase member 2 (Fragment) OS=Homo sapiens GN=AKR7A2 PE=1 SV=1	TRUE	-5.68388	3.3891e-05	224028	278813	239221	285597	22018.3	18743.7	-54785	0.803506	-0.0950108	-4.46992	4.46992
1990	1990	tr|H0YER1|H0YER1_HUMAN	N/A	N/A	Remodeling and spacing factor 1 (Fragment) OS=Homo sapiens GN=RSF1 PE=1 SV=1	TRUE	-1.90267	0.07524	23804.9	29603.6	25452.6	29745.9	8509.7	3343.65	-5798.73	0.804121	-0.0946787	-1.12355	1.12355
2009	2009	sp|P42126|ECI1_HUMAN	N/A	N/A	Enoyl-CoA delta isomerase 1, mitochondrial OS=Homo sapiens GN=ECI1 PE=1 SV=1	TRUE	-5.217	8.4712e-05	92145.6	114525	91146.3	114684	7051.95	10764.8	-22379.2	0.804591	-0.094425	-4.07206	4.07206
1910	1910	tr|A0A0B4J1R7|A0A0B4J1R7_HUMAN	N/A	N/A	Protein BORCS7-ASMT OS=Homo sapiens GN=BORCS7-ASMT PE=4 SV=1	TRUE	-1.24819	0.22992	27027.4	33580.1	30743.8	36584	12340.8	9785.02	-6552.7	0.804864	-0.0942777	-0.638423	0.638423
1533	1533	tr|M0QZC5|M0QZC5_HUMAN	N/A	N/A	40S ribosomal protein S11 OS=Homo sapiens GN=RPS11 PE=1 SV=1	TRUE	-3.79927	0.00158	181405	225288	182740	216182	5098.6	34274.1	-43883.1	0.805213	-0.094089	-2.80134	2.80134
974	974	tr|F8W727|F8W727_HUMAN	N/A	N/A	60S ribosomal protein L32 OS=Homo sapiens GN=RPL32 PE=1 SV=1	TRUE	-9.67141	4.3636e-08	594637	737431	604122	727873	30982	31655.2	-142794	0.806362	-0.0934697	-7.36016	7.36016
450	450	sp|P49321|NASP_HUMAN	N/A	N/A	Nuclear autoantigenic sperm protein OS=Homo sapiens GN=NASP PE=1 SV=2	TRUE	-6.42762	8.3579e-06	730568	905895	763178	904200	79702	18546.7	-175327	0.80646	-0.0934173	-5.0779	5.0779
1784	1784	sp|Q99962|SH3G2_HUMAN	N/A	N/A	Endophilin-A1 OS=Homo sapiens GN=SH3GL2 PE=1 SV=1	TRUE	-6.36263	9.4173e-06	112305	139103	109364	142314	4833.35	11674.2	-26797.7	0.807353	-0.0929366	-5.02607	5.02607
770	770	sp|P62906|RL10A_HUMAN	N/A	N/A	60S ribosomal protein L10a OS=Homo sapiens GN=RPL10A PE=1 SV=2	TRUE	-10.4696	1.4452e-08	852511	1.05507e+06	857203	1.04058e+06	31166.8	48963	-202554	0.808017	-0.0925794	-7.84007	7.84007
2024	2024	sp|Q9H1V8|S6A17_HUMAN	N/A	N/A	Sodium-dependent neutral amino acid transporter SLC6A17 OS=Homo sapiens GN=SLC6A17 PE=1 SV=3	TRUE	-1.33325	0.20112	78065.2	96554.2	87897.1	85478.1	26604.2	31984.7	-18489	0.808512	-0.0923137	-0.696545	0.696545
606	606	sp|P62241|RS8_HUMAN	N/A	N/A	40S ribosomal protein S8 OS=Homo sapiens GN=RPS8 PE=1 SV=2	TRUE	-7.12893	2.3924e-06	937268	1.15812e+06	945994	1.17631e+06	37976.1	84827.2	-220854	0.8093	-0.0918906	-5.62117	5.62117
1283	1283	sp|O75223|GGCT_HUMAN	N/A	N/A	Gamma-glutamylcyclotransferase OS=Homo sapiens GN=GGCT PE=1 SV=1	TRUE	-6.52468	7.0011e-06	139639	172483	140255	175120	11227	10099.8	-32843.9	0.809581	-0.0917396	-5.15483	5.15483
1647	1647	sp|Q96I24|FUBP3_HUMAN	N/A	N/A	Far upstream element-binding protein 3 OS=Homo sapiens GN=FUBP3 PE=1 SV=2	TRUE	-5.08875	0.00011	86702.1	107010	86336.1	108088	7767.72	9110.59	-20308.3	0.810221	-0.0913966	-3.95861	3.95861
1984	1984	tr|B8ZZG1|B8ZZG1_HUMAN	N/A	N/A	MAGUK p55 subfamily member 6 OS=Homo sapiens GN=MPP6 PE=1 SV=1	TRUE	-1.70215	0.10807	60102.5	74119.2	58142.8	76981.4	17283.9	17650.9	-14016.7	0.81089	-0.0910381	-0.966295	0.966295
155	155	sp|P07237|PDIA1_HUMAN	N/A	N/A	Protein disulfide-isomerase OS=Homo sapiens GN=P4HB PE=1 SV=3	TRUE	-10.1591	2.2042e-08	1.31231e+06	1.6177e+06	1.35255e+06	1.61594e+06	76416.8	47886.4	-305387	0.811221	-0.0908607	-7.65675	7.65675
1696	1696	sp|Q02543|RL18A_HUMAN	N/A	N/A	60S ribosomal protein L18a OS=Homo sapiens GN=RPL18A PE=1 SV=2	TRUE	-6.99077	3.0448e-06	281293	346715	281446	342951	17296.6	22114.4	-65422.5	0.811308	-0.0908144	-5.51644	5.51644
574	574	sp|O75131|CPNE3_HUMAN	N/A	N/A	Copine-3 OS=Homo sapiens GN=CPNE3 PE=1 SV=1	TRUE	-5.72688	3.1192e-05	949769	1.17044e+06	921620	1.16333e+06	94425.5	66679.3	-220667	0.811466	-0.0907297	-4.50596	4.50596
1868	1868	sp|P98179|RBM3_HUMAN	N/A	N/A	RNA-binding protein 3 OS=Homo sapiens GN=RBM3 PE=1 SV=1	TRUE	-1.85947	0.08145	76181	93864.5	83483.4	95684.5	26683.3	10097.5	-17683.5	0.811606	-0.0906548	-1.08911	1.08911
839	839	tr|B0QZ18|B0QZ18_HUMAN	N/A	N/A	Copine-1 OS=Homo sapiens GN=CPNE1 PE=1 SV=1	TRUE	-7.90412	6.4822e-07	590760	726910	598756	744194	26112.2	44592.7	-136150	0.812701	-0.0900694	-6.18828	6.18828
1456	1456	sp|Q9NTZ6|RBM12_HUMAN	N/A	N/A	RNA-binding protein 12 OS=Homo sapiens GN=RBM12 PE=1 SV=1	TRUE	-1.4321	0.17136	303973	373903	292975	402511	99721.6	107309	-69929.9	0.812973	-0.0899237	-0.766091	0.766091
1767	1767	sp|O75380|NDUS6_HUMAN	N/A	N/A	NADH dehydrogenase [ubiquinone] iron-sulfur protein 6, mitochondrial OS=Homo sapiens GN=NDUFS6 PE=1 SV=1	TRUE	-1.44216	0.16855	56689.5	69706.8	68461.2	70358.5	26810	3805.61	-13017.3	0.813257	-0.0897723	-0.773271	0.773271
883	883	sp|Q14019|COTL1_HUMAN	N/A	N/A	Coactosin-like protein OS=Homo sapiens GN=COTL1 PE=1 SV=3	TRUE	-13.2798	4.6771e-10	970610	1.19305e+06	990246	1.19396e+06	45448.4	21440.5	-222444	0.813551	-0.0896154	-9.33002	9.33002
1664	1664	tr|A0A0A0MRI2|A0A0A0MRI2_HUMAN	N/A	N/A	Sorting nexin 6, isoform CRA_b OS=Homo sapiens GN=SNX6 PE=1 SV=1	TRUE	-3.57768	0.00252	139603	171472	126834	169098	25862.3	6729.43	-31869.3	0.814142	-0.0892996	-2.5986	2.5986
1577	1577	tr|Q5T760|Q5T760_HUMAN	N/A	N/A	Serine/arginine-rich-splicing factor 11 (Fragment) OS=Homo sapiens GN=SRSF11 PE=1 SV=1	TRUE	-1.29456	0.21384	29035.6	35663.2	32995.7	37545.7	12268.6	9239.6	-6627.59	0.814162	-0.0892894	-0.669911	0.669911
262	262	sp|P04899|GNAI2_HUMAN	N/A	N/A	Guanine nucleotide-binding protein G(i) subunit alpha-2 OS=Homo sapiens GN=GNAI2 PE=1 SV=3	TRUE	-11.4533	4.0309e-09	1.63299e+06	2.0047e+06	1.63784e+06	2.02047e+06	67372.4	70290.2	-371713	0.81458	-0.0890665	-8.3946	8.3946
396	396	sp|P09543|CN37_HUMAN	N/A	N/A	2',3'-cyclic-nucleotide 3'-phosphodiesterase OS=Homo sapiens GN=CNP PE=1 SV=2	TRUE	-4.11787	0.00081	649184	796638	671833	795828	101064	36415.5	-147454	0.814905	-0.0888929	-3.09151	3.09151
160	160	sp|P06733|ENOA_HUMAN	N/A	N/A	Alpha-enolase OS=Homo sapiens GN=ENO1 PE=1 SV=2	TRUE	-7.70641	8.9765e-07	5.66267e+06	6.948e+06	5.63485e+06	6.91731e+06	115317	486890	-1.28533e+06	0.815008	-0.0888382	-6.04689	6.04689
1443	1443	sp|Q9Y263|PLAP_HUMAN	N/A	N/A	Phospholipase A-2-activating protein OS=Homo sapiens GN=PLAA PE=1 SV=2	TRUE	-2.1235	0.04966	101932	124925	118197	124680	31207.2	9018.11	-22993.3	0.815944	-0.0883398	-1.30399	1.30399
13	13	sp|P25391|LAMA1_HUMAN	N/A	N/A	Laminin subunit alpha-1 OS=Homo sapiens GN=LAMA1 PE=1 SV=2	TRUE	-1.3732	0.18863	1.44858e+06	1.77486e+06	1.32391e+06	1.53747e+06	274859	657696	-326280	0.816165	-0.0882218	-0.724389	0.724389
740	740	sp|Q9UJZ1|STML2_HUMAN	N/A	N/A	Stomatin-like protein 2, mitochondrial OS=Homo sapiens GN=STOML2 PE=1 SV=1	TRUE	-1.71481	0.10568	393774	482422	379699	484355	124842	92013.9	-88648.3	0.816243	-0.0881804	-0.976007	0.976007
760	760	sp|P46777|RL5_HUMAN	N/A	N/A	60S ribosomal protein L5 OS=Homo sapiens GN=RPL5 PE=1 SV=3	TRUE	-6.96999	3.158e-06	910757	1.11466e+06	910658	1.13557e+06	72354.5	49669	-203900	0.817074	-0.0877387	-5.50059	5.50059
961	961	sp|P63279|UBC9_HUMAN	N/A	N/A	SUMO-conjugating enzyme UBC9 OS=Homo sapiens GN=UBE2I PE=1 SV=1	TRUE	-7.24127	1.9702e-06	536432	655941	539457	657251	41967	26270.7	-119508	0.817806	-0.0873497	-5.70549	5.70549
1669	1669	tr|H9KV31|H9KV31_HUMAN	N/A	N/A	Neural cell adhesion molecule 2 OS=Homo sapiens GN=NCAM2 PE=1 SV=2	TRUE	-3.59401	0.00243	97332.3	118871	100305	122317	9776.59	15088.2	-21538.6	0.818807	-0.0868185	-2.61439	2.61439
1619	1619	sp|Q6ZMI0|PPR21_HUMAN	N/A	N/A	Protein phosphatase 1 regulatory subunit 21 OS=Homo sapiens GN=PPP1R21 PE=1 SV=1	TRUE	-0.565928	0.57929	23267.5	28413.8	18689.1	16401.7	12196	24402.5	-5146.28	0.818881	-0.0867792	-0.237104	0.237104
1705	1705	sp|P57772|SELB_HUMAN	N/A	N/A	Selenocysteine-specific elongation factor OS=Homo sapiens GN=EEFSEC PE=1 SV=4	TRUE	-0.555138	0.58648	26246.6	32041.1	17174.9	30422.7	23632.6	20544.7	-5794.58	0.819152	-0.0866356	-0.231747	0.231747
471	471	tr|H0YN26|H0YN26_HUMAN	N/A	N/A	Acidic leucine-rich nuclear phosphoprotein 32 family member A OS=Homo sapiens GN=ANP32A PE=1 SV=1	TRUE	-0.972479	0.34529	833687	1.01691e+06	531958	1.21619e+06	406828	392399	-183225	0.819822	-0.0862804	-0.461816	0.461816
813	813	sp|P40429|RL13A_HUMAN	N/A	N/A	60S ribosomal protein L13a OS=Homo sapiens GN=RPL13A PE=1 SV=2	TRUE	-8.71552	1.7939e-07	1.29615e+06	1.58038e+06	1.29911e+06	1.55909e+06	25363.7	94489.6	-284226	0.820153	-0.0861052	-6.7462	6.7462
1193	1193	sp|O15173|PGRC2_HUMAN	N/A	N/A	Membrane-associated progesterone receptor component 2 OS=Homo sapiens GN=PGRMC2 PE=1 SV=1	TRUE	-10.4104	1.5651e-08	210305	256372	209645	258787	10619.6	7966.19	-46067.5	0.82031	-0.0860219	-7.80546	7.80546
710	710	sp|O94905|ERLN2_HUMAN	N/A	N/A	Erlin-2 OS=Homo sapiens GN=ERLIN2 PE=1 SV=1	TRUE	-6.86547	3.7976e-06	710160	865475	716110	868893	38152.1	56129.3	-155315	0.820543	-0.0858985	-5.42049	5.42049
1401	1401	sp|O95394|AGM1_HUMAN	N/A	N/A	Phosphoacetylglucosamine mutase OS=Homo sapiens GN=PGM3 PE=1 SV=1	TRUE	-3.58362	0.00248	273069	332592	268417	337431	37802.4	32464.9	-59523.5	0.821032	-0.0856401	-2.60555	2.60555
1644	1644	sp|P13473|LAMP2_HUMAN	N/A	N/A	Lysosome-associated membrane glycoprotein 2 OS=Homo sapiens GN=LAMP2 PE=1 SV=2	TRUE	-3.44859	0.0033	323871	394309	326935	405501	37237.9	48662.5	-70438.3	0.821363	-0.085465	-2.48149	2.48149
1303	1303	tr|G3V3B0|G3V3B0_HUMAN	N/A	N/A	Apoptotic chromatin condensation inducer in the nucleus OS=Homo sapiens GN=ACIN1 PE=1 SV=1	TRUE	-2.11549	0.05042	183893	223833	189884	215945	28835.5	48749.5	-39939.9	0.821564	-0.0853585	-1.2974	1.2974
528	528	sp|P00387|NB5R3_HUMAN	N/A	N/A	NADH-cytochrome b5 reductase 3 OS=Homo sapiens GN=CYB5R3 PE=1 SV=3	TRUE	-13.5301	3.55e-10	1.16465e+06	1.41657e+06	1.15999e+06	1.41008e+06	33313.9	44836.7	-251923	0.82216	-0.0850434	-9.44977	9.44977
837	837	sp|Q13185|CBX3_HUMAN	N/A	N/A	Chromobox protein homolog 3 OS=Homo sapiens GN=CBX3 PE=1 SV=4	TRUE	-3.58532	0.00247	480837	584547	474258	598367	72281.7	48019.7	-103710	0.822581	-0.0848214	-2.6073	2.6073
231	231	sp|P00367|DHE3_HUMAN	N/A	N/A	Glutamate dehydrogenase 1, mitochondrial OS=Homo sapiens GN=GLUD1 PE=1 SV=2	TRUE	-8.99514	1.1737e-07	1.22798e+06	1.49227e+06	1.26725e+06	1.5003e+06	81054.7	34631.4	-264286	0.822896	-0.0846551	-6.93044	6.93044
690	690	tr|A8K878|A8K878_HUMAN	N/A	N/A	Mesencephalic astrocyte-derived neurotrophic factor OS=Homo sapiens GN=MANF PE=1 SV=1	TRUE	-0.649117	0.52547	566406	687918	455862	396542	329377	454851	-121512	0.823363	-0.0844086	-0.279452	0.279452
1904	1904	tr|H0YEN6|H0YEN6_HUMAN	N/A	N/A	Delta(14)-sterol reductase (Fragment) OS=Homo sapiens GN=TM7SF2 PE=1 SV=1	TRUE	-7.05533	2.7195e-06	93625.5	113688	91119.6	112315	4679.25	7133.14	-20062.9	0.823527	-0.084322	-5.56551	5.56551
1297	1297	tr|E9PLL6|E9PLL6_HUMAN	N/A	N/A	60S ribosomal protein L27a OS=Homo sapiens GN=RPL27A PE=1 SV=1	TRUE	-3.41012	0.00358	407591	494926	399358	479143	46485.9	61172.8	-87334.7	0.82354	-0.0843155	-2.44612	2.44612
1083	1083	tr|C9JIF9|C9JIF9_HUMAN	N/A	N/A	Acylamino-acid-releasing enzyme OS=Homo sapiens GN=APEH PE=1 SV=1	TRUE	-9.05661	1.0704e-07	377129	457460	376094	467870	11951.5	23774.8	-80331.4	0.824397	-0.0838636	-6.97045	6.97045
1204	1204	tr|E7EQ29|E7EQ29_HUMAN	N/A	N/A	Beta-galactosidase OS=Homo sapiens GN=GLB1 PE=1 SV=1	TRUE	-5.68609	3.3746e-05	231078	280248	236121	276254	17577.1	19080.3	-49170.3	0.824547	-0.0837845	-4.47178	4.47178
1887	1887	tr|Q7Z6U2|Q7Z6U2_HUMAN	N/A	N/A	TATA box-binding protein-like protein 1 OS=Homo sapiens GN=TBPL1 PE=1 SV=1	TRUE	-1.13502	0.27308	27129.5	32899.6	36460.2	34483.2	13870.7	6340.17	-5770.1	0.824615	-0.0837487	-0.56371	0.56371
1849	1849	sp|Q14677|EPN4_HUMAN	N/A	N/A	Clathrin interactor 1 OS=Homo sapiens GN=CLINT1 PE=1 SV=1	TRUE	-0.726326	0.47813	27191.5	32955.5	37494.9	39265.1	17417.3	16230.7	-5764	0.825097	-0.0834947	-0.320454	0.320454
1988	1988	tr|E9PJ42|E9PJ42_HUMAN	N/A	N/A	Transmembrane protein 41B OS=Homo sapiens GN=TMEM41B PE=1 SV=1	TRUE	-0.203616	0.84122	16357.3	19804.5	6788.2	7621.33	30726.4	40440.6	-3447.18	0.82594	-0.0830516	-0.0750904	0.0750904
2059	2059	sp|Q96CT7|CC124_HUMAN	N/A	N/A	Coiled-coil domain-containing protein 124 OS=Homo sapiens GN=CCDC124 PE=1 SV=1	TRUE	-3.09359	0.00697	112963	136712	113404	148103	6806.14	22001.5	-23748.7	0.826287	-0.0828691	-2.15677	2.15677
1232	1232	sp|O94906|PRP6_HUMAN	N/A	N/A	Pre-mRNA-processing factor 6 OS=Homo sapiens GN=PRPF6 PE=1 SV=1	TRUE	-0.495204	0.62719	49738.2	60149.1	41184.4	59141	43069.5	46075.5	-10411	0.826914	-0.0825397	-0.202601	0.202601
1383	1383	tr|C9JFV4|C9JFV4_HUMAN	N/A	N/A	Proline-, glutamic acid- and leucine-rich protein 1 OS=Homo sapiens GN=PELP1 PE=1 SV=2	TRUE	-0.844668	0.41075	69414.8	83808.4	75423.8	77801.4	33081.8	38974.5	-14393.6	0.828256	-0.0818354	-0.386422	0.386422
1637	1637	sp|Q9Y3U8|RL36_HUMAN	N/A	N/A	60S ribosomal protein L36 OS=Homo sapiens GN=RPL36 PE=1 SV=3	TRUE	-7.10368	2.4997e-06	274360	331033	274859	319416	8529.02	22362.9	-56673.4	0.828798	-0.0815511	-5.60211	5.60211
1166	1166	sp|P62277|RS13_HUMAN	N/A	N/A	40S ribosomal protein S13 OS=Homo sapiens GN=RPS13 PE=1 SV=2	TRUE	-4.67675	0.00025	288028	347442	288140	350704	13015.1	35821.2	-59414	0.828996	-0.0814475	-3.60206	3.60206
1061	1061	sp|P62753|RS6_HUMAN	N/A	N/A	40S ribosomal protein S6 OS=Homo sapiens GN=RPS6 PE=1 SV=1	TRUE	-3.83464	0.00146	866606	1.04457e+06	850638	1.10562e+06	80167.4	113837	-177969	0.829625	-0.081118	-2.83565	2.83565
1151	1151	sp|Q9BRA2|TXD17_HUMAN	N/A	N/A	Thioredoxin domain-containing protein 17 OS=Homo sapiens GN=TXNDC17 PE=1 SV=1	TRUE	-7.13938	2.3494e-06	472130	568288	467150	555855	14845.8	37579.8	-96157.7	0.830794	-0.0805067	-5.62904	5.62904
53	53	sp|P07942|LAMB1_HUMAN	N/A	N/A	Laminin subunit beta-1 OS=Homo sapiens GN=LAMB1 PE=1 SV=2	TRUE	-1.1983	0.24825	1.03496e+06	1.24557e+06	1.05646e+06	1.04949e+06	205487	485587	-210611	0.830912	-0.080445	-0.605111	0.605111
1005	1005	tr|J3KP15|J3KP15_HUMAN	N/A	N/A	Serine/arginine-rich-splicing factor 2 (Fragment) OS=Homo sapiens GN=SRSF2 PE=1 SV=6	TRUE	-1.41125	0.17732	613282	737843	614603	802010	175399	198366	-124561	0.831182	-0.0803039	-0.751242	0.751242
801	801	sp|O60701|UGDH_HUMAN	N/A	N/A	UDP-glucose 6-dehydrogenase OS=Homo sapiens GN=UGDH PE=1 SV=1	TRUE	-10.5652	1.2714e-08	596445	717431	599269	733548	19457.3	28312.6	-120985	0.831363	-0.0802093	-7.89572	7.89572
1815	1815	sp|Q9BQE3|TBA1C_HUMAN	N/A	N/A	Tubulin alpha-1C chain OS=Homo sapiens GN=TUBA1C PE=1 SV=1	TRUE	-1.00431	0.33018	5.39777e+06	6.49007e+06	6.54594e+06	6.79839e+06	2.65533e+06	1.89617e+06	-1.0923e+06	0.831696	-0.0800352	-0.481249	0.481249
1187	1187	tr|H0YLA4|H0YLA4_HUMAN	N/A	N/A	Sorbitol dehydrogenase OS=Homo sapiens GN=SORD PE=1 SV=1	TRUE	-2.69187	0.01604	356103	428083	331492	448154	47258	64822	-71980.3	0.831854	-0.0799526	-1.7948	1.7948
1703	1703	sp|Q9BUQ8|DDX23_HUMAN	N/A	N/A	Probable ATP-dependent RNA helicase DDX23 OS=Homo sapiens GN=DDX23 PE=1 SV=3	TRUE	-1.00471	0.32999	34102.4	40985.1	36572.2	41892.3	17435.3	10879.9	-6882.71	0.832068	-0.0798411	-0.481499	0.481499
1732	1732	tr|X5DQS5|X5DQS5_HUMAN	N/A	N/A	Cell adhesion molecule 1 (Fragment) OS=Homo sapiens GN=CADM1 PE=1 SV=1	TRUE	-1.07009	0.30046	122379	147060	118417	162937	50729.6	47056.4	-24681.2	0.83217	-0.0797882	-0.522213	0.522213
1067	1067	sp|Q8NC51|PAIRB_HUMAN	N/A	N/A	Plasminogen activator inhibitor 1 RNA-binding protein OS=Homo sapiens GN=SERBP1 PE=1 SV=2	TRUE	-3.13946	0.00633	198404	238368	206987	244993	28899.6	24964.4	-39964.5	0.832341	-0.0796985	-2.1986	2.1986
733	733	sp|P31153|METK2_HUMAN	N/A	N/A	S-adenosylmethionine synthase isoform type-2 OS=Homo sapiens GN=MAT2A PE=1 SV=1	TRUE	-6.87471	3.736e-06	551001	660858	564644	666312	34904.5	32861.5	-109857	0.833767	-0.0789556	-5.42759	5.42759
147	147	sp|P04843|RPN1_HUMAN	N/A	N/A	Dolichyl-diphosphooligosaccharide--protein glycosyltransferase subunit 1 OS=Homo sapiens GN=RPN1 PE=1 SV=1	TRUE	-14.6373	1.1023e-10	2.10136e+06	2.51125e+06	2.10118e+06	2.50249e+06	50100.9	67436.7	-409897	0.836776	-0.0773909	-9.9577	9.9577
695	695	tr|F8W020|F8W020_HUMAN	N/A	N/A	Nucleosome assembly protein 1-like 1 (Fragment) OS=Homo sapiens GN=NAP1L1 PE=1 SV=1	TRUE	-6.61039	5.9939e-06	696916	832731	677201	819645	40679.7	46307	-135816	0.836903	-0.0773248	-5.22229	5.22229
1089	1089	sp|P02794|FRIH_HUMAN	N/A	N/A	Ferritin heavy chain OS=Homo sapiens GN=FTH1 PE=1 SV=2	TRUE	-0.737243	0.47165	160809	192114	140620	153946	74801	103114	-31305.3	0.837048	-0.0772495	-0.32638	0.32638
1286	1286	tr|A0A024R4E5|A0A024R4E5_HUMAN	N/A	N/A	High density lipoprotein binding protein (Vigilin), isoform CRA_a OS=Homo sapiens GN=HDLBP PE=1 SV=1	TRUE	-2.56691	0.02068	130884	156289	132062	164380	15258.4	25470.7	-25405	0.837448	-0.0770419	-1.68445	1.68445
1191	1191	tr|B7Z4B8|B7Z4B8_HUMAN	N/A	N/A	Heterogeneous nuclear ribonucleoprotein U-like protein 1 OS=Homo sapiens GN=HNRNPUL1 PE=1 SV=1	TRUE	-3.1453	0.00626	605633	722504	632788	729420	105187	36898.4	-116871	0.838242	-0.0766305	-2.20343	2.20343
2006	2006	sp|Q06136|KDSR_HUMAN	N/A	N/A	3-ketodihydrosphingosine reductase OS=Homo sapiens GN=KDSR PE=1 SV=1	TRUE	-1.56901	0.13621	62412.3	74419.5	67248.4	72593.5	20307.3	10709.5	-12007.2	0.838655	-0.0764167	-0.865791	0.865791
1993	1993	sp|Q9H307|PININ_HUMAN	N/A	N/A	Pinin OS=Homo sapiens GN=PNN PE=1 SV=4	TRUE	-1.97876	0.06532	92033.9	109664	89370.5	113623	16890.3	20715.1	-17629.6	0.839239	-0.0761143	-1.18495	1.18495
1323	1323	sp|P35659|DEK_HUMAN	N/A	N/A	Protein DEK OS=Homo sapiens GN=DEK PE=1 SV=1	TRUE	-7.24437	1.9597e-06	176302	210060	174033	211678	10475.7	9256.64	-33757.5	0.839296	-0.0760849	-5.70781	5.70781
1023	1023	sp|Q13247|SRSF6_HUMAN	N/A	N/A	Serine/arginine-rich splicing factor 6 OS=Homo sapiens GN=SRSF6 PE=1 SV=2	TRUE	-4.1324	0.00078	183776	218957	179417	220167	13243.6	21838.5	-35181	0.839324	-0.0760703	-3.10791	3.10791
26	26	sp|P68104|EF1A1_HUMAN	N/A	N/A	Elongation factor 1-alpha 1 OS=Homo sapiens GN=EEF1A1 PE=1 SV=1	TRUE	-9.33421	7.1013e-08	7.51007e+06	8.94564e+06	7.64104e+06	9.02627e+06	386845	251456	-1.43556e+06	0.839524	-0.0759671	-7.14866	7.14866
1547	1547	tr|E9PLT0|E9PLT0_HUMAN	N/A	N/A	Cold shock domain-containing protein E1 OS=Homo sapiens GN=CSDE1 PE=1 SV=1	TRUE	-0.327731	0.74736	43863.4	52232.9	27266	20645.4	47567.7	60057.7	-8369.53	0.839765	-0.0758421	-0.12647	0.12647
1258	1258	sp|Q9P2R3|ANFY1_HUMAN	N/A	N/A	Rabankyrin-5 OS=Homo sapiens GN=ANKFY1 PE=1 SV=2	TRUE	-2.06894	0.05511	56489.5	67255.7	60126.1	68525.2	14985.7	4374.9	-10766.2	0.839921	-0.0757617	-1.25877	1.25877
302	302	sp|Q99714|HCD2_HUMAN	N/A	N/A	3-hydroxyacyl-CoA dehydrogenase type-2 OS=Homo sapiens GN=HSD17B10 PE=1 SV=3	TRUE	-8.60903	2.1137e-07	1.70058e+06	2.02406e+06	1.71732e+06	2.04301e+06	78557.5	80839.3	-323476	0.840184	-0.0756255	-6.67496	6.67496
719	719	sp|P62424|RL7A_HUMAN	N/A	N/A	60S ribosomal protein L7a OS=Homo sapiens GN=RPL7A PE=1 SV=2	TRUE	-3.86168	0.00138	789238	939271	759196	887455	71575.9	91989.5	-150033	0.840266	-0.0755831	-2.86012	2.86012
429	429	sp|P39656|OST48_HUMAN	N/A	N/A	Dolichyl-diphosphooligosaccharide--protein glycosyltransferase 48 kDa subunit OS=Homo sapiens GN=DDOST PE=1 SV=4	TRUE	-9.99431	2.7687e-08	1.94642e+06	2.31416e+06	1.90859e+06	2.33691e+06	79385.5	76699.2	-367740	0.841091	-0.075157	-7.55772	7.55772
658	658	sp|P52597|HNRPF_HUMAN	N/A	N/A	Heterogeneous nuclear ribonucleoprotein F OS=Homo sapiens GN=HNRNPF PE=1 SV=3	TRUE	-2.65105	0.01743	333855	396747	354604	417918	49936.3	50710.6	-62891.9	0.841481	-0.0749556	-1.7587	1.7587
2067	2067	tr|Q9H617|Q9H617_HUMAN	N/A	N/A	Transmembrane protein 164 OS=Homo sapiens GN=RP13-360B22.2 PE=1 SV=1	TRUE	-0.991413	0.33624	4234.25	5027.41	4887.42	5108.48	2005.32	1318.76	-793.161	0.842233	-0.0745678	-0.473351	0.473351
1501	1501	sp|P26885|FKBP2_HUMAN	N/A	N/A	Peptidyl-prolyl cis-trans isomerase FKBP2 OS=Homo sapiens GN=FKBP2 PE=1 SV=2	TRUE	-0.761382	0.4575	27507.4	32640.7	37022.8	35023	18469.2	8245.23	-5133.26	0.842734	-0.0743093	-0.339609	0.339609
897	897	sp|P41252|SYIC_HUMAN	N/A	N/A	Isoleucine--tRNA ligase, cytoplasmic OS=Homo sapiens GN=IARS PE=1 SV=2	TRUE	-1.4938	0.15469	370555	439657	407778	442711	116897	74795.3	-69102.1	0.842827	-0.0742614	-0.810538	0.810538
1266	1266	tr|G8JLG1|G8JLG1_HUMAN	N/A	N/A	Structural maintenance of chromosomes protein OS=Homo sapiens GN=SMC1A PE=1 SV=2	TRUE	-1.05985	0.30495	200905	238129	252388	252880	85593.6	61447.5	-37224.3	0.84368	-0.0738221	-0.515771	0.515771
1955	1955	tr|M0QXB5|M0QXB5_HUMAN	N/A	N/A	Persulfide dioxygenase ETHE1, mitochondrial OS=Homo sapiens GN=ETHE1 PE=1 SV=1	TRUE	-0.95218	0.35517	113544	134488	129416	145844	50366.1	42633.9	-20944.1	0.844268	-0.0735199	-0.449564	0.449564
555	555	tr|K7ELL7|K7ELL7_HUMAN	N/A	N/A	Glucosidase 2 subunit beta OS=Homo sapiens GN=PRKCSH PE=1 SV=1	TRUE	-9.65768	4.4499e-08	1.36331e+06	1.61396e+06	1.35773e+06	1.61538e+06	59068.2	50727.1	-250651	0.844698	-0.0732983	-7.35165	7.35165
1273	1273	tr|E9PRQ7|E9PRQ7_HUMAN	N/A	N/A	UBX domain-containing protein 1 OS=Homo sapiens GN=UBXN1 PE=1 SV=1	TRUE	-2.63693	0.01794	400480	473246	429763	478711	78109.7	27425.1	-72765.6	0.846241	-0.0725057	-1.74618	1.74618
500	500	sp|P55795|HNRH2_HUMAN	N/A	N/A	Heterogeneous nuclear ribonucleoprotein H2 OS=Homo sapiens GN=HNRNPH2 PE=1 SV=1	TRUE	-2.95863	0.00924	983977	1.16242e+06	976878	1.17658e+06	153140	96376.8	-178448	0.846487	-0.0723799	-2.03433	2.03433
821	821	sp|Q71DI3|H32_HUMAN	N/A	N/A	Histone H3.2 OS=Homo sapiens GN=HIST2H3A PE=1 SV=3	TRUE	-0.473611	0.64218	2671.51	3155.91	2444.29	1907.86	1901.29	2408.24	-484.394	0.846512	-0.072367	-0.192343	0.192343
315	315	sp|P04844|RPN2_HUMAN	N/A	N/A	Dolichyl-diphosphooligosaccharide--protein glycosyltransferase subunit 2 OS=Homo sapiens GN=RPN2 PE=1 SV=3	TRUE	-10.4018	1.5834e-08	999076	1.1794e+06	1.01189e+06	1.18742e+06	29751.9	42657	-180325	0.847105	-0.0720629	-7.80041	7.80041
1490	1490	sp|Q96HU8|DIRA2_HUMAN	N/A	N/A	GTP-binding protein Di-Ras2 OS=Homo sapiens GN=DIRAS2 PE=1 SV=1	TRUE	-4.513	0.00035	111209	131243	110207	131545	9548.98	9283.24	-20034.3	0.84735	-0.0719373	-3.45593	3.45593
664	664	tr|Q5HYB6|Q5HYB6_HUMAN	N/A	N/A	Epididymis luminal protein 189 OS=Homo sapiens GN=DKFZp686J1372 PE=1 SV=1	TRUE	-7.53046	1.2045e-06	1.36865e+06	1.61482e+06	1.35248e+06	1.62433e+06	68281.8	70390.8	-246165	0.847559	-0.0718303	-5.91919	5.91919
181	181	sp|P63244|GBLP_HUMAN	N/A	N/A	Guanine nucleotide-binding protein subunit beta-2-like 1 OS=Homo sapiens GN=GNB2L1 PE=1 SV=3	TRUE	-5.24134	8.0706e-05	1.66922e+06	1.96849e+06	1.66477e+06	2.01277e+06	71853.2	155490	-299262	0.847973	-0.0716177	-4.09309	4.09309
28	28	sp|P02768|ALBU_HUMAN	N/A	N/A	Serum albumin OS=Homo sapiens GN=ALB PE=1 SV=2	TRUE	-2.28908	0.03601	7.80293e+07	9.20171e+07	8.48093e+07	9.37949e+07	1.44417e+07	1.12915e+07	-1.39878e+07	0.847987	-0.0716107	-1.44358	1.44358
1861	1861	tr|A0A087WZU5|A0A087WZU5_HUMAN	N/A	N/A	Tetraspanin-6 OS=Homo sapiens GN=TSPAN6 PE=1 SV=1	TRUE	-2.3064	0.0348	47234.5	55663.4	44598.3	54854.9	10423.5	3399.08	-8428.87	0.848574	-0.0713102	-1.45842	1.45842
1392	1392	tr|E5RGX5|E5RGX5_HUMAN	N/A	N/A	Stathmin OS=Homo sapiens GN=STMN2 PE=1 SV=1	TRUE	-5.26919	7.6363e-05	459206	540934	463193	538136	25118.1	39169.7	-81727.8	0.848913	-0.0711366	-4.11712	4.11712
20	20	sp|P14618|KPYM_HUMAN	N/A	N/A	Pyruvate kinase PKM OS=Homo sapiens GN=PKM PE=1 SV=4	TRUE	-7.06887	2.6559e-06	1.00225e+07	1.18061e+07	9.80378e+06	1.1923e+07	591606	472216	-1.78361e+06	0.848924	-0.0711311	-5.57579	5.57579
2051	2051	tr|F6VRR5|F6VRR5_HUMAN	N/A	N/A	Polymerase delta-interacting protein 3 OS=Homo sapiens GN=POLDIP3 PE=1 SV=1	TRUE	-1.51827	0.14846	52492.5	61811.7	58851.3	60253.4	18021.8	3781.21	-9319.22	0.849232	-0.0709736	-0.828391	0.828391
1382	1382	tr|F8W1A4|F8W1A4_HUMAN	N/A	N/A	Adenylate kinase 2, mitochondrial OS=Homo sapiens GN=AK2 PE=1 SV=1	TRUE	-2.90771	0.01028	197708	232719	206181	240028	24984.5	26087.4	-35010.4	0.849559	-0.0708065	-1.98801	1.98801
178	178	sp|Q13263|TIF1B_HUMAN	N/A	N/A	Transcription intermediary factor 1-beta OS=Homo sapiens GN=TRIM28 PE=1 SV=5	TRUE	-8.89063	1.3739e-07	2.19038e+06	2.57796e+06	2.19014e+06	2.5456e+06	99507.2	84868.9	-387583	0.849655	-0.0707573	-6.86204	6.86204
1556	1556	sp|Q96G61|NUD11_HUMAN	N/A	N/A	Diphosphoinositol polyphosphate phosphohydrolase 3-beta OS=Homo sapiens GN=NUDT11 PE=1 SV=1	TRUE	-1.64737	0.11898	45299	53219.6	41478.6	60613.2	9376.05	10961.1	-7920.6	0.851171	-0.069983	-0.924526	0.924526
508	508	sp|P52907|CAZA1_HUMAN	N/A	N/A	F-actin-capping protein subunit alpha-1 OS=Homo sapiens GN=CAPZA1 PE=1 SV=3	TRUE	-3.15734	0.0061	883444	1.03766e+06	851658	1.06863e+06	120668	83129.9	-154216	0.851381	-0.069876	-2.21467	2.21467
637	637	sp|P15170|ERF3A_HUMAN	N/A	N/A	Eukaryotic peptide chain release factor GTP-binding subunit ERF3A OS=Homo sapiens GN=GSPT1 PE=1 SV=1	TRUE	-2.23303	0.04018	554783	651588	587563	609806	62367.2	114126	-96805.6	0.851431	-0.0698504	-1.39599	1.39599
1836	1836	sp|P63167|DYL1_HUMAN	N/A	N/A	Dynein light chain 1, cytoplasmic OS=Homo sapiens GN=DYNLL1 PE=1 SV=1	TRUE	-3.70727	0.00191	209803	246144	204014	248088	16780.1	24150.7	-36341.1	0.852359	-0.0693776	-2.71897	2.71897
573	573	sp|P15880|RS2_HUMAN	N/A	N/A	40S ribosomal protein S2 OS=Homo sapiens GN=RPS2 PE=1 SV=2	TRUE	-7.77675	7.9902e-07	1.15631e+06	1.35607e+06	1.15794e+06	1.3281e+06	32755.6	69751.2	-199757	0.852694	-0.069207	-6.09744	6.09744
1438	1438	sp|P35754|GLRX1_HUMAN	N/A	N/A	Glutaredoxin-1 OS=Homo sapiens GN=GLRX PE=1 SV=2	TRUE	-1.65712	0.11697	154838	181525	158003	190223	28866.9	38740.5	-26686.6	0.852986	-0.0690581	-0.931926	0.931926
1532	1532	tr|A6NKB8|A6NKB8_HUMAN	N/A	N/A	Aminopeptidase B OS=Homo sapiens GN=RNPEP PE=1 SV=1	TRUE	-0.803466	0.43348	71493.7	83774.5	78785.4	97983.4	24607.6	38692.5	-12280.9	0.853406	-0.0688444	-0.363031	0.363031
1921	1921	sp|P51116|FXR2_HUMAN	N/A	N/A	Fragile X mental retardation syndrome-related protein 2 OS=Homo sapiens GN=FXR2 PE=1 SV=2	TRUE	-1.72515	0.10376	27768.3	32535.3	30539.6	32779.3	7972.98	2269.44	-4766.98	0.853483	-0.0688052	-0.98397	0.98397
199	199	sp|P23396|RS3_HUMAN	N/A	N/A	40S ribosomal protein S3 OS=Homo sapiens GN=RPS3 PE=1 SV=2	TRUE	-14.0144	2.1078e-10	3.44298e+06	4.03279e+06	3.44196e+06	4.03411e+06	105465	69414.7	-589814	0.853745	-0.0686716	-9.67617	9.67617
1096	1096	sp|P61313|RL15_HUMAN	N/A	N/A	60S ribosomal protein L15 OS=Homo sapiens GN=RPL15 PE=1 SV=2	TRUE	-3.11309	0.00669	828631	970282	844297	1.01225e+06	88463.4	103961	-141651	0.85401	-0.0685369	-2.17457	2.17457
78	78	sp|P09874|PARP1_HUMAN	N/A	N/A	Poly [ADP-ribose] polymerase 1 OS=Homo sapiens GN=PARP1 PE=1 SV=4	TRUE	-8.54982	2.3168e-07	1.0588e+06	1.23977e+06	1.05528e+06	1.24874e+06	45789.4	43995.9	-180973	0.854028	-0.068528	-6.63511	6.63511
1624	1624	sp|Q9UIJ7|KAD3_HUMAN	N/A	N/A	GTP:AMP phosphotransferase AK3, mitochondrial OS=Homo sapiens GN=AK3 PE=1 SV=4	TRUE	-2.11847	0.05014	146325	171322	153375	177865	21193	28353.3	-24996.8	0.854094	-0.0684942	-1.29982	1.29982
888	888	sp|P36871|PGM1_HUMAN	N/A	N/A	Phosphoglucomutase-1 OS=Homo sapiens GN=PGM1 PE=1 SV=3	TRUE	-3.54802	0.00268	260475	304469	265941	298351	20750.8	30873.3	-43994.1	0.855506	-0.0677771	-2.57187	2.57187
1072	1072	sp|P52943|CRIP2_HUMAN	N/A	N/A	Cysteine-rich protein 2 OS=Homo sapiens GN=CRIP2 PE=1 SV=1	TRUE	-7.10357	2.5002e-06	412263	481876	413784	487876	22146.4	19335.1	-69612.9	0.855538	-0.0677608	-5.60203	5.60203
1949	1949	tr|A0A0A6YY92|A0A0A6YY92_HUMAN	N/A	N/A	Adenylosuccinate lyase OS=Homo sapiens GN=ADSL PE=1 SV=1	TRUE	-4.87721	0.00017	108345	126598	107593	123699	7051.6	8736.53	-18252.6	0.855822	-0.0676166	-3.76955	3.76955
1970	1970	sp|Q16186|ADRM1_HUMAN	N/A	N/A	Proteasomal ubiquitin receptor ADRM1 OS=Homo sapiens GN=ADRM1 PE=1 SV=2	TRUE	-0.884497	0.38953	85950.2	100415	102047	100890	48002	10145.3	-14465.2	0.855947	-0.0675534	-0.409459	0.409459
1459	1459	sp|P50570|DYN2_HUMAN	N/A	N/A	Dynamin-2 OS=Homo sapiens GN=DNM2 PE=1 SV=2	TRUE	-4.15412	0.00075	107266	125262	111749	127320	12167.9	4566.2	-17996.2	0.856332	-0.0673579	-3.12494	3.12494
2016	2016	sp|P00491|PNPH_HUMAN	N/A	N/A	Purine nucleoside phosphorylase OS=Homo sapiens GN=PNP PE=1 SV=2	TRUE	-1.56211	0.13782	62557.9	73013.7	66135.7	71812.6	18779	7110.22	-10455.7	0.856798	-0.0671217	-0.860688	0.860688
1368	1368	tr|H3BQK0|H3BQK0_HUMAN	N/A	N/A	ATP-dependent RNA helicase DDX19B OS=Homo sapiens GN=DDX19B PE=1 SV=1	TRUE	-2.2999	0.03525	385693	449909	368032	464160	63587.8	54524.4	-64215.9	0.857269	-0.0668828	-1.45284	1.45284
1194	1194	sp|P62851|RS25_HUMAN	N/A	N/A	40S ribosomal protein S25 OS=Homo sapiens GN=RPS25 PE=1 SV=1	TRUE	-7.27987	1.8437e-06	1.22443e+06	1.42798e+06	1.2067e+06	1.43613e+06	40219.9	73609.2	-203547	0.857458	-0.066787	-5.73431	5.73431
42	42	sp|P14625|ENPL_HUMAN	N/A	N/A	Endoplasmin OS=Homo sapiens GN=HSP90B1 PE=1 SV=1	TRUE	-14.64	1.0993e-10	5.08941e+06	5.93473e+06	5.0968e+06	5.88383e+06	47807	166494	-845323	0.857563	-0.0667338	-9.95888	9.95888
1471	1471	tr|H0YBX3|H0YBX3_HUMAN	N/A	N/A	Ribonuclease UK114 (Fragment) OS=Homo sapiens GN=HRSP12 PE=1 SV=1	TRUE	-0.68691	0.50197	18247.1	21274.4	21183.7	22888.2	8446.55	10171.7	-3027.33	0.857701	-0.066664	-0.299322	0.299322
862	862	sp|Q92769|HDAC2_HUMAN	N/A	N/A	Histone deacetylase 2 OS=Homo sapiens GN=HDAC2 PE=1 SV=2	TRUE	-3.64156	0.0022	555126	647017	571036	639844	61696.6	43866.9	-91891.1	0.857977	-0.0665242	-2.65758	2.65758
272	272	sp|P09211|GSTP1_HUMAN	N/A	N/A	Glutathione S-transferase P OS=Homo sapiens GN=GSTP1 PE=1 SV=2	TRUE	-11.4419	4.0891e-09	6.77578e+06	7.89626e+06	6.76805e+06	7.99179e+06	180712	231631	-1.12048e+06	0.8581	-0.0664623	-8.38837	8.38837
945	945	sp|P43003|EAA1_HUMAN	N/A	N/A	Excitatory amino acid transporter 1 OS=Homo sapiens GN=SLC1A3 PE=1 SV=1	TRUE	-2.84356	0.01174	935033	1.08903e+06	945959	1.03579e+06	117983	111702	-154000	0.85859	-0.0662141	-1.93033	1.93033
2090	2090	tr|A0A0A0MRX2|A0A0A0MRX2_HUMAN	N/A	N/A	DDRGK domain-containing protein 1 OS=Homo sapiens GN=DDRGK1 PE=1 SV=1	TRUE	-2.856	0.01144	25724.9	29936.4	25397.3	29091.4	2641.19	3548.88	-4211.5	0.859318	-0.0658459	-1.94157	1.94157
117	117	sp|Q07065|CKAP4_HUMAN	N/A	N/A	Cytoskeleton-associated protein 4 OS=Homo sapiens GN=CKAP4 PE=1 SV=2	TRUE	-7.90457	6.4774e-07	797196	927517	789575	927447	36180.3	33724.1	-130321	0.859495	-0.0657568	-6.1886	6.1886
1893	1893	tr|D6RCK3|D6RCK3_HUMAN	N/A	N/A	MOB kinase activator 1B (Fragment) OS=Homo sapiens GN=MOB1B PE=4 SV=1	TRUE	-2.56557	0.02074	78995.2	91884.3	77738.1	91608.8	7139.73	13273.2	-12889.1	0.859725	-0.0656407	-1.68319	1.68319
415	415	sp|P07814|SYEP_HUMAN	N/A	N/A	Bifunctional glutamate/proline--tRNA ligase OS=Homo sapiens GN=EPRS PE=1 SV=5	TRUE	-2.00219	0.06251	396521	461001	443321	472292	78161.3	56787.9	-64479.3	0.860132	-0.0654349	-1.20405	1.20405
1923	1923	sp|Q9Y5X3|SNX5_HUMAN	N/A	N/A	Sorting nexin-5 OS=Homo sapiens GN=SNX5 PE=1 SV=1	TRUE	-1.07148	0.29985	85095	98931	97530.2	103856	35321.4	15909.1	-13836	0.860145	-0.0654284	-0.523096	0.523096
400	400	sp|P36578|RL4_HUMAN	N/A	N/A	60S ribosomal protein L4 OS=Homo sapiens GN=RPL4 PE=1 SV=5	TRUE	-4.98357	0.00014	2.17736e+06	2.52859e+06	2.14651e+06	2.57517e+06	96627.6	188061	-351230	0.861097	-0.0649481	-3.85387	3.85387
1088	1088	tr|J3QQ67|J3QQ67_HUMAN	N/A	N/A	60S ribosomal protein L18 (Fragment) OS=Homo sapiens GN=RPL18 PE=1 SV=1	TRUE	-2.78897	0.01314	721327	837601	706860	842494	81640.3	94752	-116274	0.861182	-0.0649052	-1.8814	1.8814
984	984	sp|P00352|AL1A1_HUMAN	N/A	N/A	Retinal dehydrogenase 1 OS=Homo sapiens GN=ALDH1A1 PE=1 SV=2	TRUE	-1.77548	0.09484	331188	384403	327531	384383	38865.8	81083.5	-53215.4	0.861563	-0.0647127	-1.02301	1.02301
487	487	sp|P60953|CDC42_HUMAN	N/A	N/A	Cell division control protein 42 homolog OS=Homo sapiens GN=CDC42 PE=1 SV=2	TRUE	-7.49104	1.2872e-06	1.71943e+06	1.99489e+06	1.73755e+06	2.00681e+06	64069.8	89799.5	-275452	0.861921	-0.0645326	-5.89035	5.89035
2086	2086	tr|A0A0A0MRJ3|A0A0A0MRJ3_HUMAN	N/A	N/A	Neuron navigator 1 OS=Homo sapiens GN=NAV1 PE=1 SV=1	TRUE	-0.639469	0.53157	11462.1	13293	12429.8	14898.2	6153.84	5992.25	-1830.87	0.862268	-0.0643577	-0.27444	0.27444
1326	1326	sp|P04424|ARLY_HUMAN	N/A	N/A	Argininosuccinate lyase OS=Homo sapiens GN=ASL PE=1 SV=4	TRUE	-1.16217	0.26221	54406.5	63052.2	63569.7	58463.9	18630.2	12287.8	-8645.63	0.862881	-0.0640489	-0.581351	0.581351
1622	1622	sp|P46977|STT3A_HUMAN	N/A	N/A	Dolichyl-diphosphooligosaccharide--protein glycosyltransferase subunit STT3A OS=Homo sapiens GN=STT3A PE=1 SV=2	TRUE	-2.50974	0.02321	103441	119846	104580	126841	10015.9	16857.5	-16404.1	0.863123	-0.0639272	-1.63432	1.63432
403	403	sp|Q8WZA9|IRGQ_HUMAN	N/A	N/A	Immunity-related GTPase family Q protein OS=Homo sapiens GN=IRGQ PE=1 SV=1	TRUE	-1.32325	0.20435	1.19655e+06	1.38601e+06	1.24647e+06	1.34318e+06	322339	283903	-189463	0.863304	-0.0638362	-0.689625	0.689625
1961	1961	sp|Q00325|MPCP_HUMAN	N/A	N/A	Phosphate carrier protein, mitochondrial OS=Homo sapiens GN=SLC25A3 PE=1 SV=2	TRUE	-0.8412	0.41263	492186	569898	634573	557506	274286	39721.9	-77712.1	0.863639	-0.0636679	-0.384439	0.384439
1602	1602	tr|H0Y5T1|H0Y5T1_HUMAN	N/A	N/A	CLIP-associating protein 1 (Fragment) OS=Homo sapiens GN=CLASP1 PE=1 SV=2	TRUE	-0.685661	0.50274	6738.09	7800.2	6250.64	8593.38	3989.57	2383.04	-1062.11	0.863835	-0.0635691	-0.298657	0.298657
1911	1911	tr|A0A087WUD3|A0A087WUD3_HUMAN	N/A	N/A	Oligosaccharyltransferase complex subunit OSTC OS=Homo sapiens GN=OSTC PE=1 SV=1	TRUE	-5.01031	0.00013	155075	179504	157838	179846	11884.1	8527.83	-24428.9	0.863908	-0.0635323	-3.88606	3.88606
1794	1794	sp|Q6P6B7|ANR16_HUMAN	N/A	N/A	Ankyrin repeat domain-containing protein 16 OS=Homo sapiens GN=ANKRD16 PE=1 SV=1	TRUE	-0.706754	0.48988	1008.68	1167.02	953.197	1294.59	312.913	594.821	-158.338	0.864322	-0.0633242	-0.30991	0.30991
1895	1895	tr|A8MUA9|A8MUA9_HUMAN	N/A	N/A	SMT3 suppressor of mif two 3 homolog 3 (Yeast), isoform CRA_d OS=Homo sapiens GN=SUMO3 PE=1 SV=1	TRUE	-10.213	2.047e-08	1.09345e+06	1.26499e+06	1.0789e+06	1.25864e+06	35093.8	36159.4	-171542	0.864392	-0.0632892	-7.68888	7.68888
297	297	sp|P84077|ARF1_HUMAN	N/A	N/A	ADP-ribosylation factor 1 OS=Homo sapiens GN=ARF1 PE=1 SV=2	TRUE	-0.713716	0.48568	11512.4	13307.5	13726.8	14538.3	5810.44	4813.5	-1795.06	0.865109	-0.0629292	-0.31365	0.31365
1765	1765	sp|Q96MM6|HS12B_HUMAN	N/A	N/A	Heat shock 70 kDa protein 12B OS=Homo sapiens GN=HSPA12B PE=1 SV=2	TRUE	-9.60956	4.7669e-08	2.09725e+06	2.42212e+06	2.10677e+06	2.44994e+06	81578	60258.1	-324867	0.865875	-0.0625448	-7.32176	7.32176
1381	1381	tr|E9PLC4|E9PLC4_HUMAN	N/A	N/A	Acidic leucine-rich nuclear phosphoprotein 32 family member E OS=Homo sapiens GN=ANP32E PE=1 SV=1	TRUE	-4.82939	0.00018	423878	489185	422654	489440	13944.7	38096.2	-65306.6	0.866499	-0.0622319	-3.74473	3.74473
560	560	sp|P61247|RS3A_HUMAN	N/A	N/A	40S ribosomal protein S3a OS=Homo sapiens GN=RPS3A PE=1 SV=2	TRUE	-3.73309	0.00181	1.6505e+06	1.90453e+06	1.69365e+06	1.94362e+06	107973	173253	-254030	0.866618	-0.0621724	-2.74232	2.74232
724	724	sp|P23381|SYWC_HUMAN	N/A	N/A	Tryptophan--tRNA ligase, cytoplasmic OS=Homo sapiens GN=WARS PE=1 SV=2	TRUE	-1.3055	0.21018	209083	240623	205866	202668	24444.2	68231.5	-31540.1	0.868923	-0.0610185	-0.677409	0.677409
948	948	tr|E5RI99|E5RI99_HUMAN	N/A	N/A	60S ribosomal protein L30 (Fragment) OS=Homo sapiens GN=RPL30 PE=1 SV=1	TRUE	-6.12878	1.4537e-05	1.30343e+06	1.49969e+06	1.27727e+06	1.47447e+06	77373.7	56945.7	-196265	0.86913	-0.0609151	-4.83753	4.83753
1008	1008	sp|P62263|RS14_HUMAN	N/A	N/A	40S ribosomal protein S14 OS=Homo sapiens GN=RPS14 PE=1 SV=3	TRUE	-11.4933	3.834e-09	1.46395e+06	1.68308e+06	1.46046e+06	1.66113e+06	34569.7	45568.7	-219130	0.869804	-0.0605787	-8.41635	8.41635
1781	1781	tr|A0A0G2JPK6|A0A0G2JPK6_HUMAN	N/A	N/A	Protein tweety homolog OS=Homo sapiens GN=TTYH1 PE=1 SV=1	TRUE	-0.367506	0.71806	43605.5	50120.7	58855.2	69993.9	34745.3	40265.3	-6515.14	0.870011	-0.0604753	-0.143839	0.143839
1142	1142	sp|P35268|RL22_HUMAN	N/A	N/A	60S ribosomal protein L22 OS=Homo sapiens GN=RPL22 PE=1 SV=2	TRUE	-19.8599	1.0664e-12	1.93059e+06	2.21889e+06	1.93411e+06	2.2087e+06	24579.6	35949.9	-288295	0.870072	-0.0604447	-11.9721	11.9721
461	461	sp|Q04760|LGUL_HUMAN	N/A	N/A	Lactoylglutathione lyase OS=Homo sapiens GN=GLO1 PE=1 SV=4	TRUE	-4.71433	0.00023	3.20845e+06	3.68556e+06	3.20932e+06	3.50576e+06	48243.7	299754	-477108	0.870546	-0.0602081	-3.63827	3.63827
430	430	sp|P23284|PPIB_HUMAN	N/A	N/A	Peptidyl-prolyl cis-trans isomerase B OS=Homo sapiens GN=PPIB PE=1 SV=2	TRUE	-9.76483	3.8212e-08	4.0968e+06	4.70424e+06	4.12679e+06	4.69434e+06	87698.4	164732	-607442	0.870874	-0.0600448	-7.4178	7.4178
535	535	sp|Q15691|MARE1_HUMAN	N/A	N/A	Microtubule-associated protein RP/EB family member 1 OS=Homo sapiens GN=MAPRE1 PE=1 SV=3	TRUE	-6.12332	1.4687e-05	1.3445e+06	1.5437e+06	1.35402e+06	1.54799e+06	75083.3	62349.2	-199203	0.870957	-0.0600031	-4.83307	4.83307
289	289	sp|Q15029|U5S1_HUMAN	N/A	N/A	116 kDa U5 small nuclear ribonucleoprotein component OS=Homo sapiens GN=EFTUD2 PE=1 SV=1	TRUE	-4.43392	0.00042	535914	615151	532484	618078	46163.5	27262.1	-79237.7	0.87119	-0.0598871	-3.37675	3.37675
455	455	tr|C9J9K3|C9J9K3_HUMAN	N/A	N/A	40S ribosomal protein SA (Fragment) OS=Homo sapiens GN=RPSA PE=1 SV=6	TRUE	-17.7699	5.8736e-12	2.87684e+06	3.30066e+06	2.87256e+06	3.27844e+06	46844.7	54087	-423829	0.871593	-0.0596863	-11.2311	11.2311
1502	1502	sp|P49902|5NTC_HUMAN	N/A	N/A	Cytosolic purine 5'-nucleotidase OS=Homo sapiens GN=NT5C2 PE=1 SV=1	TRUE	-3.36783	0.00392	140551	161156	138857	160337	9704.33	15579.6	-20605.3	0.872141	-0.0594134	-2.40671	2.40671
777	777	tr|E7EQ72|E7EQ72_HUMAN	N/A	N/A	Transmembrane emp24 domain-containing protein 2 (Fragment) OS=Homo sapiens GN=TMED2 PE=1 SV=2	TRUE	-1.26025	0.22565	694432	796039	748447	868283	163359	178374	-101608	0.872359	-0.059305	-0.646565	0.646565
2021	2021	tr|K7ESP7|K7ESP7_HUMAN	N/A	N/A	Choline transporter-like protein 2 (Fragment) OS=Homo sapiens GN=SLC44A2 PE=1 SV=1	TRUE	-2.62831	0.01826	72922.3	83579	76597.3	81107.5	10808.5	5579.62	-10656.7	0.872496	-0.0592367	-1.7385	1.7385
275	275	sp|P49189|AL9A1_HUMAN	N/A	N/A	4-trimethylaminobutyraldehyde dehydrogenase OS=Homo sapiens GN=ALDH9A1 PE=1 SV=3	TRUE	-3.19285	0.00566	1.79421e+06	2.05613e+06	1.7447e+06	2.01265e+06	182830	164735	-261919	0.872615	-0.0591772	-2.24718	2.24718
926	926	sp|O75396|SC22B_HUMAN	N/A	N/A	Vesicle-trafficking protein SEC22b OS=Homo sapiens GN=SEC22B PE=1 SV=4	TRUE	-1.83047	0.08587	1.17294e+06	1.34395e+06	1.30413e+06	1.34571e+06	271480	69705.7	-171018	0.87275	-0.05911	-1.06616	1.06616
1553	1553	sp|O60925|PFD1_HUMAN	N/A	N/A	Prefoldin subunit 1 OS=Homo sapiens GN=PFDN1 PE=1 SV=2	TRUE	-0.4678	0.64624	340603	390093	385930	404081	274838	158720	-49489.5	0.873134	-0.0589191	-0.189606	0.189606
1756	1756	tr|Q5VZU9|Q5VZU9_HUMAN	N/A	N/A	Tripeptidyl-peptidase 2 OS=Homo sapiens GN=TPP2 PE=1 SV=1	TRUE	-0.33974	0.73847	84445.6	96691.4	39507.6	45495.3	73147.6	79639.4	-12245.8	0.873352	-0.0588109	-0.131667	0.131667
969	969	sp|P62328|TYB4_HUMAN	N/A	N/A	Thymosin beta-4 OS=Homo sapiens GN=TMSB4X PE=1 SV=2	TRUE	-4.22895	0.00064	7.40654e+06	8.47664e+06	7.40779e+06	8.22241e+06	370780	662414	-1.0701e+06	0.873759	-0.0586083	-3.19382	3.19382
653	653	tr|J3QRS3|J3QRS3_HUMAN	N/A	N/A	Myosin regulatory light chain 12A OS=Homo sapiens GN=MYL12A PE=1 SV=1	TRUE	-5.16986	9.3062e-05	1.52363e+06	1.74364e+06	1.50828e+06	1.71853e+06	64146.6	110382	-220008	0.873823	-0.0585765	-4.03123	4.03123
486	486	tr|Q5QPL9|Q5QPL9_HUMAN	N/A	N/A	RNA-binding protein Raly (Fragment) OS=Homo sapiens GN=RALY PE=1 SV=1	TRUE	-2.0165	0.06085	1.71944e+06	1.96648e+06	1.81301e+06	1.95543e+06	226462	289459	-247035	0.874377	-0.0583013	-1.21574	1.21574
260	260	sp|O95865|DDAH2_HUMAN	N/A	N/A	N(G),N(G)-dimethylarginine dimethylaminohydrolase 2 OS=Homo sapiens GN=DDAH2 PE=1 SV=1	TRUE	-10.5884	1.2328e-08	3.18878e+06	3.64594e+06	3.19992e+06	3.63675e+06	103846	77419	-457167	0.87461	-0.0581858	-7.90911	7.90911
1872	1872	tr|Q1HDL3|Q1HDL3_HUMAN	N/A	N/A	HBeAg-binding protein 2 binding protein A OS=Homo sapiens GN=HBEBP2BPA PE=1 SV=1	TRUE	-1.12393	0.27762	109224	124745	122702	124725	39669.8	11947.5	-15521.4	0.875575	-0.0577067	-0.556549	0.556549
1830	1830	tr|E9PC52|E9PC52_HUMAN	N/A	N/A	Histone-binding protein RBBP7 OS=Homo sapiens GN=RBBP7 PE=1 SV=1	TRUE	-0.539153	0.5972	40411.8	46126.6	55094.9	59453.1	22288.6	22680.1	-5714.82	0.876106	-0.0574435	-0.22388	0.22388
1651	1651	tr|H0Y8E6|H0Y8E6_HUMAN	N/A	N/A	DNA replication licensing factor MCM2 (Fragment) OS=Homo sapiens GN=MCM2 PE=1 SV=1	TRUE	-0.400162	0.69433	1039.03	1185.8	950.369	1274.38	524.899	967.094	-146.774	0.876223	-0.0573851	-0.158434	0.158434
966	966	tr|Q5T8U5|Q5T8U5_HUMAN	N/A	N/A	Surfeit 4 OS=Homo sapiens GN=SURF4 PE=1 SV=1	TRUE	-6.00682	1.8285e-05	1.06707e+06	1.21709e+06	1.07023e+06	1.23157e+06	64492.5	38137.6	-150020	0.876739	-0.0571298	-4.73791	4.73791
1243	1243	tr|F5GZN3|F5GZN3_HUMAN	N/A	N/A	Lactadherin OS=Homo sapiens GN=MFGE8 PE=1 SV=1	TRUE	-2.54837	0.02147	189542	216186	196514	218228	23094.8	21223.2	-26643.6	0.876756	-0.0571213	-1.66817	1.66817
1675	1675	tr|E5RJH0|E5RJH0_HUMAN	N/A	N/A	Betaine--homocysteine S-methyltransferase 1 OS=Homo sapiens GN=BHMT PE=1 SV=1	TRUE	-3.62729	0.00226	400954	457201	390518	441022	29224.2	36194.6	-56247	0.876975	-0.0570126	-2.64589	2.64589
1012	1012	sp|O95747|OXSR1_HUMAN	N/A	N/A	Serine/threonine-protein kinase OSR1 OS=Homo sapiens GN=OXSR1 PE=1 SV=1	TRUE	-2.46244	0.02553	271138	309075	270010	301096	25179.7	38758	-37937.2	0.877256	-0.0568739	-1.59295	1.59295
822	822	sp|Q00688|FKBP3_HUMAN	N/A	N/A	Peptidyl-prolyl cis-trans isomerase FKBP3 OS=Homo sapiens GN=FKBP3 PE=1 SV=1	TRUE	-6.4929	7.4181e-06	1.14326e+06	1.30265e+06	1.14036e+06	1.3075e+06	56116.1	47694.1	-159392	0.87764	-0.0566837	-5.12971	5.12971
1876	1876	tr|A0A0C4DGV4|A0A0C4DGV4_HUMAN	N/A	N/A	Hepatitis B virus x interacting protein OS=Homo sapiens GN=LAMTOR5 PE=1 SV=1	TRUE	-1.17189	0.25839	51722.8	58908	54904.8	57141.7	15999.1	9075.25	-7185.19	0.878027	-0.0564921	-0.587724	0.587724
824	824	tr|F6WQW2|F6WQW2_HUMAN	N/A	N/A	Ran-specific GTPase-activating protein OS=Homo sapiens GN=RANBP1 PE=1 SV=1	TRUE	-4.43104	0.00042	982016	1.11832e+06	956655	1.13941e+06	58547.8	71335.3	-136307	0.878115	-0.0564485	-3.37675	3.37675
224	224	sp|P23526|SAHH_HUMAN	N/A	N/A	Adenosylhomocysteinase OS=Homo sapiens GN=AHCY PE=1 SV=4	TRUE	-4.03287	0.00096	2.23393e+06	2.54399e+06	2.17257e+06	2.45893e+06	163586	162598	-310058	0.878121	-0.0564455	-3.01773	3.01773
1086	1086	sp|P19623|SPEE_HUMAN	N/A	N/A	Spermidine synthase OS=Homo sapiens GN=SRM PE=1 SV=1	TRUE	-4.23751	0.00063	615346	700361	621055	692217	52229.3	29909.3	-85014.3	0.878614	-0.0562021	-3.20066	3.20066
1387	1387	sp|Q13564|ULA1_HUMAN	N/A	N/A	NEDD8-activating enzyme E1 regulatory subunit OS=Homo sapiens GN=NAE1 PE=1 SV=1	TRUE	-0.7857	0.44352	194315	221128	213576	243560	72577.6	72208.4	-26813.2	0.878744	-0.0561378	-0.353087	0.353087
1245	1245	tr|V9H019|V9H019_HUMAN	N/A	N/A	DNA mismatch repair protein Msh2 OS=Homo sapiens GN=MSH2 PE=1 SV=1	TRUE	-3.23192	0.00522	128124	145802	128114	145794	8197.98	14215.7	-17678.7	0.878749	-0.0561352	-2.28233	2.28233
1890	1890	tr|F5GX77|F5GX77_HUMAN	N/A	N/A	Multifunctional methyltransferase subunit TRM112-like protein OS=Homo sapiens GN=TRMT112 PE=1 SV=1	TRUE	-4.41187	0.00044	63388.9	72099	64533.6	72019.8	3160.97	5008.66	-8710.06	0.879193	-0.0559158	-3.35655	3.35655
510	510	sp|Q9H0U4|RAB1B_HUMAN	N/A	N/A	Ras-related protein Rab-1B OS=Homo sapiens GN=RAB1B PE=1 SV=1	TRUE	-2.40363	0.02871	363825	413763	373708	425816	43771.2	44372.3	-49938.1	0.879308	-0.0558592	-1.54197	1.54197
1623	1623	sp|Q8WXI9|P66B_HUMAN	N/A	N/A	Transcriptional repressor p66-beta OS=Homo sapiens GN=GATAD2B PE=1 SV=1	TRUE	-1.17988	0.25529	30430.3	34597.3	33497.2	35151.4	10232.7	2747.9	-4167.03	0.879556	-0.0557364	-0.592966	0.592966
1314	1314	sp|P22087|FBRL_HUMAN	N/A	N/A	rRNA 2'-O-methyltransferase fibrillarin OS=Homo sapiens GN=FBL PE=1 SV=2	TRUE	-2.14844	0.04733	93415.5	106195	92759.7	105074	12614	12622.3	-12779.4	0.879661	-0.0556848	-1.32486	1.32486
857	857	sp|P22059|OSBP1_HUMAN	N/A	N/A	Oxysterol-binding protein 1 OS=Homo sapiens GN=OSBP PE=1 SV=1	TRUE	-1.80332	0.0902	269989	306561	263426	318014	48157.5	37179.4	-36571.1	0.880705	-0.0551695	-1.04479	1.04479
383	383	sp|Q15084|PDIA6_HUMAN	N/A	N/A	Protein disulfide-isomerase A6 OS=Homo sapiens GN=PDIA6 PE=1 SV=1	TRUE	-3.70715	0.00191	2.35869e+06	2.67773e+06	2.38593e+06	2.6979e+06	144047	214268	-319045	0.880852	-0.0550969	-2.71897	2.71897
410	410	sp|P78347|GTF2I_HUMAN	N/A	N/A	General transcription factor II-I OS=Homo sapiens GN=GTF2I PE=1 SV=2	TRUE	-2.99749	0.00852	453284	514394	458622	539032	39422.4	46761.4	-61110.6	0.881199	-0.054926	-2.06956	2.06956
11	11	sp|P49327|FAS_HUMAN	N/A	N/A	Fatty acid synthase OS=Homo sapiens GN=FASN PE=1 SV=3	TRUE	-4.0616	0.00091	1.15684e+06	1.31212e+06	1.19342e+06	1.33175e+06	69788.1	91025	-155287	0.881652	-0.0547029	-3.04096	3.04096
1806	1806	sp|Q9GZT9|EGLN1_HUMAN	N/A	N/A	Egl nine homolog 1 OS=Homo sapiens GN=EGLN1 PE=1 SV=1	TRUE	-0.309089	0.76124	26400.6	29924.4	22874.8	16788.7	17058.9	29643.2	-3523.74	0.882245	-0.0544108	-0.118478	0.118478
776	776	sp|P49755|TMEDA_HUMAN	N/A	N/A	Transmembrane emp24 domain-containing protein 10 OS=Homo sapiens GN=TMED10 PE=1 SV=2	TRUE	-5.86459	2.3954e-05	813606	921766	818494	930143	30324.7	46278.3	-108160	0.88266	-0.0542066	-4.62062	4.62062
1713	1713	sp|Q13347|EIF3I_HUMAN	N/A	N/A	Eukaryotic translation initiation factor 3 subunit I OS=Homo sapiens GN=EIF3I PE=1 SV=1	TRUE	-1.89697	0.07603	84613.7	95837.5	91224	98416.6	14525.8	10201.3	-11223.8	0.882887	-0.0540947	-1.11902	1.11902
1795	1795	sp|P63173|RL38_HUMAN	N/A	N/A	60S ribosomal protein L38 OS=Homo sapiens GN=RPL38 PE=1 SV=2	TRUE	-2.34128	0.03249	81147.1	91824.2	85722.2	93523.4	9788.74	9557.98	-10677.1	0.883722	-0.0536844	-1.48825	1.48825
1339	1339	sp|P62899|RL31_HUMAN	N/A	N/A	60S ribosomal protein L31 OS=Homo sapiens GN=RPL31 PE=1 SV=1	TRUE	-5.28028	7.4701e-05	510507	577672	504127	565642	23234.4	30271.1	-67164.9	0.883732	-0.0536795	-4.12667	4.12667
714	714	sp|P07858|CATB_HUMAN	N/A	N/A	Cathepsin B OS=Homo sapiens GN=CTSB PE=1 SV=3	TRUE	-1.69881	0.10871	1.61537e+06	1.82653e+06	1.72171e+06	1.80711e+06	264730	262630	-211163	0.884391	-0.0533557	-0.963731	0.963731
499	499	sp|P52565|GDIR1_HUMAN	N/A	N/A	Rho GDP-dissociation inhibitor 1 OS=Homo sapiens GN=ARHGDIA PE=1 SV=3	TRUE	-6.67265	5.3577e-06	1.31568e+06	1.48722e+06	1.30823e+06	1.49986e+06	43509.9	63681.4	-171545	0.884654	-0.0532265	-5.27102	5.27102
1563	1563	sp|P23921|RIR1_HUMAN	N/A	N/A	Ribonucleoside-diphosphate reductase large subunit OS=Homo sapiens GN=RRM1 PE=1 SV=1	TRUE	-5.13359	0.0001	158043	178588	156870	177427	5334.17	10755.8	-20544.4	0.884962	-0.0530753	-4	4
1848	1848	sp|Q9BWS9|CHID1_HUMAN	N/A	N/A	Chitinase domain-containing protein 1 OS=Homo sapiens GN=CHID1 PE=1 SV=1	TRUE	-1.47819	0.15877	35568.1	40186.2	34856.4	37912.5	5867.16	7308.85	-4618.09	0.885083	-0.0530162	-0.799232	0.799232
69	69	sp|P11021|GRP78_HUMAN	N/A	N/A	78 kDa glucose-regulated protein OS=Homo sapiens GN=HSPA5 PE=1 SV=2	TRUE	-7.89392	6.5911e-07	4.75728e+06	5.37298e+06	4.76525e+06	5.36636e+06	122938	199095	-615706	0.885407	-0.052857	-6.18104	6.18104
9	9	sp|P35580|MYH10_HUMAN	N/A	N/A	Myosin-10 OS=Homo sapiens GN=MYH10 PE=1 SV=3	TRUE	-6.51705	7.099e-06	1.76218e+06	1.98921e+06	1.77518e+06	1.96416e+06	68335.8	79076.5	-227038	0.885865	-0.0526322	-5.1488	5.1488
1681	1681	sp|Q9UBV8|PEF1_HUMAN	N/A	N/A	Peflin OS=Homo sapiens GN=PEF1 PE=1 SV=1	TRUE	-2.86952	0.01112	155412	175346	156639	175029	14893.5	14578.4	-19934.6	0.886313	-0.0524128	-1.9539	1.9539
922	922	sp|P62913|RL11_HUMAN	N/A	N/A	60S ribosomal protein L11 OS=Homo sapiens GN=RPL11 PE=1 SV=2	TRUE	-8.14863	4.3638e-07	1.01983e+06	1.15054e+06	1.00605e+06	1.1461e+06	34909.3	33120.4	-130707	0.886395	-0.0523726	-6.36014	6.36014
1493	1493	sp|P62857|RS28_HUMAN	N/A	N/A	40S ribosomal protein S28 OS=Homo sapiens GN=RPS28 PE=1 SV=1	TRUE	-8.91715	1.3199e-07	1.44221e+06	1.62696e+06	1.45954e+06	1.63354e+06	34663.6	51588.9	-184742	0.886449	-0.0523462	-6.87946	6.87946
87	87	tr|F8W6I7|F8W6I7_HUMAN	N/A	N/A	Heterogeneous nuclear ribonucleoprotein A1 OS=Homo sapiens GN=HNRNPA1 PE=1 SV=2	TRUE	-5.21963	8.4269e-05	1.00377e+07	1.13168e+07	1.00397e+07	1.1359e+07	568660	465891	-1.27905e+06	0.886977	-0.0520874	-4.07433	4.07433
83	83	sp|P30101|PDIA3_HUMAN	N/A	N/A	Protein disulfide-isomerase A3 OS=Homo sapiens GN=PDIA3 PE=1 SV=4	TRUE	-4.80382	0.00019	3.93653e+06	4.43512e+06	3.93143e+06	4.49632e+06	60555.9	305426	-498592	0.887581	-0.051792	-3.72125	3.72125
385	385	sp|P61224|RAP1B_HUMAN	N/A	N/A	Ras-related protein Rap-1b OS=Homo sapiens GN=RAP1B PE=1 SV=1	TRUE	-4.64829	0.00027	975870	1.09943e+06	971959	1.11532e+06	23816.2	76107.4	-123562	0.887613	-0.0517764	-3.56864	3.56864
917	917	sp|P62993|GRB2_HUMAN	N/A	N/A	Growth factor receptor-bound protein 2 OS=Homo sapiens GN=GRB2 PE=1 SV=1	TRUE	-1.73609	0.10176	343615	386954	352886	396521	49404.7	56280.9	-43338.1	0.888002	-0.0515862	-0.992423	0.992423
1527	1527	tr|B4DR61|B4DR61_HUMAN	N/A	N/A	Protein transport protein Sec61 subunit alpha isoform 1 OS=Homo sapiens GN=SEC61A1 PE=1 SV=1	TRUE	-4.59731	0.0003	524980	591095	523369	573727	21090.2	37637.8	-66115.4	0.888148	-0.0515149	-3.52288	3.52288
726	726	sp|O43396|TXNL1_HUMAN	N/A	N/A	Thioredoxin-like protein 1 OS=Homo sapiens GN=TXNL1 PE=1 SV=3	TRUE	-2.25366	0.0386	458370	515937	467726	511836	75107.2	15207.4	-57567	0.888422	-0.0513805	-1.41341	1.41341
163	163	sp|Q9NVA2|SEP11_HUMAN	N/A	N/A	Septin-11 OS=Homo sapiens GN=SEPT11 PE=1 SV=3	TRUE	-6.24262	1.1757e-05	881744	991621	880145	983469	19129.9	49216.3	-109877	0.889194	-0.0510032	-4.9297	4.9297
1048	1048	sp|Q9NRX4|PHP14_HUMAN	N/A	N/A	14 kDa phosphohistidine phosphatase OS=Homo sapiens GN=PHPT1 PE=1 SV=1	TRUE	-3.16914	0.00595	711733	800409	711481	802028	72950.8	41528.8	-88676.1	0.889211	-0.0509949	-2.22548	2.22548
1085	1085	sp|Q8WUM4|PDC6I_HUMAN	N/A	N/A	Programmed cell death 6-interacting protein OS=Homo sapiens GN=PDCD6IP PE=1 SV=1	TRUE	-2.00447	0.06225	166982	187629	173722	188391	25237.3	17833.7	-20647.7	0.889955	-0.050632	-1.20586	1.20586
1766	1766	sp|O75821|EIF3G_HUMAN	N/A	N/A	Eukaryotic translation initiation factor 3 subunit G OS=Homo sapiens GN=EIF3G PE=1 SV=2	TRUE	-2.28184	0.03653	59178.2	66408.2	58182.4	69047.5	5855.65	7487.71	-7229.99	0.891128	-0.0500599	-1.43735	1.43735
861	861	sp|P05387|RLA2_HUMAN	N/A	N/A	60S acidic ribosomal protein P2 OS=Homo sapiens GN=RPLP2 PE=1 SV=1	TRUE	-2.92703	0.00987	1.76443e+06	1.97995e+06	1.73099e+06	1.98705e+06	141989	169209	-215518	0.89115	-0.0500493	-2.00568	2.00568
750	750	sp|P49419|AL7A1_HUMAN	N/A	N/A	Alpha-aminoadipic semialdehyde dehydrogenase OS=Homo sapiens GN=ALDH7A1 PE=1 SV=5	TRUE	-3.46833	0.00317	572808	642743	575930	637093	38876.4	46345.1	-69935.1	0.891193	-0.0500283	-2.49894	2.49894
1231	1231	sp|Q9Y2W1|TR150_HUMAN	N/A	N/A	Thyroid hormone receptor-associated protein 3 OS=Homo sapiens GN=THRAP3 PE=1 SV=2	TRUE	-1.42369	0.17374	134237	150516	131596	157813	30220.4	16229.6	-16278.8	0.891846	-0.0497099	-0.7601	0.7601
284	284	tr|G3V4W0|G3V4W0_HUMAN	N/A	N/A	Heterogeneous nuclear ribonucleoproteins C1/C2 (Fragment) OS=Homo sapiens GN=HNRNPC PE=1 SV=1	TRUE	-2.09339	0.0526	579191	648919	617862	648119	94352.3	32908.3	-69728.5	0.892547	-0.049369	-1.27901	1.27901
1780	1780	tr|I3L4Q0|I3L4Q0_HUMAN	N/A	N/A	HCG1818442, isoform CRA_a OS=Homo sapiens GN=FAM195B PE=1 SV=1	TRUE	-0.601474	0.55595	79942.7	89497.7	90925.7	92993.5	32969.7	34413.8	-9555.06	0.893237	-0.0490334	-0.254964	0.254964
635	635	sp|P62249|RS16_HUMAN	N/A	N/A	40S ribosomal protein S16 OS=Homo sapiens GN=RPS16 PE=1 SV=2	TRUE	-6.73711	4.7726e-06	2.46411e+06	2.75863e+06	2.48641e+06	2.77876e+06	61650.6	115754	-294519	0.893237	-0.0490332	-5.32124	5.32124
1102	1102	tr|H0Y390|H0Y390_HUMAN	N/A	N/A	Microtubule-actin cross-linking factor 1, isoforms 1/2/3/5 (Fragment) OS=Homo sapiens GN=MACF1 PE=1 SV=1	TRUE	-1.65934	0.11652	424038	474632	440656	478745	86421.6	29969.8	-50593.6	0.893404	-0.0489519	-0.9336	0.9336
1143	1143	tr|Q8WVC2|Q8WVC2_HUMAN	N/A	N/A	40S ribosomal protein S21 OS=Homo sapiens GN=RPS21 PE=1 SV=1	TRUE	-4.12793	0.00079	1.65936e+06	1.85693e+06	1.68154e+06	1.79935e+06	62835.4	129105	-197568	0.893605	-0.0488545	-3.10237	3.10237
379	379	sp|O95336|6PGL_HUMAN	N/A	N/A	6-phosphogluconolactonase OS=Homo sapiens GN=PGLS PE=1 SV=2	TRUE	-5.22684	8.3069e-05	2.09212e+06	2.33989e+06	2.05441e+06	2.3309e+06	99436.9	101660	-247761	0.894114	-0.0486071	-4.08056	4.08056
1077	1077	sp|Q9Y696|CLIC4_HUMAN	N/A	N/A	Chloride intracellular channel protein 4 OS=Homo sapiens GN=CLIC4 PE=1 SV=4	TRUE	-0.546352	0.59236	133662	149379	111019	98834.6	52172.5	68747.3	-15717.2	0.894783	-0.0482824	-0.227414	0.227414
404	404	sp|P02790|HEMO_HUMAN	N/A	N/A	Hemopexin OS=Homo sapiens GN=HPX PE=1 SV=2	TRUE	-1.40587	0.17888	2.01052e+06	2.24693e+06	2.01283e+06	2.34677e+06	334495	377642	-236411	0.894785	-0.0482813	-0.747438	0.747438
334	334	sp|P53618|COPB_HUMAN	N/A	N/A	Coatomer subunit beta OS=Homo sapiens GN=COPB1 PE=1 SV=3	TRUE	-4.26806	0.00059	659668	737164	674527	741997	41893.5	34815.3	-77496.2	0.894873	-0.0482388	-3.22915	3.22915
1214	1214	sp|Q14166|TTL12_HUMAN	N/A	N/A	Tubulin--tyrosine ligase-like protein 12 OS=Homo sapiens GN=TTLL12 PE=1 SV=2	TRUE	-2.26997	0.03738	340525	380417	353583	383564	44701.3	27953	-39892.2	0.895136	-0.0481112	-1.42736	1.42736
916	916	sp|P19022|CADH2_HUMAN	N/A	N/A	Cadherin-2 OS=Homo sapiens GN=CDH2 PE=1 SV=4	TRUE	-3.31724	0.00436	232154	259276	231152	247620	14657.7	19667.3	-27122.4	0.895392	-0.0479868	-2.36051	2.36051
1551	1551	sp|P61353|RL27_HUMAN	N/A	N/A	60S ribosomal protein L27 OS=Homo sapiens GN=RPL27 PE=1 SV=2	TRUE	-2.95901	0.00924	324324	362168	322478	354856	24136.2	29826.2	-37844.4	0.895506	-0.0479315	-2.03433	2.03433
884	884	sp|P39019|RS19_HUMAN	N/A	N/A	40S ribosomal protein S19 OS=Homo sapiens GN=RPS19 PE=1 SV=2	TRUE	-2.82055	0.01231	1.21323e+06	1.35479e+06	1.19721e+06	1.36231e+06	86946.7	122929	-141564	0.895509	-0.04793	-1.90974	1.90974
243	243	sp|P27797|CALR_HUMAN	N/A	N/A	Calreticulin OS=Homo sapiens GN=CALR PE=1 SV=1	TRUE	-5.65131	3.6094e-05	2.90126e+06	3.23576e+06	2.88734e+06	3.23464e+06	83093.1	156927	-334499	0.896624	-0.0473895	-4.44256	4.44256
335	335	sp|Q9UQ80|PA2G4_HUMAN	N/A	N/A	Proliferation-associated protein 2G4 OS=Homo sapiens GN=PA2G4 PE=1 SV=3	TRUE	-1.9829	0.06482	783719	874030	764710	847926	104065	88539.6	-90310.1	0.896674	-0.0473655	-1.18829	1.18829
366	366	sp|P38919|IF4A3_HUMAN	N/A	N/A	Eukaryotic initiation factor 4A-III OS=Homo sapiens GN=EIF4A3 PE=1 SV=4	TRUE	-4.95713	0.00014	1.29065e+06	1.43874e+06	1.30604e+06	1.42068e+06	61365.8	65315.9	-148088	0.897071	-0.0471731	-3.85387	3.85387
1850	1850	sp|Q13630|FCL_HUMAN	N/A	N/A	GDP-L-fucose synthase OS=Homo sapiens GN=TSTA3 PE=1 SV=1	TRUE	-1.04415	0.31194	276353	307770	256472	303285	87678.7	21460.3	-31417.3	0.897919	-0.0467626	-0.505929	0.505929
2046	2046	tr|C9J4M6|C9J4M6_HUMAN	N/A	N/A	DNA-directed RNA polymerase OS=Homo sapiens GN=POLR2B PE=1 SV=2	TRUE	-2.65785	0.01719	101419	112936	100261	112083	9286.27	9097.44	-11517.3	0.89802	-0.0467142	-1.76472	1.76472
1234	1234	tr|A0A087WZZ5|A0A087WZZ5_HUMAN	N/A	N/A	Splicing factor 3B subunit 2 OS=Homo sapiens GN=SF3B2 PE=1 SV=1	TRUE	-2.03161	0.05914	345182	384162	342449	387400	22162.8	53122.4	-38980	0.898532	-0.0464663	-1.22812	1.22812
1114	1114	sp|Q07812|BAX_HUMAN	N/A	N/A	Apoptosis regulator BAX OS=Homo sapiens GN=BAX PE=1 SV=1	TRUE	-4.47276	0.00038	704888	783626	695807	784671	30313.4	43245.9	-78738.6	0.89952	-0.045989	-3.42022	3.42022
351	351	sp|O14936|CSKP_HUMAN	N/A	N/A	Peripheral plasma membrane protein CASK OS=Homo sapiens GN=CASK PE=1 SV=3	TRUE	-4.63222	0.00028	516135	573763	520628	572765	24513.9	28143.2	-57628.7	0.89956	-0.0459698	-3.55284	3.55284
1264	1264	sp|P04066|FUCO_HUMAN	N/A	N/A	Tissue alpha-L-fucosidase OS=Homo sapiens GN=FUCA1 PE=1 SV=4	TRUE	-1.49513	0.15434	312692	347446	321991	346851	68600.5	12516.7	-34753.3	0.899975	-0.0457696	-0.811522	0.811522
1630	1630	sp|Q9HCD5|NCOA5_HUMAN	N/A	N/A	Nuclear receptor coactivator 5 OS=Homo sapiens GN=NCOA5 PE=1 SV=2	TRUE	-2.38956	0.02953	95194.1	105760	95007.3	106491	9141.02	9612.15	-10565.6	0.900098	-0.0457101	-1.52974	1.52974
1524	1524	sp|O94903|PROSC_HUMAN	N/A	N/A	Proline synthase co-transcribed bacterial homolog protein OS=Homo sapiens GN=PROSC PE=1 SV=1	TRUE	-4.6064	0.00029	86735.2	96293.4	87522.2	97030.7	3370.36	5233.62	-9558.2	0.900739	-0.0454012	-3.5376	3.5376
492	492	sp|Q9Y5B9|SP16H_HUMAN	N/A	N/A	FACT complex subunit SPT16 OS=Homo sapiens GN=SUPT16H PE=1 SV=1	TRUE	-3.18127	0.0058	528250	585899	521486	583595	39544.5	37304.9	-57648.7	0.901606	-0.044983	-2.23657	2.23657
453	453	sp|P60842|IF4A1_HUMAN	N/A	N/A	Eukaryotic initiation factor 4A-I OS=Homo sapiens GN=EIF4A1 PE=1 SV=1	TRUE	-5.84503	2.4865e-05	2.13798e+06	2.37044e+06	2.13142e+06	2.38522e+06	35868.2	113792	-232458	0.901935	-0.0448249	-4.60441	4.60441
1709	1709	sp|Q9NWY4|CD027_HUMAN	N/A	N/A	UPF0609 protein C4orf27 OS=Homo sapiens GN=C4orf27 PE=1 SV=2	TRUE	-2.47968	0.02466	104561	115902	107783	117674	8255.56	10959.1	-11341	0.90215	-0.044721	-1.60801	1.60801
290	290	sp|P16435|NCPR_HUMAN	N/A	N/A	NADPH--cytochrome P450 reductase OS=Homo sapiens GN=POR PE=1 SV=2	TRUE	-1.82375	0.08693	634481	703111	666597	754348	75484.7	83946.8	-68629.9	0.902391	-0.0446052	-1.06083	1.06083
483	483	sp|O43852|CALU_HUMAN	N/A	N/A	Calumenin OS=Homo sapiens GN=CALU PE=1 SV=2	TRUE	-3.84258	0.00144	936513	1.03751e+06	953518	1.06039e+06	48566.5	62119.2	-100997	0.902654	-0.0444786	-2.84164	2.84164
843	843	sp|P30050|RL12_HUMAN	N/A	N/A	60S ribosomal protein L12 OS=Homo sapiens GN=RPL12 PE=1 SV=1	TRUE	-2.59515	0.01953	1.21332e+06	1.34399e+06	1.22984e+06	1.36031e+06	74318.4	131502	-130666	0.902778	-0.0444192	-1.7093	1.7093
1852	1852	sp|Q9Y237|PIN4_HUMAN	N/A	N/A	Peptidyl-prolyl cis-trans isomerase NIMA-interacting 4 OS=Homo sapiens GN=PIN4 PE=1 SV=1	TRUE	-2.11593	0.05038	63528.8	70365.3	66083.1	72653.7	8061.2	5382.37	-6836.51	0.902842	-0.044388	-1.29774	1.29774
613	613	sp|P62081|RS7_HUMAN	N/A	N/A	40S ribosomal protein S7 OS=Homo sapiens GN=RPS7 PE=1 SV=1	TRUE	-3.18299	0.00578	1.2773e+06	1.41371e+06	1.27259e+06	1.40935e+06	61015.4	113174	-136416	0.903505	-0.0440693	-2.23807	2.23807
1564	1564	tr|A0A0B4J2C2|A0A0B4J2C2_HUMAN	N/A	N/A	Discs, large (Drosophila) homolog-associated protein 4, isoform CRA_b OS=Homo sapiens GN=DLGAP4 PE=1 SV=1	TRUE	-2.04965	0.05716	49662	54961.5	48648.7	56475.1	5467.26	5502.42	-5299.57	0.903577	-0.044035	-1.24291	1.24291
775	775	sp|P62244|RS15A_HUMAN	N/A	N/A	40S ribosomal protein S15a OS=Homo sapiens GN=RPS15A PE=1 SV=2	TRUE	-2.96523	0.00912	2.45049e+06	2.71164e+06	2.46014e+06	2.73477e+06	129084	230533	-261150	0.903693	-0.043979	-2.04001	2.04001
768	768	sp|O00425|IF2B3_HUMAN	N/A	N/A	Insulin-like growth factor 2 mRNA-binding protein 3 OS=Homo sapiens GN=IGF2BP3 PE=1 SV=2	TRUE	-1.02354	0.32128	140423	155366	151208	160672	38592	20708	-14942.7	0.903823	-0.0439167	-0.493116	0.493116
81	81	sp|P12277|KCRB_HUMAN	N/A	N/A	Creatine kinase B-type OS=Homo sapiens GN=CKB PE=1 SV=1	TRUE	-9.4159	6.3038e-08	2.11944e+07	2.34446e+07	2.12275e+07	2.3525e+07	385385	604547	-2.2502e+06	0.90402	-0.0438218	-7.2004	7.2004
433	433	tr|E7EUC7|E7EUC7_HUMAN	N/A	N/A	UTP--glucose-1-phosphate uridylyltransferase OS=Homo sapiens GN=UGP2 PE=1 SV=1	TRUE	-1.87594	0.07903	707396	781891	706571	811883	17306	117869	-74495	0.904724	-0.0434837	-1.10221	1.10221
502	502	sp|P07737|PROF1_HUMAN	N/A	N/A	Profilin-1 OS=Homo sapiens GN=PFN1 PE=1 SV=2	TRUE	-6.64463	5.6348e-06	6.50292e+06	7.18435e+06	6.4858e+06	7.17139e+06	153193	266806	-681424	0.905152	-0.0432787	-5.24912	5.24912
563	563	sp|P52788|SPSY_HUMAN	N/A	N/A	Spermine synthase OS=Homo sapiens GN=SMS PE=1 SV=2	TRUE	-4.71182	0.00024	878308	970099	873808	942250	20989.5	54544.3	-91791.7	0.905379	-0.0431696	-3.61979	3.61979
1406	1406	sp|P51571|SSRD_HUMAN	N/A	N/A	Translocon-associated protein subunit delta OS=Homo sapiens GN=SSR4 PE=1 SV=1	TRUE	-2.23694	0.03988	244241	269623	244110	269999	17739	29052.6	-25381.8	0.905862	-0.0429381	-1.39924	1.39924
451	451	sp|Q02878|RL6_HUMAN	N/A	N/A	60S ribosomal protein L6 OS=Homo sapiens GN=RPL6 PE=1 SV=3	TRUE	-1.90732	0.07459	982589	1.08461e+06	992904	1.04899e+06	97822.2	127197	-102018	0.90594	-0.0429006	-1.12732	1.12732
882	882	tr|H0YHX9|H0YHX9_HUMAN	N/A	N/A	Nascent polypeptide-associated complex subunit alpha (Fragment) OS=Homo sapiens GN=NACA PE=1 SV=1	TRUE	-6.40114	8.7737e-06	1.12593e+06	1.24152e+06	1.12618e+06	1.24962e+06	27953.5	46406	-115594	0.906894	-0.0424437	-5.05682	5.05682
955	955	sp|Q15637|SF01_HUMAN	N/A	N/A	Splicing factor 1 OS=Homo sapiens GN=SF1 PE=1 SV=4	TRUE	-0.524701	0.60699	145728	160433	124237	181498	51532.5	66429.5	-14704.6	0.908344	-0.0417497	-0.216818	0.216818
840	840	sp|Q92896|GSLG1_HUMAN	N/A	N/A	Golgi apparatus protein 1 OS=Homo sapiens GN=GLG1 PE=1 SV=2	TRUE	-0.994506	0.33478	198166	217929	188796	219450	24973.8	54130.6	-19762.1	0.909318	-0.0412841	-0.47524	0.47524
1269	1269	tr|A0A0D9SGE8|A0A0D9SGE8_HUMAN	N/A	N/A	PHD finger protein 6 OS=Homo sapiens GN=PHF6 PE=1 SV=1	TRUE	-0.308722	0.76152	30184.6	33193.2	34735.1	44174.2	20779.3	20565.8	-3008.58	0.909362	-0.0412634	-0.118319	0.118319
1609	1609	sp|Q9HAV4|XPO5_HUMAN	N/A	N/A	Exportin-5 OS=Homo sapiens GN=XPO5 PE=1 SV=1	TRUE	-3.66989	0.00207	54177.2	59560.8	53642.8	61064.3	3191.19	3030.47	-5383.54	0.909613	-0.0411435	-2.68403	2.68403
1224	1224	sp|Q969H8|MYDGF_HUMAN	N/A	N/A	Myeloid-derived growth factor OS=Homo sapiens GN=MYDGF PE=1 SV=1	TRUE	-3.00798	0.00834	205545	225914	205736	229219	12182.9	16256.1	-20368.7	0.909839	-0.0410356	-2.07883	2.07883
116	116	sp|P27824|CALX_HUMAN	N/A	N/A	Calnexin OS=Homo sapiens GN=CANX PE=1 SV=2	TRUE	-7.598	1.0754e-06	3.15806e+06	3.47025e+06	3.12549e+06	3.46683e+06	90049.9	84176.9	-312194	0.910037	-0.0409409	-5.96843	5.96843
418	418	sp|Q9NYU2|UGGG1_HUMAN	N/A	N/A	UDP-glucose:glycoprotein glucosyltransferase 1 OS=Homo sapiens GN=UGGT1 PE=1 SV=3	TRUE	-6.80766	4.2081e-06	505029	554911	502332	560636	17942.5	12699.4	-49882	0.910108	-0.040907	-5.37591	5.37591
1289	1289	tr|D6RBW1|D6RBW1_HUMAN	N/A	N/A	Eukaryotic translation initiation factor 4E OS=Homo sapiens GN=EIF4E PE=1 SV=1	TRUE	-3.82167	0.0015	527356	579391	520296	570409	25092	32231.9	-52035	0.91019	-0.0408679	-2.82391	2.82391
550	550	sp|P50502|F10A1_HUMAN	N/A	N/A	Hsc70-interacting protein OS=Homo sapiens GN=ST13 PE=1 SV=2	TRUE	-7.93973	6.1163e-07	2.44875e+06	2.68948e+06	2.46148e+06	2.68658e+06	62576.5	66011.4	-240727	0.910493	-0.0407233	-6.21351	6.21351
1426	1426	tr|G3V279|G3V279_HUMAN	N/A	N/A	Enhancer of rudimentary homolog OS=Homo sapiens GN=ERH PE=1 SV=1	TRUE	-1.21925	0.24042	84837.8	93163.9	83028.9	96219.7	13641.1	15284.8	-8326.13	0.910629	-0.0406584	-0.619029	0.619029
1388	1388	sp|P28288|ABCD3_HUMAN	N/A	N/A	ATP-binding cassette sub-family D member 3 OS=Homo sapiens GN=ABCD3 PE=1 SV=1	TRUE	-0.639071	0.53182	79769.3	87575.2	91502.7	90992.4	28755.1	22712.6	-7805.84	0.910867	-0.0405451	-0.274235	0.274235
1796	1796	tr|A0A075B6F6|A0A075B6F6_HUMAN	N/A	N/A	Minor histocompatibility antigen H13 (Fragment) OS=Homo sapiens GN=HM13 PE=1 SV=1	TRUE	-1.60358	0.12836	136333	149669	140066	154201	14535.5	20277.1	-13335.7	0.910898	-0.04053	-0.89157	0.89157
399	399	sp|P09429|HMGB1_HUMAN	N/A	N/A	High mobility group protein B1 OS=Homo sapiens GN=HMGB1 PE=1 SV=3	TRUE	-3.51908	0.00285	2.31616e+06	2.5423e+06	2.25349e+06	2.51078e+06	149994	121104	-226137	0.91105	-0.0404576	-2.54516	2.54516
1129	1129	tr|J3KS05|J3KS05_HUMAN	N/A	N/A	Chromobox protein homolog 1 (Fragment) OS=Homo sapiens GN=CBX1 PE=1 SV=6	TRUE	-2.57893	0.02019	487418	534950	475743	539091	44093.4	33362.5	-47532.1	0.911147	-0.0404117	-1.69486	1.69486
267	267	sp|Q13177|PAK2_HUMAN	N/A	N/A	Serine/threonine-protein kinase PAK 2 OS=Homo sapiens GN=PAK2 PE=1 SV=3	TRUE	-6.77449	4.4643e-06	970386	1.0648e+06	978925	1.06461e+06	28876.5	30233.3	-94409.2	0.911336	-0.0403216	-5.35025	5.35025
545	545	sp|P25398|RS12_HUMAN	N/A	N/A	40S ribosomal protein S12 OS=Homo sapiens GN=RPS12 PE=1 SV=3	TRUE	-1.8113	0.08891	1.0196e+06	1.11806e+06	1.05487e+06	1.19265e+06	90872.9	135413	-98461	0.911936	-0.0400358	-1.05105	1.05105
1146	1146	sp|P35244|RFA3_HUMAN	N/A	N/A	Replication protein A 14 kDa subunit OS=Homo sapiens GN=RPA3 PE=1 SV=1	TRUE	-2.27403	0.03709	154041	168891	151093	174860	10573.4	16492.6	-14850.1	0.912073	-0.0399704	-1.43074	1.43074
985	985	sp|P09661|RU2A_HUMAN	N/A	N/A	U2 small nuclear ribonucleoprotein A' OS=Homo sapiens GN=SNRPA1 PE=1 SV=2	TRUE	-2.13269	0.04879	641658	703509	639163	714338	40306.6	77105.5	-61851.5	0.912081	-0.0399664	-1.31167	1.31167
2076	2076	sp|Q14739|LBR_HUMAN	N/A	N/A	Lamin-B receptor OS=Homo sapiens GN=LBR PE=1 SV=2	TRUE	-2.03653	0.0586	103527	113321	104595	119153	7208.42	12498.4	-9794.48	0.913569	-0.0392586	-1.2321	1.2321
1639	1639	sp|O75351|VPS4B_HUMAN	N/A	N/A	Vacuolar protein sorting-associated protein 4B OS=Homo sapiens GN=VPS4B PE=1 SV=2	TRUE	-2.90878	0.01025	319012	349155	319464	350377	20116.2	23701.9	-30142.4	0.91367	-0.0392104	-1.98928	1.98928
2072	2072	sp|Q92541|RTF1_HUMAN	N/A	N/A	RNA polymerase-associated protein RTF1 homolog OS=Homo sapiens GN=RTF1 PE=1 SV=4	TRUE	-0.420667	0.67959	11566	12653.3	11780.9	13567.5	5682.77	5275.76	-1087.31	0.914069	-0.0390211	-0.167753	0.167753
1793	1793	sp|Q8NFZ8|CADM4_HUMAN	N/A	N/A	Cell adhesion molecule 4 OS=Homo sapiens GN=CADM4 PE=1 SV=1	TRUE	-1.86696	0.08034	177788	194482	184346	197161	19361.7	18567.2	-16694.1	0.914161	-0.0389772	-1.09507	1.09507
1691	1691	tr|C9J3L8|C9J3L8_HUMAN	N/A	N/A	Translocon-associated protein subunit alpha OS=Homo sapiens GN=SSR1 PE=1 SV=1	TRUE	-2.72337	0.01503	146694	160465	143265	161787	13607.8	6706.47	-13771.8	0.914176	-0.0389702	-1.82304	1.82304
1700	1700	sp|Q7L266|ASGL1_HUMAN	N/A	N/A	Isoaspartyl peptidase/L-asparaginase OS=Homo sapiens GN=ASRGL1 PE=1 SV=2	TRUE	-0.554787	0.58671	88230.6	96468.8	103143	100231	31759.3	31238.6	-8238.17	0.914603	-0.0387675	-0.231577	0.231577
1363	1363	sp|O14964|HGS_HUMAN	N/A	N/A	Hepatocyte growth factor-regulated tyrosine kinase substrate OS=Homo sapiens GN=HGS PE=1 SV=1	TRUE	-1.44865	0.16675	188917	206521	197181	209513	34279	12414.7	-17604.9	0.914755	-0.0386952	-0.777934	0.777934
173	173	sp|Q7KZF4|SND1_HUMAN	N/A	N/A	Staphylococcal nuclease domain-containing protein 1 OS=Homo sapiens GN=SND1 PE=1 SV=1	TRUE	-5.12018	0.0001	837810	915460	835930	901080	24051.4	38619.5	-77650	0.915179	-0.0384938	-4	4
1124	1124	sp|P62314|SMD1_HUMAN	N/A	N/A	Small nuclear ribonucleoprotein Sm D1 OS=Homo sapiens GN=SNRPD1 PE=1 SV=1	TRUE	-5.18938	8.9505e-05	754887	824545	758395	832852	23351.9	32807.5	-69658.2	0.915519	-0.0383325	-4.04815	4.04815
530	530	sp|P35241|RADI_HUMAN	N/A	N/A	Radixin OS=Homo sapiens GN=RDX PE=1 SV=1	TRUE	-2.12417	0.04959	583884	637644	584093	628481	38420.2	65488.4	-53760.4	0.915689	-0.038252	-1.30461	1.30461
156	156	sp|P11940|PABP1_HUMAN	N/A	N/A	Polyadenylate-binding protein 1 OS=Homo sapiens GN=PABPC1 PE=1 SV=2	TRUE	-8.5792	2.2136e-07	1.78749e+06	1.95138e+06	1.80086e+06	1.97428e+06	27925.1	50045.3	-163889	0.916014	-0.0380979	-6.6549	6.6549
141	141	tr|B4DGU4|B4DGU4_HUMAN	N/A	N/A	Catenin beta-1 OS=Homo sapiens GN=CTNNB1 PE=1 SV=1	TRUE	-4.62013	0.00028	997911	1.08914e+06	1.00133e+06	1.09104e+06	33890.8	48585.6	-91229.2	0.916237	-0.037992	-3.55284	3.55284
506	506	sp|P30040|ERP29_HUMAN	N/A	N/A	Endoplasmic reticulum resident protein 29 OS=Homo sapiens GN=ERP29 PE=1 SV=4	TRUE	-4.08238	0.00087	1.151e+06	1.2561e+06	1.1364e+06	1.28051e+06	56040.9	53148.4	-105102	0.916327	-0.0379495	-3.06048	3.06048
1045	1045	sp|Q9UBM7|DHCR7_HUMAN	N/A	N/A	7-dehydrocholesterol reductase OS=Homo sapiens GN=DHCR7 PE=1 SV=1	TRUE	-1.48412	0.15721	169536	184922	169345	183658	16961.9	26068.2	-15385.7	0.916799	-0.037726	-0.80352	0.80352
872	872	sp|Q12792|TWF1_HUMAN	N/A	N/A	Twinfilin-1 OS=Homo sapiens GN=TWF1 PE=1 SV=3	TRUE	-1.63636	0.12128	345570	376620	341813	389259	35288.3	44666.7	-31049.6	0.917557	-0.0373668	-0.916211	0.916211
1908	1908	tr|B0YIW2|B0YIW2_HUMAN	N/A	N/A	Apolipoprotein C-III OS=Homo sapiens GN=APOC3 PE=1 SV=1	TRUE	-1.47594	0.15937	428366	466819	422173	504631	27146.1	73295	-38453.4	0.917627	-0.0373339	-0.797593	0.797593
1936	1936	sp|Q6IQ22|RAB12_HUMAN	N/A	N/A	Ras-related protein Rab-12 OS=Homo sapiens GN=RAB12 PE=1 SV=3	TRUE	-1.12931	0.27542	166448	181341	165907	178145	27223.6	28704.6	-14892.2	0.917877	-0.0372154	-0.560005	0.560005
1839	1839	sp|Q9BPX5|ARP5L_HUMAN	N/A	N/A	Actin-related protein 2/3 complex subunit 5-like protein OS=Homo sapiens GN=ARPC5L PE=1 SV=1	TRUE	-2.88553	0.01076	422641	460187	430969	467252	30004.4	24969.4	-37545.6	0.918412	-0.0369623	-1.96819	1.96819
343	343	sp|P26639|SYTC_HUMAN	N/A	N/A	Threonine--tRNA ligase, cytoplasmic OS=Homo sapiens GN=TARS PE=1 SV=3	TRUE	-1.9816	0.06498	640095	696809	626406	703503	57595.5	63678.9	-56714.5	0.918608	-0.0368697	-1.18722	1.18722
1310	1310	sp|Q8N1F7|NUP93_HUMAN	N/A	N/A	Nuclear pore complex protein Nup93 OS=Homo sapiens GN=NUP93 PE=1 SV=2	TRUE	-1.04127	0.31323	134571	146489	136252	142838	32887.7	9869.93	-11918	0.918642	-0.0368536	-0.504137	0.504137
121	121	sp|P53396|ACLY_HUMAN	N/A	N/A	ATP-citrate synthase OS=Homo sapiens GN=ACLY PE=1 SV=3	TRUE	-4.2039	0.00067	1.03147e+06	1.12235e+06	1.01104e+06	1.12869e+06	43272.7	48302.5	-90875.8	0.91903	-0.0366701	-3.17393	3.17393
1595	1595	sp|Q8IWB7|WDFY1_HUMAN	N/A	N/A	WD repeat and FYVE domain-containing protein 1 OS=Homo sapiens GN=WDFY1 PE=1 SV=1	TRUE	-0.980047	0.34165	80753.6	87866.6	87990.4	90077.1	19803.6	9049.74	-7112.97	0.919048	-0.0366618	-0.466419	0.466419
951	951	sp|O60443|DFNA5_HUMAN	N/A	N/A	Non-syndromic hearing impairment protein 5 OS=Homo sapiens GN=DFNA5 PE=1 SV=2	TRUE	-0.803734	0.43333	78722.3	85653	79290	88407.1	21390.4	14549	-6930.68	0.919084	-0.0366447	-0.363181	0.363181
1941	1941	tr|K7EQ43|K7EQ43_HUMAN	N/A	N/A	Ubiquitin-like protein 5 OS=Homo sapiens GN=UBL5 PE=1 SV=1	TRUE	-0.463985	0.64891	231210	251427	297484	293205	92911.8	91946.8	-20216.8	0.919592	-0.036405	-0.187816	0.187816
1612	1612	sp|P54886|P5CS_HUMAN	N/A	N/A	Delta-1-pyrroline-5-carboxylate synthase OS=Homo sapiens GN=ALDH18A1 PE=1 SV=2	TRUE	-1.26952	0.22241	108298	117763	111410	118486	16171.9	15451.5	-9465.1	0.919626	-0.0363889	-0.652846	0.652846
1857	1857	tr|Q5QNY5|Q5QNY5_HUMAN	N/A	N/A	Peroxisomal biogenesis factor 19 (Fragment) OS=Homo sapiens GN=PEX19 PE=1 SV=1	TRUE	-3.85114	0.00141	40362.8	43862.6	41024.5	44155.6	1739.24	2099.4	-3499.72	0.920212	-0.0361123	-2.85078	2.85078
57	57	sp|P20700|LMNB1_HUMAN	N/A	N/A	Lamin-B1 OS=Homo sapiens GN=LMNB1 PE=1 SV=2	TRUE	-12.6339	9.7259e-10	2.94273e+06	3.19573e+06	2.93897e+06	3.19382e+06	40497.9	44372.7	-252994	0.920834	-0.0358187	-9.01207	9.01207
1742	1742	tr|E9PCT1|E9PCT1_HUMAN	N/A	N/A	Serine/arginine repetitive matrix protein 1 OS=Homo sapiens GN=SRRM1 PE=1 SV=3	TRUE	-1.24782	0.23005	65706.9	71333.6	63532	71370.4	8915.3	10174.1	-5626.63	0.921122	-0.0356827	-0.638178	0.638178
1840	1840	sp|Q9H0N0|RAB6C_HUMAN	N/A	N/A	Ras-related protein Rab-6C OS=Homo sapiens GN=RAB6C PE=1 SV=2	TRUE	-0.518965	0.61089	47960.4	52062	57776.4	60844.9	15918.1	17572.1	-4101.54	0.921218	-0.0356375	-0.214037	0.214037
1415	1415	sp|Q9P1F3|ABRAL_HUMAN	N/A	N/A	Costars family protein ABRACL OS=Homo sapiens GN=ABRACL PE=1 SV=1	TRUE	-2.12283	0.04972	69464.4	75349.1	67211.1	74232.6	6955.93	4557.98	-5884.68	0.921901	-0.0353156	-1.30347	1.30347
1288	1288	tr|K7ESN4|K7ESN4_HUMAN	N/A	N/A	WW domain-binding protein 2 (Fragment) OS=Homo sapiens GN=WBP2 PE=1 SV=1	TRUE	-2.68549	0.01625	258623	280495	250028	279764	15880.5	18569.9	-21872.6	0.922022	-0.0352589	-1.78915	1.78915
357	357	sp|P28482|MK01_HUMAN	N/A	N/A	Mitogen-activated protein kinase 1 OS=Homo sapiens GN=MAPK1 PE=1 SV=3	TRUE	-4.18826	0.0007	1.36532e+06	1.48063e+06	1.36996e+06	1.46539e+06	56779	59991.2	-115317	0.922116	-0.0352143	-3.1549	3.1549
1236	1236	tr|B3KS98|B3KS98_HUMAN	N/A	N/A	Eukaryotic translation initiation factor 3 subunit H OS=Homo sapiens GN=EIF3H PE=1 SV=1	TRUE	-1.33579	0.20031	197718	214418	196956	205992	16834.9	33513	-16699.1	0.922119	-0.0352132	-0.698297	0.698297
361	361	tr|U3KQK0|U3KQK0_HUMAN	N/A	N/A	Histone H2B OS=Homo sapiens GN=HIST1H2BN PE=1 SV=1	TRUE	-5.92781	2.1237e-05	8.85791e+06	9.60488e+06	8.8451e+06	9.6639e+06	284692	248712	-746965	0.922231	-0.0351604	-4.67291	4.67291
84	84	sp|Q12906|ILF3_HUMAN	N/A	N/A	Interleukin enhancer-binding factor 3 OS=Homo sapiens GN=ILF3 PE=1 SV=3	TRUE	-2.62569	0.01836	2.27988e+06	2.47192e+06	2.22057e+06	2.5236e+06	161586	148450	-192048	0.922308	-0.0351238	-1.73613	1.73613
1888	1888	tr|J3KN29|J3KN29_HUMAN	N/A	N/A	26S proteasome non-ATPase regulatory subunit 9 OS=Homo sapiens GN=PSMD9 PE=1 SV=1	TRUE	-0.193318	0.84914	11458.2	12423.3	17508.3	20077.3	9822.88	11305.9	-965.108	0.922315	-0.0351209	-0.0710207	0.0710207
1535	1535	sp|P49257|LMAN1_HUMAN	N/A	N/A	Protein ERGIC-53 OS=Homo sapiens GN=LMAN1 PE=1 SV=2	TRUE	-1.72467	0.10385	183810	199245	178925	198319	14293.8	22728.5	-15435.5	0.92253	-0.0350195	-0.983593	0.983593
485	485	sp|O95373|IPO7_HUMAN	N/A	N/A	Importin-7 OS=Homo sapiens GN=IPO7 PE=1 SV=1	TRUE	-4.1336	0.00078	743149	805383	735363	808948	27772	35619.8	-62234.1	0.922727	-0.0349266	-3.10791	3.10791
947	947	tr|E9PR17|E9PR17_HUMAN	N/A	N/A	CD59 glycoprotein OS=Homo sapiens GN=CD59 PE=1 SV=1	TRUE	-1.60019	0.12911	489342	530246	502746	555619	28336.6	71259.6	-40904.5	0.922858	-0.0348653	-0.88904	0.88904
1434	1434	sp|Q9BWJ5|SF3B5_HUMAN	N/A	N/A	Splicing factor 3B subunit 5 OS=Homo sapiens GN=SF3B5 PE=1 SV=1	TRUE	-0.986696	0.33848	51967.2	56305.4	48837.2	56967.1	12175.4	5073.38	-4338.22	0.922952	-0.0348209	-0.470467	0.470467
1371	1371	sp|O60739|EIF1B_HUMAN	N/A	N/A	Eukaryotic translation initiation factor 1b OS=Homo sapiens GN=EIF1B PE=1 SV=2	TRUE	-2.46172	0.02557	306132	331622	293261	337064	23117.6	20749.6	-25490.3	0.923135	-0.034735	-1.59227	1.59227
313	313	sp|P60891|PRPS1_HUMAN	N/A	N/A	Ribose-phosphate pyrophosphokinase 1 OS=Homo sapiens GN=PRPS1 PE=1 SV=2	TRUE	-1.92036	0.07282	2.66053e+06	2.88094e+06	2.80692e+06	2.95211e+06	304322	161101	-220414	0.923492	-0.0345667	-1.13775	1.13775
1413	1413	sp|P49750|YLPM1_HUMAN	N/A	N/A	YLP motif-containing protein 1 OS=Homo sapiens GN=YLPM1 PE=1 SV=3	TRUE	-1.13437	0.27335	73537.9	79624.6	80560.4	80674.4	13929.3	8067.86	-6086.69	0.923558	-0.034536	-0.563281	0.563281
2074	2074	tr|B0QZ40|B0QZ40_HUMAN	N/A	N/A	COMM domain-containing protein 6 OS=Homo sapiens GN=COMMD6 PE=1 SV=1	TRUE	-2.11089	0.05087	66425.4	71923.3	68449.4	72306.5	5473.25	5576.51	-5497.95	0.923558	-0.0345357	-1.29354	1.29354
626	626	sp|Q92820|GGH_HUMAN	N/A	N/A	Gamma-glutamyl hydrolase OS=Homo sapiens GN=GGH PE=1 SV=2	TRUE	-1.94237	0.06991	964840	1.04466e+06	945467	1.06526e+06	88545.6	85790.7	-79824.8	0.923588	-0.0345217	-1.15546	1.15546
1054	1054	sp|Q86UP2|KTN1_HUMAN	N/A	N/A	Kinectin OS=Homo sapiens GN=KTN1 PE=1 SV=1	TRUE	-1.49821	0.15355	146620	158694	141058	157903	18562.4	15490.6	-12074	0.923917	-0.0343672	-0.81375	0.81375
1685	1685	sp|Q96FZ7|CHMP6_HUMAN	N/A	N/A	Charged multivesicular body protein 6 OS=Homo sapiens GN=CHMP6 PE=1 SV=3	TRUE	-0.705161	0.49085	89054.8	96359.5	100477	100013	22775.5	21143.7	-7304.76	0.924193	-0.0342375	-0.309051	0.309051
1240	1240	tr|A0A087X2D8|A0A087X2D8_HUMAN	N/A	N/A	C-Jun-amino-terminal kinase-interacting protein 4 OS=Homo sapiens GN=SPAG9 PE=1 SV=1	TRUE	-1.33359	0.20101	75155.2	81311.4	71763.5	81248.1	7149.81	11860.4	-6156.23	0.924288	-0.0341926	-0.696782	0.696782
1798	1798	sp|Q9Y6B6|SAR1B_HUMAN	N/A	N/A	GTP-binding protein SAR1b OS=Homo sapiens GN=SAR1B PE=1 SV=1	TRUE	-1.06479	0.30278	203176	219710	196687	238536	25923.2	38702.6	-16533.4	0.924749	-0.0339762	-0.518873	0.518873
1613	1613	sp|Q5RKV6|EXOS6_HUMAN	N/A	N/A	Exosome complex component MTR3 OS=Homo sapiens GN=EXOSC6 PE=1 SV=1	TRUE	-2.89559	0.01054	58864.1	63652.3	58653.8	62521.7	3582.38	3431.63	-4788.14	0.924777	-0.0339631	-1.97716	1.97716
1050	1050	sp|P23634|AT2B4_HUMAN	N/A	N/A	Plasma membrane calcium-transporting ATPase 4 OS=Homo sapiens GN=ATP2B4 PE=1 SV=2	TRUE	-1.15723	0.26416	166326	179851	161597	190149	12433.2	32783.6	-13525	0.924799	-0.0339526	-0.578133	0.578133
622	622	sp|Q7L1Q6|BZW1_HUMAN	N/A	N/A	Basic leucine zipper and W2 domain-containing protein 1 OS=Homo sapiens GN=BZW1 PE=1 SV=1	TRUE	-2.50105	0.02362	851015	920085	858855	914827	66092	49959.3	-69070.6	0.92493	-0.033891	-1.62672	1.62672
320	320	sp|O75367|H2AY_HUMAN	N/A	N/A	Core histone macro-H2A.1 OS=Homo sapiens GN=H2AFY PE=1 SV=4	TRUE	-1.22832	0.23709	2.05616e+06	2.22257e+06	2.18406e+06	2.31253e+06	323983	245404	-166410	0.925127	-0.0337986	-0.625087	0.625087
327	327	sp|P05388|RLA0_HUMAN	N/A	N/A	60S acidic ribosomal protein P0 OS=Homo sapiens GN=RPLP0 PE=1 SV=1	TRUE	-5.60042	3.9839e-05	2.31737e+06	2.50306e+06	2.30204e+06	2.48607e+06	57504.9	81161.4	-185689	0.925815	-0.0334756	-4.39969	4.39969
32	32	sp|P78527|PRKDC_HUMAN	N/A	N/A	DNA-dependent protein kinase catalytic subunit OS=Homo sapiens GN=PRKDC PE=1 SV=3	TRUE	-3.42256	0.00349	868490	938056	863908	943279	26772.5	54785.3	-69565.9	0.92584	-0.0334639	-2.45717	2.45717
365	365	sp|O75533|SF3B1_HUMAN	N/A	N/A	Splicing factor 3B subunit 1 OS=Homo sapiens GN=SF3B1 PE=1 SV=3	TRUE	-2.24752	0.03906	377123	407306	363655	395451	25883.4	30873.7	-30182.7	0.925897	-0.0334375	-1.40827	1.40827
628	628	tr|A6NNK5|A6NNK5_HUMAN	N/A	N/A	Tumor suppressor p53-binding protein 1 OS=Homo sapiens GN=TP53BP1 PE=1 SV=2	TRUE	-1.00508	0.32982	447967	483750	451847	479619	19585.9	104996	-35783.4	0.926029	-0.0333753	-0.481723	0.481723
64	64	sp|P52272|HNRPM_HUMAN	N/A	N/A	Heterogeneous nuclear ribonucleoprotein M OS=Homo sapiens GN=HNRNPM PE=1 SV=3	TRUE	-3.11359	0.00669	3.6313e+06	3.92069e+06	3.77634e+06	3.95243e+06	200877	193376	-289387	0.92619	-0.0333	-2.17457	2.17457
905	905	tr|M0R0F0|M0R0F0_HUMAN	N/A	N/A	40S ribosomal protein S5 (Fragment) OS=Homo sapiens GN=RPS5 PE=1 SV=1	TRUE	-3.14015	0.00632	1.56462e+06	1.68924e+06	1.51536e+06	1.68311e+06	92983.2	74353.3	-124618	0.926229	-0.0332818	-2.19928	2.19928
537	537	sp|Q92973|TNPO1_HUMAN	N/A	N/A	Transportin-1 OS=Homo sapiens GN=TNPO1 PE=1 SV=2	TRUE	-2.98739	0.00871	718293	775359	721618	790345	30910.7	48255.5	-57065.9	0.926401	-0.0332011	-2.05998	2.05998
717	717	sp|Q6P2Q9|PRP8_HUMAN	N/A	N/A	Pre-mRNA-processing-splicing factor 8 OS=Homo sapiens GN=PRPF8 PE=1 SV=2	TRUE	-3.62212	0.00229	493179	532315	490457	529678	26146.3	19158.2	-39135.8	0.92648	-0.033164	-2.64016	2.64016
1163	1163	sp|P11413|G6PD_HUMAN	N/A	N/A	Glucose-6-phosphate 1-dehydrogenase OS=Homo sapiens GN=G6PD PE=1 SV=4	TRUE	-1.42328	0.17386	214029	231003	224580	231812	32106.6	15783.9	-16973.3	0.926523	-0.0331437	-0.7598	0.7598
217	217	sp|O75643|U520_HUMAN	N/A	N/A	U5 small nuclear ribonucleoprotein 200 kDa helicase OS=Homo sapiens GN=SNRNP200 PE=1 SV=2	TRUE	-0.74185	0.46893	467493	504558	455240	462519	69715.8	132692	-37065.7	0.926538	-0.0331366	-0.328892	0.328892
305	305	tr|E9PF82|E9PF82_HUMAN	N/A	N/A	Calcium/calmodulin-dependent protein kinase type II subunit delta OS=Homo sapiens GN=CAMK2D PE=1 SV=1	TRUE	-0.973621	0.34474	322780	348300	346160	334114	51475	59441.6	-25519.2	0.926732	-0.0330459	-0.462508	0.462508
1141	1141	sp|P62304|RUXE_HUMAN	N/A	N/A	Small nuclear ribonucleoprotein E OS=Homo sapiens GN=SNRPE PE=1 SV=1	TRUE	-2.96226	0.00917	954026	1.02942e+06	958491	1.01194e+06	56202.3	51682.3	-75392.5	0.926762	-0.0330318	-2.03763	2.03763
570	570	sp|P63241|IF5A1_HUMAN	N/A	N/A	Eukaryotic translation initiation factor 5A-1 OS=Homo sapiens GN=EIF5A PE=1 SV=2	TRUE	-1.86794	0.0802	1.87151e+06	2.01806e+06	1.81782e+06	2.01147e+06	153519	178418	-146555	0.927378	-0.0327431	-1.09583	1.09583
507	507	sp|P30085|KCY_HUMAN	N/A	N/A	UMP-CMP kinase OS=Homo sapiens GN=CMPK1 PE=1 SV=3	TRUE	-1.63196	0.12221	1.20912e+06	1.30361e+06	1.21381e+06	1.22644e+06	70278.3	158852	-94492.7	0.927515	-0.0326792	-0.912893	0.912893
1423	1423	sp|P62633|CNBP_HUMAN	N/A	N/A	Cellular nucleic acid-binding protein OS=Homo sapiens GN=CNBP PE=1 SV=1	TRUE	-1.0204	0.32272	227983	245670	236070	231395	47246.9	21718	-17686.8	0.928006	-0.0324493	-0.491174	0.491174
1075	1075	tr|E9PQN2|E9PQN2_HUMAN	N/A	N/A	Bcl-2-associated transcription factor 1 OS=Homo sapiens GN=BCLAF1 PE=1 SV=1	TRUE	-2.52971	0.0223	329598	355150	333503	358432	20503	22313	-25552.1	0.928053	-0.0324275	-1.6517	1.6517
126	126	sp|Q14974|IMB1_HUMAN	N/A	N/A	Importin subunit beta-1 OS=Homo sapiens GN=KPNB1 PE=1 SV=2	TRUE	-1.64723	0.11901	1.05549e+06	1.13636e+06	1.06497e+06	1.08211e+06	92896.4	114294	-80870.7	0.928834	-0.032062	-0.924417	0.924417
1797	1797	sp|Q9NRR5|UBQL4_HUMAN	N/A	N/A	Ubiquilin-4 OS=Homo sapiens GN=UBQLN4 PE=1 SV=2	TRUE	-0.410528	0.68686	43582.2	46919.1	53241.8	48016.7	24170.6	3226.95	-3336.91	0.92888	-0.0320406	-0.163132	0.163132
901	901	sp|P23193|TCEA1_HUMAN	N/A	N/A	Transcription elongation factor A protein 1 OS=Homo sapiens GN=TCEA1 PE=1 SV=2	TRUE	-0.995261	0.33442	266590	287001	261328	308039	23564	56834.9	-20411.5	0.92888	-0.0320404	-0.475708	0.475708
90	90	sp|O15075|DCLK1_HUMAN	N/A	N/A	Serine/threonine-protein kinase DCLK1 OS=Homo sapiens GN=DCLK1 PE=1 SV=2	TRUE	-2.95967	0.00922	1.92895e+06	2.07583e+06	1.92645e+06	2.13502e+06	72142.6	130237	-146882	0.929242	-0.0318712	-2.03527	2.03527
967	967	sp|P28070|PSB4_HUMAN	N/A	N/A	Proteasome subunit beta type-4 OS=Homo sapiens GN=PSMB4 PE=1 SV=4	TRUE	-4.75045	0.00022	660402	710632	656507	720491	15311.4	27781.7	-50230.7	0.929315	-0.0318368	-3.65758	3.65758
1123	1123	sp|P62854|RS26_HUMAN	N/A	N/A	40S ribosomal protein S26 OS=Homo sapiens GN=RPS26 PE=1 SV=3	TRUE	-0.425693	0.676	443286	476760	469156	523247	175586	157539	-33473.7	0.929789	-0.0316155	-0.170053	0.170053
636	636	sp|P62495|ERF1_HUMAN	N/A	N/A	Eukaryotic peptide chain release factor subunit 1 OS=Homo sapiens GN=ETF1 PE=1 SV=3	TRUE	-2.34606	0.03219	569800	612563	593457	599838	44282	32083.3	-42763.2	0.93019	-0.0314285	-1.49228	1.49228
1062	1062	tr|E7ENQ1|E7ENQ1_HUMAN	N/A	N/A	Mitogen-activated protein kinase kinase kinase kinase 4 OS=Homo sapiens GN=MAP4K4 PE=1 SV=1	TRUE	-1.67036	0.11429	366041	393436	374986	406601	25637.3	41994.8	-27395	0.93037	-0.0313444	-0.941992	0.941992
1215	1215	sp|P48637|GSHB_HUMAN	N/A	N/A	Glutathione synthetase OS=Homo sapiens GN=GSS PE=1 SV=1	TRUE	-1.92769	0.07184	470818	506033	457173	515840	32021.6	44474.8	-35214.5	0.930411	-0.0313253	-1.14363	1.14363
1347	1347	sp|O75531|BAF_HUMAN	N/A	N/A	Barrier-to-autointegration factor OS=Homo sapiens GN=BANF1 PE=1 SV=1	TRUE	-2.45063	0.02614	314218	337576	315988	349031	12685.1	25627.1	-23358.4	0.930806	-0.031141	-1.58269	1.58269
1803	1803	sp|Q9NZL4|HPBP1_HUMAN	N/A	N/A	Hsp70-binding protein 1 OS=Homo sapiens GN=HSPBP1 PE=1 SV=1	TRUE	-2.56215	0.02088	104359	112085	104539	108003	4580.48	7800.78	-7725.87	0.931071	-0.0310171	-1.68027	1.68027
686	686	sp|Q14108|SCRB2_HUMAN	N/A	N/A	Lysosome membrane protein 2 OS=Homo sapiens GN=SCARB2 PE=1 SV=2	TRUE	-4.07973	0.00087	1.63217e+06	1.75202e+06	1.64967e+06	1.75838e+06	78928.2	39215.9	-119854	0.931591	-0.0307747	-3.06048	3.06048
1233	1233	sp|P62330|ARF6_HUMAN	N/A	N/A	ADP-ribosylation factor 6 OS=Homo sapiens GN=ARF6 PE=1 SV=2	TRUE	-1.22188	0.23945	745447	799855	746003	774756	40885	127172	-54407.5	0.931978	-0.0305942	-0.620785	0.620785
1422	1422	sp|Q15427|SF3B4_HUMAN	N/A	N/A	Splicing factor 3B subunit 4 OS=Homo sapiens GN=SF3B4 PE=1 SV=1	TRUE	-1.28657	0.21655	112159	120328	114157	118379	14116.8	12788.8	-8168.96	0.932111	-0.0305324	-0.664442	0.664442
1801	1801	tr|H0YBR0|H0YBR0_HUMAN	N/A	N/A	Trafficking protein particle complex subunit 9 (Fragment) OS=Homo sapiens GN=TRAPPC9 PE=1 SV=1	TRUE	-0.451872	0.65743	28642.8	30724.2	30295.2	31568.8	11776.1	7230.05	-2081.4	0.932255	-0.0304651	-0.18215	0.18215
12	12	sp|P02787|TRFE_HUMAN	N/A	N/A	Serotransferrin OS=Homo sapiens GN=TF PE=1 SV=3	TRUE	-1.80069	0.09063	1.53809e+07	1.64962e+07	1.51614e+07	1.6042e+07	1.5831e+06	972737	-1.11527e+06	0.932392	-0.0304014	-1.04273	1.04273
1350	1350	tr|G5E9L9|G5E9L9_HUMAN	N/A	N/A	Doublecortin and CaM kinase-like 2, isoform CRA_c OS=Homo sapiens GN=DCLK2 PE=1 SV=1	TRUE	-0.540879	0.59604	208196	223282	218366	229377	38963.1	74051.4	-15086.3	0.932434	-0.0303819	-0.224725	0.224725
442	442	sp|P31939|PUR9_HUMAN	N/A	N/A	Bifunctional purine biosynthesis protein PURH OS=Homo sapiens GN=ATIC PE=1 SV=3	TRUE	-0.401621	0.69328	536051	574833	573653	460485	169281	235084	-38781.9	0.932534	-0.0303355	-0.159091	0.159091
893	893	sp|P29218|IMPA1_HUMAN	N/A	N/A	Inositol monophosphatase 1 OS=Homo sapiens GN=IMPA1 PE=1 SV=1	TRUE	-4.30551	0.00054	614353	658540	621291	662651	24493.7	18655.5	-44187.7	0.932901	-0.0301647	-3.26761	3.26761
1606	1606	sp|P05386|RLA1_HUMAN	N/A	N/A	60S acidic ribosomal protein P1 OS=Homo sapiens GN=RPLP1 PE=1 SV=1	TRUE	-3.79052	0.0016	297784	319079	299439	316394	15137.1	7410.13	-21294.5	0.933262	-0.0299962	-2.79588	2.79588
1209	1209	sp|P68366|TBA4A_HUMAN	N/A	N/A	Tubulin alpha-4A chain OS=Homo sapiens GN=TUBA4A PE=1 SV=1	TRUE	-3.11175	0.00671	4.06783e+06	4.35686e+06	4.09231e+06	4.37146e+06	166772	223231	-289028	0.933661	-0.0298106	-2.17328	2.17328
1617	1617	tr|E9PQP7|E9PQP7_HUMAN	N/A	N/A	Serine/threonine-protein phosphatase 6 regulatory subunit 3 OS=Homo sapiens GN=PPP6R3 PE=1 SV=1	TRUE	-0.218598	0.82973	16147.3	17293.8	17064.4	22224.7	10156.2	12018.1	-1146.53	0.933703	-0.0297912	-0.0810632	0.0810632
50	50	sp|P04406|G3P_HUMAN	N/A	N/A	Glyceraldehyde-3-phosphate dehydrogenase OS=Homo sapiens GN=GAPDH PE=1 SV=3	TRUE	-5.42469	5.6166e-05	1.97013e+07	2.10972e+07	1.98509e+07	2.13011e+07	462686	617959	-1.39592e+06	0.933834	-0.0297303	-4.25053	4.25053
372	372	sp|Q9HDC9|APMAP_HUMAN	N/A	N/A	Adipocyte plasma membrane-associated protein OS=Homo sapiens GN=APMAP PE=1 SV=2	TRUE	-3.11148	0.00672	1.28041e+06	1.3701e+06	1.27985e+06	1.35553e+06	69285.5	51750.3	-89692.3	0.934536	-0.029404	-2.17263	2.17263
298	298	sp|P14550|AK1A1_HUMAN	N/A	N/A	Alcohol dehydrogenase [NADP(+)] OS=Homo sapiens GN=AKR1A1 PE=1 SV=3	TRUE	-2.81562	0.01243	1.12598e+06	1.20476e+06	1.13858e+06	1.19079e+06	49683.8	67648.7	-78775	0.934614	-0.0293679	-1.90553	1.90553
1049	1049	sp|Q13442|HAP28_HUMAN	N/A	N/A	28 kDa heat- and acid-stable phosphoprotein OS=Homo sapiens GN=PDAP1 PE=1 SV=1	TRUE	-1.11162	0.28273	661609	707838	650990	698778	87882.6	88552.7	-46228.4	0.934691	-0.0293321	-0.548628	0.548628
170	170	sp|P33176|KINH_HUMAN	N/A	N/A	Kinesin-1 heavy chain OS=Homo sapiens GN=KIF5B PE=1 SV=1	TRUE	-3.29109	0.0046	701386	750338	699603	755313	28313.4	34489.4	-48952.3	0.93476	-0.0293	-2.33724	2.33724
1846	1846	sp|Q9NW64|RBM22_HUMAN	N/A	N/A	Pre-mRNA-splicing factor RBM22 OS=Homo sapiens GN=RBM22 PE=1 SV=1	TRUE	-0.518924	0.61092	27676.7	29604.2	29201.4	31145.3	10078.4	4754.06	-1927.52	0.93489	-0.0292394	-0.214016	0.214016
1053	1053	tr|B8ZZU8|B8ZZU8_HUMAN	N/A	N/A	Transcription elongation factor B (SIII), polypeptide 2 (18kDa, elongin B), isoform CRA_b OS=Homo sapiens GN=TCEB2 PE=1 SV=1	TRUE	-3.02456	0.00806	1.27682e+06	1.36564e+06	1.26487e+06	1.38017e+06	52555.2	70714.7	-88827	0.934956	-0.0292088	-2.09366	2.09366
1407	1407	sp|P61586|RHOA_HUMAN	N/A	N/A	Transforming protein RhoA OS=Homo sapiens GN=RHOA PE=1 SV=1	TRUE	-5.33398	6.7163e-05	869024	929471	873003	936228	18998.2	28194	-60447.4	0.934966	-0.0292043	-4.17287	4.17287
1874	1874	tr|I3L2Z5|I3L2Z5_HUMAN	N/A	N/A	Myc-associated zinc finger protein (Fragment) OS=Homo sapiens GN=MAZ PE=1 SV=1	TRUE	-0.42156	0.67896	5337.46	5708.47	5665.93	5032.47	1297.72	2299.34	-371.011	0.935007	-0.0291852	-0.168156	0.168156
978	978	sp|Q5SSJ5|HP1B3_HUMAN	N/A	N/A	Heterochromatin protein 1-binding protein 3 OS=Homo sapiens GN=HP1BP3 PE=1 SV=1	TRUE	-1.63666	0.12122	507937	543026	508768	525045	25695.7	58962.5	-35089	0.935383	-0.0290107	-0.916426	0.916426
797	797	sp|P08708|RS17_HUMAN	N/A	N/A	40S ribosomal protein S17 OS=Homo sapiens GN=RPS17 PE=1 SV=2	TRUE	-1.93441	0.07095	439390	469580	440175	476727	20475.2	42106.9	-30190.4	0.935708	-0.0288598	-1.14905	1.14905
632	632	sp|P60880|SNP25_HUMAN	N/A	N/A	Synaptosomal-associated protein 25 OS=Homo sapiens GN=SNAP25 PE=1 SV=1	TRUE	-2.29203	0.0358	1.03386e+06	1.10476e+06	1.03701e+06	1.1336e+06	43615.2	81914.1	-70901.5	0.935822	-0.0288069	-1.44612	1.44612
346	346	sp|Q9UBT2|SAE2_HUMAN	N/A	N/A	SUMO-activating enzyme subunit 2 OS=Homo sapiens GN=UBA2 PE=1 SV=2	TRUE	-1.40956	0.17781	1.30104e+06	1.39009e+06	1.35631e+06	1.41934e+06	140810	126853	-89048.5	0.93594	-0.0287518	-0.750044	0.750044
621	621	sp|P67809|YBOX1_HUMAN	N/A	N/A	Nuclease-sensitive element-binding protein 1 OS=Homo sapiens GN=YBX1 PE=1 SV=3	TRUE	-4.90681	0.00016	883394	943833	879013	943227	26782.6	25459.4	-60439.7	0.935964	-0.0287411	-3.79588	3.79588
645	645	sp|Q9UHG3|PCYOX_HUMAN	N/A	N/A	Prenylcysteine oxidase 1 OS=Homo sapiens GN=PCYOX1 PE=1 SV=3	TRUE	-2.71015	0.01545	469127	501183	467967	504926	21231.2	28431	-32055.3	0.936041	-0.0287053	-1.81107	1.81107
468	468	sp|O60763|USO1_HUMAN	N/A	N/A	General vesicular transport factor p115 OS=Homo sapiens GN=USO1 PE=1 SV=2	TRUE	-2.28565	0.03625	854081	911741	856373	908091	70837.7	26637.3	-57659.7	0.936759	-0.0283723	-1.44069	1.44069
1138	1138	sp|P62318|SMD3_HUMAN	N/A	N/A	Small nuclear ribonucleoprotein Sm D3 OS=Homo sapiens GN=SNRPD3 PE=1 SV=1	TRUE	-6.2654	1.127e-05	2.01923e+06	2.15505e+06	2.00844e+06	2.15302e+06	51551.3	39640.8	-135813	0.936979	-0.0282702	-4.94808	4.94808
1069	1069	sp|Q9BS26|ERP44_HUMAN	N/A	N/A	Endoplasmic reticulum resident protein 44 OS=Homo sapiens GN=ERP44 PE=1 SV=1	TRUE	-2.45835	0.02574	894409	954453	894987	960588	23782.3	69305.7	-60043.2	0.937091	-0.028218	-1.58939	1.58939
1827	1827	tr|E9PFP8|E9PFP8_HUMAN	N/A	N/A	Poly(rC)-binding protein 3 OS=Homo sapiens GN=PCBP3 PE=1 SV=1	TRUE	-2.21059	0.04198	637191	679722	640339	667390	35201.4	45743.8	-42531.9	0.937428	-0.0280623	-1.37696	1.37696
249	249	sp|P11766|ADHX_HUMAN	N/A	N/A	Alcohol dehydrogenase class-3 OS=Homo sapiens GN=ADH5 PE=1 SV=4	TRUE	-3.63964	0.00221	2.04722e+06	2.18384e+06	2.08254e+06	2.1813e+06	87888.9	70399.7	-136618	0.937442	-0.0280558	-2.65561	2.65561
788	788	sp|P26583|HMGB2_HUMAN	N/A	N/A	High mobility group protein B2 OS=Homo sapiens GN=HMGB2 PE=1 SV=2	TRUE	-1.83293	0.08549	1.60562e+06	1.71259e+06	1.60397e+06	1.78585e+06	54242.9	166471	-106973	0.937537	-0.0280114	-1.06808	1.06808
1944	1944	sp|P62834|RAP1A_HUMAN	N/A	N/A	Ras-related protein Rap-1A OS=Homo sapiens GN=RAP1A PE=1 SV=1	TRUE	-2.26807	0.03752	486041	518307	497614	520612	36514.1	22094.5	-32265.9	0.937748	-0.0279141	-1.42574	1.42574
2035	2035	sp|O43172|PRP4_HUMAN	N/A	N/A	U4/U6 small nuclear ribonucleoprotein Prp4 OS=Homo sapiens GN=PRPF4 PE=1 SV=2	TRUE	-0.258618	0.79923	31939.2	34050.5	38296	34034.4	14219.2	19940.9	-2111.3	0.937995	-0.0277994	-0.0973282	0.0973282
1987	1987	sp|Q16762|THTR_HUMAN	N/A	N/A	Thiosulfate sulfurtransferase OS=Homo sapiens GN=TST PE=1 SV=4	TRUE	-1.05048	0.30911	150210	160132	144277	154264	18755.7	21241.7	-9922.45	0.938036	-0.0277806	-0.509887	0.509887
1935	1935	sp|Q9UBF2|COPG2_HUMAN	N/A	N/A	Coatomer subunit gamma-2 OS=Homo sapiens GN=COPG2 PE=1 SV=1	TRUE	-1.34948	0.19597	96490.3	102850	96117.2	98346	7171.16	12184.1	-6359.6	0.938166	-0.0277202	-0.70781	0.70781
1186	1186	sp|P60866|RS20_HUMAN	N/A	N/A	40S ribosomal protein S20 OS=Homo sapiens GN=RPS20 PE=1 SV=1	TRUE	-1.84832	0.08313	1.83979e+06	1.96022e+06	1.78781e+06	1.9241e+06	170961	94761.7	-120428	0.938564	-0.0275362	-1.08024	1.08024
1809	1809	sp|O43402|EMC8_HUMAN	N/A	N/A	ER membrane protein complex subunit 8 OS=Homo sapiens GN=EMC8 PE=1 SV=1	TRUE	-1.63235	0.12213	117381	125001	117437	126342	11248.9	8342.19	-7620.13	0.93904	-0.0273161	-0.913178	0.913178
2089	2089	sp|Q9BXF6|RFIP5_HUMAN	N/A	N/A	Rab11 family-interacting protein 5 OS=Homo sapiens GN=RAB11FIP5 PE=1 SV=1	TRUE	-0.951914	0.3553	18627.4	19817.9	18941.6	20877.1	1236.59	3542.41	-1190.54	0.939926	-0.0269063	-0.449405	0.449405
913	913	sp|Q15459|SF3A1_HUMAN	N/A	N/A	Splicing factor 3A subunit 1 OS=Homo sapiens GN=SF3A1 PE=1 SV=1	TRUE	-3.40075	0.00365	142524	151521	144686	151078	6803.07	4087.76	-8996.94	0.940622	-0.0265847	-2.43771	2.43771
1816	1816	sp|P68371|TBB4B_HUMAN	N/A	N/A	Tubulin beta-4B chain OS=Homo sapiens GN=TUBB4B PE=1 SV=1	TRUE	-3.85508	0.0014	1.49087e+06	1.58493e+06	1.49473e+06	1.59672e+06	45875.4	57041.7	-94064.6	0.940651	-0.0265716	-2.85387	2.85387
551	551	sp|P35606|COPB2_HUMAN	N/A	N/A	Coatomer subunit beta' OS=Homo sapiens GN=COPB2 PE=1 SV=2	TRUE	-0.529434	0.60377	508814	540838	467240	559120	140095	115333	-32024	0.940788	-0.0265081	-0.219128	0.219128
1697	1697	tr|H0YH87|H0YH87_HUMAN	N/A	N/A	Ataxin-2 (Fragment) OS=Homo sapiens GN=ATXN2 PE=1 SV=1	TRUE	-1.40766	0.17836	38032.4	40425.5	39631.9	40546.8	3430.23	3774.3	-2393.1	0.940802	-0.0265016	-0.748703	0.748703
561	561	sp|Q9UMS4|PRP19_HUMAN	N/A	N/A	Pre-mRNA-processing factor 19 OS=Homo sapiens GN=PRPF19 PE=1 SV=1	TRUE	-3.40516	0.00362	940960	999612	932554	989705	43988.2	27113.9	-58651.9	0.941325	-0.0262603	-2.44129	2.44129
1147	1147	sp|O00629|IMA3_HUMAN	N/A	N/A	Importin subunit alpha-3 OS=Homo sapiens GN=KPNA4 PE=1 SV=1	TRUE	-1.32934	0.20238	301213	319676	302326	327676	23870.9	34152	-18463.3	0.942244	-0.0258368	-0.693832	0.693832
943	943	sp|Q71UI9|H2AV_HUMAN	N/A	N/A	Histone H2A.V OS=Homo sapiens GN=H2AFV PE=1 SV=3	TRUE	-3.00783	0.00834	4.52577e+06	4.80237e+06	4.60064e+06	4.84568e+06	222020	163753	-276597	0.942404	-0.0257629	-2.07883	2.07883
832	832	sp|Q09028|RBBP4_HUMAN	N/A	N/A	Histone-binding protein RBBP4 OS=Homo sapiens GN=RBBP4 PE=1 SV=3	TRUE	-0.190854	0.85104	36011.6	38201.3	51419.9	52583.9	24095.8	24578.7	-2189.71	0.94268	-0.0256358	-0.07005	0.07005
1229	1229	sp|P61009|SPCS3_HUMAN	N/A	N/A	Signal peptidase complex subunit 3 OS=Homo sapiens GN=SPCS3 PE=1 SV=1	TRUE	-3.40158	0.00365	421616	447163	424652	451510	15664.8	16194.7	-25547.2	0.942868	-0.0255489	-2.43771	2.43771
205	205	tr|G8JLB6|G8JLB6_HUMAN	N/A	N/A	Heterogeneous nuclear ribonucleoprotein H OS=Homo sapiens GN=HNRNPH1 PE=1 SV=1	TRUE	-2.5026	0.02355	1.40566e+06	1.49065e+06	1.37777e+06	1.51125e+06	82745.4	59444.1	-84991.7	0.942984	-0.0254959	-1.62801	1.62801
1179	1179	sp|Q92688|AN32B_HUMAN	N/A	N/A	Acidic leucine-rich nuclear phosphoprotein 32 family member B OS=Homo sapiens GN=ANP32B PE=1 SV=1	TRUE	-1.23738	0.2338	605181	641752	600801	653804	47782.8	74688	-36570.9	0.943014	-0.0254819	-0.631155	0.631155
359	359	sp|P19338|NUCL_HUMAN	N/A	N/A	Nucleolin OS=Homo sapiens GN=NCL PE=1 SV=3	TRUE	-1.06157	0.30419	1.58315e+06	1.67869e+06	1.51135e+06	1.59401e+06	217857	159498	-95542.3	0.943085	-0.0254491	-0.516855	0.516855
1761	1761	sp|Q00765|REEP5_HUMAN	N/A	N/A	Receptor expression-enhancing protein 5 OS=Homo sapiens GN=REEP5 PE=1 SV=3	TRUE	-1.15767	0.26399	428158	453995	422255	458101	50686.8	43746.5	-25837.1	0.94309	-0.0254471	-0.578413	0.578413
1552	1552	tr|Q5T5U6|Q5T5U6_HUMAN	N/A	N/A	Selenide, water dikinase 1 (Fragment) OS=Homo sapiens GN=SEPHS1 PE=1 SV=1	TRUE	-0.639706	0.53142	287316	304615	300433	315174	54509.4	60086.5	-17299.2	0.94321	-0.0253918	-0.274562	0.274562
2056	2056	tr|A0A0A0MRX1|A0A0A0MRX1_HUMAN	N/A	N/A	ELAV-like protein OS=Homo sapiens GN=ELAVL2 PE=1 SV=1	TRUE	-1.69241	0.10995	259392	274984	259362	277190	21404.8	17485.4	-15592	0.943298	-0.0253509	-0.958805	0.958805
2000	2000	tr|A0A0A0MTR1|A0A0A0MTR1_HUMAN	N/A	N/A	Cadherin-13 OS=Homo sapiens GN=CDH13 PE=1 SV=2	TRUE	-1.01235	0.32644	25811	27361.1	25990.7	27151.8	2073.85	4098.89	-1550.13	0.943346	-0.0253291	-0.486197	0.486197
1000	1000	sp|Q92930|RAB8B_HUMAN	N/A	N/A	Ras-related protein Rab-8B OS=Homo sapiens GN=RAB8B PE=1 SV=2	TRUE	-0.288117	0.77696	195706	207302	130206	235668	87313.4	83401.5	-11596.3	0.944061	-0.0249999	-0.109601	0.109601
1550	1550	sp|Q13015|AF1Q_HUMAN	N/A	N/A	Protein AF1q OS=Homo sapiens GN=MLLT11 PE=1 SV=1	TRUE	-0.542825	0.59473	58331.6	61787.7	61511.4	65622	15111.6	11682.4	-3456.13	0.944065	-0.0249983	-0.22568	0.22568
1324	1324	tr|E7ETK0|E7ETK0_HUMAN	N/A	N/A	40S ribosomal protein S24 OS=Homo sapiens GN=RPS24 PE=1 SV=1	TRUE	-0.54525	0.5931	535127	566572	548129	590509	123413	121257	-31445.3	0.944499	-0.0247985	-0.226872	0.226872
1206	1206	sp|P42574|CASP3_HUMAN	N/A	N/A	Caspase-3 OS=Homo sapiens GN=CASP3 PE=1 SV=2	TRUE	-3.2488	0.00503	392746	415758	393361	417011	13616.1	16313.2	-23011.3	0.944652	-0.024728	-2.29843	2.29843
474	474	sp|P63092|GNAS2_HUMAN	N/A	N/A	Guanine nucleotide-binding protein G(s) subunit alpha isoforms short OS=Homo sapiens GN=GNAS PE=1 SV=1	TRUE	-5.61731	3.8554e-05	1.56939e+06	1.66077e+06	1.57603e+06	1.65704e+06	37873.6	30773.5	-91374.4	0.944981	-0.0245771	-4.41393	4.41393
859	859	sp|P12081|SYHC_HUMAN	N/A	N/A	Histidine--tRNA ligase, cytoplasmic OS=Homo sapiens GN=HARS PE=1 SV=2	TRUE	-0.497964	0.62528	451070	477312	449649	435044	43341.7	152039	-26242	0.945021	-0.0245584	-0.203925	0.203925
600	600	sp|P38159|RBMX_HUMAN	N/A	N/A	RNA-binding motif protein, X chromosome OS=Homo sapiens GN=RBMX PE=1 SV=3	TRUE	-0.61376	0.548	2.69911e+06	2.8553e+06	3.01206e+06	3.06431e+06	600104	471937	-156191	0.945298	-0.0244313	-0.261219	0.261219
1376	1376	tr|H0YGW7|H0YGW7_HUMAN	N/A	N/A	ATP-binding cassette sub-family F member 1 (Fragment) OS=Homo sapiens GN=ABCF1 PE=1 SV=1	TRUE	-0.495325	0.6271	50546	53462.9	50323.1	58855.1	2254.2	17522.2	-2916.9	0.945441	-0.0243657	-0.202663	0.202663
1515	1515	sp|P49821|NDUV1_HUMAN	N/A	N/A	NADH dehydrogenase [ubiquinone] flavoprotein 1, mitochondrial OS=Homo sapiens GN=NDUFV1 PE=1 SV=4	TRUE	-0.731751	0.4749	100874	106669	97396.7	113232	11215.2	20944	-5794.92	0.945674	-0.0242586	-0.323398	0.323398
1342	1342	sp|P51610|HCFC1_HUMAN	N/A	N/A	Host cell factor 1 OS=Homo sapiens GN=HCFC1 PE=1 SV=2	TRUE	-1.18307	0.25406	383126	405026	408008	419194	42518.4	35726.6	-21900.9	0.945927	-0.0241423	-0.595064	0.595064
1367	1367	sp|Q9Y5P6|GMPPB_HUMAN	N/A	N/A	Mannose-1-phosphate guanyltransferase beta OS=Homo sapiens GN=GMPPB PE=1 SV=2	TRUE	-1.0858	0.29366	117400	124037	121115	128256	12728.6	13200.1	-6636.89	0.946492	-0.0238828	-0.532155	0.532155
1683	1683	tr|E7EWR4|E7EWR4_HUMAN	N/A	N/A	Cleavage stimulation factor subunit 2 OS=Homo sapiens GN=CSTF2 PE=1 SV=1	TRUE	-0.227316	0.82306	14424.7	15240	14318.3	13144.7	8135.13	7041.94	-815.278	0.946504	-0.0238776	-0.0845685	0.0845685
891	891	sp|Q8TC12|RDH11_HUMAN	N/A	N/A	Retinol dehydrogenase 11 OS=Homo sapiens GN=RDH11 PE=1 SV=2	TRUE	-1.73584	0.10181	337600	356669	330619	354618	26634.7	19411.4	-19069.8	0.946534	-0.0238639	-0.99221	0.99221
1025	1025	tr|A0A024R4M0|A0A024R4M0_HUMAN	N/A	N/A	40S ribosomal protein S9 OS=Homo sapiens GN=RPS9 PE=1 SV=1	TRUE	-0.778586	0.44759	435357	459840	428476	477778	32338.1	88623	-24483.6	0.946756	-0.0237618	-0.34912	0.34912
708	708	sp|Q15067|ACOX1_HUMAN	N/A	N/A	Peroxisomal acyl-coenzyme A oxidase 1 OS=Homo sapiens GN=ACOX1 PE=1 SV=3	TRUE	-1.13038	0.27498	161745	170832	162587	169281	17806.7	16265.6	-9087.28	0.946806	-0.0237391	-0.560699	0.560699
1319	1319	sp|P62136|PP1A_HUMAN	N/A	N/A	Serine/threonine-protein phosphatase PP1-alpha catalytic subunit OS=Homo sapiens GN=PPP1CA PE=1 SV=1	TRUE	-1.24237	0.232	188648	199208	192315	204411	22267.8	12426.4	-10560.3	0.946989	-0.0236552	-0.634512	0.634512
795	795	sp|P11233|RALA_HUMAN	N/A	N/A	Ras-related protein Ral-A OS=Homo sapiens GN=RALA PE=1 SV=1	TRUE	-1.92376	0.07236	1.07605e+06	1.13616e+06	1.0622e+06	1.12501e+06	40553.3	84516.8	-60112.7	0.947092	-0.023608	-1.1405	1.1405
248	248	sp|P07339|CATD_HUMAN	N/A	N/A	Cathepsin D OS=Homo sapiens GN=CTSD PE=1 SV=1	TRUE	-1.55553	0.13938	4.90211e+06	5.17367e+06	4.91469e+06	5.32206e+06	105989	512890	-271558	0.947512	-0.0234155	-0.8558	0.8558
2058	2058	sp|Q05329|DCE2_HUMAN	N/A	N/A	Glutamate decarboxylase 2 OS=Homo sapiens GN=GAD2 PE=1 SV=1	TRUE	-0.187229	0.85383	27062.2	28561.4	30416.6	33438.1	12970	20218.4	-1499.14	0.947512	-0.0234155	-0.0686286	0.0686286
997	997	sp|P53007|TXTP_HUMAN	N/A	N/A	Tricarboxylate transport protein, mitochondrial OS=Homo sapiens GN=SLC25A1 PE=1 SV=2	TRUE	-1.92417	0.07231	341079	359846	338410	359204	22586	18603	-18767.6	0.947845	-0.0232625	-1.1408	1.1408
971	971	tr|A0A0C4DFR6|A0A0C4DFR6_HUMAN	N/A	N/A	Protein SEC13 homolog OS=Homo sapiens GN=SEC13 PE=1 SV=1	TRUE	-0.825965	0.42097	329662	347781	329276	335765	22584.1	61814.1	-18119.1	0.947901	-0.0232371	-0.375749	0.375749
1307	1307	tr|F8VYN9|F8VYN9_HUMAN	N/A	N/A	ADP-ribosylation factor-like protein 1 OS=Homo sapiens GN=ARL1 PE=1 SV=1	TRUE	-0.54103	0.59594	317807	335244	327816	345454	25915	93147	-17436.5	0.947989	-0.0231968	-0.224797	0.224797
1419	1419	tr|A0A087WUV8|A0A087WUV8_HUMAN	N/A	N/A	Basigin OS=Homo sapiens GN=BSG PE=1 SV=1	TRUE	-0.907355	0.37768	447990	472560	432255	477120	66087.7	47242	-24570.2	0.948006	-0.0231888	-0.422876	0.422876
564	564	sp|P45973|CBX5_HUMAN	N/A	N/A	Chromobox protein homolog 5 OS=Homo sapiens GN=CBX5 PE=1 SV=1	TRUE	-1.80057	0.09065	665522	701944	663967	725427	26075.9	54796.1	-36421.9	0.948113	-0.02314	-1.04263	1.04263
104	104	sp|P50991|TCPD_HUMAN	N/A	N/A	T-complex protein 1 subunit delta OS=Homo sapiens GN=CCT4 PE=1 SV=4	TRUE	-1.08531	0.29387	4.5338e+06	4.78166e+06	4.52369e+06	4.50753e+06	108030	676550	-247857	0.948165	-0.023116	-0.531845	0.531845
1965	1965	sp|Q9UKR5|ERG28_HUMAN	N/A	N/A	Probable ergosterol biosynthetic protein 28 OS=Homo sapiens GN=C14orf1 PE=1 SV=1	TRUE	-2.33946	0.03261	261002	275269	255291	275805	12637.1	13229.7	-14267.2	0.94817	-0.0231137	-1.48665	1.48665
258	258	sp|Q02880|TOP2B_HUMAN	N/A	N/A	DNA topoisomerase 2-beta OS=Homo sapiens GN=TOP2B PE=1 SV=3	TRUE	-1.83303	0.08547	1.55962e+06	1.64284e+06	1.58778e+06	1.60405e+06	95531.7	97076.5	-83219	0.949345	-0.0225762	-1.06819	1.06819
1105	1105	sp|Q92520|FAM3C_HUMAN	N/A	N/A	Protein FAM3C OS=Homo sapiens GN=FAM3C PE=1 SV=1	TRUE	-0.548077	0.5912	359365	378413	398300	385926	63121.4	82988	-19048.5	0.949662	-0.0224309	-0.228266	0.228266
1492	1492	sp|O75340|PDCD6_HUMAN	N/A	N/A	Programmed cell death protein 6 OS=Homo sapiens GN=PDCD6 PE=1 SV=1	TRUE	-0.763057	0.45653	170479	179449	169309	184721	14094.8	32326.9	-8969.99	0.950014	-0.0222702	-0.340531	0.340531
1311	1311	tr|H0YLY0|H0YLY0_HUMAN	N/A	N/A	Serine/threonine-protein kinase MRCK beta (Fragment) OS=Homo sapiens GN=CDC42BPB PE=1 SV=6	TRUE	-0.237652	0.81517	176773	186074	152575	174393	71830.2	92875.4	-9301.03	0.950014	-0.0222699	-0.0887518	0.0887518
1394	1394	sp|Q9H1B7|I2BPL_HUMAN	N/A	N/A	Interferon regulatory factor 2-binding protein-like OS=Homo sapiens GN=IRF2BPL PE=1 SV=1	TRUE	-0.409078	0.68791	49511.5	52110.9	55193.3	56942.1	12478.3	14411.5	-2599.42	0.950118	-0.0222227	-0.162468	0.162468
1634	1634	sp|Q9NVJ2|ARL8B_HUMAN	N/A	N/A	ADP-ribosylation factor-like protein 8B OS=Homo sapiens GN=ARL8B PE=1 SV=1	TRUE	-1.74961	0.09934	96208.7	101229	96368.1	99986.6	3573.63	7830.98	-5020.14	0.950408	-0.0220899	-1.00288	1.00288
1144	1144	sp|P23560|BDNF_HUMAN	N/A	N/A	Brain-derived neurotrophic factor OS=Homo sapiens GN=BDNF PE=1 SV=1	TRUE	-0.732443	0.47449	819092	861775	805354	796197	97866.5	144868	-42683.8	0.95047	-0.0220616	-0.323773	0.323773
1942	1942	sp|Q7L5D6|GET4_HUMAN	N/A	N/A	Golgi to ER traffic protein 4 homolog OS=Homo sapiens GN=GET4 PE=1 SV=1	TRUE	-0.221176	0.82775	19650.1	20674	19528.2	15326.1	4876.99	13004.2	-1023.94	0.950472	-0.0220606	-0.0821008	0.0821008
826	826	sp|P68036|UB2L3_HUMAN	N/A	N/A	Ubiquitin-conjugating enzyme E2 L3 OS=Homo sapiens GN=UBE2L3 PE=1 SV=1	TRUE	-1.19529	0.24939	396470	417105	399794	418954	33967.5	39096.7	-20635.3	0.950527	-0.0220353	-0.603121	0.603121
608	608	sp|P51665|PSMD7_HUMAN	N/A	N/A	26S proteasome non-ATPase regulatory subunit 7 OS=Homo sapiens GN=PSMD7 PE=1 SV=2	TRUE	-1.43675	0.17006	559530	588526	553073	575155	25694.7	54822.6	-28996.2	0.950731	-0.0219424	-0.769398	0.769398
2044	2044	tr|E7EX17|E7EX17_HUMAN	N/A	N/A	Eukaryotic translation initiation factor 4B OS=Homo sapiens GN=EIF4B PE=1 SV=1	TRUE	-1.61165	0.12659	361845	380525	356546	372686	20142.1	28344.6	-18680.3	0.950909	-0.021861	-0.897601	0.897601
1497	1497	sp|Q8WW12|PCNP_HUMAN	N/A	N/A	PEST proteolytic signal-containing nuclear protein OS=Homo sapiens GN=PCNP PE=1 SV=2	TRUE	-0.215918	0.83178	53168.8	55907.4	65711.1	67302.1	25776	27989.9	-2738.6	0.951015	-0.0218124	-0.0799915	0.0799915
855	855	sp|O75964|ATP5L_HUMAN	N/A	N/A	ATP synthase subunit g, mitochondrial OS=Homo sapiens GN=ATP5L PE=1 SV=3	TRUE	-0.38241	0.70719	1.01654e+06	1.06861e+06	1.01465e+06	940540	22165.4	407878	-52069	0.951274	-0.0216943	-0.150464	0.150464
678	678	sp|O15145|ARPC3_HUMAN	N/A	N/A	Actin-related protein 2/3 complex subunit 3 OS=Homo sapiens GN=ARPC3 PE=1 SV=3	TRUE	-0.81554	0.42674	1.2165e+06	1.27881e+06	1.15939e+06	1.3443e+06	156504	167428	-62303.1	0.95128	-0.0216915	-0.369837	0.369837
1405	1405	sp|Q15041|AR6P1_HUMAN	N/A	N/A	ADP-ribosylation factor-like protein 6-interacting protein 1 OS=Homo sapiens GN=ARL6IP1 PE=1 SV=2	TRUE	-0.224634	0.82511	180259	189432	143634	202990	82013.3	90994	-9172.51	0.951579	-0.0215552	-0.0834881	0.0834881
1355	1355	sp|O95104|SFR15_HUMAN	N/A	N/A	Splicing factor, arginine/serine-rich 15 OS=Homo sapiens GN=SCAF4 PE=1 SV=3	TRUE	-0.917131	0.37269	145176	152552	147116	147883	10861.4	21543.9	-7375.85	0.95165	-0.0215227	-0.428652	0.428652
143	143	sp|Q16181|SEPT7_HUMAN	N/A	N/A	Septin-7 OS=Homo sapiens GN=SEPT7 PE=1 SV=2	TRUE	-1.59312	0.13069	1.36336e+06	1.43247e+06	1.35391e+06	1.46287e+06	65526	112424	-69102.2	0.95176	-0.0214725	-0.883758	0.883758
979	979	sp|O43684|BUB3_HUMAN	N/A	N/A	Mitotic checkpoint protein BUB3 OS=Homo sapiens GN=BUB3 PE=1 SV=1	TRUE	-3.12039	0.00659	428090	449664	426462	449388	13650.3	15617.1	-21574.2	0.952021	-0.0213533	-2.18111	2.18111
74	74	tr|A0A087X054|A0A087X054_HUMAN	N/A	N/A	Hypoxia up-regulated protein 1 OS=Homo sapiens GN=HYOU1 PE=1 SV=1	TRUE	-2.68358	0.01631	1.3375e+06	1.40386e+06	1.32054e+06	1.42105e+06	50412.7	54422.4	-66359.3	0.952731	-0.0210297	-1.78755	1.78755
2081	2081	tr|U3KPV2|U3KPV2_HUMAN	N/A	N/A	Golgi pH regulator B (Fragment) OS=Homo sapiens GN=GPR89B PE=4 SV=1	TRUE	-0.307773	0.76222	71162.9	74690.1	80346.8	82192.9	26963.1	21332.2	-3527.21	0.952775	-0.0210095	-0.11792	0.11792
15	15	sp|Q01082|SPTB2_HUMAN	N/A	N/A	Spectrin beta chain, non-erythrocytic 1 OS=Homo sapiens GN=SPTBN1 PE=1 SV=2	TRUE	-2.32656	0.03345	1.22702e+06	1.28744e+06	1.18981e+06	1.29422e+06	53151.9	56953.4	-60415.1	0.953073	-0.0208737	-1.4756	1.4756
102	102	sp|Q92841|DDX17_HUMAN	N/A	N/A	Probable ATP-dependent RNA helicase DDX17 OS=Homo sapiens GN=DDX17 PE=1 SV=2	TRUE	-1.79691	0.09125	2.25085e+06	2.36154e+06	2.24451e+06	2.41181e+06	97250	157145	-110691	0.953128	-0.0208489	-1.03977	1.03977
670	670	sp|Q9NP72|RAB18_HUMAN	N/A	N/A	Ras-related protein Rab-18 OS=Homo sapiens GN=RAB18 PE=1 SV=1	TRUE	-0.950185	0.35615	1.226e+06	1.2861e+06	1.21161e+06	1.2678e+06	99935	161300	-60099	0.95327	-0.020784	-0.448367	0.448367
239	239	sp|Q9Y265|RUVB1_HUMAN	N/A	N/A	RuvB-like 1 OS=Homo sapiens GN=RUVBL1 PE=1 SV=1	TRUE	-2.79517	0.01297	1.32106e+06	1.38533e+06	1.32684e+06	1.37159e+06	45108.5	52189.5	-64272.1	0.953605	-0.0206314	-1.88706	1.88706
949	949	sp|P04080|CYTB_HUMAN	N/A	N/A	Cystatin-B OS=Homo sapiens GN=CSTB PE=1 SV=2	TRUE	-1.22183	0.23947	468232	491004	448061	493403	51407.1	21988.5	-22771.7	0.953622	-0.0206237	-0.620749	0.620749
848	848	sp|Q15046|SYK_HUMAN	N/A	N/A	Lysine--tRNA ligase OS=Homo sapiens GN=KARS PE=1 SV=3	TRUE	-1.18635	0.2528	279227	292759	277500	288817	22952.2	25382.1	-13532.6	0.953776	-0.0205538	-0.597223	0.597223
792	792	tr|Q5W0H4|Q5W0H4_HUMAN	N/A	N/A	Translationally-controlled tumor protein OS=Homo sapiens GN=TPT1 PE=1 SV=1	TRUE	-2.88835	0.0107	1.57051e+06	1.64614e+06	1.57158e+06	1.66133e+06	47324.6	62703	-75633.8	0.954054	-0.0204271	-1.97062	1.97062
312	312	tr|J3KQE5|J3KQE5_HUMAN	N/A	N/A	GTP-binding nuclear protein Ran (Fragment) OS=Homo sapiens GN=RAN PE=1 SV=1	TRUE	-2.00865	0.06176	8.26226e+06	8.6598e+06	8.37004e+06	8.65185e+06	581834	118293	-397537	0.954094	-0.0204088	-1.20929	1.20929
511	511	sp|Q15393|SF3B3_HUMAN	N/A	N/A	Splicing factor 3B subunit 3 OS=Homo sapiens GN=SF3B3 PE=1 SV=4	TRUE	-0.752315	0.46279	916825	960818	954945	1.0087e+06	121840	126218	-43993	0.954213	-0.0203547	-0.334616	0.334616
88	88	sp|P62258|1433E_HUMAN	N/A	N/A	14-3-3 protein epsilon OS=Homo sapiens GN=YWHAE PE=1 SV=1	TRUE	-0.811287	0.42911	9.58917e+06	1.00445e+07	1.01859e+07	1.07351e+07	1.10434e+06	1.27084e+06	-455302	0.954671	-0.0201461	-0.367431	0.367431
1242	1242	sp|P62310|LSM3_HUMAN	N/A	N/A	U6 snRNA-associated Sm-like protein LSm3 OS=Homo sapiens GN=LSM3 PE=1 SV=2	TRUE	-2.23981	0.03965	661193	692372	653621	704231	28881.4	30163.1	-31178.5	0.954969	-0.0200109	-1.40176	1.40176
728	728	sp|Q15126|PMVK_HUMAN	N/A	N/A	Phosphomevalonate kinase OS=Homo sapiens GN=PMVK PE=1 SV=3	TRUE	-1.96115	0.06751	747996	783245	747687	772306	40124.9	36019.5	-35248.6	0.954997	-0.0199981	-1.17063	1.17063
844	844	sp|P55265|DSRAD_HUMAN	N/A	N/A	Double-stranded RNA-specific adenosine deaminase OS=Homo sapiens GN=ADAR PE=1 SV=4	TRUE	-0.757276	0.45989	363939	381008	378523	375941	59171.1	32729.1	-17068.9	0.955201	-0.0199054	-0.337346	0.337346
2036	2036	tr|S4R347|S4R347_HUMAN	N/A	N/A	Formin-binding protein 1-like OS=Homo sapiens GN=FNBP1L PE=1 SV=1	TRUE	-0.517052	0.61219	86664.6	90721.7	95573.1	94031.7	19379.3	13363.2	-4057.13	0.955279	-0.0198696	-0.213114	0.213114
866	866	tr|F5GWX5|F5GWX5_HUMAN	N/A	N/A	Chromodomain-helicase-DNA-binding protein 4 OS=Homo sapiens GN=CHD4 PE=1 SV=1	TRUE	-1.26766	0.22306	276386	289231	269550	288066	18042.1	24465.1	-12844.9	0.955589	-0.0197287	-0.651578	0.651578
1042	1042	sp|P48723|HSP13_HUMAN	N/A	N/A	Heat shock 70 kDa protein 13 OS=Homo sapiens GN=HSPA13 PE=1 SV=1	TRUE	-1.39777	0.18126	491020	513784	481334	525387	30594.9	38091.4	-22763.7	0.955694	-0.0196811	-0.741698	0.741698
1520	1520	sp|P60468|SC61B_HUMAN	N/A	N/A	Protein transport protein Sec61 subunit beta OS=Homo sapiens GN=SEC61B PE=1 SV=2	TRUE	-1.78109	0.09389	284782	297886	282807	299931	18106.8	12621.9	-13104	0.95601	-0.0195376	-1.02738	1.02738
1011	1011	sp|O15371|EIF3D_HUMAN	N/A	N/A	Eukaryotic translation initiation factor 3 subunit D OS=Homo sapiens GN=EIF3D PE=1 SV=1	TRUE	-0.715208	0.48479	192168	200975	199342	211198	19902.3	31123.5	-8807.27	0.956177	-0.0194616	-0.314446	0.314446
597	597	sp|P05198|IF2A_HUMAN	N/A	N/A	Eukaryotic translation initiation factor 2 subunit 1 OS=Homo sapiens GN=EIF2S1 PE=1 SV=3	TRUE	-3.94944	0.00115	870293	910098	866936	915138	22147.8	20583.1	-39804.6	0.956263	-0.0194225	-2.9393	2.9393
340	340	sp|P62701|RS4X_HUMAN	N/A	N/A	40S ribosomal protein S4, X isoform OS=Homo sapiens GN=RPS4X PE=1 SV=2	TRUE	-1.30783	0.20941	1.78485e+06	1.86623e+06	1.78012e+06	1.90225e+06	59046.7	177082	-81376	0.956395	-0.0193625	-0.679003	0.679003
1298	1298	sp|Q96F85|CNRP1_HUMAN	N/A	N/A	CB1 cannabinoid receptor-interacting protein 1 OS=Homo sapiens GN=CNRIP1 PE=1 SV=1	TRUE	-0.584435	0.56708	74594.1	77985.5	76399.9	75784.3	12133.8	12483	-3391.38	0.956513	-0.0193093	-0.246356	0.246356
715	715	sp|O94979|SC31A_HUMAN	N/A	N/A	Protein transport protein Sec31A OS=Homo sapiens GN=SEC31A PE=1 SV=3	TRUE	-0.733079	0.47411	498647	521189	526552	527961	74008.7	55069	-22542	0.956749	-0.019202	-0.324121	0.324121
1657	1657	sp|P62312|LSM6_HUMAN	N/A	N/A	U6 snRNA-associated Sm-like protein LSm6 OS=Homo sapiens GN=LSM6 PE=1 SV=1	TRUE	-1.74751	0.09971	247489	258627	246455	252871	14291.6	12703	-11138	0.956934	-0.019118	-1.00126	1.00126
145	145	sp|P22626|ROA2_HUMAN	N/A	N/A	Heterogeneous nuclear ribonucleoproteins A2/B1 OS=Homo sapiens GN=HNRNPA2B1 PE=1 SV=2	TRUE	-3.34667	0.0041	1.42724e+07	1.49112e+07	1.44351e+07	1.49113e+07	374154	433489	-638800	0.95716	-0.0190155	-2.38722	2.38722
1733	1733	sp|O00625|PIR_HUMAN	N/A	N/A	Pirin OS=Homo sapiens GN=PIR PE=1 SV=1	TRUE	-0.67257	0.51082	36533.6	38168.1	36882.5	37542.2	2716.17	6765.81	-1634.49	0.957176	-0.019008	-0.291732	0.291732
982	982	sp|O95372|LYPA2_HUMAN	N/A	N/A	Acyl-protein thioesterase 2 OS=Homo sapiens GN=LYPLA2 PE=1 SV=1	TRUE	-0.353347	0.72844	87788.2	91705.9	85265	99211.9	7080.6	32499.8	-3917.7	0.95728	-0.0189611	-0.137606	0.137606
735	735	sp|Q9Y383|LC7L2_HUMAN	N/A	N/A	Putative RNA-binding protein Luc7-like 2 OS=Homo sapiens GN=LUC7L2 PE=1 SV=2	TRUE	-1.06601	0.30224	415063	433323	427727	438932	39182.1	33248.5	-18259.9	0.957861	-0.0186976	-0.519648	0.519648
242	242	sp|O14980|XPO1_HUMAN	N/A	N/A	Exportin-1 OS=Homo sapiens GN=XPO1 PE=1 SV=1	TRUE	-1.23649	0.23412	459612	479478	465320	483876	43519.3	20719	-19866.1	0.958567	-0.0183774	-0.630561	0.630561
149	149	sp|P62937|PPIA_HUMAN	N/A	N/A	Peptidyl-prolyl cis-trans isomerase A OS=Homo sapiens GN=PPIA PE=1 SV=2	TRUE	-3.25359	0.00498	1.60389e+07	1.67243e+07	1.58454e+07	1.67201e+07	592077	221196	-685472	0.959014	-0.0181753	-2.30277	2.30277
368	368	sp|P30044|PRDX5_HUMAN	N/A	N/A	Peroxiredoxin-5, mitochondrial OS=Homo sapiens GN=PRDX5 PE=1 SV=4	TRUE	-2.9821	0.0088	5.51603e+06	5.75109e+06	5.4837e+06	5.76789e+06	214081	100443	-235062	0.959127	-0.0181237	-2.05552	2.05552
1409	1409	sp|Q8IUE6|H2A2B_HUMAN	N/A	N/A	Histone H2A type 2-B OS=Homo sapiens GN=HIST2H2AB PE=1 SV=3	TRUE	-0.322223	0.75146	732314	763277	839932	853507	198506	209042	-30963.1	0.959434	-0.0179849	-0.124094	0.124094
675	675	sp|P32969|RL9_HUMAN	N/A	N/A	60S ribosomal protein L9 OS=Homo sapiens GN=RPL9 PE=1 SV=1	TRUE	-0.570223	0.57645	830900	866004	882309	925574	90946.6	160742	-35104.2	0.959464	-0.0179712	-0.239238	0.239238
223	223	sp|P53621|COPA_HUMAN	N/A	N/A	Coatomer subunit alpha OS=Homo sapiens GN=COPA PE=1 SV=2	TRUE	-1.36775	0.1903	653649	681134	651093	698526	32687.5	50654	-27484.9	0.959648	-0.0178879	-0.720561	0.720561
311	311	sp|P27816|MAP4_HUMAN	N/A	N/A	Microtubule-associated protein 4 OS=Homo sapiens GN=MAP4 PE=1 SV=3	TRUE	-0.525445	0.60648	640897	667790	650132	729032	23383.7	151749	-26892.3	0.959729	-0.0178512	-0.217184	0.217184
920	920	sp|Q08945|SSRP1_HUMAN	N/A	N/A	FACT complex subunit SSRP1 OS=Homo sapiens GN=SSRP1 PE=1 SV=1	TRUE	-1.28058	0.2186	575987	600069	572682	597504	39010.1	40755.9	-24081.9	0.959868	-0.0177885	-0.66035	0.66035
553	553	sp|P54727|RD23B_HUMAN	N/A	N/A	UV excision repair protein RAD23 homolog B OS=Homo sapiens GN=RAD23B PE=1 SV=1	TRUE	-1.02162	0.32216	1.05129e+06	1.09478e+06	1.03839e+06	1.11498e+06	92678.3	87843.5	-43484.8	0.96028	-0.0176022	-0.491928	0.491928
1408	1408	sp|Q8N257|H2B3B_HUMAN	N/A	N/A	Histone H2B type 3-B OS=Homo sapiens GN=HIST3H2BB PE=1 SV=3	TRUE	-1.88454	0.07779	3.90128e+06	4.06204e+06	3.88294e+06	4.03052e+06	168715	192424	-160760	0.960424	-0.0175371	-1.10908	1.10908
1040	1040	tr|A0A087X1Z3|A0A087X1Z3_HUMAN	N/A	N/A	Proteasome activator complex subunit 2 OS=Homo sapiens GN=PSME2 PE=1 SV=1	TRUE	-0.70455	0.49122	227862	237225	224271	240242	34211.6	20466.8	-9362.59	0.960533	-0.0174878	-0.308724	0.308724
1437	1437	sp|Q15388|TOM20_HUMAN	N/A	N/A	Mitochondrial import receptor subunit TOM20 homolog OS=Homo sapiens GN=TOMM20 PE=1 SV=1	TRUE	-0.521248	0.60933	109781	114245	116233	115296	23742.6	9815.37	-4463.88	0.960927	-0.0173095	-0.215147	0.215147
924	924	sp|P46783|RS10_HUMAN	N/A	N/A	40S ribosomal protein S10 OS=Homo sapiens GN=RPS10 PE=1 SV=1	TRUE	-1.59815	0.12957	994770	1.03509e+06	991958	1.02337e+06	57293.9	49461.8	-40321.7	0.961045	-0.0172562	-0.887496	0.887496
1254	1254	sp|P49458|SRP09_HUMAN	N/A	N/A	Signal recognition particle 9 kDa protein OS=Homo sapiens GN=SRP9 PE=1 SV=2	TRUE	-0.276286	0.78587	757841	788404	670445	694756	227999	241139	-30562.8	0.961235	-0.0171706	-0.104649	0.104649
741	741	tr|Q5SRQ6|Q5SRQ6_HUMAN	N/A	N/A	Casein kinase II subunit beta OS=Homo sapiens GN=CSNK2B PE=1 SV=2	TRUE	-0.74639	0.46626	828412	861810	786996	852006	71471.8	113629	-33398	0.961247	-0.0171651	-0.331372	0.331372
998	998	sp|P08621|RU17_HUMAN	N/A	N/A	U1 small nuclear ribonucleoprotein 70 kDa OS=Homo sapiens GN=SNRNP70 PE=1 SV=2	TRUE	-0.886135	0.38867	588408	612059	605672	584802	58860.8	54286.7	-23651.7	0.961357	-0.0171153	-0.410419	0.410419
903	903	sp|Q15056|IF4H_HUMAN	N/A	N/A	Eukaryotic translation initiation factor 4H OS=Homo sapiens GN=EIF4H PE=1 SV=5	TRUE	-2.47363	0.02496	1.05786e+06	1.10034e+06	1.05113e+06	1.10203e+06	33503.5	39139.2	-42480.9	0.961393	-0.017099	-1.60276	1.60276
1153	1153	sp|P55884|EIF3B_HUMAN	N/A	N/A	Eukaryotic translation initiation factor 3 subunit B OS=Homo sapiens GN=EIF3B PE=1 SV=3	TRUE	-0.695234	0.49688	614141	638735	612635	657496	44179.2	96495.9	-24594.7	0.961495	-0.0170531	-0.303748	0.303748
1041	1041	sp|Q99613|EIF3C_HUMAN	N/A	N/A	Eukaryotic translation initiation factor 3 subunit C OS=Homo sapiens GN=EIF3C PE=1 SV=1	TRUE	-1.89245	0.07667	590181	613748	594536	608831	23623.2	28943.9	-23567.6	0.961601	-0.0170053	-1.11537	1.11537
376	376	sp|P34897|GLYM_HUMAN	N/A	N/A	Serine hydroxymethyltransferase, mitochondrial OS=Homo sapiens GN=SHMT2 PE=1 SV=3	TRUE	-1.30964	0.20881	1.25092e+06	1.30057e+06	1.25954e+06	1.29599e+06	84351	76293.5	-49650.8	0.961824	-0.0169045	-0.680249	0.680249
209	209	sp|P27695|APEX1_HUMAN	N/A	N/A	DNA-(apurinic or apyrimidinic site) lyase OS=Homo sapiens GN=APEX1 PE=1 SV=2	TRUE	-2.47494	0.0249	1.68622e+06	1.75313e+06	1.67878e+06	1.75316e+06	58354	56335.1	-66914.2	0.961832	-0.0169009	-1.6038	1.6038
1439	1439	tr|K7ERZ5|K7ERZ5_HUMAN	N/A	N/A	DNA ligase 3 (Fragment) OS=Homo sapiens GN=LIG3 PE=1 SV=1	TRUE	-0.341005	0.73754	21402.3	22251.2	22903.8	23822.7	6515.13	3649.4	-848.829	0.961852	-0.0168916	-0.132214	0.132214
1976	1976	tr|A0A0C4DG16|A0A0C4DG16_HUMAN	N/A	N/A	Calcitonin receptor OS=Homo sapiens GN=CALCR PE=4 SV=1	TRUE	-0.292026	0.77402	48222.8	50131.7	49518.3	54447.7	11755.5	15695.6	-1908.85	0.961923	-0.0168596	-0.111248	0.111248
1003	1003	sp|Q9BVK6|TMED9_HUMAN	N/A	N/A	Transmembrane emp24 domain-containing protein 9 OS=Homo sapiens GN=TMED9 PE=1 SV=2	TRUE	-1.3769	0.1875	995128	1.03437e+06	998665	1.02547e+06	67343.8	52670.5	-39239.4	0.962064	-0.0167959	-0.726999	0.726999
8	8	tr|A0A0D9SF54|A0A0D9SF54_HUMAN	N/A	N/A	Spectrin alpha chain, non-erythrocytic 1 OS=Homo sapiens GN=SPTAN1 PE=1 SV=1	TRUE	-1.75911	0.09766	809496	841212	802886	842280	26796.3	46984.3	-31715.9	0.962297	-0.0166907	-1.01028	1.01028
142	142	sp|O00231|PSD11_HUMAN	N/A	N/A	26S proteasome non-ATPase regulatory subunit 11 OS=Homo sapiens GN=PSMD11 PE=1 SV=3	TRUE	-1.3281	0.20278	960690	998109	964395	996112	32562.3	78000.1	-37418.7	0.96251	-0.0165946	-0.692975	0.692975
1673	1673	sp|P51151|RAB9A_HUMAN	N/A	N/A	Ras-related protein Rab-9A OS=Homo sapiens GN=RAB9A PE=1 SV=1	TRUE	-2.31182	0.03444	388610	403558	389684	406753	13922.2	13506.3	-14947.5	0.962961	-0.0163915	-1.46294	1.46294
1960	1960	sp|O43678|NDUA2_HUMAN	N/A	N/A	NADH dehydrogenase [ubiquinone] 1 alpha subcomplex subunit 2 OS=Homo sapiens GN=NDUFA2 PE=1 SV=3	TRUE	-0.23033	0.82075	138844	144170	161218	161277	56164.4	40731.9	-5326.73	0.963053	-0.01635	-0.0857891	0.0857891
667	667	tr|E7EX73|E7EX73_HUMAN	N/A	N/A	Eukaryotic translation initiation factor 4 gamma 1 OS=Homo sapiens GN=EIF4G1 PE=1 SV=1	TRUE	-0.426409	0.67549	686985	713097	714387	752043	129495	130313	-26112.4	0.963382	-0.0162016	-0.170381	0.170381
747	747	sp|Q02252|MMSA_HUMAN	N/A	N/A	Methylmalonate-semialdehyde dehydrogenase [acylating], mitochondrial OS=Homo sapiens GN=ALDH6A1 PE=1 SV=2	TRUE	-2.19648	0.04314	853291	885370	857536	879930	31583.3	30366.2	-32078.3	0.963768	-0.0160273	-1.36512	1.36512
23	23	sp|Q08211|DHX9_HUMAN	N/A	N/A	ATP-dependent RNA helicase A OS=Homo sapiens GN=DHX9 PE=1 SV=4	TRUE	-1.83305	0.08547	2.34315e+06	2.43086e+06	2.35063e+06	2.42079e+06	104887	97990.2	-87704.7	0.96392	-0.0159589	-1.06819	1.06819
730	730	sp|Q6UXN9|WDR82_HUMAN	N/A	N/A	WD repeat-containing protein 82 OS=Homo sapiens GN=WDR82 PE=1 SV=1	TRUE	-0.631824	0.53643	623843	647163	633551	652962	78754.2	77832.2	-23319.6	0.963966	-0.0159381	-0.270487	0.270487
756	756	sp|Q9HB71|CYBP_HUMAN	N/A	N/A	Calcyclin-binding protein OS=Homo sapiens GN=CACYBP PE=1 SV=2	TRUE	-1.42266	0.17404	1.05617e+06	1.0951e+06	1.04208e+06	1.09692e+06	43105.2	69884.4	-38937.7	0.964444	-0.0157231	-0.759351	0.759351
683	683	sp|P31689|DNJA1_HUMAN	N/A	N/A	DnaJ homolog subfamily A member 1 OS=Homo sapiens GN=DNAJA1 PE=1 SV=2	TRUE	-0.751332	0.46336	1.04366e+06	1.08144e+06	1.03188e+06	1.12968e+06	107441	105920	-37785.2	0.96506	-0.0154455	-0.334081	0.334081
115	115	sp|P26232|CTNA2_HUMAN	N/A	N/A	Catenin alpha-2 OS=Homo sapiens GN=CTNNA2 PE=1 SV=5	TRUE	-1.11798	0.28008	853613	884257	859580	866426	53297.9	62620.3	-30644.4	0.965345	-0.0153177	-0.552718	0.552718
845	845	tr|B1ANH0|B1ANH0_HUMAN	N/A	N/A	Guanylate kinase (Fragment) OS=Homo sapiens GN=GUK1 PE=1 SV=1	TRUE	-0.406285	0.68992	485142	502408	461455	506717	44027.3	119654	-17266.7	0.965632	-0.0151883	-0.161201	0.161201
2018	2018	sp|P61221|ABCE1_HUMAN	N/A	N/A	ATP-binding cassette sub-family E member 1 OS=Homo sapiens GN=ABCE1 PE=1 SV=1	TRUE	-0.0794076	0.93769	25531.1	26437	24381.4	24692.3	18589.5	28738.4	-905.952	0.965732	-0.0151435	-0.0279407	0.0279407
540	540	sp|Q9NQW7|XPP1_HUMAN	N/A	N/A	Xaa-Pro aminopeptidase 1 OS=Homo sapiens GN=XPNPEP1 PE=1 SV=3	TRUE	-1.54355	0.14224	596852	617976	597331	629601	18416.1	36692.8	-21123.6	0.965818	-0.0151046	-0.846978	0.846978
1491	1491	sp|Q86VS8|HOOK3_HUMAN	N/A	N/A	Protein Hook homolog 3 OS=Homo sapiens GN=HOOK3 PE=1 SV=2	TRUE	-0.140856	0.88974	10788.8	11170	12631.3	12371.2	6822.95	4400.7	-381.204	0.965872	-0.0150802	-0.0507369	0.0507369
592	592	sp|O43681|ASNA_HUMAN	N/A	N/A	ATPase ASNA1 OS=Homo sapiens GN=ASNA1 PE=1 SV=2	TRUE	-0.986333	0.33865	950668	984134	962421	991065	75231.3	68565.3	-33465.9	0.965995	-0.0150253	-0.470249	0.470249
1856	1856	sp|O00399|DCTN6_HUMAN	N/A	N/A	Dynactin subunit 6 OS=Homo sapiens GN=DCTN6 PE=1 SV=1	TRUE	-1.05627	0.30653	286390	296414	280867	302869	17669.6	22325.1	-10024.6	0.966181	-0.0149417	-0.513527	0.513527
1718	1718	sp|P60763|RAC3_HUMAN	N/A	N/A	Ras-related C3 botulinum toxin substrate 3 OS=Homo sapiens GN=RAC3 PE=1 SV=1	TRUE	-0.247191	0.8079	78416.5	81154.1	79882.2	83589.2	27460.2	18702.9	-2737.6	0.966267	-0.014903	-0.0926424	0.0926424
321	321	sp|P54136|SYRC_HUMAN	N/A	N/A	Arginine--tRNA ligase, cytoplasmic OS=Homo sapiens GN=RARS PE=1 SV=2	TRUE	-0.349864	0.731	565826	585577	568107	530481	22692.2	167827	-19750.4	0.966272	-0.0149006	-0.136083	0.136083
1346	1346	tr|H0Y7L2|H0Y7L2_HUMAN	N/A	N/A	Dedicator of cytokinesis protein 7 (Fragment) OS=Homo sapiens GN=DOCK7 PE=1 SV=1	TRUE	-0.38156	0.70781	65771.3	68045.9	62423.7	75178.4	12289.3	12992.7	-2274.61	0.966572	-0.0147656	-0.150083	0.150083
1178	1178	sp|Q15738|NSDHL_HUMAN	N/A	N/A	Sterol-4-alpha-carboxylate 3-dehydrogenase, decarboxylating OS=Homo sapiens GN=NSDHL PE=1 SV=2	TRUE	-2.42681	0.02741	682989	706548	682576	703097	16290.5	24142.2	-23559.7	0.966655	-0.0147284	-1.56209	1.56209
229	229	tr|E7EV99|E7EV99_HUMAN	N/A	N/A	Alpha-adducin OS=Homo sapiens GN=ADD1 PE=1 SV=1	TRUE	-1.64597	0.11927	1.17645e+06	1.21701e+06	1.18421e+06	1.19753e+06	56001.8	48259.9	-40560.6	0.966672	-0.0147209	-0.923469	0.923469
526	526	sp|Q07954|LRP1_HUMAN	N/A	N/A	Prolow-density lipoprotein receptor-related protein 1 OS=Homo sapiens GN=LRP1 PE=1 SV=2	TRUE	-0.681824	0.5051	364922	377502	365302	368911	14460.1	53429.9	-12580.1	0.966675	-0.0147194	-0.296623	0.296623
1477	1477	tr|C9JW69|C9JW69_HUMAN	N/A	N/A	Regulator of chromosome condensation (Fragment) OS=Homo sapiens GN=RCC1 PE=1 SV=1	TRUE	-1.0095	0.32776	168717	174496	166550	171306	13320	10843.2	-5779.58	0.966879	-0.0146281	-0.484444	0.484444
615	615	sp|P35221|CTNA1_HUMAN	N/A	N/A	Catenin alpha-1 OS=Homo sapiens GN=CTNNA1 PE=1 SV=1	TRUE	-0.426708	0.67528	239324	247503	247809	255451	18211.4	54541.9	-8178.85	0.966954	-0.014594	-0.170516	0.170516
509	509	sp|Q9UI15|TAGL3_HUMAN	N/A	N/A	Transgelin-3 OS=Homo sapiens GN=TAGLN3 PE=1 SV=2	TRUE	-1.16036	0.26293	1.35544e+06	1.40127e+06	1.36491e+06	1.4135e+06	76572.8	90436.5	-45833.9	0.967291	-0.0144427	-0.58016	0.58016
923	923	sp|P20340|RAB6A_HUMAN	N/A	N/A	Ras-related protein Rab-6A OS=Homo sapiens GN=RAB6A PE=1 SV=3	TRUE	-1.63256	0.12208	1.18152e+06	1.22145e+06	1.21625e+06	1.21175e+06	62490.1	38455.2	-39929.3	0.96731	-0.0144344	-0.913355	0.913355
373	373	sp|P20618|PSB1_HUMAN	N/A	N/A	Proteasome subunit beta type-1 OS=Homo sapiens GN=PSMB1 PE=1 SV=2	TRUE	-1.85598	0.08197	1.64984e+06	1.70552e+06	1.64073e+06	1.72798e+06	59310.4	67681.6	-55674.2	0.967356	-0.0144135	-1.08635	1.08635
2047	2047	tr|G3XAM2|G3XAM2_HUMAN	N/A	N/A	Complement factor I OS=Homo sapiens GN=CFI PE=1 SV=1	TRUE	-0.563247	0.58107	30769.2	31805.1	31922.2	32182.5	4452.64	3257.94	-1035.86	0.967431	-0.01438	-0.235772	0.235772
228	228	sp|P61158|ARP3_HUMAN	N/A	N/A	Actin-related protein 3 OS=Homo sapiens GN=ACTR3 PE=1 SV=3	TRUE	-3.30967	0.00443	2.65075e+06	2.73598e+06	2.64057e+06	2.74392e+06	54337	54913.1	-85226.8	0.96885	-0.0137436	-2.3536	2.3536
1927	1927	tr|F8VYE8|F8VYE8_HUMAN	N/A	N/A	Serine/threonine-protein phosphatase OS=Homo sapiens GN=PPP1CC PE=1 SV=1	TRUE	-1.13381	0.27358	219161	226193	214919	228514	12925.8	13380.1	-7031.07	0.968916	-0.0137141	-0.562916	0.562916
1149	1149	tr|E9PB61|E9PB61_HUMAN	N/A	N/A	THO complex subunit 4 OS=Homo sapiens GN=ALYREF PE=1 SV=1	TRUE	-1.62451	0.1238	804146	829934	802227	822669	30275.2	36762	-25788.4	0.968927	-0.0137089	-0.907279	0.907279
159	159	sp|Q15233|NONO_HUMAN	N/A	N/A	Non-POU domain-containing octamer-binding protein OS=Homo sapiens GN=NONO PE=1 SV=4	TRUE	-1.64862	0.11872	3.15194e+06	3.25111e+06	3.1377e+06	3.21329e+06	111701	141731	-99168.3	0.969497	-0.0134535	-0.925476	0.925476
929	929	sp|O76094|SRP72_HUMAN	N/A	N/A	Signal recognition particle subunit SRP72 OS=Homo sapiens GN=SRP72 PE=1 SV=3	TRUE	-1.10677	0.28476	147736	152379	146521	155597	8395.96	9376.36	-4643.28	0.969528	-0.0134396	-0.545521	0.545521
1039	1039	tr|E9PFH4|E9PFH4_HUMAN	N/A	N/A	Transportin-3 OS=Homo sapiens GN=TNPO3 PE=1 SV=1	TRUE	-0.576494	0.5723	111918	115420	113530	117584	9543.68	15522.7	-3501.61	0.969662	-0.0133796	-0.242376	0.242376
16	16	sp|P13639|EF2_HUMAN	N/A	N/A	Elongation factor 2 OS=Homo sapiens GN=EEF2 PE=1 SV=4	TRUE	-2.20775	0.04221	4.26629e+06	4.39963e+06	4.23581e+06	4.3887e+06	147893	104667	-133336	0.969694	-0.0133654	-1.37458	1.37458
1684	1684	sp|Q12907|LMAN2_HUMAN	N/A	N/A	Vesicular integral-membrane protein VIP36 OS=Homo sapiens GN=LMAN2 PE=1 SV=1	TRUE	-1.40838	0.17815	493104	508498	489751	511410	21181.8	25031.5	-15394.1	0.969726	-0.0133508	-0.749214	0.749214
1043	1043	tr|E5RHG8|E5RHG8_HUMAN	N/A	N/A	Transcription elongation factor B polypeptide 1 (Fragment) OS=Homo sapiens GN=TCEB1 PE=1 SV=1	TRUE	-1.05887	0.30538	277621	286267	279272	289529	15651	18842.5	-8645.63	0.969799	-0.0133184	-0.515159	0.515159
646	646	sp|Q15366|PCBP2_HUMAN	N/A	N/A	Poly(rC)-binding protein 2 OS=Homo sapiens GN=PCBP2 PE=1 SV=1	TRUE	-0.89517	0.38397	2.47999e+06	2.55701e+06	2.46715e+06	2.47638e+06	199631	163629	-77021	0.969879	-0.0132827	-0.415703	0.415703
993	993	tr|A0A0J9YXX5|A0A0J9YXX5_HUMAN	N/A	N/A	Poly(U)-binding-splicing factor PUF60 (Fragment) OS=Homo sapiens GN=PUF60 PE=1 SV=1	TRUE	-1.23545	0.2345	198873	205014	202889	206944	11357.6	9663.86	-6141.27	0.970045	-0.0132083	-0.629857	0.629857
24	24	sp|P55072|TERA_HUMAN	N/A	N/A	Transitional endoplasmic reticulum ATPase OS=Homo sapiens GN=VCP PE=1 SV=4	TRUE	-3.1573	0.0061	2.97426e+06	3.06596e+06	2.97387e+06	3.08992e+06	37311.4	78740.7	-91702.1	0.97009	-0.0131879	-2.21467	2.21467
394	394	sp|O43143|DHX15_HUMAN	N/A	N/A	Pre-mRNA-splicing factor ATP-dependent RNA helicase DHX15 OS=Homo sapiens GN=DHX15 PE=1 SV=2	TRUE	-1.12518	0.27711	989549	1.01971e+06	987083	1.03508e+06	55394.6	58305.5	-30163.9	0.970419	-0.0130406	-0.557348	0.557348
132	132	sp|Q13838|DX39B_HUMAN	N/A	N/A	Spliceosome RNA helicase DDX39B OS=Homo sapiens GN=DDX39B PE=1 SV=1	TRUE	-1.49136	0.15532	2.02772e+06	2.08906e+06	2.0411e+06	2.10597e+06	81605.8	92542.3	-61336.4	0.970639	-0.0129422	-0.808773	0.808773
353	353	sp|O75487|GPC4_HUMAN	N/A	N/A	Glypican-4 OS=Homo sapiens GN=GPC4 PE=1 SV=4	TRUE	-0.745234	0.46694	796127	820200	810476	853711	40496.6	88040.5	-24073	0.97065	-0.0129374	-0.330739	0.330739
300	300	tr|E9PEB5|E9PEB5_HUMAN	N/A	N/A	Far upstream element-binding protein 1 OS=Homo sapiens GN=FUBP1 PE=1 SV=1	TRUE	-2.48211	0.02454	1.68672e+06	1.73702e+06	1.69992e+06	1.7525e+06	51255.9	32677.4	-50292.8	0.971046	-0.01276	-1.61013	1.61013
749	749	tr|E7EPC8|E7EPC8_HUMAN	N/A	N/A	Catenin delta-2 OS=Homo sapiens GN=CTNND2 PE=1 SV=1	TRUE	-0.831496	0.41793	308180	317283	294998	323478	24563.3	21801.7	-9102.96	0.97131	-0.0126423	-0.378896	0.378896
1399	1399	sp|Q9Y5S9|RBM8A_HUMAN	N/A	N/A	RNA-binding protein 8A OS=Homo sapiens GN=RBM8A PE=1 SV=1	TRUE	-1.24871	0.22973	446702	459865	445964	461051	22920.7	21785.5	-13162.4	0.971378	-0.0126119	-0.638782	0.638782
422	422	tr|Q5T5C7|Q5T5C7_HUMAN	N/A	N/A	Serine--tRNA ligase, cytoplasmic OS=Homo sapiens GN=SARS PE=1 SV=1	TRUE	-2.46556	0.02537	1.31114e+06	1.34944e+06	1.31211e+06	1.35173e+06	33278.5	32619.7	-38297.8	0.971619	-0.0125038	-1.59568	1.59568
72	72	sp|P11216|PYGB_HUMAN	N/A	N/A	Glycogen phosphorylase, brain form OS=Homo sapiens GN=PYGB PE=1 SV=5	TRUE	-2.64568	0.01762	1.6672e+06	1.71459e+06	1.66029e+06	1.71624e+06	39356	36589.7	-47390.6	0.97236	-0.0121728	-1.75399	1.75399
2017	2017	tr|W4VSQ8|W4VSQ8_HUMAN	N/A	N/A	Nudix (Nucleoside diphosphate linked moiety X)-type motif 16-like 1, isoform CRA_b OS=Homo sapiens GN=NUDT16L1 PE=1 SV=1	TRUE	-0.769608	0.45275	203197	208962	204815	208443	16008.4	15771.4	-5764.96	0.972411	-0.0121499	-0.344142	0.344142
604	604	sp|Q9UBQ7|GRHPR_HUMAN	N/A	N/A	Glyoxylate reductase/hydroxypyruvate reductase OS=Homo sapiens GN=GRHPR PE=1 SV=1	TRUE	-1.23177	0.23583	417222	428947	416274	430970	17650.5	22448	-11724.8	0.972666	-0.0120363	-0.627401	0.627401
817	817	sp|Q14498|RBM39_HUMAN	N/A	N/A	RNA-binding protein 39 OS=Homo sapiens GN=RBM39 PE=1 SV=2	TRUE	-0.5411	0.59589	402374	413486	412420	416117	32474.6	52357.3	-11112.5	0.973125	-0.0118315	-0.224834	0.224834
1172	1172	sp|P20674|COX5A_HUMAN	N/A	N/A	Cytochrome c oxidase subunit 5A, mitochondrial OS=Homo sapiens GN=COX5A PE=1 SV=2	TRUE	-0.319953	0.75314	451984	464189	502986	462255	109113	34511.2	-12205.2	0.973706	-0.011572	-0.123124	0.123124
784	784	sp|P62316|SMD2_HUMAN	N/A	N/A	Small nuclear ribonucleoprotein Sm D2 OS=Homo sapiens GN=SNRPD2 PE=1 SV=1	TRUE	-2.52024	0.02273	1.80619e+06	1.85472e+06	1.80027e+06	1.87153e+06	40097.8	41596	-48536.4	0.973831	-0.0115164	-1.6434	1.6434
1328	1328	tr|F8W726|F8W726_HUMAN	N/A	N/A	Ubiquitin-associated protein 2-like OS=Homo sapiens GN=UBAP2L PE=1 SV=2	TRUE	-0.815261	0.42689	85513.2	87802.8	87572.2	89336.8	6381.63	5500.62	-2289.55	0.973924	-0.0114749	-0.369684	0.369684
722	722	sp|P62995|TRA2B_HUMAN	N/A	N/A	Transformer-2 protein homolog beta OS=Homo sapiens GN=TRA2B PE=1 SV=1	TRUE	-0.963416	0.34967	1.61414e+06	1.65734e+06	1.55189e+06	1.69669e+06	109471	78143.8	-43193.4	0.973938	-0.0114687	-0.456342	0.456342
766	766	sp|Q02818|NUCB1_HUMAN	N/A	N/A	Nucleobindin-1 OS=Homo sapiens GN=NUCB1 PE=1 SV=4	TRUE	-0.26714	0.79277	395454	405819	420856	418426	89042.2	74977.3	-10365.5	0.974458	-0.0112369	-0.100853	0.100853
779	779	tr|B0QYK0|B0QYK0_HUMAN	N/A	N/A	RNA-binding protein EWS OS=Homo sapiens GN=EWSR1 PE=1 SV=1	TRUE	-1.57242	0.13542	896817	920210	898719	925266	42723.1	12908.8	-23392.7	0.974579	-0.011183	-0.868317	0.868317
1340	1340	sp|P19784|CSK22_HUMAN	N/A	N/A	Casein kinase II subunit alpha' OS=Homo sapiens GN=CSNK2A2 PE=1 SV=1	TRUE	-0.159968	0.87491	110417	113277	117444	93187.1	30829.9	43887.1	-2859.88	0.974753	-0.0111053	-0.0580366	0.0580366
459	459	sp|Q9P2J5|SYLC_HUMAN	N/A	N/A	Leucine--tRNA ligase, cytoplasmic OS=Homo sapiens GN=LARS PE=1 SV=2	TRUE	-1.55847	0.13868	591010	606188	578706	604182	24519.6	15887.8	-15178	0.974962	-0.0110125	-0.857986	0.857986
1791	1791	sp|Q9UBP0|SPAST_HUMAN	N/A	N/A	Spastin OS=Homo sapiens GN=SPAST PE=1 SV=1	TRUE	-0.0771255	0.93948	7063.9	7243.82	3712.49	9045.68	5043.25	4852.13	-179.918	0.975163	-0.010923	-0.0271125	0.0271125
440	440	sp|P35637|FUS_HUMAN	N/A	N/A	RNA-binding protein FUS OS=Homo sapiens GN=FUS PE=1 SV=1	TRUE	-0.848231	0.40882	1.73481e+06	1.77811e+06	1.71202e+06	1.75071e+06	112984	103397	-43303.5	0.975646	-0.0107076	-0.388468	0.388468
1871	1871	tr|Q5QPM7|Q5QPM7_HUMAN	N/A	N/A	Proteasome inhibitor PI31 subunit OS=Homo sapiens GN=PSMF1 PE=1 SV=2	TRUE	-0.504843	0.62055	255087	261443	266770	271265	24320.9	28896.8	-6355.89	0.975689	-0.0106885	-0.207223	0.207223
718	718	sp|P61201|CSN2_HUMAN	N/A	N/A	COP9 signalosome complex subunit 2 OS=Homo sapiens GN=COPS2 PE=1 SV=1	TRUE	-0.906962	0.37788	573566	587786	585270	588834	29633.4	36526.9	-14219.8	0.975808	-0.0106357	-0.422646	0.422646
1576	1576	tr|H0Y614|H0Y614_HUMAN	N/A	N/A	Ubiquitin-fold modifier 1 (Fragment) OS=Homo sapiens GN=UFM1 PE=1 SV=1	TRUE	-0.198605	0.84507	154487	158300	171140	157248	57173.3	6922.44	-3812.61	0.975915	-0.0105879	-0.0731073	0.0731073
1920	1920	sp|Q9BX68|HINT2_HUMAN	N/A	N/A	Histidine triad nucleotide-binding protein 2, mitochondrial OS=Homo sapiens GN=HINT2 PE=1 SV=1	TRUE	-0.729739	0.4761	60661.8	62141.4	60609.7	63071	4504.55	4087.69	-1479.61	0.97619	-0.0104658	-0.322302	0.322302
473	473	sp|P43686|PRS6B_HUMAN	N/A	N/A	26S protease regulatory subunit 6B OS=Homo sapiens GN=PSMC4 PE=1 SV=2	TRUE	-1.22254	0.23921	935941	958626	932078	950593	41900.4	36650.4	-22685.4	0.976336	-0.0104009	-0.621221	0.621221
925	925	tr|J3QS36|J3QS36_HUMAN	N/A	N/A	L-xylulose reductase (Fragment) OS=Homo sapiens GN=DCXR PE=1 SV=1	TRUE	-0.0610158	0.9521	1.24243e+06	1.27249e+06	806414	772219	958372	1.12515e+06	-30060.2	0.976377	-0.0103825	-0.0213174	0.0213174
853	853	tr|B4DDD6|B4DDD6_HUMAN	N/A	N/A	Drebrin-like protein OS=Homo sapiens GN=DBNL PE=1 SV=1	TRUE	-0.639064	0.53182	338505	346683	352334	350981	35465.7	14693.2	-8177.64	0.976412	-0.010367	-0.274235	0.274235
76	76	sp|Q00839|HNRPU_HUMAN	N/A	N/A	Heterogeneous nuclear ribonucleoprotein U OS=Homo sapiens GN=HNRNPU PE=1 SV=6	TRUE	-1.27822	0.2194	7.85558e+06	8.04423e+06	7.85577e+06	7.89663e+06	120447	426061	-188648	0.976549	-0.0103061	-0.658763	0.658763
308	308	tr|J3KTA4|J3KTA4_HUMAN	N/A	N/A	Probable ATP-dependent RNA helicase DDX5 OS=Homo sapiens GN=DDX5 PE=1 SV=1	TRUE	-1.43819	0.16965	1.89697e+06	1.94247e+06	1.88653e+06	1.92334e+06	49604.4	80911.4	-45497.8	0.976577	-0.0102934	-0.770446	0.770446
512	512	tr|G5E9A6|G5E9A6_HUMAN	N/A	N/A	Ubiquitin carboxyl-terminal hydrolase 11 OS=Homo sapiens GN=USP11 PE=1 SV=1	TRUE	-0.384975	0.70533	1.04774e+06	1.07257e+06	1.05241e+06	990025	97281.9	167289	-24833.2	0.976847	-0.0101735	-0.151608	0.151608
930	930	sp|Q15382|RHEB_HUMAN	N/A	N/A	GTP-binding protein Rheb OS=Homo sapiens GN=RHEB PE=1 SV=1	TRUE	-0.28366	0.78031	417813	427691	456136	444307	82231.9	64431.6	-9877.79	0.976904	-0.0101479	-0.107733	0.107733
1947	1947	sp|Q6NXT6|TAPT1_HUMAN	N/A	N/A	Transmembrane anterior posterior transformation protein 1 homolog OS=Homo sapiens GN=TAPT1 PE=1 SV=1	TRUE	-0.135978	0.89353	11123.5	11383.7	11978.3	13093.5	4098.57	4019.07	-260.186	0.977144	-0.0100415	-0.0488909	0.0488909
1662	1662	sp|Q66K74|MAP1S_HUMAN	N/A	N/A	Microtubule-associated protein 1S OS=Homo sapiens GN=MAP1S PE=1 SV=2	TRUE	-0.146585	0.88529	48246.3	49374.2	50554.3	52024.7	13428	18776.8	-1127.93	0.977155	-0.0100363	-0.0529144	0.0529144
785	785	tr|E9PGT1|E9PGT1_HUMAN	N/A	N/A	Translin OS=Homo sapiens GN=TSN PE=1 SV=1	TRUE	-1.22465	0.23843	796626	815225	795315	817100	28176.2	35806	-18599.5	0.977185	-0.0100233	-0.622639	0.622639
1994	1994	sp|P21953|ODBB_HUMAN	N/A	N/A	2-oxoisovalerate dehydrogenase subunit beta, mitochondrial OS=Homo sapiens GN=BCKDHB PE=1 SV=2	TRUE	-0.095249	0.9253	64890.7	66384.4	69743.1	68682.5	29151.1	36925.1	-1493.67	0.9775	-0.00988337	-0.0337174	0.0337174
118	118	sp|Q92499|DDX1_HUMAN	N/A	N/A	ATP-dependent RNA helicase DDX1 OS=Homo sapiens GN=DDX1 PE=1 SV=2	TRUE	-1.2391	0.23318	2.23443e+06	2.28572e+06	2.22898e+06	2.27467e+06	48559.5	114294	-51291.4	0.97756	-0.00985655	-0.632309	0.632309
1162	1162	tr|H7C3A1|H7C3A1_HUMAN	N/A	N/A	Serrate RNA effector molecule homolog (Fragment) OS=Homo sapiens GN=SRRT PE=1 SV=1	TRUE	-0.461616	0.65057	394185	403154	387907	395738	51253.2	27757.5	-8968.72	0.977754	-0.00977058	-0.186706	0.186706
1608	1608	sp|Q96KR1|ZFR_HUMAN	N/A	N/A	Zinc finger RNA-binding protein OS=Homo sapiens GN=ZFR PE=1 SV=2	TRUE	-0.961186	0.35076	66983.6	68504.3	67847.1	69169.4	4026.11	2513.52	-1520.69	0.977802	-0.00974929	-0.45499	0.45499
654	654	sp|P24666|PPAC_HUMAN	N/A	N/A	Low molecular weight phosphotyrosine protein phosphatase OS=Homo sapiens GN=ACP1 PE=1 SV=3	TRUE	-1.55352	0.13985	2.20175e+06	2.25121e+06	2.20217e+06	2.27192e+06	55929.4	77424.1	-49460	0.97803	-0.00964801	-0.854338	0.854338
661	661	sp|Q9BTW9|TBCD_HUMAN	N/A	N/A	Tubulin-specific chaperone D OS=Homo sapiens GN=TBCD PE=1 SV=2	TRUE	-1.10514	0.28544	532892	544837	523898	549650	23053	22803.8	-11945.1	0.978076	-0.00962749	-0.544485	0.544485
408	408	sp|O14744|ANM5_HUMAN	N/A	N/A	Protein arginine N-methyltransferase 5 OS=Homo sapiens GN=PRMT5 PE=1 SV=4	TRUE	-2.28075	0.0366	867532	886934	867652	888505	18983	17057.6	-19402.2	0.978124	-0.00960591	-1.43652	1.43652
208	208	sp|P45974|UBP5_HUMAN	N/A	N/A	Ubiquitin carboxyl-terminal hydrolase 5 OS=Homo sapiens GN=USP5 PE=1 SV=2	TRUE	-1.07381	0.29884	1.59528e+06	1.6306e+06	1.56595e+06	1.64419e+06	86737.1	47089.7	-35326.5	0.978335	-0.00951228	-0.524561	0.524561
17	17	sp|Q14195|DPYL3_HUMAN	N/A	N/A	Dihydropyrimidinase-related protein 3 OS=Homo sapiens GN=DPYSL3 PE=1 SV=1	TRUE	-0.997879	0.33319	1.89688e+07	1.93816e+07	1.8657e+07	1.90555e+07	1.01991e+06	707087	-412803	0.978701	-0.00934983	-0.477308	0.477308
1488	1488	sp|Q9NYB0|TE2IP_HUMAN	N/A	N/A	Telomeric repeat-binding factor 2-interacting protein 1 OS=Homo sapiens GN=TERF2IP PE=1 SV=1	TRUE	-0.158317	0.87619	21255	21714	22236.3	21975.1	7933.61	3564.79	-458.998	0.978862	-0.00927866	-0.0574017	0.0574017
605	605	sp|Q04837|SSBP_HUMAN	N/A	N/A	Single-stranded DNA-binding protein, mitochondrial OS=Homo sapiens GN=SSBP1 PE=1 SV=1	TRUE	-0.274125	0.7875	1.03425e+06	1.05655e+06	975124	1.00639e+06	177845	167212	-22305.4	0.978889	-0.00926675	-0.103749	0.103749
1037	1037	sp|Q9Y2Z0|SGT1_HUMAN	N/A	N/A	Protein SGT1 homolog OS=Homo sapiens GN=SUGT1 PE=1 SV=3	TRUE	-0.905009	0.37889	299413	305758	301835	310166	17136.3	12197.8	-6345.38	0.979247	-0.00910772	-0.421487	0.421487
1686	1686	sp|P14854|CX6B1_HUMAN	N/A	N/A	Cytochrome c oxidase subunit 6B1 OS=Homo sapiens GN=COX6B1 PE=1 SV=2	TRUE	-0.199663	0.84426	195751	199884	196708	209635	57181.6	24233	-4133.33	0.979321	-0.00907477	-0.0735238	0.0735238
709	709	sp|P36915|GNL1_HUMAN	N/A	N/A	Guanine nucleotide-binding protein-like 1 OS=Homo sapiens GN=GNL1 PE=1 SV=2	TRUE	-0.404098	0.69149	577037	589168	589960	606985	33598.1	83559.4	-12131.2	0.97941	-0.00903561	-0.160214	0.160214
1312	1312	tr|M0QYZ2|M0QYZ2_HUMAN	N/A	N/A	AP-2 complex subunit sigma OS=Homo sapiens GN=AP2S1 PE=1 SV=1	TRUE	-0.528236	0.60459	351532	358795	361988	358684	35406.7	21162.4	-7263.08	0.979757	-0.00888161	-0.218539	0.218539
1498	1498	tr|Q5JW30|Q5JW30_HUMAN	N/A	N/A	Double-stranded RNA-binding protein Staufen homolog 1 OS=Homo sapiens GN=STAU1 PE=1 SV=1	TRUE	-0.772715	0.45096	62277.6	63553	62654.1	63672.7	4352.97	2360.41	-1275.43	0.979931	-0.0088044	-0.345862	0.345862
1676	1676	sp|Q96DI7|SNR40_HUMAN	N/A	N/A	U5 small nuclear ribonucleoprotein 40 kDa protein OS=Homo sapiens GN=SNRNP40 PE=1 SV=1	TRUE	-0.319127	0.75376	211757	216068	215868	230814	13494.5	38206.3	-4310.28	0.980051	-0.00875122	-0.122767	0.122767
1507	1507	sp|O75146|HIP1R_HUMAN	N/A	N/A	Huntingtin-interacting protein 1-related protein OS=Homo sapiens GN=HIP1R PE=1 SV=2	TRUE	-0.077025	0.93956	802.352	817.892	800.332	677.735	330.68	506.961	-15.5404	0.980999	-0.00833126	-0.0270755	0.0270755
986	986	sp|P61970|NTF2_HUMAN	N/A	N/A	Nuclear transport factor 2 OS=Homo sapiens GN=NUTF2 PE=1 SV=1	TRUE	-0.783881	0.44456	1.60131e+06	1.63222e+06	1.59524e+06	1.65168e+06	101158	61290.5	-30905	0.981066	-0.00830193	-0.35207	0.35207
962	962	sp|Q16629|SRSF7_HUMAN	N/A	N/A	Serine/arginine-rich splicing factor 7 OS=Homo sapiens GN=SRSF7 PE=1 SV=1	TRUE	-1.50822	0.15099	2.38052e+06	2.42508e+06	2.35911e+06	2.43292e+06	62003	63341.3	-44561.1	0.981625	-0.00805443	-0.821052	0.821052
342	342	sp|Q9UNZ2|NSF1C_HUMAN	N/A	N/A	NSFL1 cofactor p47 OS=Homo sapiens GN=NSFL1C PE=1 SV=2	TRUE	-0.636291	0.53358	1.40859e+06	1.43395e+06	1.42594e+06	1.43172e+06	86559.3	82506.4	-25362.9	0.982313	-0.0077503	-0.2728	0.2728
759	759	tr|A0A0A6YYA0|A0A0A6YYA0_HUMAN	N/A	N/A	Protein TMED7-TICAM2 OS=Homo sapiens GN=TMED7-TICAM2 PE=3 SV=1	TRUE	-0.676999	0.50808	642193	653755	634896	662829	21363.7	46567.6	-11561.9	0.982315	-0.00774936	-0.294068	0.294068
203	203	sp|Q9Y230|RUVB2_HUMAN	N/A	N/A	RuvB-like 2 OS=Homo sapiens GN=RUVBL2 PE=1 SV=3	TRUE	-0.710537	0.4876	1.52864e+06	1.55566e+06	1.49159e+06	1.58246e+06	93875.3	64832.9	-27021.1	0.982631	-0.00760975	-0.311936	0.311936
1510	1510	sp|Q9Y5U9|IR3IP_HUMAN	N/A	N/A	Immediate early response 3-interacting protein 1 OS=Homo sapiens GN=IER3IP1 PE=1 SV=1	TRUE	-0.545625	0.59285	370209	376557	371579	376865	29862.3	18077.3	-6348.83	0.98314	-0.00738472	-0.227055	0.227055
405	405	sp|Q14008|CKAP5_HUMAN	N/A	N/A	Cytoskeleton-associated protein 5 OS=Homo sapiens GN=CKAP5 PE=1 SV=3	TRUE	-0.396828	0.69674	679056	690515	688506	708790	39781.1	76951.2	-11458.5	0.983406	-0.00726721	-0.156929	0.156929
1649	1649	sp|Q9H3K2|GHITM_HUMAN	N/A	N/A	Growth hormone-inducible transmembrane protein OS=Homo sapiens GN=GHITM PE=1 SV=2	TRUE	-0.161998	0.87334	227507	231328	250802	221336	35805.3	61044.2	-3821.54	0.98348	-0.00723447	-0.0588166	0.0588166
1237	1237	tr|A8MT02|A8MT02_HUMAN	N/A	N/A	Small nuclear ribonucleoprotein-associated proteins B and B' OS=Homo sapiens GN=SNRPB PE=1 SV=3	TRUE	-0.496216	0.62649	1.07935e+06	1.09597e+06	1.04868e+06	1.08399e+06	66005.5	75709.6	-16613.7	0.984841	-0.00663385	-0.203086	0.203086
536	536	sp|Q15008|PSMD6_HUMAN	N/A	N/A	26S proteasome non-ATPase regulatory subunit 6 OS=Homo sapiens GN=PSMD6 PE=1 SV=1	TRUE	-0.162986	0.87257	608197	617351	629552	623190	164806	35061.8	-9154.05	0.985172	-0.00648792	-0.0591997	0.0591997
5	5	sp|P46821|MAP1B_HUMAN	N/A	N/A	Microtubule-associated protein 1B OS=Homo sapiens GN=MAP1B PE=1 SV=2	TRUE	-1.07976	0.29626	7.30534e+06	7.414e+06	7.22944e+06	7.46641e+06	235804	188530	-108662	0.985344	-0.00641228	-0.528327	0.528327
831	831	sp|P51858|HDGF_HUMAN	N/A	N/A	Hepatoma-derived growth factor OS=Homo sapiens GN=HDGF PE=1 SV=1	TRUE	-0.208034	0.83783	647543	657078	640332	626400	93747.3	100582	-9534.65	0.985489	-0.00634808	-0.0768441	0.0768441
1760	1760	sp|Q9H4G4|GAPR1_HUMAN	N/A	N/A	Golgi-associated plant pathogenesis-related protein 1 OS=Homo sapiens GN=GLIPR2 PE=1 SV=3	TRUE	-0.334951	0.74201	71822	72867.9	71730	72080.6	5658.7	7464.92	-1045.86	0.985647	-0.00627852	-0.12959	0.12959
479	479	sp|O14617|AP3D1_HUMAN	N/A	N/A	AP-3 complex subunit delta-1 OS=Homo sapiens GN=AP3D1 PE=1 SV=1	TRUE	-0.151175	0.88173	408595	414394	407316	406869	19209.5	113474	-5799.51	0.986005	-0.00612095	-0.0546644	0.0546644
1261	1261	tr|B1AHD1|B1AHD1_HUMAN	N/A	N/A	NHP2-like protein 1 OS=Homo sapiens GN=SNU13 PE=1 SV=1	TRUE	-0.533609	0.60095	394748	400203	389361	397345	28063.9	12371.3	-5455.21	0.986369	-0.00596063	-0.221162	0.221162
921	921	tr|E7EM64|E7EM64_HUMAN	N/A	N/A	COP9 signalosome complex subunit 6 OS=Homo sapiens GN=COPS6 PE=1 SV=1	TRUE	-0.173671	0.8643	167844	170153	153526	175626	31990.6	23816.5	-2308.82	0.986431	-0.00593331	-0.0633355	0.0633355
498	498	sp|P24752|THIL_HUMAN	N/A	N/A	Acetyl-CoA acetyltransferase, mitochondrial OS=Homo sapiens GN=ACAT1 PE=1 SV=1	TRUE	-0.590149	0.56333	1.43262e+06	1.45224e+06	1.44546e+06	1.46145e+06	52196	85021.7	-19625.5	0.986486	-0.00590903	-0.249237	0.249237
1470	1470	tr|V9HW75|V9HW75_HUMAN	N/A	N/A	Epididymis secretory protein Li 109 OS=Homo sapiens GN=HEL-S-109 PE=1 SV=1	TRUE	-0.202364	0.84218	35625.3	36105.4	34439.7	36115.3	3791.56	6023.18	-480.089	0.986703	-0.0058135	-0.0745951	0.0745951
1126	1126	sp|P60709|ACTB_HUMAN	N/A	N/A	Actin, cytoplasmic 1 OS=Homo sapiens GN=ACTB PE=1 SV=1	TRUE	-0.373309	0.71382	2.77739e+06	2.81475e+06	2.78952e+06	2.79031e+06	105428	281058	-37353.3	0.986729	-0.00580192	-0.146411	0.146411
73	73	sp|P13010|XRCC5_HUMAN	N/A	N/A	X-ray repair cross-complementing protein 5 OS=Homo sapiens GN=XRCC5 PE=1 SV=3	TRUE	-0.357632	0.72529	3.08828e+06	3.12953e+06	3.0946e+06	3.15427e+06	168078	302450	-41248.6	0.98682	-0.00576226	-0.139488	0.139488
1558	1558	sp|Q7Z4V5|HDGR2_HUMAN	N/A	N/A	Hepatoma-derived growth factor-related protein 2 OS=Homo sapiens GN=HDGFRP2 PE=1 SV=1	TRUE	-0.466236	0.64733	82905.6	83995.9	83496.3	86074.5	4336.14	5515.12	-1090.31	0.98702	-0.00567426	-0.188874	0.188874
1217	1217	sp|Q9UBS4|DJB11_HUMAN	N/A	N/A	DnaJ homolog subfamily B member 11 OS=Homo sapiens GN=DNAJB11 PE=1 SV=1	TRUE	-0.232999	0.81872	186794	189179	183578	184899	14543.6	27038.8	-2384.51	0.987395	-0.00550886	-0.0868646	0.0868646
771	771	sp|P10599|THIO_HUMAN	N/A	N/A	Thioredoxin OS=Homo sapiens GN=TXN PE=1 SV=3	TRUE	-0.352688	0.72893	3.30765e+06	3.3491e+06	3.19483e+06	3.3167e+06	279939	214411	-41454.5	0.987622	-0.00540915	-0.137314	0.137314
476	476	sp|Q9BT78|CSN4_HUMAN	N/A	N/A	COP9 signalosome complex subunit 4 OS=Homo sapiens GN=COPS4 PE=1 SV=1	TRUE	-0.261951	0.7967	608559	616017	626400	632442	68322.7	51267.2	-7458.47	0.987892	-0.00529034	-0.0987052	0.0987052
382	382	sp|P63000|RAC1_HUMAN	N/A	N/A	Ras-related C3 botulinum toxin substrate 1 OS=Homo sapiens GN=RAC1 PE=1 SV=1	TRUE	-0.746619	0.46612	1.40622e+06	1.42317e+06	1.39847e+06	1.40426e+06	21162.8	64754	-16954.4	0.988087	-0.00520485	-0.331502	0.331502
1385	1385	sp|Q16143|SYUB_HUMAN	N/A	N/A	Beta-synuclein OS=Homo sapiens GN=SNCB PE=1 SV=1	TRUE	-0.2776	0.78487	530733	536989	518045	541512	43230.8	51974	-6255.54	0.988351	-0.00508892	-0.105202	0.105202
1486	1486	sp|Q92900|RENT1_HUMAN	N/A	N/A	Regulator of nonsense transcripts 1 OS=Homo sapiens GN=UPF1 PE=1 SV=2	TRUE	-0.365268	0.71969	78960.7	79891.2	80953.8	78538.9	5466.06	5341.03	-930.493	0.988353	-0.00508792	-0.142855	0.142855
928	928	tr|Q5TIG5|Q5TIG5_HUMAN	N/A	N/A	Afadin OS=Homo sapiens GN=MLLT4 PE=1 SV=1	TRUE	-0.250873	0.80511	210097	212502	214002	217896	11558.6	26328.1	-2404.5	0.988685	-0.00494215	-0.0941448	0.0941448
2088	2088	sp|Q7Z6Z7|HUWE1_HUMAN	N/A	N/A	E3 ubiquitin-protein ligase HUWE1 OS=Homo sapiens GN=HUWE1 PE=1 SV=3	TRUE	-0.0437885	0.96561	141054	142638	161194	150803	91757.8	57971.8	-1584.22	0.988893	-0.00485049	-0.0151982	0.0151982
232	232	sp|P35232|PHB_HUMAN	N/A	N/A	Prohibitin OS=Homo sapiens GN=PHB PE=1 SV=1	TRUE	-0.925804	0.3683	3.2712e+06	3.30711e+06	3.25878e+06	3.30006e+06	69669.3	93192.2	-35907.4	0.989142	-0.0047412	-0.433798	0.433798
1101	1101	sp|Q13596|SNX1_HUMAN	N/A	N/A	Sorting nexin-1 OS=Homo sapiens GN=SNX1 PE=1 SV=3	TRUE	-0.0963851	0.92441	113710	114957	121854	114829	34363.2	18043.3	-1246.97	0.989153	-0.00473664	-0.0341354	0.0341354
745	745	sp|Q99961|SH3G1_HUMAN	N/A	N/A	Endophilin-A2 OS=Homo sapiens GN=SH3GL1 PE=1 SV=1	TRUE	-0.30253	0.76615	604165	610300	603973	617603	33150	51008.2	-6134.69	0.989948	-0.00438759	-0.115686	0.115686
281	281	sp|P26641|EF1G_HUMAN	N/A	N/A	Elongation factor 1-gamma OS=Homo sapiens GN=EEF1G PE=1 SV=3	TRUE	-0.274811	0.78698	2.91885e+06	2.94811e+06	2.94308e+06	2.96406e+06	253740	194046	-29261.2	0.990075	-0.00433209	-0.104036	0.104036
370	370	sp|P25789|PSA4_HUMAN	N/A	N/A	Proteasome subunit alpha type-4 OS=Homo sapiens GN=PSMA4 PE=1 SV=1	TRUE	-0.830834	0.41829	2.62867e+06	2.65488e+06	2.63046e+06	2.66965e+06	61077.3	72252.3	-26201.4	0.990131	-0.00430742	-0.378523	0.378523
36	36	sp|P17987|TCPA_HUMAN	N/A	N/A	T-complex protein 1 subunit alpha OS=Homo sapiens GN=TCP1 PE=1 SV=1	TRUE	-0.491095	0.63003	4.65795e+06	4.70359e+06	4.65159e+06	4.68029e+06	177957	214603	-45637.2	0.990297	-0.00423438	-0.200639	0.200639
291	291	sp|Q9Y3I0|RTCB_HUMAN	N/A	N/A	tRNA-splicing ligase RtcB homolog OS=Homo sapiens GN=RTCB PE=1 SV=1	TRUE	-0.848352	0.40875	1.29012e+06	1.30238e+06	1.28929e+06	1.3186e+06	26105	34618.2	-12260.9	0.990586	-0.00410789	-0.388542	0.388542
1320	1320	sp|Q9Y333|LSM2_HUMAN	N/A	N/A	U6 snRNA-associated Sm-like protein LSm2 OS=Homo sapiens GN=LSM2 PE=1 SV=1	TRUE	-0.390387	0.7014	254897	257299	251272	254728	12549.3	13545.7	-2402.89	0.990661	-0.00407488	-0.154034	0.154034
75	75	sp|P43243|MATR3_HUMAN	N/A	N/A	Matrin-3 OS=Homo sapiens GN=MATR3 PE=1 SV=2	TRUE	-0.358903	0.72436	2.48542e+06	2.50869e+06	2.43603e+06	2.52338e+06	99141.8	167352	-23270.5	0.990724	-0.00404731	-0.140046	0.140046
324	324	sp|P21266|GSTM3_HUMAN	N/A	N/A	Glutathione S-transferase Mu 3 OS=Homo sapiens GN=GSTM3 PE=1 SV=3	TRUE	-0.382171	0.70736	771245	778373	761782	786603	34111.2	44354.7	-7128.08	0.990842	-0.00399545	-0.15036	0.15036
1746	1746	sp|O60749|SNX2_HUMAN	N/A	N/A	Sorting nexin-2 OS=Homo sapiens GN=SNX2 PE=1 SV=2	TRUE	-0.174268	0.86384	55701.2	56213.8	57225	58728.9	5044.04	7240.17	-512.578	0.990882	-0.00397822	-0.0635667	0.0635667
1397	1397	sp|Q92522|H1X_HUMAN	N/A	N/A	Histone H1x OS=Homo sapiens GN=H1FX PE=1 SV=1	TRUE	-0.413406	0.6848	686990	693224	685376	694310	41467.5	18077.3	-6233.68	0.991008	-0.00392297	-0.164436	0.164436
1279	1279	tr|A0A087WTB8|A0A087WTB8_HUMAN	N/A	N/A	Ubiquitin carboxyl-terminal hydrolase OS=Homo sapiens GN=UCHL3 PE=1 SV=1	TRUE	-0.299447	0.76845	152585	153958	151986	150265	7505.16	11524	-1372.71	0.991084	-0.0038896	-0.114384	0.114384
2022	2022	sp|Q96SZ5|AEDO_HUMAN	N/A	N/A	2-aminoethanethiol dioxygenase OS=Homo sapiens GN=ADO PE=1 SV=2	TRUE	-0.0413755	0.96751	74881.8	75553.6	83180.6	96536.7	32732	36078.9	-671.858	0.991108	-0.00387922	-0.0143445	0.0143445
657	657	sp|P26368|U2AF2_HUMAN	N/A	N/A	Splicing factor U2AF 65 kDa subunit OS=Homo sapiens GN=U2AF2 PE=1 SV=4	TRUE	-0.483384	0.63537	939231	947551	939015	965773	30388.4	41747	-8319.98	0.991219	-0.00383017	-0.196973	0.196973
1583	1583	sp|P15927|RFA2_HUMAN	N/A	N/A	Replication protein A 32 kDa subunit OS=Homo sapiens GN=RPA2 PE=1 SV=1	TRUE	-0.258417	0.79938	24426.5	24640.4	25289	24423.7	1853.28	1652.77	-213.9	0.991319	-0.00378651	-0.0972467	0.0972467
1203	1203	sp|Q9NRF8|PYRG2_HUMAN	N/A	N/A	CTP synthase 2 OS=Homo sapiens GN=CTPS2 PE=1 SV=1	TRUE	-0.299509	0.76841	276167	278511	275090	279932	16366.8	16831.3	-2343.84	0.991584	-0.00367033	-0.114407	0.114407
1687	1687	tr|F8VVT7|F8VVT7_HUMAN	N/A	N/A	Charged multivesicular body protein 1a OS=Homo sapiens GN=CHMP1A PE=1 SV=1	TRUE	-0.255567	0.80154	355340	358346	346608	356312	26280	23539.3	-3005.54	0.991613	-0.0036579	-0.0960748	0.0960748
1467	1467	sp|P28072|PSB6_HUMAN	N/A	N/A	Proteasome subunit beta type-6 OS=Homo sapiens GN=PSMB6 PE=1 SV=4	TRUE	-0.513937	0.61432	1.23675e+06	1.24712e+06	1.23751e+06	1.23676e+06	53221.5	28871.4	-10372.7	0.991683	-0.00362726	-0.211605	0.211605
538	538	sp|Q15435|PP1R7_HUMAN	N/A	N/A	Protein phosphatase 1 regulatory subunit 7 OS=Homo sapiens GN=PPP1R7 PE=1 SV=1	TRUE	-0.301755	0.76673	911491	918477	886442	912463	55923.4	41190.5	-6986.19	0.992394	-0.00331599	-0.115358	0.115358
1932	1932	sp|Q92905|CSN5_HUMAN	N/A	N/A	COP9 signalosome complex subunit 5 OS=Homo sapiens GN=COPS5 PE=1 SV=4	TRUE	-0.215043	0.83245	165649	166914	164068	161758	6662.1	16337	-1264.68	0.992423	-0.0033031	-0.0796418	0.0796418
1379	1379	tr|Q49AN9|Q49AN9_HUMAN	N/A	N/A	SNRPG protein OS=Homo sapiens GN=SNRPG PE=1 SV=1	TRUE	-0.147137	0.88486	559213	563374	597277	553348	70127.2	47727.5	-4160.44	0.992615	-0.00321911	-0.0531254	0.0531254
898	898	tr|G3V4P8|G3V4P8_HUMAN	N/A	N/A	Glia maturation factor beta (Fragment) OS=Homo sapiens GN=GMFB PE=1 SV=1	TRUE	-0.368912	0.71703	1.01371e+06	1.02124e+06	996416	1.01482e+06	42835.3	43818.7	-7535.35	0.992621	-0.00321636	-0.144463	0.144463
390	390	sp|Q14152|EIF3A_HUMAN	N/A	N/A	Eukaryotic translation initiation factor 3 subunit A OS=Homo sapiens GN=EIF3A PE=1 SV=1	TRUE	-0.236276	0.81622	575696	579622	569086	592983	25281.2	42953	-3925.39	0.993228	-0.00295119	-0.0881928	0.0881928
687	687	tr|F5H365|F5H365_HUMAN	N/A	N/A	Protein transport protein Sec23A OS=Homo sapiens GN=SEC23A PE=1 SV=1	TRUE	-0.158397	0.87613	498934	502282	523066	509713	57921.9	25822.3	-3348.36	0.993334	-0.00290483	-0.0574314	0.0574314
1902	1902	tr|M0R192|M0R192_HUMAN	N/A	N/A	Flavin reductase (NADPH) OS=Homo sapiens GN=BLVRB PE=1 SV=1	TRUE	-0.202621	0.84199	177099	178258	182429	180575	13510.6	10569.2	-1158.56	0.993501	-0.00283183	-0.0746931	0.0746931
1726	1726	tr|B1AKC9|B1AKC9_HUMAN	N/A	N/A	Ephrin type-B receptor 2 OS=Homo sapiens GN=EPHB2 PE=1 SV=1	TRUE	-0.0690622	0.9458	28649.2	28829.5	28803.9	31461.6	3552	6979.46	-180.283	0.993747	-0.00272435	-0.0242007	0.0242007
2068	2068	tr|A0A087X0R6|A0A087X0R6_HUMAN	N/A	N/A	Sorting nexin-12 OS=Homo sapiens GN=SNX12 PE=1 SV=1	TRUE	-0.32127	0.75216	526346	529539	530700	526199	22808.7	19210.4	-3193.51	0.993969	-0.00262704	-0.12369	0.12369
495	495	sp|P61106|RAB14_HUMAN	N/A	N/A	Ras-related protein Rab-14 OS=Homo sapiens GN=RAB14 PE=1 SV=4	TRUE	-0.235276	0.81698	2.1163e+06	2.12891e+06	2.13497e+06	2.1316e+06	89435.5	133578	-12607.2	0.994078	-0.00257949	-0.0877886	0.0877886
490	490	sp|P42167|LAP2B_HUMAN	N/A	N/A	Lamina-associated polypeptide 2, isoforms beta/gamma OS=Homo sapiens GN=TMPO PE=1 SV=2	TRUE	-0.19258	0.84971	583128	586436	590269	599565	39870.4	32633.9	-3307.43	0.99436	-0.0024563	-0.0707293	0.0707293
531	531	sp|P37268|FDFT_HUMAN	N/A	N/A	Squalene synthase OS=Homo sapiens GN=FDFT1 PE=1 SV=1	TRUE	-0.105758	0.91709	654655	657937	629353	655543	81444.4	45115.1	-3282.2	0.995011	-0.00217195	-0.037588	0.037588
1561	1561	tr|A0A0A0MT23|A0A0A0MT23_HUMAN	N/A	N/A	MAP/microtubule affinity-regulating kinase 3 OS=Homo sapiens GN=MARK3 PE=1 SV=1	TRUE	-0.0140697	0.98895	22409.9	22516.6	18254.8	20143.4	12453.2	19032.8	-106.671	0.995263	-0.00206234	-0.00482567	0.00482567
513	513	sp|P49721|PSB2_HUMAN	N/A	N/A	Proteasome subunit beta type-2 OS=Homo sapiens GN=PSMB2 PE=1 SV=1	TRUE	-0.371632	0.71504	1.17495e+06	1.18048e+06	1.17751e+06	1.17821e+06	36053.9	26293.2	-5527.78	0.995317	-0.00203843	-0.14567	0.14567
542	542	sp|P37837|TALDO_HUMAN	N/A	N/A	Transaldolase OS=Homo sapiens GN=TALDO1 PE=1 SV=2	TRUE	-0.0289361	0.97727	2.21851e+06	2.22828e+06	2.56134e+06	2.78565e+06	679268	751201	-9768.57	0.995616	-0.00190809	-0.00998543	0.00998543
1058	1058	sp|P61086|UBE2K_HUMAN	N/A	N/A	Ubiquitin-conjugating enzyme E2 K OS=Homo sapiens GN=UBE2K PE=1 SV=3	TRUE	-0.167706	0.86892	854111	857793	862837	871744	40757.7	51739.7	-3681.99	0.995708	-0.00186818	-0.0610202	0.0610202
19	19	sp|P11142|HSP7C_HUMAN	N/A	N/A	Heat shock cognate 71 kDa protein OS=Homo sapiens GN=HSPA8 PE=1 SV=1	TRUE	-0.366038	0.71913	1.68747e+07	1.69474e+07	1.68033e+07	1.69645e+07	450121	390461	-72704.4	0.99571	-0.00186713	-0.143193	0.143193
1148	1148	sp|P57737|CORO7_HUMAN	N/A	N/A	Coronin-7 OS=Homo sapiens GN=CORO7 PE=1 SV=2	TRUE	-0.0648558	0.94909	228265	229153	237687	235766	20856.5	35411.9	-888.468	0.996123	-0.00168711	-0.0226926	0.0226926
656	656	sp|Q9Y570|PPME1_HUMAN	N/A	N/A	Protein phosphatase methylesterase 1 OS=Homo sapiens GN=PPME1 PE=1 SV=3	TRUE	-0.0899268	0.92946	854920	858181	828286	850545	97351.5	48567.5	-3261.16	0.9962	-0.0016535	-0.0317693	0.0317693
663	663	sp|P07437|TBB5_HUMAN	N/A	N/A	Tubulin beta chain OS=Homo sapiens GN=TUBB PE=1 SV=2	TRUE	-0.159064	0.87561	1.76593e+07	1.77216e+07	1.75729e+07	1.76823e+07	942418	701998	-62307.3	0.996484	-0.00152963	-0.0576893	0.0576893
525	525	sp|Q96PK6|RBM14_HUMAN	N/A	N/A	RNA-binding protein 14 OS=Homo sapiens GN=RBM14 PE=1 SV=2	TRUE	-0.0773688	0.93929	1.13356e+06	1.13717e+06	1.12677e+06	1.19351e+06	24639.9	137893	-3612.53	0.996823	-0.00138185	-0.0272003	0.0272003
1130	1130	sp|O75494|SRS10_HUMAN	N/A	N/A	Serine/arginine-rich splicing factor 10 OS=Homo sapiens GN=SRSF10 PE=1 SV=1	TRUE	-0.0465927	0.96341	148904	149370	152438	152253	23537.8	18505	-465.01	0.996887	-0.00135413	-0.0161889	0.0161889
227	227	sp|P43034|LIS1_HUMAN	N/A	N/A	Platelet-activating factor acetylhydrolase IB subunit alpha OS=Homo sapiens GN=PAFAH1B1 PE=1 SV=2	TRUE	-0.177867	0.86106	1.76576e+06	1.77033e+06	1.7735e+06	1.78701e+06	48486.6	59918.7	-4569.93	0.997419	-0.00112254	-0.0649666	0.0649666
462	462	sp|P26640|SYVC_HUMAN	N/A	N/A	Valine--tRNA ligase OS=Homo sapiens GN=VARS PE=1 SV=4	TRUE	-0.04156	0.96736	543240	544372	571807	534550	65371.5	49110.9	-1132.7	0.997919	-0.000904598	-0.0144119	0.0144119
350	350	tr|B0YIW6|B0YIW6_HUMAN	N/A	N/A	Archain 1, isoform CRA_a OS=Homo sapiens GN=ARCN1 PE=1 SV=1	TRUE	-0.104389	0.91816	740365	741835	736369	756416	28647	31044	-1469.86	0.998019	-0.000861361	-0.0370816	0.0370816
1318	1318	tr|A0A087WYR3|A0A087WYR3_HUMAN	N/A	N/A	Tumor protein D54 OS=Homo sapiens GN=TPD52L2 PE=1 SV=1	TRUE	-0.0503296	0.96048	361382	362031	351705	368608	26942.2	27698.4	-648.254	0.998209	-0.000778347	-0.0175117	0.0175117
1331	1331	tr|E5RGR0|E5RGR0_HUMAN	N/A	N/A	Acyl-protein thioesterase 1 (Fragment) OS=Homo sapiens GN=LYPLA1 PE=1 SV=1	TRUE	-0.0300933	0.97636	65002.8	65113.9	65844	66228.3	8121.62	7535.56	-111.135	0.998293	-0.000741878	-0.01039	0.01039
1120	1120	sp|P62942|FKB1A_HUMAN	N/A	N/A	Peptidyl-prolyl cis-trans isomerase FKBP1A OS=Homo sapiens GN=FKBP1A PE=1 SV=2	TRUE	-0.0561201	0.95594	1.67292e+06	1.67568e+06	1.70794e+06	1.7056e+06	112435	95591.6	-2760.71	0.998352	-0.000716097	-0.0195694	0.0195694
273	273	sp|O43776|SYNC_HUMAN	N/A	N/A	Asparagine--tRNA ligase, cytoplasmic OS=Homo sapiens GN=NARS PE=1 SV=1	TRUE	-0.0634922	0.95016	1.01399e+06	1.01565e+06	1.02599e+06	1.01805e+06	48552.7	61652.3	-1660.86	0.998365	-0.00071077	-0.0222033	0.0222033
1557	1557	sp|P52815|RM12_HUMAN	N/A	N/A	39S ribosomal protein L12, mitochondrial OS=Homo sapiens GN=MRPL12 PE=1 SV=2	TRUE	-0.0797199	0.93745	169834	170097	172790	170171	8257.01	5484.47	-263.408	0.998451	-0.000673058	-0.0280519	0.0280519
179	179	sp|P22102|PUR2_HUMAN	N/A	N/A	Trifunctional purine biosynthetic protein adenosine-3 OS=Homo sapiens GN=GART PE=1 SV=1	TRUE	-0.0226533	0.98221	865477	866492	876004	860474	88887.6	100874	-1015.24	0.998828	-0.000509146	-0.00779565	0.00779565
581	581	tr|A0A087WY55|A0A087WY55_HUMAN	N/A	N/A	Chromosome 6 open reading frame 55, isoform CRA_b OS=Homo sapiens GN=VTA1 PE=1 SV=1	TRUE	-0.0481261	0.96221	696848	697654	688920	695905	32990.8	37916.1	-806.265	0.998844	-0.000502195	-0.0167301	0.0167301
927	927	tr|A0A087WY85|A0A087WY85_HUMAN	N/A	N/A	Ubiquitin-conjugating enzyme E2 D3 OS=Homo sapiens GN=UBE2D3 PE=1 SV=1	TRUE	-0.0393462	0.9691	460829	461343	468225	466213	26943.6	28460.6	-514.011	0.998886	-0.000484144	-0.0136314	0.0136314
375	375	sp|O14818|PSA7_HUMAN	N/A	N/A	Proteasome subunit alpha type-7 OS=Homo sapiens GN=PSMA7 PE=1 SV=1	TRUE	-0.071147	0.94416	2.28736e+06	2.28946e+06	2.26048e+06	2.29175e+06	70354.1	54008.8	-2103.44	0.999081	-0.000399191	-0.0249544	0.0249544
1362	1362	tr|K7ER15|K7ER15_HUMAN	N/A	N/A	Haloacid dehalogenase-like hydrolase domain-containing protein 2 (Fragment) OS=Homo sapiens GN=HDHD2 PE=1 SV=1	TRUE	-0.0154556	0.98786	105497	105592	109186	98355.3	11536.7	14535	-95.6033	0.999095	-0.000393388	-0.0053046	0.0053046
393	393	sp|Q9UNM6|PSD13_HUMAN	N/A	N/A	26S proteasome non-ATPase regulatory subunit 13 OS=Homo sapiens GN=PSMD13 PE=1 SV=2	TRUE	-0.0357408	0.97193	1.42702e+06	1.42824e+06	1.42466e+06	1.39763e+06	24214.6	99982.7	-1225.59	0.999142	-0.000372832	-0.012365	0.012365
1184	1184	sp|O00487|PSDE_HUMAN	N/A	N/A	26S proteasome non-ATPase regulatory subunit 14 OS=Homo sapiens GN=PSMD14 PE=1 SV=1	TRUE	-0.00775835	0.99391	24516.5	24535.7	24982.1	25415.9	4989.62	5527.65	-19.2577	0.999215	-0.000341004	-0.00265294	0.00265294
432	432	sp|P31942|HNRH3_HUMAN	N/A	N/A	Heterogeneous nuclear ribonucleoprotein H3 OS=Homo sapiens GN=HNRNPH3 PE=1 SV=2	TRUE	-0.00624377	0.9951	2.29715e+06	2.29816e+06	2.46015e+06	2.33532e+06	399222	275518	-1009.55	0.999561	-0.000190821	-0.00213327	0.00213327
517	517	sp|P22307|NLTP_HUMAN	N/A	N/A	Non-specific lipid-transfer protein OS=Homo sapiens GN=SCP2 PE=1 SV=2	TRUE	-0.00971686	0.99237	1.27526e+06	1.27556e+06	1.28072e+06	1.28442e+06	81826.8	46412.8	-304.699	0.999761	-0.000103754	-0.00332637	0.00332637
1026	1026	tr|E9PG40|E9PG40_HUMAN	N/A	N/A	Amyloid beta A4 protein OS=Homo sapiens GN=APP PE=1 SV=1	TRUE	-0.00238421	0.99813	262872	262904	261580	270239	20592.7	34019.6	-31.6041	0.99988	-5.22103e-05	-0.000812891	0.000812891
565	565	sp|P14324|FPPS_HUMAN	N/A	N/A	Farnesyl pyrophosphate synthase OS=Homo sapiens GN=FDPS PE=1 SV=4	TRUE	0.00583386	0.99542	1.05925e+06	1.05911e+06	1.0651e+06	1.05843e+06	51088.3	52233.5	142.082	1.00013	5.82577e-05	-0.00199364	0.00199364
598	598	sp|P49915|GUAA_HUMAN	N/A	N/A	GMP synthase [glutamine-hydrolyzing] OS=Homo sapiens GN=GMPS PE=1 SV=1	TRUE	0.00555772	0.99563	345505	345438	337301	354302	25370.2	25209.8	66.2584	1.00019	8.32938e-05	-0.00190203	0.00190203
1182	1182	tr|G3V4T2|G3V4T2_HUMAN	N/A	N/A	Polyadenylate-binding protein 2 OS=Homo sapiens GN=PABPN1 PE=1 SV=1	TRUE	0.0224564	0.98236	612941	612506	605393	614599	42002	40229.2	435.352	1.00071	0.000308575	-0.00772933	0.00772933
1636	1636	sp|Q6IBS0|TWF2_HUMAN	N/A	N/A	Twinfilin-2 OS=Homo sapiens GN=TWF2 PE=1 SV=2	TRUE	0.0139516	0.98904	134458	134354	142535	130761	17151.7	14090.5	103.23	1.00077	0.000333557	-0.00478614	0.00478614
807	807	tr|F8WCF6|F8WCF6_HUMAN	N/A	N/A	Actin-related protein 2/3 complex subunit 4 OS=Homo sapiens GN=ARPC4-TTLL3 PE=3 SV=1	TRUE	0.0358633	0.97183	4.05605e+06	4.05293e+06	3.98536e+06	4.02786e+06	225427	132238	3124.31	1.00077	0.000334658	-0.0124097	0.0124097
549	549	tr|Q5T321|Q5T321_HUMAN	N/A	N/A	Neurobeachin OS=Homo sapiens GN=NBEA PE=1 SV=1	TRUE	0.0083525	0.99344	263901	263688	267172	246104	33810.1	68598.6	212.928	1.00081	0.00035055	-0.00285836	0.00285836
1065	1065	tr|H0Y659|H0Y659_HUMAN	N/A	N/A	E3 ubiquitin-protein ligase HUWE1 (Fragment) OS=Homo sapiens GN=HUWE1 PE=1 SV=1	TRUE	0.0339325	0.97335	355097	354778	351756	358900	14652.3	24063.8	318.668	1.0009	0.000389916	-0.011731	0.011731
2087	2087	sp|Q92600|RCD1_HUMAN	N/A	N/A	Cell differentiation protein RCD1 homolog OS=Homo sapiens GN=RQCD1 PE=1 SV=1	TRUE	0.00375006	0.99705	40280.2	40242.2	49750.5	50522.6	21482	21507.8	37.9986	1.00094	0.000409888	-0.00128306	0.00128306
352	352	tr|J3KTL2|J3KTL2_HUMAN	N/A	N/A	Serine/arginine-rich-splicing factor 1 OS=Homo sapiens GN=SRSF1 PE=1 SV=1	TRUE	0.0358353	0.97186	2.70681e+06	2.70315e+06	2.68588e+06	2.6672e+06	247219	181929	3666.5	1.00136	0.00058867	-0.0123963	0.0123963
841	841	sp|O75822|EIF3J_HUMAN	N/A	N/A	Eukaryotic translation initiation factor 3 subunit J OS=Homo sapiens GN=EIF3J PE=1 SV=2	TRUE	0.0789568	0.93805	630663	629792	629255	627564	25994.6	20484	871.038	1.00138	0.000600239	-0.027774	0.027774
1212	1212	sp|P25788|PSA3_HUMAN	N/A	N/A	Proteasome subunit alpha type-3 OS=Homo sapiens GN=PSMA3 PE=1 SV=2	TRUE	0.136691	0.89298	1.17079e+06	1.16903e+06	1.17326e+06	1.18632e+06	17208.5	34689.2	1764.37	1.00151	0.000654972	-0.0491583	0.0491583
932	932	sp|O00148|DX39A_HUMAN	N/A	N/A	ATP-dependent RNA helicase DDX39A OS=Homo sapiens GN=DDX39A PE=1 SV=2	TRUE	0.0596366	0.95318	1.162e+06	1.15992e+06	1.17062e+06	1.16759e+06	55201.6	89207.7	2085.41	1.0018	0.000780116	-0.0208251	0.0208251
269	269	tr|C9JZR2|C9JZR2_HUMAN	N/A	N/A	Catenin delta-1 OS=Homo sapiens GN=CTNND1 PE=1 SV=2	TRUE	0.0775807	0.93912	898991	897225	888010	889913	37861.6	56869.8	1766.78	1.00197	0.000854356	-0.0272789	0.0272789
413	413	sp|P10768|ESTD_HUMAN	N/A	N/A	S-formylglutathione hydrolase OS=Homo sapiens GN=ESD PE=1 SV=2	TRUE	0.139454	0.89083	1.19279e+06	1.19031e+06	1.17873e+06	1.19384e+06	29691.3	44476.3	2485.82	1.00209	0.000906031	-0.0502052	0.0502052
590	590	sp|Q9NZI8|IF2B1_HUMAN	N/A	N/A	Insulin-like growth factor 2 mRNA-binding protein 1 OS=Homo sapiens GN=IGF2BP1 PE=1 SV=2	TRUE	0.0262684	0.97937	271450	270877	291132	278456	45813.3	46752	573.149	1.00212	0.000917955	-0.0090532	0.0090532
1115	1115	sp|O95671|ASML_HUMAN	N/A	N/A	N-acetylserotonin O-methyltransferase-like protein OS=Homo sapiens GN=ASMTL PE=1 SV=3	TRUE	0.0483969	0.962	97040	96830.2	94828.2	98727.5	9755.73	8605.04	209.857	1.00217	0.000940214	-0.0168249	0.0168249
583	583	tr|D6RD18|D6RD18_HUMAN	N/A	N/A	Heterogeneous nuclear ribonucleoprotein A/B OS=Homo sapiens GN=HNRNPAB PE=1 SV=1	TRUE	0.125528	0.90167	2.39778e+06	2.39077e+06	2.41937e+06	2.39449e+06	148359	77536.3	7004.42	1.00293	0.00127052	-0.0449524	0.0449524
732	732	sp|Q13148|TADBP_HUMAN	N/A	N/A	TAR DNA-binding protein 43 OS=Homo sapiens GN=TARDBP PE=1 SV=1	TRUE	0.160886	0.8742	763779	761405	765660	753620	31911.6	30679.9	2374.01	1.00312	0.00135199	-0.0583892	0.0583892
331	331	sp|P61019|RAB2A_HUMAN	N/A	N/A	Ras-related protein Rab-2A OS=Homo sapiens GN=RAB2A PE=1 SV=1	TRUE	0.166056	0.87019	4.26251e+06	4.24858e+06	4.26052e+06	4.182e+06	118605	221961	13930	1.00328	0.00142161	-0.0603859	0.0603859
49	49	sp|P49368|TCPG_HUMAN	N/A	N/A	T-complex protein 1 subunit gamma OS=Homo sapiens GN=CCT3 PE=1 SV=4	TRUE	0.228904	0.82184	6.52491e+06	6.50287e+06	6.5758e+06	6.52212e+06	213702	194350	22040.4	1.00339	0.00146948	-0.0852127	0.0852127
435	435	sp|Q99733|NP1L4_HUMAN	N/A	N/A	Nucleosome assembly protein 1-like 4 OS=Homo sapiens GN=NAP1L4 PE=1 SV=1	TRUE	0.275049	0.7868	1.60836e+06	1.6028e+06	1.58735e+06	1.60326e+06	53779.9	28084.4	5562.54	1.00347	0.00150462	-0.104136	0.104136
968	968	sp|Q13867|BLMH_HUMAN	N/A	N/A	Bleomycin hydrolase OS=Homo sapiens GN=BLMH PE=1 SV=1	TRUE	0.0797889	0.93739	608035	605665	596831	604375	58411.2	67308.1	2370.24	1.00391	0.00169628	-0.0280797	0.0280797
671	671	tr|H0YHG0|H0YHG0_HUMAN	N/A	N/A	Uncharacterized protein (Fragment) OS=Homo sapiens PE=4 SV=1	TRUE	0.136468	0.89315	1.55357e+06	1.54751e+06	1.56198e+06	1.51196e+06	114928	67203.6	6056.19	1.00391	0.00169629	-0.0490756	0.0490756
454	454	sp|Q9UHD8|SEPT9_HUMAN	N/A	N/A	Septin-9 OS=Homo sapiens GN=SEPT9 PE=1 SV=2	TRUE	0.0389427	0.96942	1.46448e+06	1.45876e+06	1.53497e+06	1.47714e+06	336197	283806	5711.22	1.00392	0.00169699	-0.013488	0.013488
1464	1464	tr|A0A0G2JP90|A0A0G2JP90_HUMAN	N/A	N/A	Nodal modulator 1 OS=Homo sapiens GN=NOMO1 PE=1 SV=1	TRUE	0.0688106	0.94599	159227	158560	159032	150458	20568.6	20538	666.7	1.0042	0.00182225	-0.0241135	0.0241135
1449	1449	sp|P12270|TPR_HUMAN	N/A	N/A	Nucleoprotein TPR OS=Homo sapiens GN=TPR PE=1 SV=3	TRUE	0.0463425	0.96361	106253	105794	106751	102382	27466.3	11485.8	459.89	1.00435	0.00188381	-0.0160987	0.0160987
885	885	tr|B1APY8|B1APY8_HUMAN	N/A	N/A	ELAV-like protein OS=Homo sapiens GN=ELAVL4 PE=1 SV=1	TRUE	0.0345477	0.97287	530310	527909	498927	480058	148824	146087	2401.56	1.00455	0.00197121	-0.0119452	0.0119452
519	519	sp|O43237|DC1L2_HUMAN	N/A	N/A	Cytoplasmic dynein 1 light intermediate chain 2 OS=Homo sapiens GN=DYNC1LI2 PE=1 SV=1	TRUE	0.29947	0.76844	1.40465e+06	1.39828e+06	1.38803e+06	1.3854e+06	54844.1	32465.3	6362.02	1.00455	0.0019715	-0.11439	0.11439
912	912	sp|P31146|COR1A_HUMAN	N/A	N/A	Coronin-1A OS=Homo sapiens GN=CORO1A PE=1 SV=4	TRUE	0.116998	0.90832	248075	246903	246605	233837	16797.1	24904.1	1171.51	1.00474	0.00205577	-0.0417611	0.0417611
384	384	sp|P62140|PP1B_HUMAN	N/A	N/A	Serine/threonine-protein phosphatase PP1-beta catalytic subunit OS=Homo sapiens GN=PPP1CB PE=1 SV=3	TRUE	0.244625	0.80986	989018	984209	995527	988927	39104.6	44158	4809.65	1.00489	0.00211715	-0.0915901	0.0915901
101	101	sp|P23246|SFPQ_HUMAN	N/A	N/A	Splicing factor, proline- and glutamine-rich OS=Homo sapiens GN=SFPQ PE=1 SV=2	TRUE	0.309718	0.76077	2.98835e+06	2.9731e+06	2.92472e+06	2.96404e+06	119769	86515.6	15253.4	1.00513	0.00222244	-0.118747	0.118747
691	691	sp|P53004|BIEA_HUMAN	N/A	N/A	Biliverdin reductase A OS=Homo sapiens GN=BLVRA PE=1 SV=2	TRUE	0.0777419	0.939	769663	765658	767377	794910	110485	108087	4005.35	1.00523	0.00226598	-0.0273344	0.0273344
1429	1429	sp|Q9NPJ3|ACO13_HUMAN	N/A	N/A	Acyl-coenzyme A thioesterase 13 OS=Homo sapiens GN=ACOT13 PE=1 SV=1	TRUE	0.154081	0.87947	749037	745136	738802	725088	54169	53233.7	3900.7	1.00523	0.00226755	-0.055779	0.055779
617	617	tr|H7C3G9|H7C3G9_HUMAN	N/A	N/A	N-acetyl-D-glucosamine kinase OS=Homo sapiens GN=NAGK PE=1 SV=2	TRUE	0.0983658	0.92286	755416	751356	764212	737159	101617	70807.6	4060.99	1.0054	0.00234099	-0.0348642	0.0348642
1896	1896	tr|A0A087WT99|A0A087WT99_HUMAN	N/A	N/A	Ester hydrolase C11orf54 OS=Homo sapiens GN=C11orf54 PE=1 SV=1	TRUE	0.177256	0.86153	128682	127969	127230	127246	11092.3	4786.72	713.815	1.00558	0.00241578	-0.0647296	0.0647296
694	694	sp|P51572|BAP31_HUMAN	N/A	N/A	B-cell receptor-associated protein 31 OS=Homo sapiens GN=BCAP31 PE=1 SV=3	TRUE	0.381849	0.7076	1.10588e+06	1.0994e+06	1.0933e+06	1.09818e+06	30448.1	40832.6	6483.19	1.0059	0.00255353	-0.150212	0.150212
950	950	sp|O95777|LSM8_HUMAN	N/A	N/A	U6 snRNA-associated Sm-like protein LSm8 OS=Homo sapiens GN=LSM8 PE=1 SV=3	TRUE	0.117273	0.9081	688300	684062	657695	673326	79132.7	74101.2	4237.91	1.0062	0.00268225	-0.0418663	0.0418663
1666	1666	tr|S4R305|S4R305_HUMAN	N/A	N/A	Putative tyrosine-protein phosphatase auxilin (Fragment) OS=Homo sapiens GN=DNAJC6 PE=1 SV=1	TRUE	0.0276931	0.97825	40736	40484.6	54420.9	47747.4	21922.2	16157.4	251.39	1.00621	0.00268842	-0.00955014	0.00955014
994	994	sp|Q00535|CDK5_HUMAN	N/A	N/A	Cyclin-dependent-like kinase 5 OS=Homo sapiens GN=CDK5 PE=1 SV=3	TRUE	0.0293985	0.97691	39435.8	39184.5	38071.7	40323.2	24601.1	7236.35	251.291	1.00641	0.00277625	-0.0101454	0.0101454
1832	1832	tr|B7Z4M1|B7Z4M1_HUMAN	N/A	N/A	Reticulon OS=Homo sapiens GN=RTN3 PE=1 SV=1	TRUE	0.113506	0.91104	419702	416882	419116	424121	58720.1	45890.8	2819.69	1.00676	0.00292758	-0.0404626	0.0404626
2066	2066	tr|B3KY94|B3KY94_HUMAN	N/A	N/A	CDP-diacylglycerol--inositol 3-phosphatidyltransferase OS=Homo sapiens GN=CDIPT PE=1 SV=1	TRUE	0.146884	0.88506	287709	285735	300724	281827	37104.7	15773.4	1974.04	1.00691	0.00299006	-0.0530273	0.0530273
1268	1268	sp|O76003|GLRX3_HUMAN	N/A	N/A	Glutaredoxin-3 OS=Homo sapiens GN=GLRX3 PE=1 SV=2	TRUE	0.160548	0.87446	56245.1	55854.2	56492.9	54210.3	4201.38	5975.76	390.929	1.007	0.00302908	-0.0582601	0.0582601
601	601	sp|P48449|ERG7_HUMAN	N/A	N/A	Lanosterol synthase OS=Homo sapiens GN=LSS PE=1 SV=1	TRUE	0.0979159	0.92322	430610	427609	447910	396400	44407.1	80510	3000.95	1.00702	0.00303723	-0.0346948	0.0346948
493	493	sp|Q52LJ0|FA98B_HUMAN	N/A	N/A	Protein FAM98B OS=Homo sapiens GN=FAM98B PE=1 SV=1	TRUE	0.273826	0.78772	627674	623172	626301	613628	10176.7	48263.2	4502.1	1.00722	0.00312628	-0.103628	0.103628
198	198	sp|P62195|PRS8_HUMAN	N/A	N/A	26S protease regulatory subunit 8 OS=Homo sapiens GN=PSMC5 PE=1 SV=1	TRUE	0.480102	0.63765	819229	813188	818426	810055	20940.6	31408.7	6041.19	1.00743	0.00321446	-0.195418	0.195418
1641	1641	tr|C9JDE9|C9JDE9_HUMAN	N/A	N/A	3-ketoacyl-CoA thiolase, peroxisomal OS=Homo sapiens GN=ACAA1 PE=1 SV=1	TRUE	0.0357351	0.97194	95350.6	94642.8	106413	119842	34462.1	48407.6	707.812	1.00748	0.0032359	-0.0123605	0.0123605
940	940	sp|P25685|DNJB1_HUMAN	N/A	N/A	DnaJ homolog subfamily B member 1 OS=Homo sapiens GN=DNAJB1 PE=1 SV=4	TRUE	0.107863	0.91545	349048	346370	332949	345397	53052.8	52295.3	2678.4	1.00773	0.00334539	-0.0383654	0.0383654
1317	1317	tr|A0A0G2JQ62|A0A0G2JQ62_HUMAN	N/A	N/A	Lysophosphatidylcholine acyltransferase 1 (Fragment) OS=Homo sapiens GN=LPCAT1 PE=1 SV=1	TRUE	0.153491	0.87993	235834	234019	234452	230454	28664.9	20903.1	1815.13	1.00776	0.00335555	-0.0555519	0.0555519
1198	1198	sp|P84085|ARF5_HUMAN	N/A	N/A	ADP-ribosylation factor 5 OS=Homo sapiens GN=ARF5 PE=1 SV=2	TRUE	0.146646	0.88524	716720	711139	751890	711676	74698.3	86335.7	5580.63	1.00785	0.0033948	-0.052939	0.052939
190	190	tr|R4GNH3|R4GNH3_HUMAN	N/A	N/A	26S protease regulatory subunit 6A OS=Homo sapiens GN=PSMC3 PE=1 SV=1	TRUE	0.421362	0.6791	2.14528e+06	2.12832e+06	2.15293e+06	2.09412e+06	100354	67243.4	16966.8	1.00797	0.00344844	-0.168066	0.168066
956	956	tr|K7EQ55|K7EQ55_HUMAN	N/A	N/A	DAZ-associated protein 1 OS=Homo sapiens GN=DAZAP1 PE=1 SV=2	TRUE	0.278406	0.78427	370728	367765	376381	367916	25971.9	18570.9	2963.02	1.00806	0.00348501	-0.105534	0.105534
1	1	sp|Q14204|DYHC1_HUMAN	N/A	N/A	Cytoplasmic dynein 1 heavy chain 1 OS=Homo sapiens GN=DYNC1H1 PE=1 SV=5	TRUE	0.522625	0.6084	3.10844e+06	3.08269e+06	3.10811e+06	3.08414e+06	44534.1	140969	25754.3	1.00835	0.00361324	-0.215811	0.215811
731	731	tr|H3BS72|H3BS72_HUMAN	N/A	N/A	Very-long-chain (3R)-3-hydroxyacyl-CoA dehydratase 3 OS=Homo sapiens GN=HACD3 PE=1 SV=1	TRUE	0.525085	0.60672	1.91975e+06	1.90299e+06	1.9365e+06	1.90962e+06	51326.6	80896.1	16768.6	1.00881	0.00381012	-0.217012	0.217012
1554	1554	tr|D6W592|D6W592_HUMAN	N/A	N/A	Heterogeneous nuclear ribonucleoprotein L-like OS=Homo sapiens GN=HNRPLL PE=1 SV=1	TRUE	0.0797817	0.9374	99878.9	98982	94120.4	105585	28081.5	18679.9	896.931	1.00906	0.00391766	-0.0280751	0.0280751
1036	1036	tr|K7EJL1|K7EJL1_HUMAN	N/A	N/A	AP-1 complex subunit mu-1 OS=Homo sapiens GN=AP1M1 PE=1 SV=1	TRUE	0.30048	0.76768	384503	380600	397399	384708	33678.4	19601.6	3902.98	1.01025	0.00443092	-0.11482	0.11482
1789	1789	sp|Q9Y653|GPR56_HUMAN	N/A	N/A	G-protein coupled receptor 56 OS=Homo sapiens GN=GPR56 PE=1 SV=2	TRUE	0.48456	0.63456	126370	125040	127206	124288	2740.05	7764.23	1329.88	1.01064	0.00459462	-0.197527	0.197527
2083	2083	tr|K7EJH8|K7EJH8_HUMAN	N/A	N/A	Alpha-actinin-4 (Fragment) OS=Homo sapiens GN=ACTN4 PE=1 SV=1	TRUE	0.0934033	0.92674	162563	160849	157421	170345	18894.7	51727.6	1714.59	1.01066	0.00460492	-0.0330421	0.0330421
1926	1926	sp|O15294|OGT1_HUMAN	N/A	N/A	UDP-N-acetylglucosamine--peptide N-acetylglucosaminyltransferase 110 kDa subunit OS=Homo sapiens GN=OGT PE=1 SV=3	TRUE	0.157164	0.87708	106929	105798	108333	102588	12013.7	17947.9	1131.46	1.01069	0.00461991	-0.0569608	0.0569608
743	743	sp|Q07666|KHDR1_HUMAN	N/A	N/A	KH domain-containing, RNA-binding, signal transduction-associated protein 1 OS=Homo sapiens GN=KHDRBS1 PE=1 SV=1	TRUE	0.840283	0.41313	2.8813e+06	2.84992e+06	2.92903e+06	2.83225e+06	84652.8	73368.8	31376.9	1.01101	0.00475534	-0.383913	0.383913
909	909	sp|O75832|PSD10_HUMAN	N/A	N/A	26S proteasome non-ATPase regulatory subunit 10 OS=Homo sapiens GN=PSMD10 PE=1 SV=1	TRUE	0.432307	0.67129	504428	498883	503904	495730	23775.3	30251.2	5544.47	1.01111	0.00480003	-0.17309	0.17309
1122	1122	tr|A0A024R571|A0A024R571_HUMAN	N/A	N/A	EH domain-containing protein 1 OS=Homo sapiens GN=EHD1 PE=1 SV=1	TRUE	0.232171	0.81935	235699	233095	245360	229138	23949.5	23632.7	2603.92	1.01117	0.00482462	-0.0865305	0.0865305
1127	1127	sp|P61020|RAB5B_HUMAN	N/A	N/A	Ras-related protein Rab-5B OS=Homo sapiens GN=RAB5B PE=1 SV=1	TRUE	0.448053	0.66012	341678	337826	351644	335382	19339.1	17067.2	3852.24	1.0114	0.00492425	-0.180377	0.180377
7	7	sp|P11137|MTAP2_HUMAN	N/A	N/A	Microtubule-associated protein 2 OS=Homo sapiens GN=MAP2 PE=1 SV=4	TRUE	0.60724	0.55221	6.32364e+06	6.25151e+06	6.37407e+06	6.25199e+06	169353	313504	72124.4	1.01154	0.00498182	-0.257896	0.257896
2062	2062	sp|Q15006|EMC2_HUMAN	N/A	N/A	ER membrane protein complex subunit 2 OS=Homo sapiens GN=EMC2 PE=1 SV=1	TRUE	0.500047	0.62385	108986	107705	107234	106999	5586.78	5275.33	1280.76	1.01189	0.00513387	-0.20492	0.20492
192	192	tr|J3KPX7|J3KPX7_HUMAN	N/A	N/A	Prohibitin-2 OS=Homo sapiens GN=PHB2 PE=1 SV=2	TRUE	0.718152	0.48302	2.99669e+06	2.96115e+06	2.97673e+06	2.99321e+06	124772	80482	35543	1.012	0.00518185	-0.316035	0.316035
67	67	sp|P12956|XRCC6_HUMAN	N/A	N/A	X-ray repair cross-complementing protein 6 OS=Homo sapiens GN=XRCC6 PE=1 SV=2	TRUE	0.220253	0.82846	3.34208e+06	3.30047e+06	3.2764e+06	3.44302e+06	244035	511544	41611	1.01261	0.00544118	-0.0817285	0.0817285
322	322	sp|Q8N163|CCAR2_HUMAN	N/A	N/A	Cell cycle and apoptosis regulator protein 2 OS=Homo sapiens GN=CCAR2 PE=1 SV=2	TRUE	0.830786	0.41832	845181	834640	833484	830543	25751.1	28034.5	10541.7	1.01263	0.00545088	-0.378491	0.378491
167	167	tr|E9PK25|E9PK25_HUMAN	N/A	N/A	Cofilin-1 OS=Homo sapiens GN=CFL1 PE=1 SV=1	TRUE	0.38046	0.70861	1.55678e+07	1.53727e+07	1.56403e+07	1.53961e+07	865040	1.27249e+06	195135	1.01269	0.00547807	-0.149593	0.149593
871	871	tr|A0A087WYT3|A0A087WYT3_HUMAN	N/A	N/A	Prostaglandin E synthase 3 OS=Homo sapiens GN=PTGES3 PE=1 SV=1	TRUE	0.571814	0.57539	1.79157e+06	1.76895e+06	1.78585e+06	1.80195e+06	50951.9	107174	22618.8	1.01279	0.00551793	-0.240038	0.240038
778	778	sp|P09417|DHPR_HUMAN	N/A	N/A	Dihydropteridine reductase OS=Homo sapiens GN=QDPR PE=1 SV=2	TRUE	0.572546	0.57491	1.08686e+06	1.07304e+06	1.10377e+06	1.07684e+06	45435	56372.8	13818.1	1.01288	0.00555693	-0.2404	0.2404
401	401	tr|A0A087WUK2|A0A087WUK2_HUMAN	N/A	N/A	Heterogeneous nuclear ribonucleoprotein D-like OS=Homo sapiens GN=HNRNPDL PE=1 SV=1	TRUE	0.85461	0.40538	2.81176e+06	2.77591e+06	2.82094e+06	2.7804e+06	115223	50617.9	35851.2	1.01292	0.00557306	-0.392138	0.392138
1370	1370	sp|Q9BQA1|MEP50_HUMAN	N/A	N/A	Methylosome protein 50 OS=Homo sapiens GN=WDR77 PE=1 SV=1	TRUE	0.45898	0.65242	361397	356743	357726	361213	24998.2	17323.5	4653.14	1.01304	0.00562804	-0.185473	0.185473
409	409	tr|H0Y4R1|H0Y4R1_HUMAN	N/A	N/A	Inosine-5'-monophosphate dehydrogenase 2 (Fragment) OS=Homo sapiens GN=IMPDH2 PE=1 SV=1	TRUE	0.326901	0.74798	887627	875919	888567	893416	31476.9	102726	11707.4	1.01337	0.00576627	-0.12611	0.12611
1757	1757	sp|O43768|ENSA_HUMAN	N/A	N/A	Alpha-endosulfine OS=Homo sapiens GN=ENSA PE=1 SV=1	TRUE	0.319837	0.75323	181645	179242	182782	180819	16724.8	15109.5	2402.96	1.01341	0.00578358	-0.123072	0.123072
569	569	sp|Q15717|ELAV1_HUMAN	N/A	N/A	ELAV-like protein 1 OS=Homo sapiens GN=ELAVL1 PE=1 SV=2	TRUE	1.28935	0.21561	2.18037e+06	2.15124e+06	2.17653e+06	2.13365e+06	52441.9	42970.1	29138.5	1.01354	0.00584303	-0.666331	0.666331
868	868	sp|Q9Y224|CN166_HUMAN	N/A	N/A	UPF0568 protein C14orf166 OS=Homo sapiens GN=C14orf166 PE=1 SV=1	TRUE	0.646902	0.52687	469469	462981	472906	467943	22331.5	20164.4	6488.05	1.01401	0.0060438	-0.278297	0.278297
35	35	sp|Q9BPU6|DPYL5_HUMAN	N/A	N/A	Dihydropyrimidinase-related protein 5 OS=Homo sapiens GN=DPYSL5 PE=1 SV=1	TRUE	0.176668	0.86199	4.08092e+06	4.02363e+06	4.3689e+06	4.21706e+06	724827	648875	57289.8	1.01424	0.00614003	-0.0644978	0.0644978
62	62	sp|P07195|LDHB_HUMAN	N/A	N/A	L-lactate dehydrogenase B chain OS=Homo sapiens GN=LDHB PE=1 SV=2	TRUE	1.10374	0.28603	1.86754e+07	1.84117e+07	1.88066e+07	1.85434e+07	352047	624374	263714	1.01432	0.00617636	-0.543588	0.543588
552	552	tr|J3KR44|J3KR44_HUMAN	N/A	N/A	Ubiquitin thioesterase OTUB1 OS=Homo sapiens GN=OTUB1 PE=1 SV=2	TRUE	0.975699	0.34374	622105	613265	618834	612180	21642.5	16443.2	8839.99	1.01441	0.0062155	-0.46377	0.46377
93	93	sp|P61978|HNRPK_HUMAN	N/A	N/A	Heterogeneous nuclear ribonucleoprotein K OS=Homo sapiens GN=HNRNPK PE=1 SV=1	TRUE	1.02261	0.32171	9.92636e+06	9.78025e+06	1.0001e+07	9.72551e+06	232159	360323	146110	1.01494	0.00644007	-0.492535	0.492535
139	139	sp|O75874|IDHC_HUMAN	N/A	N/A	Isocitrate dehydrogenase [NADP] cytoplasmic OS=Homo sapiens GN=IDH1 PE=1 SV=2	TRUE	0.301482	0.76693	2.51705e+06	2.47994e+06	2.43741e+06	2.49843e+06	212481	301964	37105.4	1.01496	0.00644987	-0.115244	0.115244
527	527	sp|Q14847|LASP1_HUMAN	N/A	N/A	LIM and SH3 domain protein 1 OS=Homo sapiens GN=LASP1 PE=1 SV=2	TRUE	0.690714	0.49964	777432	765607	776668	769026	18066.9	48081.4	11825.9	1.01545	0.00665701	-0.301343	0.301343
748	748	sp|Q9NZ32|ARP10_HUMAN	N/A	N/A	Actin-related protein 10 OS=Homo sapiens GN=ACTR10 PE=1 SV=1	TRUE	0.195949	0.84712	577756	568963	545026	583077	107215	81420.6	8793.32	1.01545	0.00666068	-0.0720551	0.0720551
201	201	sp|Q12905|ILF2_HUMAN	N/A	N/A	Interleukin enhancer-binding factor 2 OS=Homo sapiens GN=ILF2 PE=1 SV=2	TRUE	1.39217	0.18292	2.11414e+06	2.08165e+06	2.10124e+06	2.07549e+06	58072.7	39091.9	32486	1.01561	0.00672519	-0.737739	0.737739
539	539	sp|P14174|MIF_HUMAN	N/A	N/A	Macrophage migration inhibitory factor OS=Homo sapiens GN=MIF PE=1 SV=4	TRUE	0.818828	0.42491	6.36095e+06	6.2628e+06	6.33802e+06	6.2188e+06	257832	250665	98149.5	1.01567	0.00675341	-0.371703	0.371703
349	349	sp|Q5SW79|CE170_HUMAN	N/A	N/A	Centrosomal protein of 170 kDa OS=Homo sapiens GN=CEP170 PE=1 SV=1	TRUE	0.217921	0.83025	471871	464475	467738	430971	39882.9	93668.6	7395.23	1.01592	0.00686023	-0.0807911	0.0807911
1884	1884	sp|P20962|PTMS_HUMAN	N/A	N/A	Parathymosin OS=Homo sapiens GN=PTMS PE=1 SV=2	TRUE	0.877124	0.3934	4.72756e+06	4.65339e+06	4.72611e+06	4.60369e+06	218790	128369	74166.3	1.01594	0.00686725	-0.405166	0.405166
711	711	sp|O94819|KBTBB_HUMAN	N/A	N/A	Kelch repeat and BTB domain-containing protein 11 OS=Homo sapiens GN=KBTBD11 PE=1 SV=1	TRUE	0.295388	0.7715	301101	296363	310487	309076	30720.1	37038.9	4738.1	1.01599	0.00688835	-0.112664	0.112664
641	641	sp|Q9NRN7|ADPPT_HUMAN	N/A	N/A	L-aminoadipate-semialdehyde dehydrogenase-phosphopantetheinyl transferase OS=Homo sapiens GN=AASDHPPT PE=1 SV=2	TRUE	0.465889	0.64757	810407	797443	839696	784667	64310.4	53224.1	12963.9	1.01626	0.00700348	-0.188713	0.188713
854	854	sp|Q9Y3P9|RBGP1_HUMAN	N/A	N/A	Rab GTPase-activating protein 1 OS=Homo sapiens GN=RABGAP1 PE=1 SV=3	TRUE	0.326746	0.7481	244363	240426	238238	246515	19667.9	30322.3	3936.45	1.01637	0.00705303	-0.12604	0.12604
91	91	sp|Q13200|PSMD2_HUMAN	N/A	N/A	26S proteasome non-ATPase regulatory subunit 2 OS=Homo sapiens GN=PSMD2 PE=1 SV=3	TRUE	0.49986	0.62398	1.15872e+06	1.13983e+06	1.15306e+06	1.10909e+06	47665.3	102875	18891.5	1.01657	0.00713901	-0.204829	0.204829
706	706	sp|O75347|TBCA_HUMAN	N/A	N/A	Tubulin-specific chaperone A OS=Homo sapiens GN=TBCA PE=1 SV=3	TRUE	0.962561	0.35009	1.97352e+06	1.94129e+06	1.9741e+06	1.96126e+06	62423.5	78669.3	32222.3	1.0166	0.0071494	-0.45582	0.45582
650	650	tr|H0YDU8|H0YDU8_HUMAN	N/A	N/A	Serine/threonine-protein phosphatase (Fragment) OS=Homo sapiens GN=PPP5C PE=1 SV=1	TRUE	0.232039	0.81945	545319	536296	562871	563579	85586.4	79271	9023.02	1.01682	0.00724609	-0.0864775	0.0864775
699	699	sp|Q06124|PTN11_HUMAN	N/A	N/A	Tyrosine-protein phosphatase non-receptor type 11 OS=Homo sapiens GN=PTPN11 PE=1 SV=2	TRUE	0.486592	0.63315	257108	252842	265427	249692	22915.9	12914.3	4266.5	1.01687	0.00726723	-0.198493	0.198493
1271	1271	sp|Q9Y281|COF2_HUMAN	N/A	N/A	Cofilin-2 OS=Homo sapiens GN=CFL2 PE=1 SV=1	TRUE	0.881508	0.39109	282804	278029	282766	280724	10254.6	12604.5	4774.55	1.01717	0.00739476	-0.407723	0.407723
264	264	sp|P61160|ARP2_HUMAN	N/A	N/A	Actin-related protein 2 OS=Homo sapiens GN=ACTR2 PE=1 SV=1	TRUE	1.40379	0.17949	2.7616e+06	2.7147e+06	2.76098e+06	2.71028e+06	59098.3	80956.1	46901.6	1.01728	0.00743919	-0.74596	0.74596
1278	1278	sp|Q8IYB5|SMAP1_HUMAN	N/A	N/A	Stromal membrane-associated protein 1 OS=Homo sapiens GN=SMAP1 PE=1 SV=2	TRUE	0.722555	0.48038	405137	398235	409354	398295	18237.4	22100.6	6901.31	1.01733	0.00746174	-0.318415	0.318415
1952	1952	tr|A0A0B4J1T0|A0A0B4J1T0_HUMAN	N/A	N/A	15 kDa selenoprotein OS=Homo sapiens GN=SEP15 PE=1 SV=1	TRUE	0.143411	0.88776	23785.7	23379.9	22317.6	21241.9	5446.35	6511.38	405.798	1.01736	0.00747326	-0.0517044	0.0517044
737	737	sp|P56192|SYMC_HUMAN	N/A	N/A	Methionine--tRNA ligase, cytoplasmic OS=Homo sapiens GN=MARS PE=1 SV=2	TRUE	0.285286	0.77909	274339	269556	259439	263255	30181.8	40235.5	4783.05	1.01774	0.00763865	-0.108412	0.108412
1772	1772	sp|Q9UID3|VPS51_HUMAN	N/A	N/A	Vacuolar protein sorting-associated protein 51 homolog OS=Homo sapiens GN=VPS51 PE=1 SV=2	TRUE	0.0922482	0.92765	27227.1	26749.8	31433.3	29182.5	12972.4	8527.19	477.355	1.01785	0.00768174	-0.0326159	0.0326159
566	566	tr|E9PDE8|E9PDE8_HUMAN	N/A	N/A	Heat shock 70 kDa protein 4L OS=Homo sapiens GN=HSPA4L PE=1 SV=1	TRUE	0.321202	0.75221	346689	340608	366364	333972	52602.6	21413.1	6080.78	1.01785	0.00768494	-0.123661	0.123661
1378	1378	sp|Q6DKJ4|NXN_HUMAN	N/A	N/A	Nucleoredoxin OS=Homo sapiens GN=NXN PE=1 SV=2	TRUE	0.205199	0.84	45703.8	44898.8	43609.7	45649.5	8385.11	8258.05	804.984	1.01793	0.00771741	-0.0757207	0.0757207
1818	1818	tr|A0A087WYG8|A0A087WYG8_HUMAN	N/A	N/A	Alpha-internexin OS=Homo sapiens GN=INA PE=1 SV=1	TRUE	0.0985202	0.92274	77170	75798.5	99412.4	73146.2	40560.3	9949.13	1371.49	1.01809	0.00778782	-0.0349207	0.0349207
306	306	tr|F5GY55|F5GY55_HUMAN	N/A	N/A	DNA damage-binding protein 1 OS=Homo sapiens GN=DDB1 PE=1 SV=1	TRUE	0.483815	0.63507	942236	925472	972467	943349	64823.2	81262.3	16764.2	1.01811	0.0077965	-0.197178	0.197178
237	237	sp|P13489|RINI_HUMAN	N/A	N/A	Ribonuclease inhibitor OS=Homo sapiens GN=RNH1 PE=1 SV=2	TRUE	1.22538	0.23817	1.75913e+06	1.72774e+06	1.76722e+06	1.71822e+06	38536.2	66507.1	31396.2	1.01817	0.00782109	-0.623113	0.623113
347	347	sp|Q9Y3F4|STRAP_HUMAN	N/A	N/A	Serine-threonine kinase receptor-associated protein OS=Homo sapiens GN=STRAP PE=1 SV=1	TRUE	0.681846	0.50509	1.13448e+06	1.11391e+06	1.13452e+06	1.1384e+06	70855.9	56355.2	20576.8	1.01847	0.00794937	-0.296631	0.296631
958	958	sp|Q13242|SRSF9_HUMAN	N/A	N/A	Serine/arginine-rich splicing factor 9 OS=Homo sapiens GN=SRSF9 PE=1 SV=1	TRUE	0.774328	0.45003	1.50498e+06	1.47749e+06	1.53629e+06	1.47867e+06	91569.8	54424.7	27494.5	1.01861	0.00800748	-0.346759	0.346759
1513	1513	sp|P43155|CACP_HUMAN	N/A	N/A	Carnitine O-acetyltransferase OS=Homo sapiens GN=CRAT PE=1 SV=5	TRUE	0.0481562	0.96219	15891.3	15600.2	25915.4	23738.7	13844.5	11717.5	291.144	1.01866	0.00803048	-0.0167392	0.0167392
1851	1851	tr|A0A087WXZ3|A0A087WXZ3_HUMAN	N/A	N/A	YTH domain-containing family protein 2 OS=Homo sapiens GN=YTHDF2 PE=1 SV=1	TRUE	0.124472	0.90249	71274.2	69956.1	73510.6	72171	16293.7	27271.7	1318.09	1.01884	0.00810669	-0.0445576	0.0445576
1690	1690	tr|A0A0C4DG89|A0A0C4DG89_HUMAN	N/A	N/A	Probable ATP-dependent RNA helicase DDX46 OS=Homo sapiens GN=DDX46 PE=1 SV=1	TRUE	0.586468	0.56574	206235	202358	206040	202240	15639.3	12200.5	3877.59	1.01916	0.00824325	-0.247383	0.247383
460	460	sp|Q13363|CTBP1_HUMAN	N/A	N/A	C-terminal-binding protein 1 OS=Homo sapiens GN=CTBP1 PE=1 SV=2	TRUE	0.723312	0.47993	726186	712428	723072	706770	38268.8	42324.5	13757.4	1.01931	0.00830656	-0.318822	0.318822
805	805	sp|Q00169|PIPNA_HUMAN	N/A	N/A	Phosphatidylinositol transfer protein alpha isoform OS=Homo sapiens GN=PITPNA PE=1 SV=2	TRUE	0.596109	0.55944	473085	464057	483230	459662	36959.2	26427.8	9028.22	1.01945	0.00836805	-0.252246	0.252246
697	697	sp|Q9BQ04|RBM4B_HUMAN	N/A	N/A	RNA-binding protein 4B OS=Homo sapiens GN=RBM4B PE=1 SV=1	TRUE	0.166015	0.87023	704129	690642	655926	701534	150321	191862	13487.9	1.01953	0.00839983	-0.0603659	0.0603659
889	889	sp|P00403|COX2_HUMAN	N/A	N/A	Cytochrome c oxidase subunit 2 OS=Homo sapiens GN=MT-CO2 PE=1 SV=1	TRUE	0.38458	0.70561	1.27477e+06	1.24983e+06	1.29056e+06	1.25907e+06	121276	152054	24933	1.01995	0.00857847	-0.151435	0.151435
571	571	sp|Q6SZW1|SARM1_HUMAN	N/A	N/A	Sterile alpha and TIR motif-containing protein 1 OS=Homo sapiens GN=SARM1 PE=1 SV=1	TRUE	0.390505	0.70131	412467	404370	427945	412022	38455.5	48895.7	8097.29	1.02002	0.0086106	-0.15409	0.15409
1169	1169	sp|P49841|GSK3B_HUMAN	N/A	N/A	Glycogen synthase kinase-3 beta OS=Homo sapiens GN=GSK3B PE=1 SV=2	TRUE	0.464366	0.64864	663154	650120	679613	630951	76590.5	34988.3	13033.8	1.02005	0.00862073	-0.187996	0.187996
558	558	sp|P16949|STMN1_HUMAN	N/A	N/A	Stathmin OS=Homo sapiens GN=STMN1 PE=1 SV=3	TRUE	0.666747	0.51443	9.06277e+06	8.88084e+06	9.01022e+06	8.79796e+06	457250	678992	181933	1.02049	0.00880708	-0.288674	0.288674
98	98	sp|P08237|PFKAM_HUMAN	N/A	N/A	ATP-dependent 6-phosphofructokinase, muscle type OS=Homo sapiens GN=PFKM PE=1 SV=2	TRUE	1.34686	0.19679	2.08535e+06	2.04223e+06	2.08259e+06	2.04881e+06	63451.7	72104.8	43121.2	1.02111	0.00907457	-0.705997	0.705997
89	89	sp|P08238|HS90B_HUMAN	N/A	N/A	Heat shock protein HSP 90-beta OS=Homo sapiens GN=HSP90AB1 PE=1 SV=4	TRUE	0.497714	0.62546	9.63795e+06	9.43837e+06	9.93003e+06	9.77513e+06	811900	887753	199588	1.02115	0.00908806	-0.2038	0.2038
1332	1332	tr|F8VR84|F8VR84_HUMAN	N/A	N/A	UPF0160 protein MYG1, mitochondrial OS=Homo sapiens GN=C12orf10 PE=1 SV=1	TRUE	0.342828	0.73619	104743	102571	104537	106961	12480.6	14335.8	2172.08	1.02118	0.00910077	-0.13301	0.13301
148	148	sp|O94973|AP2A2_HUMAN	N/A	N/A	AP-2 complex subunit alpha-2 OS=Homo sapiens GN=AP2A2 PE=1 SV=2	TRUE	1.12039	0.27908	975353	955056	977585	954094	24469.2	48528.8	20297.3	1.02125	0.00913313	-0.554271	0.554271
796	796	sp|P61081|UBC12_HUMAN	N/A	N/A	NEDD8-conjugating enzyme Ubc12 OS=Homo sapiens GN=UBE2M PE=1 SV=1	TRUE	0.784471	0.44422	1.47364e+06	1.44291e+06	1.49925e+06	1.43552e+06	94700.5	69618.2	30734.7	1.0213	0.00915356	-0.352402	0.352402
3	3	sp|Q9BVA1|TBB2B_HUMAN	N/A	N/A	Tubulin beta-2B chain OS=Homo sapiens GN=TUBB2B PE=1 SV=1	TRUE	1.12945	0.27536	7.66945e+06	7.50835e+06	7.60652e+06	7.56737e+06	336193	264715	161097	1.02146	0.00921956	-0.560099	0.560099
603	603	sp|P62879|GBB2_HUMAN	N/A	N/A	Guanine nucleotide-binding protein G(I)/G(S)/G(T) subunit beta-2 OS=Homo sapiens GN=GNB2 PE=1 SV=3	TRUE	1.75553	0.09829	1.76248e+06	1.72523e+06	1.75872e+06	1.7287e+06	43182.7	46760.5	37246.3	1.02159	0.00927626	-1.00749	1.00749
475	475	sp|Q8TAQ2|SMRC2_HUMAN	N/A	N/A	SWI/SNF complex subunit SMARCC2 OS=Homo sapiens GN=SMARCC2 PE=1 SV=1	TRUE	0.507045	0.61904	724963	709161	720107	693811	80484.2	47576.8	15802	1.02228	0.00957101	-0.208281	0.208281
195	195	sp|P60174|TPIS_HUMAN	N/A	N/A	Triosephosphate isomerase OS=Homo sapiens GN=TPI1 PE=1 SV=3	TRUE	1.14622	0.26856	5.92828e+06	5.79885e+06	5.96328e+06	5.82571e+06	283989	184718	129438	1.02232	0.0095874	-0.570959	0.570959
755	755	sp|O75569|PRKRA_HUMAN	N/A	N/A	Interferon-inducible double-stranded RNA-dependent protein kinase activator A OS=Homo sapiens GN=PRKRA PE=1 SV=1	TRUE	0.959897	0.35139	881563	862249	886218	861554	36973.4	47714.3	19314.1	1.0224	0.00962069	-0.454211	0.454211
546	546	sp|P26196|DDX6_HUMAN	N/A	N/A	Probable ATP-dependent RNA helicase DDX6 OS=Homo sapiens GN=DDX6 PE=1 SV=2	TRUE	1.71197	0.10621	1.71248e+06	1.67436e+06	1.71782e+06	1.66477e+06	49275.4	45094.2	38116.9	1.02277	0.00977587	-0.973835	0.973835
534	534	sp|Q7Z4S6|KI21A_HUMAN	N/A	N/A	Kinesin-like protein KIF21A OS=Homo sapiens GN=KIF21A PE=1 SV=2	TRUE	0.950717	0.35589	549347	537008	552029	532340	21249.9	32626.7	12339.2	1.02298	0.00986619	-0.448684	0.448684
60	60	sp|P63010|AP2B1_HUMAN	N/A	N/A	AP-2 complex subunit beta OS=Homo sapiens GN=AP2B1 PE=1 SV=1	TRUE	1.26209	0.225	1.356e+06	1.32527e+06	1.36071e+06	1.31984e+06	57348.4	45230.8	30727.3	1.02319	0.00995445	-0.647817	0.647817
623	623	sp|P13521|SCG2_HUMAN	N/A	N/A	Secretogranin-2 OS=Homo sapiens GN=SCG2 PE=1 SV=2	TRUE	0.942119	0.36014	767790	750360	770492	750817	34909.8	43147.4	17429.6	1.02323	0.00997255	-0.443529	0.443529
1051	1051	tr|S4R371|S4R371_HUMAN	N/A	N/A	Fatty acid-binding protein, heart (Fragment) OS=Homo sapiens GN=FABP3 PE=1 SV=1	TRUE	0.313184	0.75819	737790	720919	785183	682346	97218.8	129090	16870.6	1.0234	0.0100461	-0.120222	0.120222
681	681	sp|O43865|SAHH2_HUMAN	N/A	N/A	Adenosylhomocysteinase 2 OS=Homo sapiens GN=AHCYL1 PE=1 SV=2	TRUE	0.730303	0.47576	2.38356e+06	2.32808e+06	2.36348e+06	2.4176e+06	108279	200538	55479.5	1.02383	0.0102281	-0.322612	0.322612
1474	1474	sp|Q9H2M9|RBGPR_HUMAN	N/A	N/A	Rab3 GTPase-activating protein non-catalytic subunit OS=Homo sapiens GN=RAB3GAP2 PE=1 SV=1	TRUE	0.442214	0.66425	52091.1	50850.1	53201.1	50270.9	5901.53	6004.09	1240.98	1.0244	0.0104715	-0.177668	0.177668
712	712	sp|Q9UN86|G3BP2_HUMAN	N/A	N/A	Ras GTPase-activating protein-binding protein 2 OS=Homo sapiens GN=G3BP2 PE=1 SV=2	TRUE	0.202362	0.84218	364436	355710	371441	410581	85486.2	97090.3	8725.98	1.02453	0.0105252	-0.0745951	0.0745951
1983	1983	sp|P51797|CLCN6_HUMAN	N/A	N/A	Chloride transport protein 6 OS=Homo sapiens GN=CLCN6 PE=1 SV=2	TRUE	0.273038	0.78832	8180.59	7981.93	8265.97	8083.43	1137.6	1862.83	198.656	1.02489	0.0106765	-0.103297	0.103297
809	809	sp|Q14558|KPRA_HUMAN	N/A	N/A	Phosphoribosyl pyrophosphate synthase-associated protein 1 OS=Homo sapiens GN=PRPSAP1 PE=1 SV=2	TRUE	1.23185	0.2358	331423	323273	328564	317813	15433.3	12480.8	8150.06	1.02521	0.0108133	-0.627456	0.627456
975	975	sp|O14737|PDCD5_HUMAN	N/A	N/A	Programmed cell death protein 5 OS=Homo sapiens GN=PDCD5 PE=1 SV=3	TRUE	0.74348	0.46797	647536	631095	650251	637597	50959.5	42480.7	16441.7	1.02605	0.0111697	-0.329782	0.329782
1559	1559	tr|X6RAL5|X6RAL5_HUMAN	N/A	N/A	Histone deacetylase complex subunit SAP18 OS=Homo sapiens GN=SAP18 PE=1 SV=1	TRUE	0.237951	0.81494	105095	102426	118614	97211.1	30031.3	15190.6	2669.39	1.02606	0.0111735	-0.0888744	0.0888744
348	348	sp|Q99497|PARK7_HUMAN	N/A	N/A	Protein deglycase DJ-1 OS=Homo sapiens GN=PARK7 PE=1 SV=2	TRUE	0.254773	0.80214	5.83366e+06	5.6849e+06	6.26951e+06	6.21914e+06	1.24517e+06	1.23207e+06	148761	1.02617	0.0112184	-0.0957498	0.0957498
154	154	sp|P31150|GDIA_HUMAN	N/A	N/A	Rab GDP dissociation inhibitor alpha OS=Homo sapiens GN=GDI1 PE=1 SV=2	TRUE	1.76334	0.09693	8.72964e+06	8.50533e+06	8.792e+06	8.61705e+06	186641	332883	224318	1.02637	0.0113056	-1.01354	1.01354
1021	1021	sp|Q96HE7|ERO1A_HUMAN	N/A	N/A	ERO1-like protein alpha OS=Homo sapiens GN=ERO1A PE=1 SV=2	TRUE	0.241933	0.81191	165138	160893	177219	161865	37484.5	36950.4	4244.69	1.02638	0.0113091	-0.0904921	0.0904921
1300	1300	tr|E9PGT6|E9PGT6_HUMAN	N/A	N/A	COP9 signalosome complex subunit 8 OS=Homo sapiens GN=COPS8 PE=1 SV=1	TRUE	0.684528	0.50344	201498	196289	193525	189001	16253.5	16025.8	5208.23	1.02653	0.0113731	-0.298052	0.298052
1946	1946	sp|Q9H4A6|GOLP3_HUMAN	N/A	N/A	Golgi phosphoprotein 3 OS=Homo sapiens GN=GOLPH3 PE=1 SV=1	TRUE	0.507158	0.61896	18212.3	17738.9	18571.4	18234.7	1573.72	2315.65	473.313	1.02668	0.011436	-0.208337	0.208337
2034	2034	tr|B4DKF8|B4DKF8_HUMAN	N/A	N/A	PH and SEC7 domain-containing protein 3 OS=Homo sapiens GN=PSD3 PE=1 SV=1	TRUE	0.0749648	0.94117	1466.57	1428.26	1217.46	1290.12	1270.27	858.49	38.3111	1.02682	0.0114958	-0.0263319	0.0263319
445	445	tr|B1AK88|B1AK88_HUMAN	N/A	N/A	Capping protein (Actin filament) muscle Z-line, beta, isoform CRA_d OS=Homo sapiens GN=CAPZB PE=1 SV=1	TRUE	0.914456	0.37405	2.40523e+06	2.34195e+06	2.40254e+06	2.40345e+06	51313	201144	63276.1	1.02702	0.0115783	-0.42707	0.42707
618	618	sp|P17812|PYRG1_HUMAN	N/A	N/A	CTP synthase 1 OS=Homo sapiens GN=CTPS1 PE=1 SV=2	TRUE	0.983711	0.3399	542536	528249	555443	539386	34525.4	26577.3	14286.8	1.02705	0.0115897	-0.468649	0.468649
688	688	sp|P49840|GSK3A_HUMAN	N/A	N/A	Glycogen synthase kinase-3 alpha OS=Homo sapiens GN=GSK3A PE=1 SV=2	TRUE	0.896547	0.38325	661470	643988	668132	645428	39123.5	43491.2	17482.4	1.02715	0.0116326	-0.416518	0.416518
547	547	sp|Q01469|FABP5_HUMAN	N/A	N/A	Fatty acid-binding protein, epidermal OS=Homo sapiens GN=FABP5 PE=1 SV=3	TRUE	0.475553	0.64082	2.69304e+06	2.62136e+06	2.59141e+06	2.41302e+06	195120	407914	71678.4	1.02734	0.0117159	-0.193264	0.193264
431	431	sp|P15121|ALDR_HUMAN	N/A	N/A	Aldose reductase OS=Homo sapiens GN=AKR1B1 PE=1 SV=3	TRUE	1.27503	0.2205	2.5083e+06	2.44044e+06	2.55241e+06	2.46271e+06	124640	99766.8	67853.2	1.0278	0.0119102	-0.656591	0.656591
811	811	sp|O00442|RTCA_HUMAN	N/A	N/A	RNA 3'-terminal phosphate cyclase OS=Homo sapiens GN=RTCA PE=1 SV=1	TRUE	0.969629	0.34666	488189	474887	489747	472649	31458.7	26532.1	13301.2	1.02801	0.011997	-0.460096	0.460096
39	39	sp|P78371|TCPB_HUMAN	N/A	N/A	T-complex protein 1 subunit beta OS=Homo sapiens GN=CCT2 PE=1 SV=4	TRUE	1.47262	0.16025	2.62674e+06	2.55495e+06	2.6095e+06	2.50194e+06	65377.1	130839	71797.1	1.0281	0.0120359	-0.795202	0.795202
2045	2045	sp|P61962|DCAF7_HUMAN	N/A	N/A	DDB1- and CUL4-associated factor 7 OS=Homo sapiens GN=DCAF7 PE=1 SV=1	TRUE	0.487636	0.63242	74755.3	72708.5	72911	73020.9	10877.4	6344.05	2046.8	1.02815	0.0120568	-0.198994	0.198994
1223	1223	sp|Q9Y4Z0|LSM4_HUMAN	N/A	N/A	U6 snRNA-associated Sm-like protein LSm4 OS=Homo sapiens GN=LSM4 PE=1 SV=1	TRUE	0.35137	0.7299	332132	322811	325527	326648	66135.5	44271.7	9321.35	1.02888	0.0123629	-0.136737	0.136737
46	46	sp|Q16658|FSCN1_HUMAN	N/A	N/A	Fascin OS=Homo sapiens GN=FSCN1 PE=1 SV=3	TRUE	2.06151	0.05589	7.02538e+06	6.82597e+06	7.02578e+06	6.90363e+06	158649	242979	199408	1.02921	0.0125053	-1.25267	1.25267
673	673	tr|A0A0C4DFV9|A0A0C4DFV9_HUMAN	N/A	N/A	Protein SET OS=Homo sapiens GN=SET PE=1 SV=1	TRUE	1.57712	0.13433	2.9663e+06	2.88081e+06	2.97311e+06	2.9114e+06	73324.2	145136	85483.4	1.02967	0.0126995	-0.871827	0.871827
1536	1536	sp|O00303|EIF3F_HUMAN	N/A	N/A	Eukaryotic translation initiation factor 3 subunit F OS=Homo sapiens GN=EIF3F PE=1 SV=1	TRUE	0.646875	0.52688	109641	106450	102268	103707	12223.3	8344.45	3191.25	1.02998	0.0128284	-0.278288	0.278288
127	127	sp|Q16643|DREB_HUMAN	N/A	N/A	Drebrin OS=Homo sapiens GN=DBN1 PE=1 SV=4	TRUE	3.35151	0.00405	3.95444e+06	3.83928e+06	3.95942e+06	3.81e+06	51210.2	89467.8	115166	1.03	0.0128359	-2.39254	2.39254
713	713	sp|P16870|CBPE_HUMAN	N/A	N/A	Carboxypeptidase E OS=Homo sapiens GN=CPE PE=1 SV=1	TRUE	1.32758	0.20295	467483	453781	468370	465603	15299.6	26918.9	13701.9	1.0302	0.0129194	-0.692611	0.692611
1572	1572	sp|P20042|IF2B_HUMAN	N/A	N/A	Eukaryotic translation initiation factor 2 subunit 2 OS=Homo sapiens GN=EIF2S2 PE=1 SV=2	TRUE	0.901457	0.38071	195175	189453	188607	187769	16957	8670.9	5722.84	1.03021	0.0129246	-0.419406	0.419406
21	21	sp|Q86VP6|CAND1_HUMAN	N/A	N/A	Cullin-associated NEDD8-dissociated protein 1 OS=Homo sapiens GN=CAND1 PE=1 SV=2	TRUE	1.53649	0.14396	2.46214e+06	2.38959e+06	2.49194e+06	2.41583e+06	61815.1	127438	72542.4	1.03036	0.012988	-0.841758	0.841758
1626	1626	sp|O43148|MCES_HUMAN	N/A	N/A	mRNA cap guanine-N7 methyltransferase OS=Homo sapiens GN=RNMT PE=1 SV=1	TRUE	0.692445	0.49859	134647	130676	134292	131847	14310.8	9549	3970.98	1.03039	0.0130008	-0.302256	0.302256
1287	1287	tr|A0A0J9YX62|A0A0J9YX62_HUMAN	N/A	N/A	DnaJ homolog subfamily B member 6 OS=Homo sapiens GN=DNAJB6 PE=1 SV=1	TRUE	0.419989	0.68008	173782	168612	175049	167636	18660.4	31863.9	5169.48	1.03066	0.013115	-0.16744	0.16744
2084	2084	tr|A8MYV2|A8MYV2_HUMAN	N/A	N/A	LUC7-like (S. cerevisiae) OS=Homo sapiens GN=LUC7L PE=1 SV=1	TRUE	0.18597	0.85481	26742.7	25945.2	28117.5	28423.4	7640.41	10351.6	797.555	1.03074	0.0131491	-0.0681304	0.0681304
931	931	sp|Q8NCW5|NNRE_HUMAN	N/A	N/A	NAD(P)H-hydrate epimerase OS=Homo sapiens GN=APOA1BP PE=1 SV=2	TRUE	0.408158	0.68857	234452	227458	236033	240831	27739.5	43283.2	6994.37	1.03075	0.0131534	-0.162052	0.162052
96	96	sp|P29401|TKT_HUMAN	N/A	N/A	Transketolase OS=Homo sapiens GN=TKT PE=1 SV=3	TRUE	0.767484	0.45397	3.45688e+06	3.35333e+06	3.46194e+06	3.36129e+06	334033	228575	103547	1.03088	0.0132076	-0.342973	0.342973
1421	1421	sp|Q9BY32|ITPA_HUMAN	N/A	N/A	Inosine triphosphate pyrophosphatase OS=Homo sapiens GN=ITPA PE=1 SV=2	TRUE	0.655506	0.52146	139545	135361	141858	135019	12365.9	14616.3	4183.35	1.03091	0.0132187	-0.282779	0.282779
497	497	sp|P36405|ARL3_HUMAN	N/A	N/A	ADP-ribosylation factor-like protein 3 OS=Homo sapiens GN=ARL3 PE=1 SV=2	TRUE	1.4471	0.16718	1.66354e+06	1.61362e+06	1.67642e+06	1.61446e+06	65077.3	80489.6	49928.2	1.03094	0.0132342	-0.776816	0.776816
944	944	sp|Q14011|CIRBP_HUMAN	N/A	N/A	Cold-inducible RNA-binding protein OS=Homo sapiens GN=CIRBP PE=1 SV=1	TRUE	0.923533	0.36945	1.33815e+06	1.29795e+06	1.33534e+06	1.33933e+06	85969.4	98303.6	40202.1	1.03097	0.0132475	-0.432444	0.432444
763	763	sp|P18085|ARF4_HUMAN	N/A	N/A	ADP-ribosylation factor 4 OS=Homo sapiens GN=ARF4 PE=1 SV=3	TRUE	1.73088	0.10271	1.34721e+06	1.30655e+06	1.37223e+06	1.30702e+06	62498.8	32544.4	40655.1	1.03112	0.0133076	-0.988387	0.988387
723	723	sp|Q8WXF7|ATLA1_HUMAN	N/A	N/A	Atlastin-1 OS=Homo sapiens GN=ATL1 PE=1 SV=1	TRUE	0.296753	0.77047	343183	332825	376603	348461	74284	73800.9	10357.9	1.03112	0.0133097	-0.113244	0.113244
1978	1978	sp|Q8NFH5|NUP53_HUMAN	N/A	N/A	Nucleoporin NUP53 OS=Homo sapiens GN=NUP35 PE=1 SV=1	TRUE	0.281877	0.78165	42652.5	41362.1	43073.5	43799.4	1945.35	13594.8	1290.36	1.0312	0.0133415	-0.106988	0.106988
2079	2079	sp|Q14232|EI2BA_HUMAN	N/A	N/A	Translation initiation factor eIF-2B subunit alpha OS=Homo sapiens GN=EIF2B1 PE=1 SV=1	TRUE	0.539127	0.59722	125133	121313	121263	115414	12497.4	17194.4	3819.97	1.03149	0.0134644	-0.223866	0.223866
1663	1663	sp|Q9NTJ5|SAC1_HUMAN	N/A	N/A	Phosphatidylinositide phosphatase SAC1 OS=Homo sapiens GN=SACM1L PE=1 SV=2	TRUE	0.549581	0.5902	206065	199773	198671	198755	27696.7	20312.2	6292.09	1.0315	0.0134676	-0.229001	0.229001
411	411	tr|F6TLX2|F6TLX2_HUMAN	N/A	N/A	Glyoxalase domain-containing protein 4 OS=Homo sapiens GN=GLOD4 PE=1 SV=1	TRUE	1.41697	0.17567	1.94548e+06	1.8843e+06	1.93271e+06	1.91461e+06	98923.7	83618.7	61180	1.03247	0.0138767	-0.755302	0.755302
59	59	sp|P50990|TCPQ_HUMAN	N/A	N/A	T-complex protein 1 subunit theta OS=Homo sapiens GN=CCT8 PE=1 SV=4	TRUE	1.66844	0.11468	4.12752e+06	3.9973e+06	4.14639e+06	3.91267e+06	71725.8	222895	130222	1.03258	0.0139227	-0.940512	0.940512
1160	1160	sp|O15511|ARPC5_HUMAN	N/A	N/A	Actin-related protein 2/3 complex subunit 5 OS=Homo sapiens GN=ARPC5 PE=1 SV=3	TRUE	1.63899	0.12073	1.61728e+06	1.5662e+06	1.60535e+06	1.57833e+06	62238.6	69780.1	51083.9	1.03262	0.0139391	-0.918185	0.918185
1009	1009	sp|P46108|CRK_HUMAN	N/A	N/A	Adapter molecule crk OS=Homo sapiens GN=CRK PE=1 SV=2	TRUE	1.05792	0.3058	481534	466249	479230	466061	17340.1	39724.6	15284.9	1.03278	0.0140089	-0.514563	0.514563
1719	1719	sp|Q9UQ03|COR2B_HUMAN	N/A	N/A	Coronin-2B OS=Homo sapiens GN=CORO2B PE=1 SV=4	TRUE	0.27012	0.79052	54272.5	52525.1	55604.7	53338.9	8634.59	17380.1	1747.39	1.03327	0.0142129	-0.102087	0.102087
1728	1728	sp|Q9H074|PAIP1_HUMAN	N/A	N/A	Polyadenylate-binding protein-interacting protein 1 OS=Homo sapiens GN=PAIP1 PE=1 SV=1	TRUE	1.70877	0.10682	184019	178041	185419	179489	6146.15	8506.9	5977.77	1.03358	0.0143421	-0.971347	0.971347
869	869	sp|P37108|SRP14_HUMAN	N/A	N/A	Signal recognition particle 14 kDa protein OS=Homo sapiens GN=SRP14 PE=1 SV=2	TRUE	0.808293	0.43078	1.8421e+06	1.78181e+06	1.83527e+06	1.84392e+06	89080	205268	60288.8	1.03384	0.0144515	-0.365744	0.365744
1933	1933	tr|H0YJ34|H0YJ34_HUMAN	N/A	N/A	Fermitin family homolog 2 (Fragment) OS=Homo sapiens GN=FERMT2 PE=1 SV=1	TRUE	0.0535992	0.95792	5237.21	5063.32	1538.65	1556.67	6083.58	7596.77	173.884	1.03434	0.0146641	-0.0186708	0.0186708
651	651	tr|Q5VWC4|Q5VWC4_HUMAN	N/A	N/A	26S proteasome non-ATPase regulatory subunit 4 OS=Homo sapiens GN=PSMD4 PE=1 SV=1	TRUE	0.899974	0.38148	392374	379284	398346	383594	34414.7	26822.7	13089.5	1.03451	0.0147351	-0.418528	0.418528
494	494	sp|Q9Y266|NUDC_HUMAN	N/A	N/A	Nuclear migration protein nudC OS=Homo sapiens GN=NUDC PE=1 SV=1	TRUE	2.44389	0.02649	917833	887093	925728	887722	30090.5	22771.1	30740.5	1.03465	0.0147947	-1.57692	1.57692
45	45	sp|P42704|LPPRC_HUMAN	N/A	N/A	Leucine-rich PPR motif-containing protein, mitochondrial OS=Homo sapiens GN=LRPPRC PE=1 SV=3	TRUE	1.069	0.30093	637924	616406	640294	605379	29702	52576.5	21517.7	1.03491	0.0149019	-0.521535	0.521535
825	825	sp|Q96BM9|ARL8A_HUMAN	N/A	N/A	ADP-ribosylation factor-like protein 8A OS=Homo sapiens GN=ARL8A PE=1 SV=1	TRUE	0.912937	0.37483	210725	203586	205609	212395	15674.5	17451.8	7138.42	1.03506	0.0149669	-0.426166	0.426166
1282	1282	sp|P84103|SRSF3_HUMAN	N/A	N/A	Serine/arginine-rich splicing factor 3 OS=Homo sapiens GN=SRSF3 PE=1 SV=1	TRUE	1.56884	0.13625	2.01726e+06	1.94892e+06	2.01486e+06	1.94088e+06	99551.2	84663.8	68341	1.03507	0.0149681	-0.865663	0.865663
364	364	sp|Q92747|ARC1A_HUMAN	N/A	N/A	Actin-related protein 2/3 complex subunit 1A OS=Homo sapiens GN=ARPC1A PE=1 SV=2	TRUE	1.74562	0.10005	2.17859e+06	2.1043e+06	2.21153e+06	2.09795e+06	97600.3	82330.2	74298	1.03531	0.0150695	-0.999783	0.999783
166	166	sp|Q9Y2A7|NCKP1_HUMAN	N/A	N/A	Nck-associated protein 1 OS=Homo sapiens GN=NCKAP1 PE=1 SV=1	TRUE	1.27764	0.2196	701926	677837	707337	685783	34032	45178.8	24088.8	1.03554	0.0151659	-0.658368	0.658368
806	806	sp|P61758|PFD3_HUMAN	N/A	N/A	Prefoldin subunit 3 OS=Homo sapiens GN=VBP1 PE=1 SV=3	TRUE	0.88681	0.38832	919092	887049	874600	911172	87959.8	63350.6	32042.9	1.03612	0.0154113	-0.41081	0.41081
532	532	sp|Q13618|CUL3_HUMAN	N/A	N/A	Cullin-3 OS=Homo sapiens GN=CUL3 PE=1 SV=2	TRUE	0.551575	0.58886	271553	262005	272082	259821	30264.1	42201.8	9548.09	1.03644	0.0155452	-0.229988	0.229988
369	369	sp|P62191|PRS4_HUMAN	N/A	N/A	26S protease regulatory subunit 4 OS=Homo sapiens GN=PSMC1 PE=1 SV=1	TRUE	1.86395	0.08078	879894	848869	883977	830161	39829.1	30119.1	31025.5	1.03655	0.0155899	-1.0927	1.0927
1734	1734	tr|E7ESZ7|E7ESZ7_HUMAN	N/A	N/A	NADH dehydrogenase [ubiquinone] 1 alpha subcomplex subunit 10, mitochondrial OS=Homo sapiens GN=NDUFA10 PE=1 SV=1	TRUE	0.732227	0.47462	75191.7	72537.3	76358.5	71590	10036	4189.52	2654.42	1.03659	0.0156086	-0.323654	0.323654
739	739	sp|Q16543|CDC37_HUMAN	N/A	N/A	Hsp90 co-chaperone Cdc37 OS=Homo sapiens GN=CDC37 PE=1 SV=1	TRUE	0.687082	0.50187	681390	657299	693670	688949	51550.7	91694.7	24091.9	1.03665	0.0156334	-0.299409	0.299409
725	725	tr|A0A087X082|A0A087X082_HUMAN	N/A	N/A	Caprin-1 OS=Homo sapiens GN=CAPRIN1 PE=1 SV=1	TRUE	1.54401	0.14213	496557	478954	499149	472177	24733.1	23623.9	17603	1.03675	0.0156753	-0.847314	0.847314
738	738	sp|Q9UIA9|XPO7_HUMAN	N/A	N/A	Exportin-7 OS=Homo sapiens GN=XPO7 PE=1 SV=3	TRUE	0.591343	0.56255	346753	334426	359141	346686	42420.1	45952.3	12327.2	1.03686	0.0157205	-0.249839	0.249839
1213	1213	sp|Q15424|SAFB1_HUMAN	N/A	N/A	Scaffold attachment factor B1 OS=Homo sapiens GN=SAFB PE=1 SV=4	TRUE	1.54963	0.14078	337243	325211	346021	327189	16749.1	16187.2	12031.8	1.037	0.0157775	-0.851459	0.851459
1219	1219	sp|O43809|CPSF5_HUMAN	N/A	N/A	Cleavage and polyadenylation specificity factor subunit 5 OS=Homo sapiens GN=NUDT21 PE=1 SV=1	TRUE	1.06776	0.30147	704765	679568	713117	689464	46948.8	52983.5	25196.2	1.03708	0.0158109	-0.520756	0.520756
1516	1516	sp|O15217|GSTA4_HUMAN	N/A	N/A	Glutathione S-transferase A4 OS=Homo sapiens GN=GSTA4 PE=1 SV=1	TRUE	0.630765	0.5371	362842	349854	379162	363589	38482.4	48320	12987.8	1.03712	0.0158304	-0.269945	0.269945
1357	1357	sp|P62820|RAB1A_HUMAN	N/A	N/A	Ras-related protein Rab-1A OS=Homo sapiens GN=RAB1A PE=1 SV=3	TRUE	1.23104	0.2361	427638	412195	422108	417354	29161	23789.5	15442.9	1.03746	0.0159734	-0.626904	0.626904
363	363	sp|Q9BWD1|THIC_HUMAN	N/A	N/A	Acetyl-CoA acetyltransferase, cytosolic OS=Homo sapiens GN=ACAT2 PE=1 SV=2	TRUE	1.27846	0.21932	1.34377e+06	1.29515e+06	1.36638e+06	1.26558e+06	48871.6	103105	48624.6	1.03754	0.0160064	-0.658922	0.658922
1389	1389	sp|Q9BYV8|CEP41_HUMAN	N/A	N/A	Centrosomal protein of 41 kDa OS=Homo sapiens GN=CEP41 PE=1 SV=1	TRUE	0.265508	0.79401	75572.2	72802.1	71217.8	53780.7	16075.3	26855.7	2770.07	1.03805	0.016218	-0.100174	0.100174
1052	1052	sp|Q9UHB9|SRP68_HUMAN	N/A	N/A	Signal recognition particle subunit SRP68 OS=Homo sapiens GN=SRP68 PE=1 SV=2	TRUE	0.447578	0.66046	89366.3	86083.6	86974.2	87285.2	21364	5265.35	3282.72	1.03813	0.0162535	-0.180153	0.180153
1104	1104	sp|Q96AG4|LRC59_HUMAN	N/A	N/A	Leucine-rich repeat-containing protein 59 OS=Homo sapiens GN=LRRC59 PE=1 SV=1	TRUE	1.01607	0.32472	262700	253036	251097	246659	24040.9	15369.1	9664.06	1.03819	0.0162778	-0.488491	0.488491
791	791	tr|V9GYD9|V9GYD9_HUMAN	N/A	N/A	CUGBP Elav-like family member 2 OS=Homo sapiens GN=CELF2 PE=1 SV=1	TRUE	1.52683	0.14633	770339	741941	766747	728911	21978.2	51286	28397.5	1.03827	0.0163122	-0.834667	0.834667
655	655	tr|F8WJN3|F8WJN3_HUMAN	N/A	N/A	Cleavage and polyadenylation-specificity factor subunit 6 OS=Homo sapiens GN=CPSF6 PE=1 SV=1	TRUE	2.04792	0.05735	585805	564198	582405	554907	19045.7	25280.3	21606.7	1.0383	0.0163213	-1.24147	1.24147
503	503	sp|P23368|MAOM_HUMAN	N/A	N/A	NAD-dependent malic enzyme, mitochondrial OS=Homo sapiens GN=ME2 PE=1 SV=1	TRUE	1.52324	0.14722	616016	593266	624915	575391	30005.9	33274.8	22750.1	1.03835	0.0163426	-0.832033	0.832033
1529	1529	sp|Q3KQU3|MA7D1_HUMAN	N/A	N/A	MAP7 domain-containing protein 1 OS=Homo sapiens GN=MAP7D1 PE=1 SV=1	TRUE	0.331031	0.74492	30928.1	29775.5	33531.7	29574.7	10080.4	2736.5	1152.56	1.03871	0.0164936	-0.12789	0.12789
933	933	tr|F8W031|F8W031_HUMAN	N/A	N/A	Uncharacterized protein (Fragment) OS=Homo sapiens PE=1 SV=1	TRUE	0.539832	0.59675	710555	684073	740623	722035	98556	109294	26482	1.03871	0.0164953	-0.224208	0.224208
505	505	tr|G3V5Z7|G3V5Z7_HUMAN	N/A	N/A	Proteasome subunit alpha type OS=Homo sapiens GN=PSMA6 PE=1 SV=1	TRUE	1.65385	0.11764	1.5032e+06	1.44708e+06	1.49043e+06	1.44842e+06	89844	47852.7	56116.8	1.03878	0.0165233	-0.929445	0.929445
1720	1720	sp|P32322|P5CR1_HUMAN	N/A	N/A	Pyrroline-5-carboxylate reductase 1, mitochondrial OS=Homo sapiens GN=PYCR1 PE=1 SV=2	TRUE	0.116777	0.90849	22729.2	21878.5	32731.3	20953.7	15485.7	15421.4	850.711	1.03888	0.0165668	-0.0416798	0.0416798
270	270	sp|Q9Y6G9|DC1L1_HUMAN	N/A	N/A	Cytoplasmic dynein 1 light intermediate chain 1 OS=Homo sapiens GN=DYNC1LI1 PE=1 SV=3	TRUE	1.16365	0.26163	1.34874e+06	1.29811e+06	1.34746e+06	1.35511e+06	33604.4	126143	50635.3	1.03901	0.0166185	-0.582312	0.582312
1565	1565	sp|P54619|AAKG1_HUMAN	N/A	N/A	5'-AMP-activated protein kinase subunit gamma-1 OS=Homo sapiens GN=PRKAG1 PE=1 SV=1	TRUE	1.26841	0.2228	130687	125770	128786	125315	9075.27	7270.96	4916.65	1.03909	0.0166541	-0.652085	0.652085
987	987	sp|Q9NR28|DBLOH_HUMAN	N/A	N/A	Diablo homolog, mitochondrial OS=Homo sapiens GN=DIABLO PE=1 SV=1	TRUE	3.01485	0.00822	530110	510026	534340	510784	14945	13268.5	20084.1	1.03938	0.0167738	-2.08513	2.08513
416	416	sp|Q15907|RB11B_HUMAN	N/A	N/A	Ras-related protein Rab-11B OS=Homo sapiens GN=RAB11B PE=1 SV=4	TRUE	1.85034	0.08282	4.33875e+06	4.17375e+06	4.2728e+06	4.19332e+06	204859	172045	165001	1.03953	0.0168383	-1.08186	1.08186
1249	1249	tr|H3BTL1|H3BTL1_HUMAN	N/A	N/A	Microtubule-associated protein 1 light chain 3 beta, isoform CRA_f OS=Homo sapiens GN=MAP1LC3B PE=3 SV=1	TRUE	1.12356	0.27777	563358	541861	570110	523799	22835.9	52660.7	21497.1	1.03967	0.0168966	-0.556315	0.556315
887	887	sp|Q16537|2A5E_HUMAN	N/A	N/A	Serine/threonine-protein phosphatase 2A 56 kDa regulatory subunit epsilon isoform OS=Homo sapiens GN=PPP2R5E PE=1 SV=1	TRUE	1.05584	0.30672	366450	352440	372622	353166	20340.2	34215.5	14009.2	1.03975	0.0169286	-0.513258	0.513258
246	246	sp|Q15365|PCBP1_HUMAN	N/A	N/A	Poly(rC)-binding protein 1 OS=Homo sapiens GN=PCBP1 PE=1 SV=2	TRUE	2.35187	0.03182	2.38423e+06	2.2928e+06	2.37496e+06	2.30192e+06	78865.8	85914	91427.8	1.03988	0.0169816	-1.4973	1.4973
319	319	sp|O43242|PSMD3_HUMAN	N/A	N/A	26S proteasome non-ATPase regulatory subunit 3 OS=Homo sapiens GN=PSMD3 PE=1 SV=2	TRUE	1.00528	0.32972	1.0209e+06	981654	1.00874e+06	963877	90836.6	73938.2	39247.8	1.03998	0.0170255	-0.481855	0.481855
336	336	sp|O15144|ARPC2_HUMAN	N/A	N/A	Actin-related protein 2/3 complex subunit 2 OS=Homo sapiens GN=ARPC2 PE=1 SV=1	TRUE	0.733346	0.47396	2.38493e+06	2.29276e+06	2.36679e+06	2.4415e+06	80679.8	368313	92168.4	1.0402	0.0171167	-0.324258	0.324258
638	638	sp|O60488|ACSL4_HUMAN	N/A	N/A	Long-chain-fatty-acid--CoA ligase 4 OS=Homo sapiens GN=ACSL4 PE=1 SV=2	TRUE	1.66849	0.11467	363717	349527	355895	349633	16531.9	19433.9	14190.1	1.0406	0.017283	-0.94055	0.94055
1341	1341	sp|Q9HB90|RRAGC_HUMAN	N/A	N/A	Ras-related GTP-binding protein C OS=Homo sapiens GN=RRAGC PE=1 SV=1	TRUE	1.31136	0.20824	241075	231663	239971	223578	14561.1	15861.9	9412.07	1.04063	0.0172956	-0.681436	0.681436
251	251	tr|E9PJP2|E9PJP2_HUMAN	N/A	N/A	Protein SOGA3 OS=Homo sapiens GN=SOGA3 PE=1 SV=1	TRUE	0.829224	0.41918	636923	612008	650413	611933	61039.1	66324.7	24914.7	1.04071	0.0173296	-0.377599	0.377599
215	215	sp|Q1KMD3|HNRL2_HUMAN	N/A	N/A	Heterogeneous nuclear ribonucleoprotein U-like protein 2 OS=Homo sapiens GN=HNRNPUL2 PE=1 SV=1	TRUE	2.47008	0.02514	1.56493e+06	1.50365e+06	1.572e+06	1.4915e+06	35307.9	65518.2	61279.8	1.04075	0.0173481	-1.59963	1.59963
1004	1004	sp|P28331|NDUS1_HUMAN	N/A	N/A	NADH-ubiquinone oxidoreductase 75 kDa subunit, mitochondrial OS=Homo sapiens GN=NDUFS1 PE=1 SV=3	TRUE	0.987444	0.33812	210310	202017	215898	198172	18320.3	17295.9	8292.84	1.04105	0.0174717	-0.470929	0.470929
1360	1360	sp|Q9NS86|LANC2_HUMAN	N/A	N/A	LanC-like protein 2 OS=Homo sapiens GN=LANCL2 PE=1 SV=1	TRUE	1.54526	0.14183	232960	223737	239097	224727	14696.5	10228.1	9222.82	1.04122	0.0175432	-0.848232	0.848232
1820	1820	sp|P07910|HNRPC_HUMAN	N/A	N/A	Heterogeneous nuclear ribonucleoproteins C1/C2 OS=Homo sapiens GN=HNRNPC PE=1 SV=4	TRUE	0.792245	0.43981	32820.6	31520.6	33259.5	31690.1	1961.24	4515.1	1299.98	1.04124	0.0175518	-0.356735	0.356735
125	125	sp|Q99460|PSMD1_HUMAN	N/A	N/A	26S proteasome non-ATPase regulatory subunit 1 OS=Homo sapiens GN=PSMD1 PE=1 SV=2	TRUE	1.87114	0.07973	1.18207e+06	1.13518e+06	1.18171e+06	1.12023e+06	45075.5	60152.3	46882.9	1.0413	0.0175758	-1.09838	1.09838
705	705	sp|Q15819|UB2V2_HUMAN	N/A	N/A	Ubiquitin-conjugating enzyme E2 variant 2 OS=Homo sapiens GN=UBE2V2 PE=1 SV=4	TRUE	3.42389	0.00348	1.06201e+06	1.01976e+06	1.06102e+06	1.00377e+06	15439.3	33642.3	42246.2	1.04143	0.017629	-2.45842	2.45842
1400	1400	sp|Q9ULP9|TBC24_HUMAN	N/A	N/A	TBC1 domain family member 24 OS=Homo sapiens GN=TBC1D24 PE=1 SV=2	TRUE	1.42119	0.17446	158792	152471	154858	152152	10299.6	8484.28	6321.52	1.04146	0.0176428	-0.758304	0.758304
261	261	tr|A0A087X2I1|A0A087X2I1_HUMAN	N/A	N/A	26S protease regulatory subunit 10B OS=Homo sapiens GN=PSMC6 PE=1 SV=1	TRUE	1.73968	0.10111	1.39702e+06	1.34112e+06	1.41387e+06	1.337e+06	74399.4	61288	55897.2	1.04168	0.0177341	-0.995206	0.995206
1505	1505	tr|F2Z2C0|F2Z2C0_HUMAN	N/A	N/A	Exosome complex exonuclease RRP44 OS=Homo sapiens GN=DIS3 PE=1 SV=1	TRUE	1.25474	0.22759	64932.7	62309.7	65097.6	63864	3931.55	4886.15	2623.03	1.0421	0.017908	-0.642847	0.642847
206	206	tr|A0A0A0MS41|A0A0A0MS41_HUMAN	N/A	N/A	Sideroflexin OS=Homo sapiens GN=SFXN3 PE=1 SV=1	TRUE	1.47273	0.16022	1.3654e+06	1.30971e+06	1.34871e+06	1.29107e+06	56214.5	98519.8	55683.6	1.04252	0.0180827	-0.795283	0.795283
1091	1091	tr|E9PF59|E9PF59_HUMAN	N/A	N/A	Dipeptidyl aminopeptidase-like protein 6 OS=Homo sapiens GN=DPP6 PE=1 SV=1	TRUE	0.663311	0.51658	350112	335825	338347	369486	18771.9	61833.4	14287.7	1.04255	0.0180949	-0.286862	0.286862
250	250	sp|Q01581|HMCS1_HUMAN	N/A	N/A	Hydroxymethylglutaryl-CoA synthase, cytoplasmic OS=Homo sapiens GN=HMGCS1 PE=1 SV=2	TRUE	1.81391	0.08849	2.13976e+06	2.05221e+06	2.10996e+06	2.10527e+06	97813.4	106774	87553.6	1.04266	0.018144	-1.05311	1.05311
878	878	sp|P49720|PSB3_HUMAN	N/A	N/A	Proteasome subunit beta type-3 OS=Homo sapiens GN=PSMB3 PE=1 SV=2	TRUE	2.37619	0.03032	620278	594747	613926	591678	27827.6	16267.7	25531.2	1.04293	0.0182542	-1.51827	1.51827
647	647	tr|H0YA96|H0YA96_HUMAN	N/A	N/A	Heterogeneous nuclear ribonucleoprotein D0 (Fragment) OS=Homo sapiens GN=HNRNPD PE=1 SV=1	TRUE	2.87396	0.01102	5.5567e+06	5.32703e+06	5.54473e+06	5.33976e+06	178860	159633	229665	1.04311	0.0183314	-1.95782	1.95782
582	582	sp|Q99436|PSB7_HUMAN	N/A	N/A	Proteasome subunit beta type-7 OS=Homo sapiens GN=PSMB7 PE=1 SV=1	TRUE	0.49288	0.62879	1.55281e+06	1.4885e+06	1.48012e+06	1.45996e+06	300955	250337	64314.5	1.04321	0.0183708	-0.201494	0.201494
1996	1996	sp|Q96E39|RMXL1_HUMAN	N/A	N/A	RNA binding motif protein, X-linked-like-1 OS=Homo sapiens GN=RBMXL1 PE=1 SV=1	TRUE	1.44131	0.16878	184643	176742	184306	174165	10280.2	12836.9	7901.25	1.04471	0.0189937	-0.772679	0.772679
1981	1981	sp|Q93034|CUL5_HUMAN	N/A	N/A	Cullin-5 OS=Homo sapiens GN=CUL5 PE=1 SV=4	TRUE	1.73985	0.10108	106968	102388	105716	104087	4651.57	6382.14	4580.08	1.04473	0.0190051	-0.995335	0.995335
568	568	sp|Q9P0M6|H2AW_HUMAN	N/A	N/A	Core histone macro-H2A.2 OS=Homo sapiens GN=H2AFY2 PE=1 SV=3	TRUE	0.974122	0.34449	1.78673e+06	1.71002e+06	1.8127e+06	1.69732e+06	210075	108130	76718.6	1.04486	0.0190599	-0.462823	0.462823
1769	1769	sp|P15531|NDKA_HUMAN	N/A	N/A	Nucleoside diphosphate kinase A OS=Homo sapiens GN=NME1 PE=1 SV=1	TRUE	0.6095	0.55075	643006	615184	668445	573837	83970.4	108177	27822.2	1.04523	0.0192101	-0.259045	0.259045
802	802	tr|B4DHE8|B4DHE8_HUMAN	N/A	N/A	RNA-binding protein Musashi homolog 2 OS=Homo sapiens GN=MSI2 PE=1 SV=1	TRUE	1.40575	0.17892	300614	287407	303199	283954	21402.4	18336.5	13206.1	1.04595	0.0195106	-0.747341	0.747341
111	111	sp|P49411|EFTU_HUMAN	N/A	N/A	Elongation factor Tu, mitochondrial OS=Homo sapiens GN=TUFM PE=1 SV=2	TRUE	1.91222	0.07392	3.283e+06	3.13833e+06	3.19303e+06	3.10577e+06	198079	110819	144673	1.0461	0.0195727	-1.13124	1.13124
202	202	sp|Q13409|DC1I2_HUMAN	N/A	N/A	Cytoplasmic dynein 1 intermediate chain 2 OS=Homo sapiens GN=DYNC1I2 PE=1 SV=3	TRUE	2.52881	0.02234	1.15915e+06	1.10752e+06	1.14307e+06	1.10996e+06	48838.1	36971	51633.1	1.04662	0.0197892	-1.65092	1.65092
402	402	sp|O75475|PSIP1_HUMAN	N/A	N/A	PC4 and SFRS1-interacting protein OS=Homo sapiens GN=PSIP1 PE=1 SV=1	TRUE	1.32152	0.20491	1.12953e+06	1.07917e+06	1.15548e+06	1.0918e+06	46346.1	104514	50362.8	1.04667	0.019809	-0.688437	0.688437
136	136	sp|P09936|UCHL1_HUMAN	N/A	N/A	Ubiquitin carboxyl-terminal hydrolase isozyme L1 OS=Homo sapiens GN=UCHL1 PE=1 SV=2	TRUE	2.18411	0.04419	2.22302e+07	2.12369e+07	2.23501e+07	2.07352e+07	633195	1.20851e+06	993297	1.04677	0.0198522	-1.35468	1.35468
1538	1538	sp|Q9NPQ8|RIC8A_HUMAN	N/A	N/A	Synembryn-A OS=Homo sapiens GN=RIC8A PE=1 SV=3	TRUE	0.909761	0.37645	308959	295146	307480	302809	21866.4	39958.6	13813.3	1.0468	0.0198644	-0.424293	0.424293
40	40	sp|P48643|TCPE_HUMAN	N/A	N/A	T-complex protein 1 subunit epsilon OS=Homo sapiens GN=CCT5 PE=1 SV=1	TRUE	1.96854	0.06658	3.26268e+06	3.11663e+06	3.24573e+06	3.16758e+06	77807	208534	146051	1.04686	0.0198893	-1.17666	1.17666
345	345	sp|P47755|CAZA2_HUMAN	N/A	N/A	F-actin-capping protein subunit alpha-2 OS=Homo sapiens GN=CAPZA2 PE=1 SV=3	TRUE	1.63351	0.12188	860649	821819	837063	820230	61078.4	36809.6	38830.1	1.04725	0.0200499	-0.914068	0.914068
1597	1597	sp|P48739|PIPNB_HUMAN	N/A	N/A	Phosphatidylinositol transfer protein beta isoform OS=Homo sapiens GN=PITPNB PE=1 SV=2	TRUE	1.22006	0.24012	87784.5	83807.1	85803.6	84130.9	7504.71	6271.08	3977.38	1.04746	0.0201369	-0.619572	0.619572
960	960	sp|P10606|COX5B_HUMAN	N/A	N/A	Cytochrome c oxidase subunit 5B, mitochondrial OS=Homo sapiens GN=COX5B PE=1 SV=2	TRUE	2.54128	0.02178	800286	764016	817636	773748	33279.2	26941.1	36270.3	1.04747	0.0201429	-1.66194	1.66194
344	344	tr|J3KQ32|J3KQ32_HUMAN	N/A	N/A	Obg-like ATPase 1 OS=Homo sapiens GN=OLA1 PE=1 SV=1	TRUE	3.19514	0.00563	1.65266e+06	1.57635e+06	1.6366e+06	1.58153e+06	57803.4	42344.4	76314.8	1.04841	0.0205322	-2.24949	2.24949
1494	1494	sp|Q9UNF1|MAGD2_HUMAN	N/A	N/A	Melanoma-associated antigen D2 OS=Homo sapiens GN=MAGED2 PE=1 SV=2	TRUE	1.9962	0.06322	231093	220409	232302	217790	9309.21	13083.6	10684.6	1.04848	0.0205587	-1.19915	1.19915
164	164	sp|P24821|TENA_HUMAN	N/A	N/A	Tenascin OS=Homo sapiens GN=TNC PE=1 SV=3	TRUE	0.911943	0.37533	614625	586177	591694	581622	57681	73698.4	28448.7	1.04853	0.020582	-0.425587	0.425587
1959	1959	sp|P56537|IF6_HUMAN	N/A	N/A	Eukaryotic translation initiation factor 6 OS=Homo sapiens GN=EIF6 PE=1 SV=1	TRUE	0.19301	0.84938	63611.9	60665.8	77530.4	69776	34186.8	30465.3	2946.08	1.04856	0.0205943	-0.070898	0.070898
94	94	sp|P40227|TCPZ_HUMAN	N/A	N/A	T-complex protein 1 subunit zeta OS=Homo sapiens GN=CCT6A PE=1 SV=3	TRUE	2.99122	0.00864	2.93294e+06	2.79558e+06	2.93856e+06	2.80345e+06	91494.3	102997	137363	1.04914	0.0208317	-2.06349	2.06349
419	419	sp|P28074|PSB5_HUMAN	N/A	N/A	Proteasome subunit beta type-5 OS=Homo sapiens GN=PSMB5 PE=1 SV=3	TRUE	3.0245	0.00806	1.33302e+06	1.27051e+06	1.31992e+06	1.27927e+06	55462	27728.6	62513.7	1.0492	0.0208598	-2.09366	2.09366
1903	1903	tr|K7EPQ7|K7EPQ7_HUMAN	N/A	N/A	Protein YIF1B OS=Homo sapiens GN=YIF1B PE=1 SV=1	TRUE	1.04598	0.31111	118772	113186	116529	108615	11599.2	11050.9	5585.82	1.04935	0.0209207	-0.507086	0.507086
1886	1886	tr|R4GNA1|R4GNA1_HUMAN	N/A	N/A	Protein MINOS1-NBL1 (Fragment) OS=Homo sapiens GN=MINOS1-NBL1 PE=4 SV=1	TRUE	2.55616	0.02114	263414	250926	266182	249159	8330.49	12058.6	12488	1.04977	0.0210932	-1.6749	1.6749
310	310	sp|Q9UH03|SEPT3_HUMAN	N/A	N/A	Neuronal-specific septin-3 OS=Homo sapiens GN=SEPT3 PE=1 SV=3	TRUE	2.94947	0.00942	2.61553e+06	2.48908e+06	2.60884e+06	2.45794e+06	27729.1	125595	126453	1.0508	0.0215213	-2.02595	2.02595
354	354	tr|E9PFW3|E9PFW3_HUMAN	N/A	N/A	AP-2 complex subunit mu OS=Homo sapiens GN=AP2M1 PE=1 SV=1	TRUE	2.78056	0.01337	898705	854935	901768	867859	21776.2	41903.6	43769.7	1.0512	0.0216839	-1.87387	1.87387
152	152	tr|E7EVJ5|E7EVJ5_HUMAN	N/A	N/A	Cytoplasmic FMR1-interacting protein 2 OS=Homo sapiens GN=CYFIP2 PE=1 SV=1	TRUE	2.52155	0.02267	1.1982e+06	1.13963e+06	1.19667e+06	1.12604e+06	38529.6	58067.4	58573.5	1.0514	0.0217667	-1.64455	1.64455
835	835	sp|O96008|TOM40_HUMAN	N/A	N/A	Mitochondrial import receptor subunit TOM40 homolog OS=Homo sapiens GN=TOMM40 PE=1 SV=1	TRUE	1.65555	0.11729	1.02569e+06	975536	1.01307e+06	965023	55784.9	71758.9	50158.5	1.05142	0.0217747	-0.930739	0.930739
1461	1461	sp|Q96CS3|FAF2_HUMAN	N/A	N/A	FAS-associated factor 2 OS=Homo sapiens GN=FAF2 PE=1 SV=2	TRUE	1.88732	0.07739	44253.5	42089.4	44137	41496.4	2207.12	2638.6	2164.13	1.05142	0.0217752	-1.11132	1.11132
873	873	sp|Q9H8Y8|GORS2_HUMAN	N/A	N/A	Golgi reassembly-stacking protein 2 OS=Homo sapiens GN=GORASP2 PE=1 SV=3	TRUE	1.65712	0.11697	336955	320405	331381	323968	16609.4	24936.4	16550	1.05165	0.0218727	-0.931926	0.931926
212	212	sp|Q8N1G4|LRC47_HUMAN	N/A	N/A	Leucine-rich repeat-containing protein 47 OS=Homo sapiens GN=LRRC47 PE=1 SV=1	TRUE	1.79966	0.0908	1.26593e+06	1.2033e+06	1.26318e+06	1.21608e+06	65067.3	81656.2	62634.1	1.05205	0.0220372	-1.04191	1.04191
799	799	tr|J3KNF8|J3KNF8_HUMAN	N/A	N/A	Cytochrome b5 type B OS=Homo sapiens GN=CYB5B PE=1 SV=1	TRUE	2.5552	0.02118	1.00594e+06	956076	1.00703e+06	936016	35312.8	46697.3	49865.6	1.05216	0.0220803	-1.67407	1.67407
1435	1435	sp|Q96A72|MGN2_HUMAN	N/A	N/A	Protein mago nashi homolog 2 OS=Homo sapiens GN=MAGOHB PE=1 SV=1	TRUE	0.757809	0.45958	204864	194685	202719	191244	30948.1	25812.6	10179.8	1.05229	0.022135	-0.337639	0.337639
129	129	sp|O75083|WDR1_HUMAN	N/A	N/A	WD repeat-containing protein 1 OS=Homo sapiens GN=WDR1 PE=1 SV=4	TRUE	1.08164	0.29545	1.57769e+06	1.49862e+06	1.58125e+06	1.55355e+06	160328	149625	79067.6	1.05276	0.0223295	-0.529516	0.529516
1480	1480	sp|Q4G0N4|NAKD2_HUMAN	N/A	N/A	NAD kinase 2, mitochondrial OS=Homo sapiens GN=NADK2 PE=1 SV=2	TRUE	1.35403	0.19455	60592.1	57548	58913.6	56540.7	5737.24	3545.83	3044.09	1.0529	0.0223857	-0.710969	0.710969
577	577	sp|P00441|SODC_HUMAN	N/A	N/A	Superoxide dismutase [Cu-Zn] OS=Homo sapiens GN=SOD1 PE=1 SV=2	TRUE	2.2283	0.04055	2.98395e+06	2.8338e+06	2.99292e+06	2.81701e+06	153129	131959	150145	1.05298	0.0224216	-1.39201	1.39201
584	584	sp|P06748|NPM_HUMAN	N/A	N/A	Nucleophosmin OS=Homo sapiens GN=NPM1 PE=1 SV=2	TRUE	2.61589	0.01873	3.80087e+06	3.60886e+06	3.83499e+06	3.62024e+06	100255	196050	192003	1.0532	0.0225122	-1.72746	1.72746
1073	1073	sp|Q08752|PPID_HUMAN	N/A	N/A	Peptidyl-prolyl cis-trans isomerase D OS=Homo sapiens GN=PPID PE=1 SV=3	TRUE	0.878093	0.39289	367549	348924	359229	343801	42441.5	47410.3	18624.9	1.05338	0.0225843	-0.405729	0.405729
2061	2061	tr|Q5T6W2|Q5T6W2_HUMAN	N/A	N/A	Heterogeneous nuclear ribonucleoprotein K (Fragment) OS=Homo sapiens GN=HNRNPK PE=1 SV=1	TRUE	2.89564	0.01054	761161	722348	770758	728657	29575.3	27244.7	38812.7	1.05373	0.0227299	-1.97716	1.97716
520	520	sp|P12931|SRC_HUMAN	N/A	N/A	Proto-oncogene tyrosine-protein kinase Src OS=Homo sapiens GN=SRC PE=1 SV=3	TRUE	2.92447	0.00992	676980	642039	678147	628507	17064.1	31520.8	34940.9	1.05442	0.0230144	-2.00349	2.00349
113	113	sp|P55060|XPO2_HUMAN	N/A	N/A	Exportin-2 OS=Homo sapiens GN=CSE1L PE=1 SV=3	TRUE	1.71634	0.10539	799175	757730	794669	735924	31463.9	65252.2	41445	1.0547	0.0231274	-0.977201	0.977201
820	820	sp|Q86Y82|STX12_HUMAN	N/A	N/A	Syntaxin-12 OS=Homo sapiens GN=STX12 PE=1 SV=1	TRUE	0.501371	0.62294	718941	681526	828577	673340	218486	48826.9	37414.8	1.0549	0.0232107	-0.205554	0.205554
434	434	tr|A6XGL2|A6XGL2_HUMAN	N/A	N/A	Insulin OS=Homo sapiens GN=INS PE=2 SV=1	TRUE	1.92846	0.07173	2.53531e+06	2.40315e+06	2.49615e+06	2.43845e+06	124077	163935	132161	1.055	0.0232505	-1.1443	1.1443
1334	1334	sp|O95292|VAPB_HUMAN	N/A	N/A	Vesicle-associated membrane protein-associated protein B/C OS=Homo sapiens GN=VAPB PE=1 SV=3	TRUE	1.7506	0.09916	348651	330451	355073	326266	22580.3	21515.6	18200.1	1.05508	0.023284	-1.00366	1.00366
633	633	sp|P38117|ETFB_HUMAN	N/A	N/A	Electron transfer flavoprotein subunit beta OS=Homo sapiens GN=ETFB PE=1 SV=3	TRUE	2.41897	0.02785	990385	938681	985327	929277	53226.6	35758.4	51703.8	1.05508	0.023286	-1.55517	1.55517
458	458	sp|O43747|AP1G1_HUMAN	N/A	N/A	AP-1 complex subunit gamma-1 OS=Homo sapiens GN=AP1G1 PE=1 SV=5	TRUE	2.10805	0.05115	870569	824974	893285	852499	39325.4	51612.3	45595.1	1.05527	0.023363	-1.29115	1.29115
1235	1235	tr|J3KQ18|J3KQ18_HUMAN	N/A	N/A	D-dopachrome decarboxylase OS=Homo sapiens GN=DDT PE=1 SV=1	TRUE	0.354924	0.72728	620109	587617	728301	694412	191817	196544	32491.3	1.05529	0.0233732	-0.138298	0.138298
1940	1940	tr|F8WCZ3|F8WCZ3_HUMAN	N/A	N/A	Coiled-coil domain-containing protein 115 OS=Homo sapiens GN=CCDC115 PE=1 SV=1	TRUE	0.289559	0.77587	23610.2	22372.3	21580.1	22645.1	12699.9	1786.25	1237.85	1.05533	0.0233882	-0.110211	0.110211
188	188	sp|P51991|ROA3_HUMAN	N/A	N/A	Heterogeneous nuclear ribonucleoprotein A3 OS=Homo sapiens GN=HNRNPA3 PE=1 SV=2	TRUE	3.03266	0.00792	5.39982e+06	5.11565e+06	5.37113e+06	5.09351e+06	140758	243325	284165	1.05555	0.0234781	-2.10127	2.10127
1014	1014	sp|O95573|ACSL3_HUMAN	N/A	N/A	Long-chain-fatty-acid--CoA ligase 3 OS=Homo sapiens GN=ACSL3 PE=1 SV=3	TRUE	1.53074	0.14536	415090	393239	414517	403473	15604.9	39879.6	21850.8	1.05557	0.0234855	-0.837555	0.837555
44	44	sp|Q16555|DPYL2_HUMAN	N/A	N/A	Dihydropyrimidinase-related protein 2 OS=Homo sapiens GN=DPYSL2 PE=1 SV=1	TRUE	3.99874	0.00103	1.79031e+07	1.69561e+07	1.77869e+07	1.70408e+07	501958	502858	947052	1.05585	0.0236036	-2.98716	2.98716
1800	1800	sp|Q7KZ85|SPT6H_HUMAN	N/A	N/A	Transcription elongation factor SPT6 OS=Homo sapiens GN=SUPT6H PE=1 SV=2	TRUE	0.419835	0.68019	31490.4	29815.1	32211.6	33034.9	6621.03	9973.76	1675.33	1.05619	0.0237424	-0.16737	0.16737
1863	1863	sp|Q9NZ53|PDXL2_HUMAN	N/A	N/A	Podocalyxin-like protein 2 OS=Homo sapiens GN=PODXL2 PE=1 SV=1	TRUE	0.560061	0.5832	55629.1	52663.5	56202.1	53727.9	13743.2	7966.81	2965.59	1.05631	0.0237923	-0.234182	0.234182
210	210	sp|P05455|LA_HUMAN	N/A	N/A	Lupus La protein OS=Homo sapiens GN=SSB PE=1 SV=2	TRUE	1.58004	0.13366	1.49395e+06	1.41395e+06	1.39695e+06	1.40915e+06	147645	35667.5	79998.5	1.05658	0.0239015	-0.873999	0.873999
1931	1931	tr|A0A0A0MTH0|A0A0A0MTH0_HUMAN	N/A	N/A	Neuroligin-4, X-linked OS=Homo sapiens GN=NLGN4X PE=1 SV=1	TRUE	0.156033	0.87796	479918	454149	524487	160183	318079	379863	25768.8	1.05674	0.0239685	-0.0565253	0.0565253
1022	1022	tr|B1ALK7|B1ALK7_HUMAN	N/A	N/A	Rho guanine nucleotide exchange factor 7 OS=Homo sapiens GN=ARHGEF7 PE=1 SV=1	TRUE	0.268054	0.79208	181349	171429	210325	168925	84034.9	72556.5	9920.12	1.05787	0.0244312	-0.101231	0.101231
97	97	sp|P04075|ALDOA_HUMAN	N/A	N/A	Fructose-bisphosphate aldolase A OS=Homo sapiens GN=ALDOA PE=1 SV=2	TRUE	0.720724	0.48148	4.95915e+06	4.68773e+06	4.74409e+06	4.38646e+06	816392	780989	271424	1.0579	0.024445	-0.317422	0.317422
417	417	tr|A0A0A0MR39|A0A0A0MR39_HUMAN	N/A	N/A	Myelin expression factor 2 OS=Homo sapiens GN=MYEF2 PE=1 SV=1	TRUE	3.79022	0.00161	1.65552e+06	1.56481e+06	1.66288e+06	1.56977e+06	46328.9	54843.6	90703.2	1.05796	0.024471	-2.79317	2.79317
1329	1329	sp|P0CG38|POTEI_HUMAN	N/A	N/A	POTE ankyrin domain family member I OS=Homo sapiens GN=POTEI PE=3 SV=1	TRUE	1.64725	0.119	2.99543e+06	2.83031e+06	3.00515e+06	2.77617e+06	83273.4	288966	165123	1.05834	0.0246256	-0.924453	0.924453
1523	1523	sp|Q2TAY7|SMU1_HUMAN	N/A	N/A	WD40 repeat-containing protein SMU1 OS=Homo sapiens GN=SMU1 PE=1 SV=2	TRUE	0.908505	0.37709	80578.1	76111.3	79702.9	82478.5	7100.78	12928.2	4466.78	1.05869	0.0247678	-0.423555	0.423555
1185	1185	sp|P47813|IF1AX_HUMAN	N/A	N/A	Eukaryotic translation initiation factor 1A, X-chromosomal OS=Homo sapiens GN=EIF1AX PE=1 SV=2	TRUE	0.613629	0.54809	179380	169408	188752	187827	27696.9	40120.6	9971.94	1.05886	0.02484	-0.261148	0.261148
92	92	tr|G8JLD5|G8JLD5_HUMAN	N/A	N/A	Dynamin-1-like protein OS=Homo sapiens GN=DNM1L PE=1 SV=1	TRUE	0.743616	0.46789	1.28133e+06	1.2101e+06	1.23953e+06	1.22489e+06	79790.5	276099	71237.8	1.05887	0.0248425	-0.329856	0.329856
449	449	sp|Q9P0L0|VAPA_HUMAN	N/A	N/A	Vesicle-associated membrane protein-associated protein A OS=Homo sapiens GN=VAPA PE=1 SV=3	TRUE	1.92439	0.07228	2.37776e+06	2.24539e+06	2.38209e+06	2.24453e+06	177999	104401	132371	1.05895	0.0248764	-1.14098	1.14098
1248	1248	sp|Q9Y2V2|CHSP1_HUMAN	N/A	N/A	Calcium-regulated heat stable protein 1 OS=Homo sapiens GN=CARHSP1 PE=1 SV=2	TRUE	0.996596	0.33379	451318	426192	458927	428803	45120.2	60702.6	25125.8	1.05895	0.0248772	-0.476527	0.476527
464	464	sp|P17858|PFKAL_HUMAN	N/A	N/A	ATP-dependent 6-phosphofructokinase, liver type OS=Homo sapiens GN=PFKL PE=1 SV=6	TRUE	0.843897	0.41117	669598	632225	685807	589744	95857.7	91991	37372.6	1.05911	0.0249422	-0.385979	0.385979
804	804	sp|Q9NUQ9|FA49B_HUMAN	N/A	N/A	Protein FAM49B OS=Homo sapiens GN=FAM49B PE=1 SV=1	TRUE	2.09067	0.05287	480362	453320	478860	467295	20733.4	32800.5	27042.1	1.05965	0.0251638	-1.27679	1.27679
362	362	sp|O95782|AP2A1_HUMAN	N/A	N/A	AP-2 complex subunit alpha-1 OS=Homo sapiens GN=AP2A1 PE=1 SV=3	TRUE	4.24404	0.00062	1.02824e+06	969936	1.02626e+06	971587	36795.6	18568.1	58306.2	1.06011	0.0253523	-3.20761	3.20761
1869	1869	sp|O95168|NDUB4_HUMAN	N/A	N/A	NADH dehydrogenase [ubiquinone] 1 beta subcomplex subunit 4 OS=Homo sapiens GN=NDUFB4 PE=1 SV=3	TRUE	1.91593	0.07342	287711	271385	282941	270546	20782.3	14886.7	16326.2	1.06016	0.025371	-1.13419	1.13419
941	941	sp|Q9UHY7|ENOPH_HUMAN	N/A	N/A	Enolase-phosphatase E1 OS=Homo sapiens GN=ENOPH1 PE=1 SV=1	TRUE	2.69951	0.01579	846879	798792	843624	809038	16780.4	50736.3	48086.6	1.0602	0.0253874	-1.80162	1.80162
1140	1140	sp|O95674|CDS2_HUMAN	N/A	N/A	Phosphatidate cytidylyltransferase 2 OS=Homo sapiens GN=CDS2 PE=1 SV=1	TRUE	1.30712	0.20965	436311	411524	449660	414665	52951.5	20797.5	24787	1.06023	0.025401	-0.678505	0.678505
991	991	sp|P55010|IF5_HUMAN	N/A	N/A	Eukaryotic translation initiation factor 5 OS=Homo sapiens GN=EIF5 PE=1 SV=2	TRUE	3.08478	0.0071	669435	631387	667354	629064	20427.8	30852.6	38048.1	1.06026	0.0254129	-2.14874	2.14874
1060	1060	tr|Q86YQ0|Q86YQ0_HUMAN	N/A	N/A	HZGJ OS=Homo sapiens GN=HZGJ PE=2 SV=1	TRUE	0.5767	0.57217	682486	643556	780800	642991	198868	38262.3	38930.3	1.06049	0.0255076	-0.242475	0.242475
1776	1776	sp|P10644|KAP0_HUMAN	N/A	N/A	cAMP-dependent protein kinase type I-alpha regulatory subunit OS=Homo sapiens GN=PRKAR1A PE=1 SV=1	TRUE	0.432593	0.67108	18053.5	17021.8	20168.6	16060	6684.24	2551.13	1031.67	1.06061	0.0255551	-0.173226	0.173226
1755	1755	sp|O15066|KIF3B_HUMAN	N/A	N/A	Kinesin-like protein KIF3B OS=Homo sapiens GN=KIF3B PE=1 SV=1	TRUE	0.936376	0.363	49141.5	46318.1	50556.3	46514.1	7136.77	5557.99	2823.39	1.06096	0.0256976	-0.440093	0.440093
138	138	sp|Q7L099|RUFY3_HUMAN	N/A	N/A	Protein RUFY3 OS=Homo sapiens GN=RUFY3 PE=1 SV=1	TRUE	0.848067	0.40891	1.94821e+06	1.8362e+06	2.16207e+06	1.88185e+06	340637	202454	112018	1.06101	0.0257176	-0.388372	0.388372
1867	1867	sp|Q765P7|MTSSL_HUMAN	N/A	N/A	MTSS1-like protein OS=Homo sapiens GN=MTSS1L PE=1 SV=1	TRUE	0.108389	0.91503	6399.88	6031.69	1313.55	1065.2	6672.33	7702.62	368.187	1.06104	0.0257326	-0.0385647	0.0385647
123	123	sp|O43390|HNRPR_HUMAN	N/A	N/A	Heterogeneous nuclear ribonucleoprotein R OS=Homo sapiens GN=HNRNPR PE=1 SV=1	TRUE	2.77623	0.01349	2.73952e+06	2.58061e+06	2.74517e+06	2.60252e+06	73260	155311	158914	1.06158	0.0259527	-1.86999	1.86999
1244	1244	sp|P14927|QCR7_HUMAN	N/A	N/A	Cytochrome b-c1 complex subunit 7 OS=Homo sapiens GN=UQCRB PE=1 SV=2	TRUE	1.37447	0.18824	226587	213410	234132	210527	26691.3	10711.5	13176.8	1.06174	0.0260198	-0.725288	0.725288
780	780	tr|Q96C32|Q96C32_HUMAN	N/A	N/A	Polyubiquitin-C OS=Homo sapiens GN=UBC PE=1 SV=1	TRUE	3.52965	0.00278	6.90986e+06	6.50603e+06	6.89409e+06	6.50824e+06	191053	285143	403829	1.06207	0.0261531	-2.55596	2.55596
1330	1330	sp|Q8TAT6|NPL4_HUMAN	N/A	N/A	Nuclear protein localization protein 4 homolog OS=Homo sapiens GN=NPLOC4 PE=1 SV=3	TRUE	0.645415	0.52781	158918	149611	162654	157813	11587.5	41679.6	9306.95	1.06221	0.0262094	-0.277522	0.277522
957	957	sp|O75935|DCTN3_HUMAN	N/A	N/A	Dynactin subunit 3 OS=Homo sapiens GN=DCTN3 PE=1 SV=1	TRUE	1.07164	0.29978	695559	654715	672703	661908	97571.7	59613	40844.1	1.06238	0.0262817	-0.523197	0.523197
186	186	sp|P41250|SYG_HUMAN	N/A	N/A	Glycine--tRNA ligase OS=Homo sapiens GN=GARS PE=1 SV=3	TRUE	2.84362	0.01173	959986	903608	972160	903094	40235.3	43803.6	56377.6	1.06239	0.0262846	-1.9307	1.9307
1033	1033	tr|G5EA30|G5EA30_HUMAN	N/A	N/A	CUG triplet repeat, RNA binding protein 1, isoform CRA_c OS=Homo sapiens GN=CELF1 PE=1 SV=1	TRUE	2.717	0.01523	469139	441476	471792	443245	15015.3	26599.4	27663.4	1.06266	0.0263948	-1.8173	1.8173
594	594	sp|Q8IV08|PLD3_HUMAN	N/A	N/A	Phospholipase D3 OS=Homo sapiens GN=PLD3 PE=1 SV=1	TRUE	3.55142	0.00266	2.59288e+06	2.43921e+06	2.61743e+06	2.4292e+06	90198.5	93346.7	153664	1.063	0.0265322	-2.57512	2.57512
2053	2053	tr|D6RFG8|D6RFG8_HUMAN	N/A	N/A	Deoxycytidine kinase OS=Homo sapiens GN=DCK PE=1 SV=1	TRUE	0.671127	0.51171	66172.2	62228.2	64811	64985.5	8891.74	15223.1	3943.92	1.06338	0.0266878	-0.290976	0.290976
860	860	sp|P49589|SYCC_HUMAN	N/A	N/A	Cysteine--tRNA ligase, cytoplasmic OS=Homo sapiens GN=CARS PE=1 SV=3	TRUE	2.04953	0.05717	438812	412601	435396	406601	20793.6	32241.9	26210.4	1.06352	0.0267476	-1.24283	1.24283
2080	2080	sp|O00116|ADAS_HUMAN	N/A	N/A	Alkyldihydroxyacetonephosphate synthase, peroxisomal OS=Homo sapiens GN=AGPS PE=1 SV=1	TRUE	0.350343	0.73065	24224.6	22765.3	25664.8	22967.4	9590.64	8010.86	1459.31	1.0641	0.0269835	-0.136291	0.136291
1825	1825	sp|O00560|SDCB1_HUMAN	N/A	N/A	Syntenin-1 OS=Homo sapiens GN=SDCBP PE=1 SV=1	TRUE	1.05756	0.30596	612368	575428	635678	529238	49062.9	92593.8	36940.2	1.0642	0.0270216	-0.514335	0.514335
591	591	sp|Q99816|TS101_HUMAN	N/A	N/A	Tumor susceptibility gene 101 protein OS=Homo sapiens GN=TSG101 PE=1 SV=2	TRUE	1.02407	0.32104	405134	380660	396514	388604	59431.8	40101.5	24473.7	1.06429	0.0270612	-0.493441	0.493441
729	729	tr|A0A024RA52|A0A024RA52_HUMAN	N/A	N/A	Proteasome subunit alpha type OS=Homo sapiens GN=PSMA2 PE=1 SV=1	TRUE	2.18159	0.0444	583285	548031	588501	544945	34660.8	33894.5	35253.8	1.06433	0.0270755	-1.35262	1.35262
222	222	sp|Q15102|PA1B3_HUMAN	N/A	N/A	Platelet-activating factor acetylhydrolase IB subunit gamma OS=Homo sapiens GN=PAFAH1B3 PE=1 SV=1	TRUE	4.86501	0.00017	9.26214e+06	8.69742e+06	9.3241e+06	8.68218e+06	241123	251248	564717	1.06493	0.0273207	-3.76955	3.76955
1694	1694	sp|P14923|PLAK_HUMAN	N/A	N/A	Junction plakoglobin OS=Homo sapiens GN=JUP PE=1 SV=3	TRUE	0.211662	0.83504	11253.5	10561.2	13263.6	7561.02	6040.7	7732.63	692.305	1.06555	0.0275747	-0.0782927	0.0782927
894	894	sp|P54578|UBP14_HUMAN	N/A	N/A	Ubiquitin carboxyl-terminal hydrolase 14 OS=Homo sapiens GN=USP14 PE=1 SV=3	TRUE	1.77386	0.09512	663705	622807	663253	630707	56942.4	39264.3	40897.8	1.06567	0.0276215	-1.02173	1.02173
1015	1015	sp|O43813|LANC1_HUMAN	N/A	N/A	LanC-like protein 1 OS=Homo sapiens GN=LANCL1 PE=1 SV=1	TRUE	1.1226	0.27817	498851	467957	501141	499659	27314	77910.8	30893.9	1.06602	0.0277648	-0.55569	0.55569
1829	1829	tr|K7EK07|K7EK07_HUMAN	N/A	N/A	Histone H3 (Fragment) OS=Homo sapiens GN=H3F3B PE=1 SV=1	TRUE	0.185778	0.85495	2804.2	2630.15	3493.51	1829.67	1781.7	2173.86	174.057	1.06618	0.0278295	-0.0680593	0.0680593
1542	1542	sp|O00483|NDUA4_HUMAN	N/A	N/A	Cytochrome c oxidase subunit NDUFA4 OS=Homo sapiens GN=NDUFA4 PE=1 SV=1	TRUE	1.94639	0.06939	490043	459507	481446	472154	34769.1	31721.5	30535.8	1.06645	0.0279419	-1.1587	1.1587
71	71	sp|P48735|IDHP_HUMAN	N/A	N/A	Isocitrate dehydrogenase [NADP], mitochondrial OS=Homo sapiens GN=IDH2 PE=1 SV=2	TRUE	4.22652	0.00064	4.4162e+06	4.14015e+06	4.4478e+06	4.07016e+06	144395	132455	276054	1.06668	0.0280331	-3.19382	3.19382
758	758	sp|Q93009|UBP7_HUMAN	N/A	N/A	Ubiquitin carboxyl-terminal hydrolase 7 OS=Homo sapiens GN=USP7 PE=1 SV=2	TRUE	1.01482	0.3253	175561	164568	168826	167113	24982.3	20781.8	10992.5	1.0668	0.0280814	-0.487716	0.487716
1504	1504	sp|P53602|MVD1_HUMAN	N/A	N/A	Diphosphomevalonate decarboxylase OS=Homo sapiens GN=MVD PE=1 SV=1	TRUE	1.59188	0.13097	398462	373463	401148	381989	32179.9	34409.3	24998.9	1.06694	0.0281392	-0.882828	0.882828
61	61	sp|P30153|2AAA_HUMAN	N/A	N/A	Serine/threonine-protein phosphatase 2A 65 kDa regulatory subunit A alpha isoform OS=Homo sapiens GN=PPP2R1A PE=1 SV=4	TRUE	4.01664	0.001	2.50475e+06	2.34729e+06	2.51976e+06	2.32582e+06	73501.3	91815.3	157468	1.06709	0.0281991	-3	3
1656	1656	tr|A0A0A0MTQ5|A0A0A0MTQ5_HUMAN	N/A	N/A	6.8 kDa mitochondrial proteolipid OS=Homo sapiens GN=C14orf2 PE=1 SV=1	TRUE	2.96958	0.00903	411514	385641	418051	382470	13236.6	22537.7	25872.2	1.06709	0.0282005	-2.04431	2.04431
1699	1699	tr|E7EMN6|E7EMN6_HUMAN	N/A	N/A	Protein phosphatase inhibitor 2 (Fragment) OS=Homo sapiens GN=PPP1R2 PE=1 SV=1	TRUE	1.08064	0.29588	86791.1	81327.7	89068.1	82349.9	12762.4	8195.45	5463.43	1.06718	0.0282369	-0.528884	0.528884
1677	1677	tr|H7C2R9|H7C2R9_HUMAN	N/A	N/A	Uncharacterized protein C7orf50 (Fragment) OS=Homo sapiens GN=C7orf50 PE=1 SV=1	TRUE	0.367849	0.71781	176617	165380	200373	145227	72773.6	55702.4	11237.1	1.06795	0.0285499	-0.14399	0.14399
1672	1672	tr|M0R165|M0R165_HUMAN	N/A	N/A	Epidermal growth factor receptor substrate 15-like 1 OS=Homo sapiens GN=EPS15L1 PE=1 SV=1	TRUE	0.992764	0.3356	57103.4	53449.6	53441.2	51393.6	9636.12	5390.53	3653.84	1.06836	0.0287178	-0.474178	0.474178
1128	1128	sp|O95197|RTN3_HUMAN	N/A	N/A	Reticulon-3 OS=Homo sapiens GN=RTN3 PE=1 SV=2	TRUE	3.97104	0.0011	1.96189e+06	1.8362e+06	1.94336e+06	1.83024e+06	88352.5	34788.3	125690	1.06845	0.0287545	-2.95861	2.95861
1991	1991	tr|B4DR80|B4DR80_HUMAN	N/A	N/A	Serine/threonine-protein kinase 24 OS=Homo sapiens GN=STK24 PE=1 SV=1	TRUE	0.579899	0.57006	114027	106658	113312	116892	6409.63	37581.6	7369.4	1.06909	0.0290159	-0.244079	0.244079
1369	1369	sp|Q9H3P7|GCP60_HUMAN	N/A	N/A	Golgi resident protein GCP60 OS=Homo sapiens GN=ACBD3 PE=1 SV=4	TRUE	2.15977	0.04631	91064.3	85175.4	91261.9	88095.5	3915.56	7181.95	5888.95	1.06914	0.0290342	-1.33433	1.33433
856	856	sp|Q96JE9|MAP6_HUMAN	N/A	N/A	Microtubule-associated protein 6 OS=Homo sapiens GN=MAP6 PE=1 SV=2	TRUE	1.25163	0.2287	435287	407079	451068	421467	49419.8	46137.5	28207.1	1.06929	0.0290961	-0.640734	0.640734
876	876	sp|O75368|SH3L1_HUMAN	N/A	N/A	SH3 domain-binding glutamic acid-rich-like protein OS=Homo sapiens GN=SH3BGRL PE=1 SV=1	TRUE	4.76365	0.00021	1.82324e+06	1.70504e+06	1.84294e+06	1.71239e+06	40676.8	62337	118193	1.06932	0.0291076	-3.67778	3.67778
1180	1180	sp|O75323|NIPS2_HUMAN	N/A	N/A	Protein NipSnap homolog 2 OS=Homo sapiens GN=GBAS PE=1 SV=1	TRUE	3.98446	0.00107	571201	534168	577839	532237	23544.2	14938.5	37033.6	1.06933	0.0291116	-2.97062	2.97062
1805	1805	sp|P46926|GNPI1_HUMAN	N/A	N/A	Glucosamine-6-phosphate isomerase 1 OS=Homo sapiens GN=GNPDA1 PE=1 SV=1	TRUE	0.82136	0.42351	86157.8	80562.8	92439.5	82347	19063.1	7362.99	5595.01	1.06945	0.0291601	-0.373136	0.373136
1365	1365	tr|G3XAN8|G3XAN8_HUMAN	N/A	N/A	Mitochondrial import inner membrane translocase subunit Tim8 B OS=Homo sapiens GN=TIMM8B PE=1 SV=1	TRUE	1.59685	0.12986	197769	184881	192248	179682	18118.6	16061.1	12887.9	1.06971	0.0292656	-0.886525	0.886525
906	906	sp|P24534|EF1B_HUMAN	N/A	N/A	Elongation factor 1-beta OS=Homo sapiens GN=EEF1B2 PE=1 SV=3	TRUE	2.60855	0.01901	964671	901674	974665	915156	55315.9	46788	62996.2	1.06987	0.0293293	-1.72102	1.72102
1056	1056	sp|P00338|LDHA_HUMAN	N/A	N/A	L-lactate dehydrogenase A chain OS=Homo sapiens GN=LDHA PE=1 SV=2	TRUE	1.7875	0.09281	425819	397955	422601	390076	32772.4	33361.3	27864.4	1.07002	0.0293915	-1.03241	1.03241
226	226	sp|P63104|1433Z_HUMAN	N/A	N/A	14-3-3 protein zeta/delta OS=Homo sapiens GN=YWHAZ PE=1 SV=1	TRUE	3.24411	0.00508	1.26288e+07	1.18021e+07	1.2472e+07	1.18536e+07	595507	479421	826717	1.07005	0.0294033	-2.29414	2.29414
983	983	sp|Q9NR31|SAR1A_HUMAN	N/A	N/A	GTP-binding protein SAR1a OS=Homo sapiens GN=SAR1A PE=1 SV=1	TRUE	1.02961	0.31851	471680	440798	461697	445449	52569.6	73027.5	30881.7	1.07006	0.0294076	-0.496877	0.496877
1155	1155	tr|G3V1D4|G3V1D4_HUMAN	N/A	N/A	Lin-7 homolog C (C. elegans), isoform CRA_b OS=Homo sapiens GN=LIN7C PE=1 SV=1	TRUE	1.08394	0.29446	331239	309287	325961	300186	31303.3	52069	21951.2	1.07097	0.0297788	-0.530974	0.530974
106	106	sp|P21281|VATB2_HUMAN	N/A	N/A	V-type proton ATPase subunit B, brain isoform OS=Homo sapiens GN=ATP6V1B2 PE=1 SV=3	TRUE	0.405463	0.69051	2.10462e+06	1.96474e+06	2.2737e+06	1.74845e+06	353199	972782	139874	1.07119	0.0298673	-0.16083	0.16083
602	602	sp|Q14257|RCN2_HUMAN	N/A	N/A	Reticulocalbin-2 OS=Homo sapiens GN=RCN2 PE=1 SV=1	TRUE	1.35946	0.19285	586132	546855	575596	556019	46350.2	73241.1	39277.1	1.07182	0.0301233	-0.71478	0.71478
1078	1078	sp|O15212|PFD6_HUMAN	N/A	N/A	Prefoldin subunit 6 OS=Homo sapiens GN=PFDN6 PE=1 SV=1	TRUE	3.90817	0.00125	783550	730518	769807	732587	25237.3	31941.7	53032	1.0726	0.0304358	-2.90309	2.90309
1252	1252	sp|P18031|PTN1_HUMAN	N/A	N/A	Tyrosine-protein phosphatase non-receptor type 1 OS=Homo sapiens GN=PTPN1 PE=1 SV=1	TRUE	2.38505	0.02979	169308	157845	168173	160631	7768.33	12146.4	11462.6	1.07262	0.0304456	-1.52593	1.52593
1020	1020	sp|Q9BZZ5|API5_HUMAN	N/A	N/A	Apoptosis inhibitor 5 OS=Homo sapiens GN=API5 PE=1 SV=3	TRUE	1.68884	0.11064	366133	341328	352608	336353	36943.6	24014.6	24805	1.07267	0.030467	-0.956088	0.956088
51	51	tr|E9PLK3|E9PLK3_HUMAN	N/A	N/A	Puromycin-sensitive aminopeptidase OS=Homo sapiens GN=NPEPPS PE=1 SV=1	TRUE	1.47886	0.1586	2.51899e+06	2.34821e+06	2.59161e+06	2.4746e+06	209469	275951	170783	1.07273	0.03049	-0.799697	0.799697
772	772	sp|Q14247|SRC8_HUMAN	N/A	N/A	Src substrate cortactin OS=Homo sapiens GN=CTTN PE=1 SV=2	TRUE	3.14746	0.00623	646189	602373	651236	602337	20574.5	36344.1	43816.4	1.07274	0.0304943	-2.20551	2.20551
953	953	sp|Q13526|PIN1_HUMAN	N/A	N/A	Peptidyl-prolyl cis-trans isomerase NIMA-interacting 1 OS=Homo sapiens GN=PIN1 PE=1 SV=1	TRUE	1.62565	0.12356	391826	365205	398423	375849	36398.4	32995.1	26621.5	1.07289	0.0305571	-0.908122	0.908122
753	753	sp|P13804|ETFA_HUMAN	N/A	N/A	Electron transfer flavoprotein subunit alpha, mitochondrial OS=Homo sapiens GN=ETFA PE=1 SV=1	TRUE	1.88597	0.07759	459119	427907	468304	431484	26199.5	42174.3	31212.5	1.07294	0.0305764	-1.11019	1.11019
219	219	sp|Q01518|CAP1_HUMAN	N/A	N/A	Adenylyl cyclase-associated protein 1 OS=Homo sapiens GN=CAP1 PE=1 SV=5	TRUE	2.53495	0.02206	1.13934e+06	1.06173e+06	1.0948e+06	1.06198e+06	80595.4	44062.9	77615.2	1.0731	0.0306413	-1.65639	1.65639
1029	1029	sp|P56385|ATP5I_HUMAN	N/A	N/A	ATP synthase subunit e, mitochondrial OS=Homo sapiens GN=ATP5I PE=1 SV=2	TRUE	1.85488	0.08214	1.09213e+06	1.01767e+06	1.09923e+06	989512	70210.2	97858.1	74466.8	1.07317	0.0306702	-1.08545	1.08545
110	110	sp|P16615|AT2A2_HUMAN	N/A	N/A	Sarcoplasmic/endoplasmic reticulum calcium ATPase 2 OS=Homo sapiens GN=ATP2A2 PE=1 SV=1	TRUE	3.6744	0.00205	1.2856e+06	1.19782e+06	1.28718e+06	1.19731e+06	23756.1	67612.4	87774.6	1.07328	0.0307124	-2.68825	2.68825
1701	1701	sp|P50402|EMD_HUMAN	N/A	N/A	Emerin OS=Homo sapiens GN=EMD PE=1 SV=1	TRUE	1.98168	0.06497	126096	117487	126518	114802	9672.81	8735.38	8609.35	1.07328	0.0307128	-1.18729	1.18729
1107	1107	sp|P20339|RAB5A_HUMAN	N/A	N/A	Ras-related protein Rab-5A OS=Homo sapiens GN=RAB5A PE=1 SV=2	TRUE	2.65338	0.01735	494863	460847	489641	471398	24258.2	29844.1	34015.9	1.07381	0.0309281	-1.7607	1.7607
52	52	sp|P10809|CH60_HUMAN	N/A	N/A	60 kDa heat shock protein, mitochondrial OS=Homo sapiens GN=HSPD1 PE=1 SV=2	TRUE	4.21224	0.00066	7.2815e+06	6.77929e+06	7.37884e+06	6.63237e+06	169256	315097	502209	1.07408	0.0310366	-3.18046	3.18046
648	648	tr|E9PNQ6|E9PNQ6_HUMAN	N/A	N/A	Thioredoxin reductase 1, cytoplasmic OS=Homo sapiens GN=TXNRD1 PE=1 SV=1	TRUE	1.12675	0.27646	355516	330995	342604	355608	31716.9	57064.8	24520.6	1.07408	0.0310372	-0.558368	0.558368
752	752	sp|Q13098|CSN1_HUMAN	N/A	N/A	COP9 signalosome complex subunit 1 OS=Homo sapiens GN=GPS1 PE=1 SV=4	TRUE	2.00223	0.06251	552304	513721	563594	527421	36373.6	44934	38583.6	1.07511	0.0314514	-1.20405	1.20405
286	286	sp|P51149|RAB7A_HUMAN	N/A	N/A	Ras-related protein Rab-7a OS=Homo sapiens GN=RAB7A PE=1 SV=1	TRUE	1.98203	0.06492	4.64202e+06	4.3177e+06	4.63988e+06	4.4828e+06	101708	480228	324312	1.07511	0.0314538	-1.18762	1.18762
153	153	tr|A0A087WTP3|A0A087WTP3_HUMAN	N/A	N/A	Far upstream element-binding protein 2 OS=Homo sapiens GN=KHSRP PE=1 SV=1	TRUE	7.66686	9.5864e-07	2.0581e+06	1.91289e+06	2.05789e+06	1.91961e+06	49855.6	27254.6	145208	1.07591	0.0317759	-6.01834	6.01834
1590	1590	sp|Q01813|PFKAP_HUMAN	N/A	N/A	ATP-dependent 6-phosphofructokinase, platelet type OS=Homo sapiens GN=PFKP PE=1 SV=2	TRUE	1.62533	0.12362	99181.5	92180.1	97637.5	92774.3	8563.34	9678.48	7001.39	1.07595	0.0317934	-0.907911	0.907911
266	266	sp|Q13561|DCTN2_HUMAN	N/A	N/A	Dynactin subunit 2 OS=Homo sapiens GN=DCTN2 PE=1 SV=4	TRUE	5.10263	0.00011	2.08162e+06	1.93444e+06	2.0796e+06	1.9398e+06	46294	73106.3	147179	1.07608	0.0318459	-3.95861	3.95861
514	514	tr|Q5U5J2|Q5U5J2_HUMAN	N/A	N/A	CSNK2A1 protein OS=Homo sapiens GN=CSNK2A1 PE=1 SV=1	TRUE	5.26837	7.6487e-05	851400	791020	849418	790115	27189	21045.1	60379.5	1.07633	0.0319459	-4.11641	4.11641
2038	2038	sp|O75937|DNJC8_HUMAN	N/A	N/A	DnaJ homolog subfamily C member 8 OS=Homo sapiens GN=DNAJC8 PE=1 SV=2	TRUE	0.40178	0.69316	24816.8	23054.2	25241.5	26137	9981.46	8578.36	1762.64	1.07646	0.0319964	-0.159167	0.159167
1811	1811	tr|A2A2V1|A2A2V1_HUMAN	N/A	N/A	Major prion protein (Fragment) OS=Homo sapiens GN=PRNP PE=1 SV=1	TRUE	2.30676	0.03478	104094	96692.7	104047	97902.6	6837.87	6773.77	7400.84	1.07654	0.0320301	-1.45867	1.45867
496	496	sp|Q9NRW1|RAB6B_HUMAN	N/A	N/A	Ras-related protein Rab-6B OS=Homo sapiens GN=RAB6B PE=1 SV=1	TRUE	6.16527	1.3578e-05	1.00037e+06	929159	1.00394e+06	930487	22767.9	26121	71210.8	1.07664	0.0320705	-4.86716	4.86716
1192	1192	tr|G3V1D3|G3V1D3_HUMAN	N/A	N/A	Dipeptidyl peptidase 3 OS=Homo sapiens GN=DPP3 PE=1 SV=1	TRUE	1.09876	0.28813	269221	250038	279851	263520	37639	36422	19183	1.07672	0.0321029	-0.540412	0.540412
669	669	sp|Q13151|ROA0_HUMAN	N/A	N/A	Heterogeneous nuclear ribonucleoprotein A0 OS=Homo sapiens GN=HNRNPA0 PE=1 SV=1	TRUE	1.43917	0.16938	2.3416e+06	2.1744e+06	2.4155e+06	2.11644e+06	202270	283838	167201	1.0769	0.0321734	-0.771138	0.771138
518	518	sp|P30084|ECHM_HUMAN	N/A	N/A	Enoyl-CoA hydratase, mitochondrial OS=Homo sapiens GN=ECHS1 PE=1 SV=4	TRUE	1.30349	0.21085	1.45567e+06	1.35128e+06	1.54062e+06	1.41937e+06	170409	169381	104396	1.07726	0.0323195	-0.676026	0.676026
1759	1759	tr|F8VVA7|F8VVA7_HUMAN	N/A	N/A	Coatomer subunit zeta-1 OS=Homo sapiens GN=COPZ1 PE=1 SV=1	TRUE	0.658403	0.51964	47029.8	43656.2	47178.4	48651.6	5224.76	14456.4	3373.56	1.07728	0.0323268	-0.284297	0.284297
595	595	sp|Q8WXF1|PSPC1_HUMAN	N/A	N/A	Paraspeckle component 1 OS=Homo sapiens GN=PSPC1 PE=1 SV=1	TRUE	3.29124	0.0046	925592	858971	934588	847614	28204.8	53777.9	66620.6	1.07756	0.0324409	-2.33724	2.33724
144	144	sp|Q14240|IF4A2_HUMAN	N/A	N/A	Eukaryotic initiation factor 4A-II OS=Homo sapiens GN=EIF4A2 PE=1 SV=2	TRUE	1.85198	0.08257	1.2533e+06	1.16308e+06	1.26547e+06	1.16842e+06	104693	101953	90211.9	1.07756	0.0324425	-1.08318	1.08318
1706	1706	sp|Q7L2H7|EIF3M_HUMAN	N/A	N/A	Eukaryotic translation initiation factor 3 subunit M OS=Homo sapiens GN=EIF3M PE=1 SV=1	TRUE	0.473299	0.64239	102697	95267.5	98682.5	87819.1	26998.3	38581.1	7429.13	1.07798	0.0326114	-0.192201	0.192201
1914	1914	sp|Q96B49|TOM6_HUMAN	N/A	N/A	Mitochondrial import receptor subunit TOM6 homolog OS=Homo sapiens GN=TOMM6 PE=1 SV=1	TRUE	0.532995	0.60136	90057.2	83532.5	94580.2	96720.3	17305.6	32392.1	6524.76	1.07811	0.0326633	-0.220865	0.220865
1057	1057	sp|P60228|EIF3E_HUMAN	N/A	N/A	Eukaryotic translation initiation factor 3 subunit E OS=Homo sapiens GN=EIF3E PE=1 SV=1	TRUE	0.979142	0.34208	237426	220123	221559	228215	39679	35158.2	17302.9	1.07861	0.0328626	-0.465872	0.465872
812	812	sp|Q9H444|CHM4B_HUMAN	N/A	N/A	Charged multivesicular body protein 4b OS=Homo sapiens GN=CHMP4B PE=1 SV=1	TRUE	2.60144	0.01928	695742	644653	681409	625930	35976.4	46656	51088.7	1.07925	0.033122	-1.71489	1.71489
58	58	sp|Q99832|TCPH_HUMAN	N/A	N/A	T-complex protein 1 subunit eta OS=Homo sapiens GN=CCT7 PE=1 SV=2	TRUE	2.58167	0.02007	1.90664e+06	1.76641e+06	1.85888e+06	1.7793e+06	121178	108939	140225	1.07938	0.0331761	-1.69745	1.69745
1079	1079	sp|Q9UJW0|DCTN4_HUMAN	N/A	N/A	Dynactin subunit 4 OS=Homo sapiens GN=DCTN4 PE=1 SV=1	TRUE	2.27465	0.03704	326179	302043	320132	302004	20150.1	24642.1	24135.3	1.07991	0.0333863	-1.43133	1.43133
689	689	sp|Q99426|TBCB_HUMAN	N/A	N/A	Tubulin-folding cofactor B OS=Homo sapiens GN=TBCB PE=1 SV=2	TRUE	1.09334	0.29043	1.01772e+06	942261	1.01585e+06	1.03219e+06	50188.9	200875	75458.6	1.08008	0.0334569	-0.536959	0.536959
1436	1436	sp|Q15843|NEDD8_HUMAN	N/A	N/A	NEDD8 OS=Homo sapiens GN=NEDD8 PE=1 SV=1	TRUE	3.00565	0.00838	404706	374697	403124	375415	21969.5	20360.5	30009.8	1.08009	0.0334604	-2.07676	2.07676
790	790	tr|B7ZKJ8|B7ZKJ8_HUMAN	N/A	N/A	ITIH4 protein OS=Homo sapiens GN=ITIH4 PE=1 SV=1	TRUE	0.702969	0.49218	901996	834968	953728	956221	119618	259840	67028.3	1.08028	0.0335349	-0.307876	0.307876
1270	1270	sp|Q86X76|NIT1_HUMAN	N/A	N/A	Nitrilase homolog 1 OS=Homo sapiens GN=NIT1 PE=1 SV=2	TRUE	0.554091	0.58718	230050	212937	223920	210270	78941.5	48514.4	17113.6	1.08037	0.0335722	-0.231229	0.231229
339	339	sp|P67775|PP2AA_HUMAN	N/A	N/A	Serine/threonine-protein phosphatase 2A catalytic subunit alpha isoform OS=Homo sapiens GN=PPP2CA PE=1 SV=1	TRUE	4.05565	0.00092	1.33316e+06	1.23386e+06	1.33857e+06	1.23828e+06	36056.4	64002.2	99309.2	1.08049	0.0336195	-3.03621	3.03621
1108	1108	sp|P29992|GNA11_HUMAN	N/A	N/A	Guanine nucleotide-binding protein subunit alpha-11 OS=Homo sapiens GN=GNA11 PE=1 SV=2	TRUE	1.61662	0.1255	370890	343223	385699	359287	30476	41317.7	27666.5	1.08061	0.0336682	-0.901356	0.901356
915	915	sp|Q9UNS2|CSN3_HUMAN	N/A	N/A	COP9 signalosome complex subunit 3 OS=Homo sapiens GN=COPS3 PE=1 SV=3	TRUE	2.47537	0.02488	508389	470447	508375	464040	24041.6	39198.8	37942.6	1.08065	0.033686	-1.60415	1.60415
1027	1027	sp|Q9BZF1|OSBL8_HUMAN	N/A	N/A	Oxysterol-binding protein-related protein 8 OS=Homo sapiens GN=OSBPL8 PE=1 SV=3	TRUE	1.55311	0.13995	215877	199750	215779	206525	25436.4	17982.9	16127	1.08074	0.0337197	-0.854027	0.854027
491	491	sp|P61088|UBE2N_HUMAN	N/A	N/A	Ubiquitin-conjugating enzyme E2 N OS=Homo sapiens GN=UBE2N PE=1 SV=1	TRUE	5.44466	5.4005e-05	3.22722e+06	2.98591e+06	3.23484e+06	3.02801e+06	67243.4	114703	241309	1.08082	0.0337517	-4.26757	4.26757
965	965	sp|Q9UHV9|PFD2_HUMAN	N/A	N/A	Prefoldin subunit 2 OS=Homo sapiens GN=PFDN2 PE=1 SV=1	TRUE	3.64766	0.00217	1.02344e+06	946064	1.00958e+06	947120	42347.1	47505.5	77379.1	1.08179	0.0341432	-2.66354	2.66354
611	611	sp|O75947|ATP5H_HUMAN	N/A	N/A	ATP synthase subunit d, mitochondrial OS=Homo sapiens GN=ATP5H PE=1 SV=3	TRUE	3.8973	0.00128	2.44242e+06	2.25691e+06	2.44997e+06	2.28107e+06	115337	84207	185519	1.0822	0.0343078	-2.89279	2.89279
652	652	tr|G5EA09|G5EA09_HUMAN	N/A	N/A	Syndecan binding protein (Syntenin), isoform CRA_a OS=Homo sapiens GN=SDCBP PE=1 SV=1	TRUE	1.06769	0.3015	216449	199957	222020	178867	18539.4	42467.8	16491.6	1.08248	0.0344181	-0.520713	0.520713
1196	1196	sp|O75915|PRAF3_HUMAN	N/A	N/A	PRA1 family protein 3 OS=Homo sapiens GN=ARL6IP5 PE=1 SV=1	TRUE	1.65619	0.11716	906399	837111	921953	849286	74919.6	100692	69287.8	1.08277	0.0345363	-0.931221	0.931221
692	692	sp|P46060|RAGP1_HUMAN	N/A	N/A	Ran GTPase-activating protein 1 OS=Homo sapiens GN=RANGAP1 PE=1 SV=1	TRUE	4.66332	0.00026	180137	166323	180142	168008	5552.82	6938.22	13813.8	1.08305	0.03465	-3.58503	3.58503
43	43	sp|P50395|GDIB_HUMAN	N/A	N/A	Rab GDP dissociation inhibitor beta OS=Homo sapiens GN=GDI2 PE=1 SV=2	TRUE	1.35738	0.1935	2.78187e+06	2.56835e+06	2.65988e+06	2.57803e+06	460517	103130	213527	1.08314	0.0346837	-0.713319	0.713319
189	189	sp|P61163|ACTZ_HUMAN	N/A	N/A	Alpha-centractin OS=Homo sapiens GN=ACTR1A PE=1 SV=1	TRUE	2.10197	0.05175	893330	824471	863473	826405	87457	44831.4	68859.1	1.08352	0.0348366	-1.28609	1.28609
14	14	sp|P07900|HS90A_HUMAN	N/A	N/A	Heat shock protein HSP 90-alpha OS=Homo sapiens GN=HSP90AA1 PE=1 SV=5	TRUE	4.86745	0.00017	1.23597e+07	1.14042e+07	1.24922e+07	1.14973e+07	409321	423362	955447	1.08378	0.0349412	-3.76955	3.76955
1390	1390	sp|P23434|GCSH_HUMAN	N/A	N/A	Glycine cleavage system H protein, mitochondrial OS=Homo sapiens GN=GCSH PE=1 SV=2	TRUE	2.59704	0.01946	253152	233545	258265	231075	15007.6	16963.4	19606.9	1.08395	0.0350107	-1.71086	1.71086
716	716	sp|P47985|UCRI_HUMAN	N/A	N/A	Cytochrome b-c1 complex subunit Rieske, mitochondrial OS=Homo sapiens GN=UQCRFS1 PE=1 SV=2	TRUE	0.855249	0.40504	667804	615832	709873	655171	139870	116926	51972.2	1.08439	0.0351869	-0.392502	0.392502
256	256	sp|Q02790|FKBP4_HUMAN	N/A	N/A	Peptidyl-prolyl cis-trans isomerase FKBP4 OS=Homo sapiens GN=FKBP4 PE=1 SV=3	TRUE	5.8404	2.5086e-05	677876	624942	675666	623827	18672.8	19764.4	52933.8	1.0847	0.0353105	-4.60057	4.60057
162	162	sp|P05091|ALDH2_HUMAN	N/A	N/A	Aldehyde dehydrogenase, mitochondrial OS=Homo sapiens GN=ALDH2 PE=1 SV=2	TRUE	4.43211	0.00042	1.88531e+06	1.73806e+06	1.85317e+06	1.7304e+06	84324.2	53147.6	147258	1.08473	0.0353199	-3.37675	3.37675
1352	1352	sp|Q9Y4W6|AFG32_HUMAN	N/A	N/A	AFG3-like protein 2 OS=Homo sapiens GN=AFG3L2 PE=1 SV=2	TRUE	1.55734	0.13895	264699	243946	275595	238856	23245.5	32523.6	20752.5	1.08507	0.0354577	-0.857141	0.857141
68	68	sp|P34932|HSP74_HUMAN	N/A	N/A	Heat shock 70 kDa protein 4 OS=Homo sapiens GN=HSPA4 PE=1 SV=4	TRUE	5.79856	2.7178e-05	2.26356e+06	2.0857e+06	2.26046e+06	2.07168e+06	62945.5	67123.3	177861	1.08528	0.0355404	-4.56578	4.56578
1070	1070	sp|Q9UQE7|SMC3_HUMAN	N/A	N/A	Structural maintenance of chromosomes protein 3 OS=Homo sapiens GN=SMC3 PE=1 SV=2	TRUE	1.08014	0.29609	67672.8	62336.9	68903.2	66851.9	9017.19	11761	5335.87	1.0856	0.0356688	-0.528576	0.528576
259	259	sp|P07954|FUMH_HUMAN	N/A	N/A	Fumarate hydratase, mitochondrial OS=Homo sapiens GN=FH PE=1 SV=3	TRUE	1.44032	0.16906	1.29266e+06	1.19032e+06	1.37726e+06	1.23926e+06	148083	153329	102341	1.08598	0.035821	-0.771959	0.771959
367	367	tr|E3W994|E3W994_HUMAN	N/A	N/A	CLIP-associating protein 2 OS=Homo sapiens GN=CLASP2 PE=1 SV=2	TRUE	4.05138	0.00093	434050	399455	431210	401878	13010.1	22068	34595.4	1.08661	0.0360723	-3.03152	3.03152
1878	1878	sp|Q9NX14|NDUBB_HUMAN	N/A	N/A	NADH dehydrogenase [ubiquinone] 1 beta subcomplex subunit 11, mitochondrial OS=Homo sapiens GN=NDUFB11 PE=1 SV=1	TRUE	4.81011	0.00019	344866	317242	344685	318743	14250.7	9683.11	27624.8	1.08708	0.0362608	-3.72125	3.72125
684	684	sp|Q75T13|PGAP1_HUMAN	N/A	N/A	GPI inositol-deacylase OS=Homo sapiens GN=PGAP1 PE=1 SV=1	TRUE	2.30547	0.03487	724304	666274	718229	656716	29084.7	69686.1	58030.3	1.0871	0.0362683	-1.45755	1.45755
437	437	sp|Q12931|TRAP1_HUMAN	N/A	N/A	Heat shock protein 75 kDa, mitochondrial OS=Homo sapiens GN=TRAP1 PE=1 SV=3	TRUE	2.08921	0.05302	560719	515658	569463	486504	31991.2	56242.7	45060.4	1.08738	0.036383	-1.27556	1.27556
194	194	sp|P35998|PRS7_HUMAN	N/A	N/A	26S protease regulatory subunit 7 OS=Homo sapiens GN=PSMC2 PE=1 SV=3	TRUE	1.0819	0.29533	1.51535e+06	1.39313e+06	1.62717e+06	1.26167e+06	222618	255543	122223	1.08773	0.0365222	-0.529692	0.529692
1648	1648	sp|P51532|SMCA4_HUMAN	N/A	N/A	Transcription activator BRG1 OS=Homo sapiens GN=SMARCA4 PE=1 SV=2	TRUE	1.73908	0.10122	214007	196659	216550	188199	21471.2	20846.3	17348	1.08821	0.0367142	-0.994734	0.994734
995	995	sp|O75054|IGSF3_HUMAN	N/A	N/A	Immunoglobulin superfamily member 3 OS=Homo sapiens GN=IGSF3 PE=2 SV=3	TRUE	1.91697	0.07328	118530	108899	117692	110081	10164.5	11129.7	9631.32	1.08844	0.0368057	-1.13501	1.13501
1386	1386	sp|Q6P2E9|EDC4_HUMAN	N/A	N/A	Enhancer of mRNA-decapping protein 4 OS=Homo sapiens GN=EDC4 PE=1 SV=1	TRUE	1.0391	0.3142	242194	222249	255385	232739	44907.7	36042.8	19944.9	1.08974	0.0373234	-0.502794	0.502794
293	293	sp|P45880|VDAC2_HUMAN	N/A	N/A	Voltage-dependent anion-selective channel protein 2 OS=Homo sapiens GN=VDAC2 PE=1 SV=2	TRUE	2.97409	0.00895	7.89065e+06	7.23794e+06	7.93979e+06	7.32201e+06	221542	620007	652713	1.09018	0.037498	-2.04818	2.04818
1652	1652	sp|P19174|PLCG1_HUMAN	N/A	N/A	1-phosphatidylinositol 4,5-bisphosphate phosphodiesterase gamma-1 OS=Homo sapiens GN=PLCG1 PE=1 SV=1	TRUE	1.45217	0.16578	43429.4	39834.9	43278.1	38614.2	3990.84	6262.16	3594.47	1.09023	0.0375198	-0.780468	0.780468
1059	1059	sp|Q9NRW7|VPS45_HUMAN	N/A	N/A	Vacuolar protein sorting-associated protein 45 OS=Homo sapiens GN=VPS45 PE=1 SV=1	TRUE	1.65089	0.11825	268213	246001	282704	255436	31406.3	25354.8	22212	1.09029	0.037543	-0.927199	0.927199
1704	1704	tr|A0A0A0MSK4|A0A0A0MSK4_HUMAN	N/A	N/A	G-protein-signaling modulator 1 OS=Homo sapiens GN=GPSM1 PE=1 SV=1	TRUE	2.17301	0.04514	102611	94104.7	104890	94456.1	7261.73	9228.84	8506.09	1.09039	0.0375817	-1.34544	1.34544
1395	1395	sp|Q8N335|GPD1L_HUMAN	N/A	N/A	Glycerol-3-phosphate dehydrogenase 1-like protein OS=Homo sapiens GN=GPD1L PE=1 SV=1	TRUE	1.30263	0.21114	156722	143688	156998	145827	14290.1	26397.9	13033.9	1.09071	0.0377093	-0.675429	0.675429
444	444	tr|J3KPF3|J3KPF3_HUMAN	N/A	N/A	4F2 cell-surface antigen heavy chain OS=Homo sapiens GN=SLC3A2 PE=1 SV=1	TRUE	4.99336	0.00013	904681	829213	906208	834111	31162.1	32934.8	75467.5	1.09101	0.0378291	-3.88606	3.88606
765	765	sp|Q8TBC4|UBA3_HUMAN	N/A	N/A	NEDD8-activating enzyme E1 catalytic subunit OS=Homo sapiens GN=UBA3 PE=1 SV=2	TRUE	0.98417	0.33968	340708	312149	360706	281674	53304	68827.7	28559	1.09149	0.0380203	-0.46893	0.46893
2060	2060	sp|Q9P0M2|AKA7G_HUMAN	N/A	N/A	A-kinase anchor protein 7 isoform gamma OS=Homo sapiens GN=AKAP7 PE=1 SV=2	TRUE	0.768779	0.45322	61007.5	55892.9	62934.9	56076.5	19319.9	5009.28	5114.63	1.09151	0.0380268	-0.343691	0.343691
100	100	sp|P14866|HNRPL_HUMAN	N/A	N/A	Heterogeneous nuclear ribonucleoprotein L OS=Homo sapiens GN=HNRNPL PE=1 SV=2	TRUE	3.93236	0.00119	2.40286e+06	2.2012e+06	2.39842e+06	2.14973e+06	53734.7	144162	201665	1.09162	0.03807	-2.92445	2.92445
131	131	sp|Q92598|HS105_HUMAN	N/A	N/A	Heat shock protein 105 kDa OS=Homo sapiens GN=HSPH1 PE=1 SV=1	TRUE	3.31833	0.00435	1.22553e+06	1.12225e+06	1.21549e+06	1.07066e+06	41118.7	83833	103282	1.09203	0.0382351	-2.36151	2.36151
389	389	sp|P54920|SNAA_HUMAN	N/A	N/A	Alpha-soluble NSF attachment protein OS=Homo sapiens GN=NAPA PE=1 SV=3	TRUE	3.00038	0.00847	779969	714115	779097	718782	51649.7	40840.6	65854	1.09222	0.0383091	-2.07212	2.07212
1306	1306	sp|O15498|YKT6_HUMAN	N/A	N/A	Synaptobrevin homolog YKT6 OS=Homo sapiens GN=YKT6 PE=1 SV=1	TRUE	2.47615	0.02484	206002	188580	215464	194886	17068.9	12416.9	17421.8	1.09238	0.0383754	-1.60485	1.60485
225	225	sp|P05023|AT1A1_HUMAN	N/A	N/A	Sodium/potassium-transporting ATPase subunit alpha-1 OS=Homo sapiens GN=ATP1A1 PE=1 SV=1	TRUE	5.51869	4.6717e-05	1.12081e+06	1.02585e+06	1.10752e+06	1.03728e+06	36349.8	36656.8	94965.4	1.09257	0.0384504	-4.33053	4.33053
808	808	sp|P54709|AT1B3_HUMAN	N/A	N/A	Sodium/potassium-transporting ATPase subunit beta-3 OS=Homo sapiens GN=ATP1B3 PE=1 SV=1	TRUE	1.43664	0.17009	924998	846591	914244	884177	47898.4	156566	78406.4	1.09261	0.0384669	-0.769321	0.769321
642	642	sp|Q9UDT6|CLIP2_HUMAN	N/A	N/A	CAP-Gly domain-containing linker protein 2 OS=Homo sapiens GN=CLIP2 PE=1 SV=1	TRUE	0.798134	0.43648	279440	255640	307890	270403	66973.2	59310.1	23800.4	1.0931	0.0386604	-0.360036	0.360036
1109	1109	sp|P57088|TMM33_HUMAN	N/A	N/A	Transmembrane protein 33 OS=Homo sapiens GN=TMEM33 PE=1 SV=2	TRUE	2.0543	0.05666	528236	483244	518060	507498	34781.5	55742.6	44991.8	1.0931	0.0386613	-1.24672	1.24672
877	877	sp|Q9Y3L5|RAP2C_HUMAN	N/A	N/A	Ras-related protein Rap-2c OS=Homo sapiens GN=RAP2C PE=1 SV=1	TRUE	1.04824	0.31011	47382.9	43345.6	51512.9	42900.7	9962.67	5852.61	4037.31	1.09314	0.0386767	-0.508484	0.508484
1975	1975	tr|G3V150|G3V150_HUMAN	N/A	N/A	Beta-1,3-glucuronyltransferase 3 (Glucuronosyltransferase I), isoform CRA_a OS=Homo sapiens GN=B3GAT3 PE=1 SV=1	TRUE	2.17055	0.04536	61147.5	55926.1	60056.3	55435.2	5042.56	5162.75	5221.43	1.09336	0.0387644	-1.34333	1.34333
220	220	sp|Q9NSD9|SYFB_HUMAN	N/A	N/A	Phenylalanine--tRNA ligase beta subunit OS=Homo sapiens GN=FARSB PE=1 SV=3	TRUE	3.91819	0.00123	1.38124e+06	1.26313e+06	1.38281e+06	1.26726e+06	56494.9	70608.3	118105	1.0935	0.0388193	-2.91009	2.91009
1586	1586	tr|B1ANR0|B1ANR0_HUMAN	N/A	N/A	Polyadenylate-binding protein OS=Homo sapiens GN=PABPC4 PE=1 SV=1	TRUE	2.4967	0.02383	125512	114767	128391	113917	10363.1	7700.74	10745	1.09362	0.0388683	-1.62288	1.62288
596	596	tr|C9JIZ6|C9JIZ6_HUMAN	N/A	N/A	Prosaposin OS=Homo sapiens GN=PSAP PE=1 SV=2	TRUE	3.57681	0.00252	4.28759e+06	3.91671e+06	4.30556e+06	3.99563e+06	111863	290258	370877	1.09469	0.0392915	-2.5986	2.5986
1819	1819	sp|Q9UQ16|DYN3_HUMAN	N/A	N/A	Dynamin-3 OS=Homo sapiens GN=DNM3 PE=1 SV=4	TRUE	0.417658	0.68175	52585.7	48030.8	53218.8	32901.1	5158.6	32308.1	4554.89	1.09483	0.0393477	-0.166375	0.166375
1071	1071	tr|Q5VV89|Q5VV89_HUMAN	N/A	N/A	Microsomal glutathione S-transferase 3 OS=Homo sapiens GN=MGST3 PE=1 SV=1	TRUE	2.97027	0.00902	531443	485171	540057	476203	31283.1	34720.8	46272	1.09537	0.0395619	-2.04479	2.04479
1730	1730	sp|Q8WZA0|LZIC_HUMAN	N/A	N/A	Protein LZIC OS=Homo sapiens GN=LZIC PE=1 SV=1	TRUE	3.09847	0.0069	539021	491971	533906	486542	36831.3	26809.2	47050.4	1.09564	0.0396666	-2.16115	2.16115
183	183	tr|F8W6L3|F8W6L3_HUMAN	N/A	N/A	Kinesin light chain 1 OS=Homo sapiens GN=KLC1 PE=1 SV=1	TRUE	1.82629	0.08653	1.35953e+06	1.24043e+06	1.28917e+06	1.21698e+06	182990	69221.6	119101	1.09602	0.039817	-1.06283	1.06283
95	95	tr|A0A0G2JIW1|A0A0G2JIW1_HUMAN	N/A	N/A	Heat shock 70 kDa protein 1B OS=Homo sapiens GN=HSPA1B PE=1 SV=1	TRUE	5.42093	5.6582e-05	6.8145e+06	6.21571e+06	6.74217e+06	6.26483e+06	265951	197690	598792	1.09634	0.0399434	-4.24732	4.24732
1285	1285	tr|E7ESY4|E7ESY4_HUMAN	N/A	N/A	Metastasis-associated protein MTA1 OS=Homo sapiens GN=MTA1 PE=1 SV=1	TRUE	0.830081	0.41871	167189	152420	147734	158243	52517.1	9539	14768.9	1.0969	0.0401654	-0.378087	0.378087
548	548	sp|Q9UL25|RAB21_HUMAN	N/A	N/A	Ras-related protein Rab-21 OS=Homo sapiens GN=RAB21 PE=1 SV=3	TRUE	3.77208	0.00167	760693	693358	760428	693446	21650.2	48980.8	67334.5	1.09711	0.0402516	-2.77728	2.77728
1087	1087	sp|P13073|COX41_HUMAN	N/A	N/A	Cytochrome c oxidase subunit 4 isoform 1, mitochondrial OS=Homo sapiens GN=COX4I1 PE=1 SV=1	TRUE	4.55397	0.00033	1.2968e+06	1.18129e+06	1.29751e+06	1.18071e+06	34720.6	67714.7	115515	1.09779	0.0405183	-3.48149	3.48149
1418	1418	tr|E7EUF7|E7EUF7_HUMAN	N/A	N/A	Receptor expression-enhancing protein (Fragment) OS=Homo sapiens GN=REEP1 PE=1 SV=1	TRUE	1.20575	0.24544	85583.4	77956.8	84664.9	72357.8	12032.8	14672.3	7626.51	1.09783	0.0405351	-0.610055	0.610055
679	679	tr|A6PVN5|A6PVN5_HUMAN	N/A	N/A	Serine/threonine-protein phosphatase 2A activator OS=Homo sapiens GN=PPP2R4 PE=1 SV=1	TRUE	2.68772	0.01617	861730	784913	855757	767583	61766.3	59469.3	76816.8	1.09787	0.0405496	-1.79129	1.79129
338	338	sp|O60256|KPRB_HUMAN	N/A	N/A	Phosphoribosyl pyrophosphate synthase-associated protein 2 OS=Homo sapiens GN=PRPSAP2 PE=1 SV=1	TRUE	3.63449	0.00223	668886	609004	672216	603383	26390.6	41793	59881.8	1.09833	0.0407318	-2.6517	2.6517
919	919	tr|I3L4A2|I3L4A2_HUMAN	N/A	N/A	Leucine carboxyl methyltransferase 1 (Fragment) OS=Homo sapiens GN=LCMT1 PE=1 SV=1	TRUE	3.20958	0.00547	485799	442131	498956	438478	35985.5	19262.9	43668.3	1.09877	0.0409059	-2.26201	2.26201
1655	1655	sp|Q8IWQ3|BRSK2_HUMAN	N/A	N/A	Serine/threonine-protein kinase BRSK2 OS=Homo sapiens GN=BRSK2 PE=1 SV=3	TRUE	2.22448	0.04086	145721	132598	142853	136643	11491.2	13460.4	13123.2	1.09897	0.0409858	-1.3887	1.3887
1372	1372	sp|P49756|RBM25_HUMAN	N/A	N/A	RNA-binding protein 25 OS=Homo sapiens GN=RBM25 PE=1 SV=3	TRUE	0.869966	0.39718	68325.9	62142.2	72849.2	68348.5	13175.5	16766.7	6183.74	1.09951	0.041199	-0.401013	0.401013
677	677	sp|P58546|MTPN_HUMAN	N/A	N/A	Myotrophin OS=Homo sapiens GN=MTPN PE=1 SV=2	TRUE	6.32247	1.0141e-05	872806	793795	862987	793003	22849	29723.4	79011.4	1.09954	0.0412096	-4.99392	4.99392
1665	1665	sp|P15104|GLNA_HUMAN	N/A	N/A	Glutamine synthetase OS=Homo sapiens GN=GLUL PE=1 SV=4	TRUE	0.389701	0.7019	79286.2	72099.2	82126.4	54268.5	26703.7	48455.6	7186.94	1.09968	0.0412668	-0.153725	0.153725
2073	2073	sp|Q13144|EI2BE_HUMAN	N/A	N/A	Translation initiation factor eIF-2B subunit epsilon OS=Homo sapiens GN=EIF2B5 PE=1 SV=3	TRUE	0.302114	0.76646	31694.2	28812	32903.3	33275.6	25307.6	13364.4	2882.13	1.10003	0.0414054	-0.115511	0.115511
1545	1545	sp|Q8WW59|SPRY4_HUMAN	N/A	N/A	SPRY domain-containing protein 4 OS=Homo sapiens GN=SPRYD4 PE=1 SV=2	TRUE	0.450191	0.65861	23974.4	21792.7	30150.2	25579.7	11072.2	9422.3	2181.72	1.10011	0.0414372	-0.181372	0.181372
1779	1779	tr|B5MC51|B5MC51_HUMAN	N/A	N/A	LIM domain kinase 2 OS=Homo sapiens GN=LIMK2 PE=1 SV=1	TRUE	0.899606	0.38167	41735.6	37926	41304.1	40024.3	4060.72	12037.8	3809.62	1.10045	0.0415698	-0.418312	0.418312
182	182	tr|A0A0A0MTS2|A0A0A0MTS2_HUMAN	N/A	N/A	Glucose-6-phosphate isomerase (Fragment) OS=Homo sapiens GN=GPI PE=1 SV=1	TRUE	6.5085	7.2104e-06	2.83697e+06	2.57513e+06	2.86805e+06	2.5732e+06	90100	80302.4	261841	1.10168	0.0420556	-5.14204	5.14204
1208	1208	sp|Q99757|THIOM_HUMAN	N/A	N/A	Thioredoxin, mitochondrial OS=Homo sapiens GN=TXN2 PE=1 SV=2	TRUE	2.86684	0.01118	309034	280377	309246	284877	15186.5	25857.7	28656.5	1.10221	0.0422631	-1.95156	1.95156
38	38	sp|O60282|KIF5C_HUMAN	N/A	N/A	Kinesin heavy chain isoform 5C OS=Homo sapiens GN=KIF5C PE=1 SV=1	TRUE	2.96775	0.00907	1.84248e+06	1.67146e+06	1.83591e+06	1.61242e+06	104709	137556	171016	1.10232	0.0423059	-2.04239	2.04239
1571	1571	sp|Q7Z3B1|NEGR1_HUMAN	N/A	N/A	Neuronal growth regulator 1 OS=Homo sapiens GN=NEGR1 PE=1 SV=3	TRUE	2.2917	0.03583	332519	301627	341480	314696	26738	30338.5	30891.6	1.10242	0.0423458	-1.44575	1.44575
580	580	sp|P61604|CH10_HUMAN	N/A	N/A	10 kDa heat shock protein, mitochondrial OS=Homo sapiens GN=HSPE1 PE=1 SV=2	TRUE	10.6061	1.204e-08	1.04049e+07	9.43609e+06	1.04624e+07	9.45695e+06	184874	202295	968853	1.10268	0.0424476	-7.91937	7.91937
836	836	sp|Q92734|TFG_HUMAN	N/A	N/A	Protein TFG OS=Homo sapiens GN=TFG PE=1 SV=2	TRUE	1.88213	0.07814	398044	360809	396311	359712	42407	41523.8	37235.6	1.1032	0.0426544	-1.10713	1.10713
676	676	sp|O15400|STX7_HUMAN	N/A	N/A	Syntaxin-7 OS=Homo sapiens GN=STX7 PE=1 SV=4	TRUE	3.46962	0.00316	757220	686235	748670	667681	37173.5	48839.7	70985.5	1.10344	0.0427495	-2.50031	2.50031
1465	1465	tr|A0A0A0MRE6|A0A0A0MRE6_HUMAN	N/A	N/A	WD repeat-containing protein 47 OS=Homo sapiens GN=WDR47 PE=1 SV=1	TRUE	3.51659	0.00286	141148	127904	142759	125077	5536.07	9849.5	13244.3	1.10355	0.0427916	-2.54363	2.54363
1145	1145	sp|O60831|PRAF2_HUMAN	N/A	N/A	PRA1 family protein 2 OS=Homo sapiens GN=PRAF2 PE=1 SV=1	TRUE	5.73626	3.0634e-05	1.06776e+06	967124	1.04943e+06	952473	33821.6	40324.1	100633	1.10405	0.0429904	-4.5138	4.5138
146	146	sp|Q96QK1|VPS35_HUMAN	N/A	N/A	Vacuolar protein sorting-associated protein 35 OS=Homo sapiens GN=VPS35 PE=1 SV=2	TRUE	7.0877	2.5702e-06	2.04072e+06	1.84818e+06	2.06668e+06	1.8748e+06	52300.8	62499.9	192540	1.10418	0.0430391	-5.59003	5.59003
105	105	sp|P31948|STIP1_HUMAN	N/A	N/A	Stress-induced-phosphoprotein 1 OS=Homo sapiens GN=STIP1 PE=1 SV=1	TRUE	5.02174	0.00013	3.84899e+06	3.48475e+06	3.81213e+06	3.49116e+06	149141	158448	364239	1.10452	0.0431751	-3.88606	3.88606
1267	1267	sp|Q8TDJ6|DMXL2_HUMAN	N/A	N/A	DmX-like protein 2 OS=Homo sapiens GN=DMXL2 PE=1 SV=2	TRUE	0.911027	0.3758	109409	98986	115980	102337	15852.9	30441.7	10422.8	1.1053	0.0434785	-0.425043	0.425043
481	481	sp|P22033|MUTA_HUMAN	N/A	N/A	Methylmalonyl-CoA mutase, mitochondrial OS=Homo sapiens GN=MUT PE=1 SV=4	TRUE	2.06997	0.055	404173	365535	400602	363541	28951.6	47932.5	38637.7	1.1057	0.0436379	-1.25964	1.25964
414	414	sp|P48047|ATPO_HUMAN	N/A	N/A	ATP synthase subunit O, mitochondrial OS=Homo sapiens GN=ATP5O PE=1 SV=1	TRUE	6.67796	5.3068e-06	4.92827e+06	4.45694e+06	4.92655e+06	4.51854e+06	139436	159346	471328	1.10575	0.0436575	-5.27517	5.27517
774	774	sp|P29762|RABP1_HUMAN	N/A	N/A	Cellular retinoic acid-binding protein 1 OS=Homo sapiens GN=CRABP1 PE=1 SV=2	TRUE	1.09396	0.29017	756255	683686	710861	711620	72066.1	185500	72568.5	1.10614	0.0438113	-0.537347	0.537347
973	973	sp|Q86TP1|PRUNE_HUMAN	N/A	N/A	Protein prune homolog OS=Homo sapiens GN=PRUNE PE=1 SV=2	TRUE	2.77676	0.01347	334804	302675	347034	305983	27514.9	21161.5	32128.4	1.10615	0.0438133	-1.87063	1.87063
10	10	sp|P22314|UBA1_HUMAN	N/A	N/A	Ubiquitin-like modifier-activating enzyme 1 OS=Homo sapiens GN=UBA1 PE=1 SV=3	TRUE	2.88965	0.01067	6.4971e+06	5.87343e+06	6.12362e+06	5.90493e+06	534977	364749	623672	1.10619	0.0438278	-1.97184	1.97184
1356	1356	tr|E5RJR5|E5RJR5_HUMAN	N/A	N/A	S-phase kinase-associated protein 1 OS=Homo sapiens GN=SKP1 PE=1 SV=1	TRUE	1.66297	0.11578	249805	225792	234274	231254	38453.9	19949.2	24013.6	1.10635	0.0438938	-0.936366	0.936366
816	816	sp|P53999|TCP4_HUMAN	N/A	N/A	Activated RNA polymerase II transcriptional coactivator p15 OS=Homo sapiens GN=SUB1 PE=1 SV=3	TRUE	7.03013	2.8419e-06	2.83626e+06	2.56337e+06	2.85627e+06	2.56822e+06	93787.3	69025.1	272885	1.10646	0.043934	-5.54639	5.54639
252	252	sp|O00232|PSD12_HUMAN	N/A	N/A	26S proteasome non-ATPase regulatory subunit 12 OS=Homo sapiens GN=PSMD12 PE=1 SV=3	TRUE	4.62662	0.00028	522190	471894	532935	473081	21271	24721.6	50296.1	1.10658	0.0439842	-3.55284	3.55284
1001	1001	tr|B4DSP0|B4DSP0_HUMAN	N/A	N/A	HCG1642748, isoform CRA_b OS=Homo sapiens GN=PEG10 PE=1 SV=1	TRUE	1.14824	0.26775	222676	201199	218736	209474	31240.7	46611.3	21476.8	1.10674	0.0440472	-0.572271	0.572271
207	207	sp|P35612|ADDB_HUMAN	N/A	N/A	Beta-adducin OS=Homo sapiens GN=ADD2 PE=1 SV=3	TRUE	3.07762	0.00721	1.10506e+06	998350	1.08289e+06	975858	80639.2	65709	106712	1.10689	0.0441039	-2.14206	2.14206
1466	1466	sp|Q9NQE9|HINT3_HUMAN	N/A	N/A	Histidine triad nucleotide-binding protein 3 OS=Homo sapiens GN=HINT3 PE=1 SV=1	TRUE	1.28209	0.21808	89702.5	81004.6	87502.9	79215.2	18938.5	7453.26	8697.86	1.10737	0.0442947	-0.661384	0.661384
425	425	sp|O75663|TIPRL_HUMAN	N/A	N/A	TIP41-like protein OS=Homo sapiens GN=TIPRL PE=1 SV=2	TRUE	2.32956	0.03325	545384	492445	537584	499299	38988.2	55925.2	52938.5	1.1075	0.0443442	-1.47821	1.47821
964	964	sp|Q9Y3C6|PPIL1_HUMAN	N/A	N/A	Peptidyl-prolyl cis-trans isomerase-like 1 OS=Homo sapiens GN=PPIL1 PE=1 SV=1	TRUE	3.50019	0.00296	263815	238179	264668	238525	19496.8	10132.1	25635.8	1.10763	0.0443957	-2.52871	2.52871
1321	1321	sp|Q9NVI7|ATD3A_HUMAN	N/A	N/A	ATPase family AAA domain-containing protein 3A OS=Homo sapiens GN=ATAD3A PE=1 SV=2	TRUE	3.65711	0.00213	527040	475686	527162	481429	21581.7	36178.6	51354	1.10796	0.0445233	-2.67162	2.67162
1241	1241	sp|P49418|AMPH_HUMAN	N/A	N/A	Amphiphysin OS=Homo sapiens GN=AMPH PE=1 SV=1	TRUE	1.43148	0.17154	72918.6	65807.6	72259.9	64758	5821.44	13718.6	7110.97	1.10806	0.0445621	-0.765635	0.765635
1294	1294	sp|Q08209|PP2BA_HUMAN	N/A	N/A	Serine/threonine-protein phosphatase 2B catalytic subunit alpha isoform OS=Homo sapiens GN=PPP3CA PE=1 SV=1	TRUE	4.2913	0.00056	1.01834e+06	918982	1.02651e+06	896791	32300.4	61496.4	99362.3	1.10812	0.0445876	-3.25181	3.25181
1080	1080	sp|Q9Y3D6|FIS1_HUMAN	N/A	N/A	Mitochondrial fission 1 protein OS=Homo sapiens GN=FIS1 PE=1 SV=2	TRUE	5.50571	4.7917e-05	396258	357555	396611	358640	16471.1	13169.4	38702.6	1.10824	0.0446347	-4.31951	4.31951
1304	1304	sp|Q13595|TRA2A_HUMAN	N/A	N/A	Transformer-2 protein homolog alpha OS=Homo sapiens GN=TRA2A PE=1 SV=1	TRUE	2.47194	0.02505	421759	380330	409983	377159	48654.2	12681.3	41429.4	1.10893	0.0449042	-1.60119	1.60119
355	355	sp|P30048|PRDX3_HUMAN	N/A	N/A	Thioredoxin-dependent peroxide reductase, mitochondrial OS=Homo sapiens GN=PRDX3 PE=1 SV=3	TRUE	7.59242	1.0855e-06	2.62917e+06	2.37059e+06	2.6317e+06	2.38556e+06	70361.3	74087.6	258585	1.10908	0.044963	-5.96437	5.96437
842	842	sp|P61026|RAB10_HUMAN	N/A	N/A	Ras-related protein Rab-10 OS=Homo sapiens GN=RAB10 PE=1 SV=1	TRUE	2.1247	0.04954	1.22981e+06	1.10881e+06	1.25037e+06	1.10514e+06	72642.2	154628	120995	1.10912	0.0449792	-1.30504	1.30504
318	318	tr|A0A087WZH7|A0A087WZH7_HUMAN	N/A	N/A	Myristoylated alanine-rich C-kinase substrate OS=Homo sapiens GN=MARCKS PE=1 SV=1	TRUE	1.36065	0.19249	5.36042e+06	4.83154e+06	5.3197e+06	5.49206e+06	219653	1.14523e+06	528886	1.10947	0.0451138	-0.715592	0.715592
1055	1055	tr|H7BXZ6|H7BXZ6_HUMAN	N/A	N/A	Mitochondrial Rho GTPase OS=Homo sapiens GN=RHOT1 PE=1 SV=2	TRUE	1.81325	0.0886	367204	330865	378493	351525	45005.8	39862.7	36338.2	1.10983	0.0452556	-1.05257	1.05257
388	388	sp|P31946|1433B_HUMAN	N/A	N/A	14-3-3 protein beta/alpha OS=Homo sapiens GN=YWHAB PE=1 SV=3	TRUE	1.16133	0.26254	3.49864e+06	3.15217e+06	3.94772e+06	3.41723e+06	699825	557936	346468	1.10991	0.0452894	-0.580805	0.580805
448	448	sp|Q9Y277|VDAC3_HUMAN	N/A	N/A	Voltage-dependent anion-selective channel protein 3 OS=Homo sapiens GN=VDAC3 PE=1 SV=1	TRUE	3.34385	0.00412	1.02634e+06	924670	1.02911e+06	893718	41179.4	81388	101667	1.10995	0.0453032	-2.3851	2.3851
54	54	sp|Q13509|TBB3_HUMAN	N/A	N/A	Tubulin beta-3 chain OS=Homo sapiens GN=TUBB3 PE=1 SV=2	TRUE	5.68507	3.3812e-05	1.12801e+07	1.01612e+07	1.13554e+07	1.02328e+07	390680	442678	1.11886e+06	1.11011	0.0453663	-4.47093	4.47093
1197	1197	sp|Q8IXJ6|SIR2_HUMAN	N/A	N/A	NAD-dependent protein deacetylase sirtuin-2 OS=Homo sapiens GN=SIRT2 PE=1 SV=2	TRUE	1.77395	0.0951	149136	134324	152659	130225	15403.6	19752.6	14811.7	1.11027	0.0454278	-1.02182	1.02182
1954	1954	sp|O75891|AL1L1_HUMAN	N/A	N/A	Cytosolic 10-formyltetrahydrofolate dehydrogenase OS=Homo sapiens GN=ALDH1L1 PE=1 SV=2	TRUE	1.75101	0.09909	71275.9	64166.4	73731	60496.7	5614.16	10809.7	7109.45	1.1108	0.0456347	-1.00397	1.00397
1301	1301	sp|Q16795|NDUA9_HUMAN	N/A	N/A	NADH dehydrogenase [ubiquinone] 1 alpha subcomplex subunit 9, mitochondrial OS=Homo sapiens GN=NDUFA9 PE=1 SV=2	TRUE	1.4553	0.16493	127027	114355	127544	112013	22254	13683.4	12672.9	1.11082	0.045644	-0.7827	0.7827
659	659	sp|Q8NBX0|SCPDL_HUMAN	N/A	N/A	Saccharopine dehydrogenase-like oxidoreductase OS=Homo sapiens GN=SCCPDH PE=1 SV=1	TRUE	4.59247	0.0003	970958	874022	974490	869240	60397.8	19023.2	96936.1	1.11091	0.0456781	-3.52288	3.52288
1519	1519	sp|Q9HC35|EMAL4_HUMAN	N/A	N/A	Echinoderm microtubule-associated protein-like 4 OS=Homo sapiens GN=EML4 PE=1 SV=3	TRUE	1.14849	0.26765	37157.4	33434.6	37104.1	34075.4	7387.11	6323.95	3722.74	1.11134	0.0458485	-0.572433	0.572433
1901	1901	sp|P00846|ATP6_HUMAN	N/A	N/A	ATP synthase subunit a OS=Homo sapiens GN=MT-ATP6 PE=1 SV=1	TRUE	2.10028	0.05191	665517	598814	652999	578533	68208.4	66524.8	66703.6	1.11139	0.0458676	-1.28475	1.28475
1019	1019	sp|Q9Y376|CAB39_HUMAN	N/A	N/A	Calcium-binding protein 39 OS=Homo sapiens GN=CAB39 PE=1 SV=1	TRUE	2.54361	0.02168	278386	250478	267715	246463	23439.7	23108.3	27907.9	1.11142	0.0458776	-1.66394	1.66394
1150	1150	sp|P09496|CLCA_HUMAN	N/A	N/A	Clathrin light chain A OS=Homo sapiens GN=CLTA PE=1 SV=1	TRUE	0.764695	0.45558	1.26629e+06	1.13923e+06	1.54764e+06	1.06718e+06	430867	250615	127055	1.11153	0.0459198	-0.341435	0.341435
1643	1643	sp|Q13243|SRSF5_HUMAN	N/A	N/A	Serine/arginine-rich splicing factor 5 OS=Homo sapiens GN=SRSF5 PE=1 SV=1	TRUE	0.869749	0.3973	81617.2	73420.9	82333.7	77208.6	6245.3	27572.5	8196.22	1.11163	0.0459615	-0.400881	0.400881
41	41	sp|P25705|ATPA_HUMAN	N/A	N/A	ATP synthase subunit alpha, mitochondrial OS=Homo sapiens GN=ATP5A1 PE=1 SV=1	TRUE	7.95824	5.9347e-07	1.03547e+07	9.31343e+06	1.03594e+07	9.2915e+06	344461	188218	1.04128e+06	1.1118	0.0460283	-6.2266	6.2266
1136	1136	sp|Q9Y5L4|TIM13_HUMAN	N/A	N/A	Mitochondrial import inner membrane translocase subunit Tim13 OS=Homo sapiens GN=TIMM13 PE=1 SV=1	TRUE	3.49886	0.00297	793786	713846	799594	724606	32523.5	60334.4	79939.8	1.11198	0.0460988	-2.52724	2.52724
1804	1804	sp|P34947|GRK5_HUMAN	N/A	N/A	G protein-coupled receptor kinase 5 OS=Homo sapiens GN=GRK5 PE=1 SV=1	TRUE	0.534415	0.6004	22111.5	19873.6	22274.5	22016.3	10568.2	6792.34	2237.9	1.11261	0.0463416	-0.221559	0.221559
295	295	sp|P18669|PGAM1_HUMAN	N/A	N/A	Phosphoglycerate mutase 1 OS=Homo sapiens GN=PGAM1 PE=1 SV=2	TRUE	7.81931	7.449e-07	2.31334e+06	2.07902e+06	2.32059e+06	2.03576e+06	36629.2	82101.7	234324	1.11271	0.0463817	-6.1279	6.1279
1064	1064	sp|P22676|CALB2_HUMAN	N/A	N/A	Calretinin OS=Homo sapiens GN=CALB2 PE=2 SV=2	TRUE	1.35095	0.19551	161968	145531	178432	145805	31737	18029.3	16436.8	1.11294	0.0464732	-0.708831	0.708831
386	386	sp|Q9UMX0|UBQL1_HUMAN	N/A	N/A	Ubiquilin-1 OS=Homo sapiens GN=UBQLN1 PE=1 SV=2	TRUE	4.11191	0.00082	179202	160957	177310	163903	7517.65	10985.4	18245.1	1.11335	0.0466334	-3.08619	3.08619
1930	1930	sp|Q9NUD5|ZCHC3_HUMAN	N/A	N/A	Zinc finger CCHC domain-containing protein 3 OS=Homo sapiens GN=ZCCHC3 PE=1 SV=1	TRUE	1.14452	0.26924	48121.7	43212.7	48944.8	45362.3	5049.82	11835.1	4908.98	1.1136	0.0467294	-0.56986	0.56986
585	585	sp|P68402|PA1B2_HUMAN	N/A	N/A	Platelet-activating factor acetylhydrolase IB subunit beta OS=Homo sapiens GN=PAFAH1B2 PE=1 SV=1	TRUE	5.70623	3.2459e-05	2.30531e+06	2.07013e+06	2.27715e+06	2.08798e+06	71649.9	100770	235183	1.11361	0.0467324	-4.48866	4.48866
544	544	tr|K7ER00|K7ER00_HUMAN	N/A	N/A	Phenylalanine--tRNA ligase alpha subunit OS=Homo sapiens GN=FARSA PE=1 SV=1	TRUE	4.98209	0.00014	670038	601303	672611	583660	16386.4	38007.2	68734.8	1.11431	0.0470059	-3.85387	3.85387
441	441	tr|H7BY58|H7BY58_HUMAN	N/A	N/A	Protein-L-isoaspartate O-methyltransferase OS=Homo sapiens GN=PCMT1 PE=1 SV=1	TRUE	2.10353	0.05159	1.09295e+06	980829	1.03842e+06	978644	124488	100355	112119	1.11431	0.0470061	-1.28743	1.28743
2095	2095	sp|O95487|SC24B_HUMAN	N/A	N/A	Protein transport protein Sec24B OS=Homo sapiens GN=SEC24B PE=1 SV=2	TRUE	0.526301	0.6059	30767.6	27602.6	32480.3	34221.1	10437.9	14715.3	3165.06	1.11467	0.0471446	-0.217599	0.217599
1364	1364	sp|Q9C0H2|TTYH3_HUMAN	N/A	N/A	Protein tweety homolog 3 OS=Homo sapiens GN=TTYH3 PE=1 SV=3	TRUE	3.00801	0.00834	121547	109017	121207	104937	7977.39	9618.84	12529.8	1.11493	0.0472492	-2.07883	2.07883
1168	1168	sp|Q12904|AIMP1_HUMAN	N/A	N/A	Aminoacyl tRNA synthase complex-interacting multifunctional protein 1 OS=Homo sapiens GN=AIMP1 PE=1 SV=2	TRUE	2.75758	0.01401	277417	248737	278360	253084	14129.3	27818.6	28679.9	1.1153	0.0473924	-1.85356	1.85356
1424	1424	sp|P50897|PPT1_HUMAN	N/A	N/A	Palmitoyl-protein thioesterase 1 OS=Homo sapiens GN=PPT1 PE=1 SV=1	TRUE	3.09968	0.00688	146240	131090	144603	131549	9359.26	11287.9	15150.5	1.11557	0.047498	-2.16241	2.16241
1002	1002	sp|P78356|PI42B_HUMAN	N/A	N/A	Phosphatidylinositol 5-phosphate 4-kinase type-2 beta OS=Homo sapiens GN=PIP4K2B PE=1 SV=1	TRUE	1.36401	0.19145	206758	185313	214456	193574	42665.8	20106.4	21445	1.11572	0.0475566	-0.717945	0.717945
1885	1885	sp|O95670|VATG2_HUMAN	N/A	N/A	V-type proton ATPase subunit G 2 OS=Homo sapiens GN=ATP6V1G2 PE=2 SV=1	TRUE	2.16518	0.04583	193966	173829	187226	176753	17899.5	21403.4	20137.3	1.11585	0.047604	-1.33885	1.33885
767	767	sp|Q96GD0|PLPP_HUMAN	N/A	N/A	Pyridoxal phosphate phosphatase OS=Homo sapiens GN=PDXP PE=1 SV=2	TRUE	3.54687	0.00268	661458	592753	666856	602223	36529.9	45194.4	68704.8	1.11591	0.0476284	-2.57187	2.57187
1211	1211	sp|Q09161|NCBP1_HUMAN	N/A	N/A	Nuclear cap-binding protein subunit 1 OS=Homo sapiens GN=NCBP1 PE=1 SV=1	TRUE	1.8256	0.08663	93481.9	83765	86809.4	82834.8	11275.1	11306.5	9716.84	1.116	0.0476647	-1.06233	1.06233
1569	1569	sp|O00401|WASL_HUMAN	N/A	N/A	Neural Wiskott-Aldrich syndrome protein OS=Homo sapiens GN=WASL PE=1 SV=2	TRUE	0.48474	0.63443	18141.1	16251.2	19477.6	13292	5571.04	10284.1	1889.87	1.11629	0.0477773	-0.197616	0.197616
576	576	sp|Q13367|AP3B2_HUMAN	N/A	N/A	AP-3 complex subunit beta-2 OS=Homo sapiens GN=AP3B2 PE=1 SV=2	TRUE	3.14265	0.00629	154211	138141	156151	142954	11882.6	9702.19	16069.8	1.11633	0.0477924	-2.20135	2.20135
326	326	sp|P16298|PP2BB_HUMAN	N/A	N/A	Serine/threonine-protein phosphatase 2B catalytic subunit beta isoform OS=Homo sapiens GN=PPP3CB PE=1 SV=2	TRUE	4.0263	0.00098	1.09927e+06	984044	1.09432e+06	984193	69961.8	49770	115231	1.1171	0.0480918	-3.00877	3.00877
456	456	sp|P28066|PSA5_HUMAN	N/A	N/A	Proteasome subunit alpha type-5 OS=Homo sapiens GN=PSMA5 PE=1 SV=3	TRUE	1.1866	0.25271	946963	847666	1.05833e+06	895296	189630	164512	99297.2	1.11714	0.0481083	-0.597378	0.597378
554	554	sp|P31040|SDHA_HUMAN	N/A	N/A	Succinate dehydrogenase [ubiquinone] flavoprotein subunit, mitochondrial OS=Homo sapiens GN=SDHA PE=1 SV=2	TRUE	3.02425	0.00806	511881	458120	496793	461015	49443.6	19985.3	53761	1.11735	0.0481897	-2.09366	2.09366
593	593	sp|P51674|GPM6A_HUMAN	N/A	N/A	Neuronal membrane glycoprotein M6-a OS=Homo sapiens GN=GPM6A PE=1 SV=2	TRUE	2.66523	0.01693	4.79699e+06	4.29127e+06	4.70518e+06	4.16284e+06	379119	424624	505720	1.11785	0.0483831	-1.77134	1.77134
721	721	sp|Q07960|RHG01_HUMAN	N/A	N/A	Rho GTPase-activating protein 1 OS=Homo sapiens GN=ARHGAP1 PE=1 SV=1	TRUE	2.12401	0.04961	666569	596211	674808	580052	90361.2	41355.3	70358	1.11801	0.0484451	-1.30443	1.30443
172	172	sp|Q9Y678|COPG1_HUMAN	N/A	N/A	Coatomer subunit gamma-1 OS=Homo sapiens GN=COPG1 PE=1 SV=1	TRUE	5.16556	9.3864e-05	568426	508386	573591	512010	22272.5	26829.6	60040.5	1.1181	0.0484808	-4.0275	4.0275
1522	1522	sp|Q9Y3Z3|SAMH1_HUMAN	N/A	N/A	Deoxynucleoside triphosphate triphosphohydrolase SAMHD1 OS=Homo sapiens GN=SAMHD1 PE=1 SV=2	TRUE	0.273429	0.78802	8292.69	7415.92	3502.4	4419.07	7467.88	6063.86	876.774	1.11823	0.0485306	-0.103463	0.103463
1601	1601	tr|H3BSM5|H3BSM5_HUMAN	N/A	N/A	Gamma-aminobutyric acid receptor-associated protein-like 2 OS=Homo sapiens GN=GABARAPL2 PE=1 SV=1	TRUE	2.13954	0.04815	330286	295358	327238	281673	32219.8	36885.3	34928.7	1.11826	0.0485424	-1.3174	1.3174
727	727	sp|O15020|SPTN2_HUMAN	N/A	N/A	Spectrin beta chain, non-erythrocytic 2 OS=Homo sapiens GN=SPTBN2 PE=1 SV=3	TRUE	0.935393	0.36349	105373	94211	99763.2	86411.9	20125.7	29606.4	11162.1	1.11848	0.0486281	-0.439508	0.439508
235	235	sp|P27348|1433T_HUMAN	N/A	N/A	14-3-3 protein theta OS=Homo sapiens GN=YWHAQ PE=1 SV=1	TRUE	2.6619	0.01705	8.96417e+06	8.01309e+06	9.2718e+06	8.08199e+06	916608	555655	951077	1.11869	0.0487099	-1.76828	1.76828
1496	1496	tr|F5H248|F5H248_HUMAN	N/A	N/A	COP9 signalosome complex subunit 7a OS=Homo sapiens GN=COPS7A PE=1 SV=1	TRUE	1.7301	0.10285	32680.4	29210.9	30972.8	28389.1	5155.51	3100.6	3469.47	1.11877	0.048742	-0.987796	0.987796
828	828	sp|P61011|SRP54_HUMAN	N/A	N/A	Signal recognition particle 54 kDa protein OS=Homo sapiens GN=SRP54 PE=1 SV=1	TRUE	0.643352	0.52911	185635	165918	170802	158045	85492.8	33823.1	19716.7	1.11883	0.0487655	-0.276454	0.276454
314	314	sp|P14868|SYDC_HUMAN	N/A	N/A	Aspartate--tRNA ligase, cytoplasmic OS=Homo sapiens GN=DARS PE=1 SV=2	TRUE	5.78426	2.7934e-05	780587	697446	778651	706919	16008	40039.5	83140.9	1.11921	0.0489106	-4.55387	4.55387
1476	1476	sp|Q9BVG4|PBDC1_HUMAN	N/A	N/A	Protein PBDC1 OS=Homo sapiens GN=PBDC1 PE=1 SV=1	TRUE	3.25202	0.005	552987	493921	555188	487724	38824.4	38231.1	59065.4	1.11958	0.049057	-2.30103	2.30103
609	609	sp|P25786|PSA1_HUMAN	N/A	N/A	Proteasome subunit alpha type-1 OS=Homo sapiens GN=PSMA1 PE=1 SV=1	TRUE	1.22215	0.23935	1.80877e+06	1.61523e+06	1.64097e+06	1.58654e+06	469413	73244	193546	1.11983	0.0491505	-0.620967	0.620967
1250	1250	sp|Q8TEA8|DTD1_HUMAN	N/A	N/A	D-tyrosyl-tRNA(Tyr) deacylase 1 OS=Homo sapiens GN=DTD1 PE=1 SV=2	TRUE	4.00424	0.00102	796403	711076	791974	707181	47804.8	42442.7	85326.7	1.12	0.0492167	-2.9914	2.9914
643	643	sp|P00390|GSHR_HUMAN	N/A	N/A	Glutathione reductase, mitochondrial OS=Homo sapiens GN=GSR PE=1 SV=2	TRUE	6.86262	3.8168e-06	1.09036e+06	973233	1.09708e+06	971146	41074.7	30569.1	117126	1.12035	0.0493526	-5.4183	5.4183
1716	1716	sp|Q6PI78|TMM65_HUMAN	N/A	N/A	Transmembrane protein 65 OS=Homo sapiens GN=TMEM65 PE=1 SV=2	TRUE	1.70456	0.10761	157757	140755	144617	136049	24908.6	16579.1	17001.1	1.12078	0.0495221	-0.968147	0.968147
1714	1714	sp|P45954|ACDSB_HUMAN	N/A	N/A	Short/branched chain specific acyl-CoA dehydrogenase, mitochondrial OS=Homo sapiens GN=ACADSB PE=1 SV=1	TRUE	3.06391	0.00742	57231.2	51023	58870.4	52001.1	3521.74	4954.58	6208.19	1.12167	0.0498668	-2.1296	2.1296
391	391	tr|H0Y3P2|H0Y3P2_HUMAN	N/A	N/A	Eukaryotic translation initiation factor 4 gamma 2 OS=Homo sapiens GN=EIF4G2 PE=1 SV=1	TRUE	1.71858	0.10498	1.06329e+06	947773	1.05101e+06	1.03276e+06	51432.4	194974	115514	1.12188	0.049946	-0.978893	0.978893
1929	1929	tr|E5RIN2|E5RIN2_HUMAN	N/A	N/A	TBC1 domain family member 9B OS=Homo sapiens GN=TBC1D9B PE=1 SV=1	TRUE	0.426737	0.67526	3184.04	2837.26	3275.29	3122.83	1620.18	1821.66	346.782	1.12222	0.0500796	-0.170529	0.170529
1727	1727	sp|Q9UHQ9|NB5R1_HUMAN	N/A	N/A	NADH-cytochrome b5 reductase 1 OS=Homo sapiens GN=CYB5R1 PE=1 SV=1	TRUE	0.854009	0.40571	91533.7	81530.6	99414.7	86365.4	22644.1	26870.3	10003.1	1.12269	0.0502603	-0.391784	0.391784
952	952	sp|Q99471|PFD5_HUMAN	N/A	N/A	Prefoldin subunit 5 OS=Homo sapiens GN=PFDN5 PE=1 SV=2	TRUE	2.52971	0.0223	662600	590160	659110	583755	58868.5	62566.6	72440.3	1.12275	0.0502819	-1.6517	1.6517
1692	1692	sp|Q9Y6E2|BZW2_HUMAN	N/A	N/A	Basic leucine zipper and W2 domain-containing protein 2 OS=Homo sapiens GN=BZW2 PE=1 SV=1	TRUE	0.59941	0.55729	41298.2	36775.3	49136.2	41259.5	16090.4	15922.1	4522.86	1.12299	0.0503745	-0.253919	0.253919
1628	1628	tr|H7C1U8|H7C1U8_HUMAN	N/A	N/A	MICOS complex subunit MIC26 (Fragment) OS=Homo sapiens GN=APOO PE=1 SV=1	TRUE	3.91148	0.00124	348936	310535	353968	307654	23284.5	18035.4	38400.8	1.12366	0.0506349	-2.90658	2.90658
467	467	sp|Q9UBE0|SAE1_HUMAN	N/A	N/A	SUMO-activating enzyme subunit 1 OS=Homo sapiens GN=SAE1 PE=1 SV=1	TRUE	2.01855	0.06062	431075	383538	431620	383468	21534.5	67288	47536.9	1.12394	0.0507443	-1.21738	1.21738
1943	1943	tr|E9PM90|E9PM90_HUMAN	N/A	N/A	Vacuolar protein sorting-associated protein 28 homolog (Fragment) OS=Homo sapiens GN=VPS28 PE=1 SV=1	TRUE	3.28021	0.00471	184009	163703	186551	165278	11194.1	14818.5	20305.9	1.12404	0.0507821	-2.32698	2.32698
1891	1891	tr|E9PRR9|E9PRR9_HUMAN	N/A	N/A	Protein tyrosine phosphatase type IVA 2 OS=Homo sapiens GN=PTP4A2 PE=1 SV=1	TRUE	0.383731	0.70623	123667	109917	149982	154600	73977.6	78000.6	13750.7	1.1251	0.0511915	-0.151054	0.151054
1291	1291	sp|Q92558|WASF1_HUMAN	N/A	N/A	Wiskott-Aldrich syndrome protein family member 1 OS=Homo sapiens GN=WASF1 PE=1 SV=1	TRUE	3.43703	0.00339	271438	240968	268348	240349	21508.8	15643.7	30470.5	1.12645	0.0517121	-2.4698	2.4698
899	899	sp|O75489|NDUS3_HUMAN	N/A	N/A	NADH dehydrogenase [ubiquinone] iron-sulfur protein 3, mitochondrial OS=Homo sapiens GN=NDUFS3 PE=1 SV=1	TRUE	1.69449	0.10954	643463	571082	642929	545196	96193.4	84668.2	72381.6	1.12674	0.0518256	-0.960427	0.960427
1748	1748	tr|X6R960|X6R960_HUMAN	N/A	N/A	E3 ubiquitin-protein ligase UBR4 OS=Homo sapiens GN=UBR4 PE=1 SV=1	TRUE	0.917971	0.37227	73686.9	65387.3	76785.7	69130.9	15087.7	22539.9	8299.53	1.12693	0.0518964	-0.429142	0.429142
37	37	sp|P06576|ATPB_HUMAN	N/A	N/A	ATP synthase subunit beta, mitochondrial OS=Homo sapiens GN=ATP5B PE=1 SV=3	TRUE	5.36456	6.3227e-05	1.36572e+07	1.21176e+07	1.39303e+07	1.19843e+07	759212	406150	1.53967e+06	1.12706	0.0519474	-4.1991	4.1991
640	640	sp|O95433|AHSA1_HUMAN	N/A	N/A	Activator of 90 kDa heat shock protein ATPase homolog 1 OS=Homo sapiens GN=AHSA1 PE=1 SV=1	TRUE	1.32407	0.20409	939191	832992	911714	875418	96841.4	220272	106199	1.12749	0.052113	-0.690178	0.690178
934	934	tr|A0A087X057|A0A087X057_HUMAN	N/A	N/A	Ganglioside-induced differentiation-associated protein 1-like 1 OS=Homo sapiens GN=GDAP1L1 PE=1 SV=2	TRUE	0.614949	0.54724	658109	583607	599406	456516	236681	275829	74502.1	1.12766	0.0521774	-0.261822	0.261822
698	698	sp|Q9NVE7|PANK4_HUMAN	N/A	N/A	Pantothenate kinase 4 OS=Homo sapiens GN=PANK4 PE=1 SV=1	TRUE	2.43716	0.02685	223466	198155	216435	189156	20595.7	23378.2	25311.1	1.12773	0.0522065	-1.57106	1.57106
1934	1934	sp|P17152|TMM11_HUMAN	N/A	N/A	Transmembrane protein 11, mitochondrial OS=Homo sapiens GN=TMEM11 PE=1 SV=1	TRUE	2.09869	0.05207	160619	142409	161067	143816	22016.7	13886.3	18209.7	1.12787	0.0522586	-1.28341	1.28341
1256	1256	tr|F8WAL6|F8WAL6_HUMAN	N/A	N/A	Abl interactor 2 OS=Homo sapiens GN=ABI2 PE=1 SV=2	TRUE	4.25139	0.00061	208089	184447	209466	188433	13377.7	9967.06	23641.3	1.12817	0.0523759	-3.21467	3.21467
1744	1744	sp|Q6IAA8|LTOR1_HUMAN	N/A	N/A	Ragulator complex protein LAMTOR1 OS=Homo sapiens GN=LAMTOR1 PE=1 SV=2	TRUE	0.784467	0.44423	119572	105939	128043	116731	41299	31823.6	13633.5	1.12869	0.0525754	-0.352392	0.352392
557	557	sp|Q10567|AP1B1_HUMAN	N/A	N/A	AP-1 complex subunit beta-1 OS=Homo sapiens GN=AP1B1 PE=1 SV=2	TRUE	2.00348	0.06236	864270	765542	871584	784272	79372.8	124722	98728.8	1.12897	0.0526808	-1.20509	1.20509
1373	1373	sp|Q12756|KIF1A_HUMAN	N/A	N/A	Kinesin-like protein KIF1A OS=Homo sapiens GN=KIF1A PE=1 SV=2	TRUE	1.19766	0.24849	78974.1	69948.7	80019.7	66248.5	17688.4	14079.1	9025.36	1.12903	0.0527048	-0.604691	0.604691
1489	1489	sp|P03928|ATP8_HUMAN	N/A	N/A	ATP synthase protein 8 OS=Homo sapiens GN=MT-ATP8 PE=1 SV=1	TRUE	2.31671	0.03411	215905	191135	213418	189928	28337.7	15029.3	24770.6	1.1296	0.0529239	-1.46712	1.46712
397	397	sp|O60506|HNRPQ_HUMAN	N/A	N/A	Heterogeneous nuclear ribonucleoprotein Q OS=Homo sapiens GN=SYNCRIP PE=1 SV=2	TRUE	2.33738	0.03274	276521	244733	281737	250824	17979.7	36623.6	31787.5	1.12989	0.0530348	-1.48492	1.48492
1512	1512	sp|Q99653|CHP1_HUMAN	N/A	N/A	Calcineurin B homologous protein 1 OS=Homo sapiens GN=CHP1 PE=1 SV=3	TRUE	1.55658	0.13913	128902	113980	134601	115653	21965.7	18565.1	14922.6	1.13092	0.0534331	-0.856579	0.856579
304	304	sp|Q9HCJ6|VAT1L_HUMAN	N/A	N/A	Synaptic vesicle membrane protein VAT-1 homolog-like OS=Homo sapiens GN=VAT1L PE=1 SV=2	TRUE	5.14993	9.6844e-05	2.09043e+06	1.84786e+06	2.0925e+06	1.85674e+06	99767.5	100069	242571	1.13127	0.0535668	-4.01393	4.01393
1500	1500	sp|P31327|CPSM_HUMAN	N/A	N/A	Carbamoyl-phosphate synthase [ammonia], mitochondrial OS=Homo sapiens GN=CPS1 PE=1 SV=2	TRUE	1.05526	0.30698	54645.4	48280	55167.9	51060.2	8786.09	15820.1	6365.37	1.13184	0.0537861	-0.51289	0.51289
660	660	sp|O43765|SGTA_HUMAN	N/A	N/A	Small glutamine-rich tetratricopeptide repeat-containing protein alpha OS=Homo sapiens GN=SGTA PE=1 SV=1	TRUE	7.39314	1.5194e-06	1.75817e+06	1.55262e+06	1.74998e+06	1.55721e+06	53205.2	64238.9	205557	1.13239	0.0539975	-5.81833	5.81833
2082	2082	tr|H7C1A7|H7C1A7_HUMAN	N/A	N/A	N-acylglucosamine 2-epimerase (Fragment) OS=Homo sapiens GN=RENBP PE=1 SV=1	TRUE	0.318435	0.75427	4168.38	3680.29	4462.33	2638.75	3196.96	3305.09	488.085	1.13262	0.0540846	-0.122473	0.122473
1905	1905	tr|F5H6H0|F5H6H0_HUMAN	N/A	N/A	High mobility group protein HMGI-C OS=Homo sapiens GN=HMGA2 PE=1 SV=1	TRUE	2.50637	0.02337	55648	49128.8	58770.9	52207.4	5975	5018.83	6519.19	1.1327	0.0541133	-1.63134	1.63134
426	426	sp|P36957|ODO2_HUMAN	N/A	N/A	Dihydrolipoyllysine-residue succinyltransferase component of 2-oxoglutarate dehydrogenase complex, mitochondrial OS=Homo sapiens GN=DLST PE=1 SV=4	TRUE	6.81005	4.1902e-06	2.95153e+06	2.60554e+06	2.92191e+06	2.54327e+06	78252.7	130797	345993	1.13279	0.05415	-5.37777	5.37777
436	436	sp|P36542|ATPG_HUMAN	N/A	N/A	ATP synthase subunit gamma, mitochondrial OS=Homo sapiens GN=ATP5C1 PE=1 SV=1	TRUE	5.22968	8.26e-05	2.30398e+06	2.0338e+06	2.32169e+06	2.03746e+06	150528	36923.3	270183	1.13285	0.0541711	-4.08302	4.08302
134	134	tr|J9JID7|J9JID7_HUMAN	N/A	N/A	Lamin B2, isoform CRA_a OS=Homo sapiens GN=LMNB2 PE=1 SV=1	TRUE	12.9256	6.9608e-10	1.66011e+06	1.46531e+06	1.66845e+06	1.46159e+06	35248.2	28312.8	194794	1.13294	0.0542058	-9.15734	9.15734
27	27	sp|Q14194|DPYL1_HUMAN	N/A	N/A	Dihydropyrimidinase-related protein 1 OS=Homo sapiens GN=CRMP1 PE=1 SV=1	TRUE	9.38991	6.5468e-08	1.72706e+07	1.52435e+07	1.70809e+07	1.53191e+07	496531	415804	2.02709e+06	1.13298	0.0542225	-7.18397	7.18397
1875	1875	tr|E9PRK5|E9PRK5_HUMAN	N/A	N/A	Mitochondrial fission regulator 1-like OS=Homo sapiens GN=MTFR1L PE=1 SV=1	TRUE	0.530878	0.6028	13138.9	11595.2	15839.4	13245.1	7005.45	5198.58	1543.73	1.13313	0.0542816	-0.219827	0.219827
283	283	sp|P09622|DLDH_HUMAN	N/A	N/A	Dihydrolipoyl dehydrogenase, mitochondrial OS=Homo sapiens GN=DLD PE=1 SV=2	TRUE	8.47414	2.6068e-07	1.34475e+06	1.18623e+06	1.35936e+06	1.17947e+06	38979	40373.7	158521	1.13363	0.054473	-6.58389	6.58389
1309	1309	sp|Q9NS69|TOM22_HUMAN	N/A	N/A	Mitochondrial import receptor subunit TOM22 homolog OS=Homo sapiens GN=TOMM22 PE=1 SV=3	TRUE	1.64728	0.119	208109	183537	216386	181823	37954.2	23706.4	24571.7	1.13388	0.0545664	-0.924453	0.924453
63	63	sp|P38646|GRP75_HUMAN	N/A	N/A	Stress-70 protein, mitochondrial OS=Homo sapiens GN=HSPA9 PE=1 SV=2	TRUE	6.58439	6.2824e-06	3.51869e+06	3.10117e+06	3.49069e+06	3.0523e+06	147458	120184	417520	1.13463	0.0548554	-5.20187	5.20187
157	157	sp|Q9ULV4|COR1C_HUMAN	N/A	N/A	Coronin-1C OS=Homo sapiens GN=CORO1C PE=1 SV=1	TRUE	11.8068	2.602e-09	2.59583e+06	2.28635e+06	2.58531e+06	2.28615e+06	61015.1	49606.7	309481	1.13536	0.0551336	-8.58469	8.58469
874	874	sp|O75781|PALM_HUMAN	N/A	N/A	Paralemmin-1 OS=Homo sapiens GN=PALM PE=1 SV=2	TRUE	2.64034	0.01782	926147	815313	959897	818189	114388	52669.2	110833	1.13594	0.0553553	-1.74909	1.74909
1164	1164	tr|J3KPF9|J3KPF9_HUMAN	N/A	N/A	Kinesin-like protein OS=Homo sapiens GN=KIF3A PE=1 SV=1	TRUE	2.39979	0.02893	102729	90413	101358	94214.1	9241.03	12314.9	12316.1	1.13622	0.0554627	-1.53865	1.53865
1181	1181	sp|Q15813|TBCE_HUMAN	N/A	N/A	Tubulin-specific chaperone E OS=Homo sapiens GN=TBCE PE=1 SV=1	TRUE	1.36445	0.19131	69489	61155.4	68876.4	67376.8	4521.86	17756.2	8333.56	1.13627	0.055481	-0.718262	0.718262
337	337	tr|K7EJE8|K7EJE8_HUMAN	N/A	N/A	Lon protease homolog OS=Homo sapiens GN=LONP1 PE=1 SV=1	TRUE	2.27013	0.03737	855300	752559	902339	740060	131541	33638.5	102741	1.13652	0.055578	-1.42748	1.42748
1539	1539	sp|Q96A33|CCD47_HUMAN	N/A	N/A	Coiled-coil domain-containing protein 47 OS=Homo sapiens GN=CCDC47 PE=1 SV=1	TRUE	0.541434	0.59567	6596.85	5802.35	7475.99	4427.58	2669.65	3500.33	794.499	1.13693	0.0557326	-0.224994	0.224994
1084	1084	sp|Q00059|TFAM_HUMAN	N/A	N/A	Transcription factor A, mitochondrial OS=Homo sapiens GN=TFAM PE=1 SV=1	TRUE	2.3273	0.0334	469743	413157	462348	415736	58344.6	43776.9	56585.9	1.13696	0.0557451	-1.47625	1.47625
902	902	sp|O14770|MEIS2_HUMAN	N/A	N/A	Homeobox protein Meis2 OS=Homo sapiens GN=MEIS2 PE=1 SV=2	TRUE	0.805859	0.43214	94003.7	82674.4	85437.8	69066.9	23454	35052.9	11329.2	1.13703	0.0557736	-0.364376	0.364376
80	80	sp|P49588|SYAC_HUMAN	N/A	N/A	Alanine--tRNA ligase, cytoplasmic OS=Homo sapiens GN=AARS PE=1 SV=2	TRUE	6.79297	4.3196e-06	1.46359e+06	1.28662e+06	1.45446e+06	1.30435e+06	37894	68355.4	176971	1.13755	0.0559694	-5.36456	5.36456
1354	1354	tr|A0A087X165|A0A087X165_HUMAN	N/A	N/A	SRC kinase-signaling inhibitor 1 OS=Homo sapiens GN=SRCIN1 PE=1 SV=1	TRUE	1.08499	0.294	113825	100026	115889	108447	12767.3	35954.2	13798.9	1.13795	0.0561241	-0.531653	0.531653
184	184	sp|P31930|QCR1_HUMAN	N/A	N/A	Cytochrome b-c1 complex subunit 1, mitochondrial OS=Homo sapiens GN=UQCRC1 PE=1 SV=3	TRUE	4.6973	0.00024	1.69132e+06	1.4861e+06	1.68894e+06	1.49244e+06	73259.9	108684	205224	1.1381	0.056179	-3.61979	3.61979
463	463	sp|O75051|PLXA2_HUMAN	N/A	N/A	Plexin-A2 OS=Homo sapiens GN=PLXNA2 PE=1 SV=4	TRUE	3.40628	0.00361	300837	264288	297560	269594	23582.1	21909	36548.1	1.13829	0.0562523	-2.44249	2.44249
989	989	sp|Q9H2U2|IPYR2_HUMAN	N/A	N/A	Inorganic pyrophosphatase 2, mitochondrial OS=Homo sapiens GN=PPA2 PE=1 SV=2	TRUE	6.5893	6.2268e-06	365041	320661	366539	326051	16048.1	12277	44380.3	1.1384	0.0562959	-5.20574	5.20574
236	236	sp|Q99536|VAT1_HUMAN	N/A	N/A	Synaptic vesicle membrane protein VAT-1 homolog OS=Homo sapiens GN=VAT1 PE=1 SV=2	TRUE	11.2392	5.2823e-09	3.50876e+06	3.08172e+06	3.48747e+06	3.08577e+06	84123.2	76914.9	427034	1.13857	0.0563598	-8.27718	8.27718
612	612	sp|P53597|SUCA_HUMAN	N/A	N/A	Succinyl-CoA ligase [ADP/GDP-forming] subunit alpha, mitochondrial OS=Homo sapiens GN=SUCLG1 PE=1 SV=4	TRUE	4.02617	0.00098	717961	630492	699504	641623	39743.9	51654.7	87468.6	1.13873	0.056421	-3.00877	3.00877
1257	1257	sp|P63172|DYLT1_HUMAN	N/A	N/A	Dynein light chain Tctex-type 1 OS=Homo sapiens GN=DYNLT1 PE=1 SV=1	TRUE	3.44229	0.00335	70571.3	61972.3	71542.8	61258.7	6400.74	3897.81	8599.03	1.13876	0.0564307	-2.47496	2.47496
696	696	sp|O60888|CUTA_HUMAN	N/A	N/A	Protein CutA OS=Homo sapiens GN=CUTA PE=1 SV=2	TRUE	6.69784	5.1206e-06	943111	827666	942749	816161	10004	50731.3	115445	1.13948	0.0567075	-5.29068	5.29068
1201	1201	sp|Q96EI5|TCAL4_HUMAN	N/A	N/A	Transcription elongation factor A protein-like 4 OS=Homo sapiens GN=TCEAL4 PE=1 SV=2	TRUE	0.673213	0.51042	106497	93430	110358	122111	34781.4	46701.9	13067.2	1.13986	0.056852	-0.292072	0.292072
559	559	sp|Q9NUJ1|ABHDA_HUMAN	N/A	N/A	Mycophenolic acid acyl-glucuronide esterase, mitochondrial OS=Homo sapiens GN=ABHD10 PE=1 SV=1	TRUE	1.47306	0.16014	1.3175e+06	1.15559e+06	1.24632e+06	1.07674e+06	258130	205163	161904	1.14011	0.0569449	-0.7955	0.7955
634	634	tr|E9PFR3|E9PFR3_HUMAN	N/A	N/A	Serine/threonine-protein phosphatase 2A 56 kDa regulatory subunit delta isoform OS=Homo sapiens GN=PPP2R5D PE=1 SV=1	TRUE	2.20035	0.04282	270859	237555	273223	225705	19784.5	40871.2	33304.4	1.1402	0.0569799	-1.36835	1.36835
185	185	sp|P21796|VDAC1_HUMAN	N/A	N/A	Voltage-dependent anion-selective channel protein 1 OS=Homo sapiens GN=VDAC1 PE=1 SV=2	TRUE	6.6671	5.4113e-06	4.77237e+06	4.18276e+06	4.79403e+06	4.22723e+06	146835	220969	589610	1.14096	0.0572711	-5.2667	5.2667
244	244	sp|Q5SQI0|ATAT_HUMAN	N/A	N/A	Alpha-tubulin N-acetyltransferase 1 OS=Homo sapiens GN=ATAT1 PE=1 SV=1	TRUE	6.27509	1.1069e-05	2.67854e+06	2.34676e+06	2.64044e+06	2.3784e+06	89662.6	130841	331774	1.14138	0.0574285	-4.95589	4.95589
1483	1483	sp|Q96IX5|USMG5_HUMAN	N/A	N/A	Up-regulated during skeletal muscle growth protein 5 OS=Homo sapiens GN=USMG5 PE=1 SV=1	TRUE	4.45971	0.0004	490532	429743	490194	413598	22934.1	33855.8	60789.4	1.14146	0.0574589	-3.39794	3.39794
588	588	sp|P05026|AT1B1_HUMAN	N/A	N/A	Sodium/potassium-transporting ATPase subunit beta-1 OS=Homo sapiens GN=ATP1B1 PE=1 SV=1	TRUE	3.7132	0.00189	1.37416e+06	1.20334e+06	1.34727e+06	1.24212e+06	74533.1	116153	170819	1.14195	0.0576485	-2.72354	2.72354
1377	1377	sp|Q9H9H4|VP37B_HUMAN	N/A	N/A	Vacuolar protein sorting-associated protein 37B OS=Homo sapiens GN=VPS37B PE=1 SV=1	TRUE	2.99959	0.00849	34001	29748.9	34352.6	29020.3	3249.31	2743.54	4252.07	1.14293	0.0580203	-2.07109	2.07109
522	522	sp|P24539|AT5F1_HUMAN	N/A	N/A	ATP synthase F(0) complex subunit B1, mitochondrial OS=Homo sapiens GN=ATP5F1 PE=1 SV=2	TRUE	5.95877	2.0025e-05	1.19328e+06	1.04385e+06	1.19493e+06	1.04796e+06	34789	66704.9	149430	1.14315	0.0581041	-4.69843	4.69843
1650	1650	sp|O14776|TCRG1_HUMAN	N/A	N/A	Transcription elongation regulator 1 OS=Homo sapiens GN=TCERG1 PE=1 SV=2	TRUE	2.16271	0.04605	90665.1	79307.7	88262.7	79734.1	13844.9	7518.07	11357.4	1.14321	0.0581249	-1.33677	1.33677
1866	1866	sp|Q96ER9|CCD51_HUMAN	N/A	N/A	Coiled-coil domain-containing protein 51 OS=Homo sapiens GN=CCDC51 PE=1 SV=2	TRUE	0.69239	0.49862	23853.3	20854.7	26417.6	23691.6	8856.76	9505.41	2998.54	1.14378	0.0583433	-0.30223	0.30223
1997	1997	tr|A0A0D9SEM4|A0A0D9SEM4_HUMAN	N/A	N/A	Serine/arginine-rich-splicing factor 4 (Fragment) OS=Homo sapiens GN=SRSF4 PE=1 SV=1	TRUE	4.12026	0.0008	116488	101827	117776	103158	7483.84	7612.03	14661	1.14398	0.0584181	-3.09691	3.09691
307	307	sp|P78310|CXAR_HUMAN	N/A	N/A	Coxsackievirus and adenovirus receptor OS=Homo sapiens GN=CXADR PE=1 SV=1	TRUE	2.45332	0.026	2.3409e+06	2.04571e+06	2.40721e+06	2.16089e+06	173446	316567	295191	1.1443	0.058539	-1.58503	1.58503
1864	1864	sp|Q9H479|FN3K_HUMAN	N/A	N/A	Fructosamine-3-kinase OS=Homo sapiens GN=FN3K PE=1 SV=1	TRUE	4.89124	0.00016	94127.2	82235.8	93612.6	82113.5	3682.99	6295.24	11891.4	1.1446	0.058654	-3.79588	3.79588
693	693	sp|Q9H6K5|PRR36_HUMAN	N/A	N/A	Proline-rich protein 36 OS=Homo sapiens GN=PRR36 PE=1 SV=2	TRUE	2.70208	0.0157	444653	388256	443596	392277	35188.8	51791.7	56396.9	1.14526	0.0589029	-1.8041	1.8041
827	827	sp|Q13907|IDI1_HUMAN	N/A	N/A	Isopentenyl-diphosphate Delta-isomerase 1 OS=Homo sapiens GN=IDI1 PE=1 SV=2	TRUE	5.52568	4.6083e-05	420632	367206	423860	375640	20410.2	20610.1	53426.2	1.14549	0.0589927	-4.33646	4.33646
56	56	sp|Q99798|ACON_HUMAN	N/A	N/A	Aconitate hydratase, mitochondrial OS=Homo sapiens GN=ACO2 PE=1 SV=2	TRUE	5.34541	6.5664e-05	2.2588e+06	1.9718e+06	2.23873e+06	2.02694e+06	100113	126187	287007	1.14556	0.0590164	-4.18267	4.18267
946	946	tr|M0QXZ5|M0QXZ5_HUMAN	N/A	N/A	Zinc finger protein 428 (Fragment) OS=Homo sapiens GN=ZNF428 PE=1 SV=1	TRUE	6.39245	8.9149e-06	886805	773442	890890	767078	32808	41881.8	113364	1.14657	0.0594007	-5.04988	5.04988
881	881	sp|O60884|DNJA2_HUMAN	N/A	N/A	DnaJ homolog subfamily A member 2 OS=Homo sapiens GN=DNAJA2 PE=1 SV=1	TRUE	1.17302	0.25795	172962	150502	162350	159461	36898.8	44021.4	22459.7	1.14923	0.0604077	-0.588464	0.588464
1284	1284	sp|P53992|SC24C_HUMAN	N/A	N/A	Protein transport protein Sec24C OS=Homo sapiens GN=SEC24C PE=1 SV=3	TRUE	0.933615	0.36438	86604.7	75346.5	95208.8	80996.2	25066.4	26084.3	11258.2	1.14942	0.0604785	-0.438445	0.438445
1481	1481	sp|P36639|8ODP_HUMAN	N/A	N/A	7,8-dihydro-8-oxoguanine triphosphatase OS=Homo sapiens GN=NUDT1 PE=1 SV=3	TRUE	0.868158	0.39814	88387	76854	98015	65061.9	26008.7	30196.2	11532.9	1.15006	0.0607215	-0.399964	0.399964
1610	1610	sp|Q8N5K1|CISD2_HUMAN	N/A	N/A	CDGSH iron-sulfur domain-containing protein 2 OS=Homo sapiens GN=CISD2 PE=1 SV=1	TRUE	1.5088	0.15084	183765	159775	176408	167877	17229.7	44479.1	23989.8	1.15015	0.0607534	-0.821483	0.821483
1131	1131	tr|E9PNQ8|E9PNQ8_HUMAN	N/A	N/A	Thy-1 membrane glycoprotein (Fragment) OS=Homo sapiens GN=THY1 PE=1 SV=1	TRUE	6.23024	1.203e-05	1.24671e+06	1.08366e+06	1.22867e+06	1.10199e+06	44746.2	64515	163053	1.15047	0.0608735	-4.91973	4.91973
424	424	tr|Q5T9B7|Q5T9B7_HUMAN	N/A	N/A	Adenylate kinase isoenzyme 1 OS=Homo sapiens GN=AK1 PE=1 SV=1	TRUE	10.6479	1.1389e-08	2.18171e+06	1.89627e+06	2.18004e+06	1.88728e+06	37271.8	71261.6	285437	1.15053	0.0608961	-7.94351	7.94351
1343	1343	sp|P78362|SRPK2_HUMAN	N/A	N/A	SRSF protein kinase 2 OS=Homo sapiens GN=SRPK2 PE=1 SV=3	TRUE	2.3351	0.03289	234484	203779	232627	209381	23248.4	31868.5	30704.4	1.15067	0.0609526	-1.48294	1.48294
1295	1295	sp|Q96PU5|NED4L_HUMAN	N/A	N/A	E3 ubiquitin-protein ligase NEDD4-like OS=Homo sapiens GN=NEDD4L PE=1 SV=2	TRUE	2.05825	0.05624	304254	264319	289271	258130	32534.6	48265.3	39934.9	1.15109	0.0611077	-1.24995	1.24995
614	614	tr|A0A0C4DGN6|A0A0C4DGN6_HUMAN	N/A	N/A	ARF GTPase-activating protein GIT1 OS=Homo sapiens GN=GIT1 PE=1 SV=1	TRUE	4.60508	0.00029	243337	211384	238660	206351	13559.2	15793.7	31952.6	1.15116	0.0611352	-3.5376	3.5376
1654	1654	tr|G5E933|G5E933_HUMAN	N/A	N/A	Myotubularin-related protein 5 OS=Homo sapiens GN=SBF1 PE=1 SV=1	TRUE	1.89477	0.07634	46943	40778.2	46874.2	39119.8	7055.27	6745.06	6164.81	1.15118	0.0611429	-1.11725	1.11725
1919	1919	sp|Q9UHA4|LTOR3_HUMAN	N/A	N/A	Ragulator complex protein LAMTOR3 OS=Homo sapiens GN=LAMTOR3 PE=1 SV=1	TRUE	3.01452	0.00823	296369	257095	280291	270817	28469.1	26778.9	39273.7	1.15276	0.0617386	-2.0846	2.0846
230	230	tr|B4DJV2|B4DJV2_HUMAN	N/A	N/A	Citrate synthase OS=Homo sapiens GN=CS PE=1 SV=1	TRUE	7.26911	1.8781e-06	4.53168e+06	3.92973e+06	4.56814e+06	3.95723e+06	183309	167674	601950	1.15318	0.0618966	-5.72628	5.72628
1579	1579	tr|A0A087WXD2|A0A087WXD2_HUMAN	N/A	N/A	Membrane-associated guanylate kinase, WW and PDZ domain-containing protein 1 OS=Homo sapiens GN=MAGI1 PE=1 SV=1	TRUE	6.29408	1.0687e-05	32143.5	27857.2	31629.4	27675.3	1105.04	1718.35	4286.26	1.15387	0.0621551	-4.97114	4.97114
1260	1260	sp|Q9UHD9|UBQL2_HUMAN	N/A	N/A	Ubiquilin-2 OS=Homo sapiens GN=UBQLN2 PE=1 SV=2	TRUE	1.64853	0.11874	576011	499069	608305	470862	118965	73842.6	76941.9	1.15417	0.0622701	-0.925403	0.925403
124	124	sp|P00558|PGK1_HUMAN	N/A	N/A	Phosphoglycerate kinase 1 OS=Homo sapiens GN=PGK1 PE=1 SV=3	TRUE	9.08603	1.0244e-07	5.06318e+06	4.38372e+06	5.02342e+06	4.38175e+06	141285	174265	679461	1.155	0.0625807	-6.98953	6.98953
1113	1113	tr|A0A087WW40|A0A087WW40_HUMAN	N/A	N/A	Endophilin-B1 OS=Homo sapiens GN=SH3GLB1 PE=1 SV=1	TRUE	2.81199	0.01253	209834	181645	205884	179035	25323.7	16221	28188.8	1.15519	0.0626518	-1.90205	1.90205
196	196	sp|Q12860|CNTN1_HUMAN	N/A	N/A	Contactin-1 OS=Homo sapiens GN=CNTN1 PE=1 SV=1	TRUE	3.70827	0.00191	1.58483e+06	1.37145e+06	1.57722e+06	1.41697e+06	93033.9	145412	213382	1.15559	0.0628031	-2.71897	2.71897
900	900	tr|J3KQ12|J3KQ12_HUMAN	N/A	N/A	HCG2020143, isoform CRA_b OS=Homo sapiens GN=BSCL2 PE=1 SV=1	TRUE	6.93019	3.3871e-06	625891	541277	635126	548352	22864.8	28615.8	84614.6	1.15632	0.0630796	-5.47017	5.47017
1749	1749	sp|Q00577|PURA_HUMAN	N/A	N/A	Transcriptional activator protein Pur-alpha OS=Homo sapiens GN=PURA PE=1 SV=2	TRUE	1.35494	0.19426	59962.7	51853.7	59565.9	60070.6	3641.91	17581.2	8109.06	1.15638	0.0631019	-0.711617	0.711617
478	478	sp|Q53GQ0|DHB12_HUMAN	N/A	N/A	Very-long-chain 3-oxoacyl-CoA reductase OS=Homo sapiens GN=HSD17B12 PE=1 SV=2	TRUE	4.89453	0.00016	1.00618e+06	869941	1.00901e+06	848941	47324.2	68800.2	136239	1.15661	0.0631858	-3.79588	3.79588
1156	1156	sp|Q15555|MARE2_HUMAN	N/A	N/A	Microtubule-associated protein RP/EB family member 2 OS=Homo sapiens GN=MAPRE2 PE=1 SV=1	TRUE	2.10636	0.05131	679854	587784	626050	584251	117570	58073.1	92069.6	1.15664	0.0631976	-1.2898	1.2898
1125	1125	tr|C9JU26|C9JU26_HUMAN	N/A	N/A	ATP synthase subunit f, mitochondrial OS=Homo sapiens GN=ATP5J2 PE=1 SV=1	TRUE	3.77058	0.00167	963219	832689	976874	812395	44340.7	93913.3	130531	1.15676	0.0632426	-2.77728	2.77728
1451	1451	tr|F8VXU5|F8VXU5_HUMAN	N/A	N/A	Vacuolar protein sorting-associated protein 29 OS=Homo sapiens GN=VPS29 PE=1 SV=1	TRUE	1.69921	0.10864	197392	170605	195781	159346	41397.3	22868.3	26787.3	1.15701	0.0633385	-0.96401	0.96401
1006	1006	sp|P08574|CY1_HUMAN	N/A	N/A	Cytochrome c1, heme protein, mitochondrial OS=Homo sapiens GN=CYC1 PE=1 SV=3	TRUE	1.11763	0.28022	175555	151726	165939	188092	34577	53811.1	23828.9	1.15705	0.0633529	-0.552501	0.552501
1951	1951	sp|Q8ND56|LS14A_HUMAN	N/A	N/A	Protein LSM14 homolog A OS=Homo sapiens GN=LSM14A PE=1 SV=3	TRUE	5.1403	9.8727e-05	68742.5	59390.5	68195.4	60303.7	3014.57	4550.07	9352.07	1.15747	0.0635088	-4.00556	4.00556
33	33	sp|Q9NQC3|RTN4_HUMAN	N/A	N/A	Reticulon-4 OS=Homo sapiens GN=RTN4 PE=1 SV=2	TRUE	7.26885	1.879e-06	2.50568e+06	2.16385e+06	2.51094e+06	2.13163e+06	45945.8	133388	341827	1.15797	0.0636979	-5.72607	5.72607
1327	1327	sp|Q86T03|TM55B_HUMAN	N/A	N/A	Type 1 phosphatidylinositol 4,5-bisphosphate 4-phosphatase OS=Homo sapiens GN=TMEM55B PE=1 SV=1	TRUE	2.76557	0.01379	156466	135105	155939	133414	6915.37	22116	21361.2	1.15811	0.0637494	-1.86044	1.86044
1428	1428	tr|B1AKR6|B1AKR6_HUMAN	N/A	N/A	Dynein light chain roadblock-type 1 OS=Homo sapiens GN=DYNLRB1 PE=1 SV=1	TRUE	1.99193	0.06373	546680	471986	475401	479830	102250	46903	74693.8	1.15825	0.0638039	-1.19566	1.19566
2050	2050	sp|Q9NZN8|CNOT2_HUMAN	N/A	N/A	CCR4-NOT transcription complex subunit 2 OS=Homo sapiens GN=CNOT2 PE=1 SV=1	TRUE	0.684801	0.50327	16836.1	14535	19203.2	17180	7296.81	6955.3	2301.08	1.15831	0.0638258	-0.298199	0.298199
1879	1879	sp|Q96CX2|KCD12_HUMAN	N/A	N/A	BTB/POZ domain-containing protein KCTD12 OS=Homo sapiens GN=KCTD12 PE=1 SV=1	TRUE	0.484607	0.63452	29363.6	25347.5	39725.7	22819.2	15915.7	19099.3	4016.02	1.15844	0.0638729	-0.197555	0.197555
2005	2005	sp|Q9Y2U8|MAN1_HUMAN	N/A	N/A	Inner nuclear membrane protein Man1 OS=Homo sapiens GN=LEMD3 PE=1 SV=2	TRUE	0.255532	0.80157	4173.28	3601.78	1372.5	404.211	4487.16	4988.31	571.5	1.15867	0.0639604	-0.0960585	0.0960585
521	521	sp|Q99719|SEPT5_HUMAN	N/A	N/A	Septin-5 OS=Homo sapiens GN=SEPT5 PE=1 SV=1	TRUE	2.95319	0.00935	1.32402e+06	1.14259e+06	1.30907e+06	1.13876e+06	151720	104640	181430	1.15879	0.0640042	-2.02919	2.02919
1671	1671	tr|H0Y4B0|H0Y4B0_HUMAN	N/A	N/A	ERI1 exoribonuclease 3 (Fragment) OS=Homo sapiens GN=ERI3 PE=1 SV=1	TRUE	1.00362	0.3305	154435	133255	180126	135043	59621.6	21296	21180.1	1.15894	0.0640623	-0.480829	0.480829
187	187	sp|P52306|GDS1_HUMAN	N/A	N/A	Rap1 GTPase-GDP dissociation stimulator 1 OS=Homo sapiens GN=RAP1GDS1 PE=1 SV=3	TRUE	5.48653	4.9749e-05	988769	853107	957774	854238	58658.8	45405.1	135661	1.15902	0.064091	-4.30322	4.30322
1724	1724	tr|H0UI06|H0UI06_HUMAN	N/A	N/A	Cytochrome c oxidase subunit 7A2, mitochondrial OS=Homo sapiens GN=COX7A2 PE=1 SV=1	TRUE	2.4972	0.02381	118480	102171	122563	101438	13693	14013.9	16309.3	1.15963	0.0643186	-1.62324	1.62324
1099	1099	tr|B1AMS2|B1AMS2_HUMAN	N/A	N/A	Septin 6, isoform CRA_b OS=Homo sapiens GN=SEPT6 PE=1 SV=1	TRUE	4.28125	0.00057	288704	248890	296112	246001	21863.9	17330.4	39814.6	1.15997	0.0644464	-3.24413	3.24413
515	515	sp|O95202|LETM1_HUMAN	N/A	N/A	LETM1 and EF-hand domain-containing protein 1, mitochondrial OS=Homo sapiens GN=LETM1 PE=1 SV=1	TRUE	6.02716	1.7596e-05	633269	545933	638138	545559	33120.8	28155.8	87335.6	1.15997	0.0644486	-4.75459	4.75459
1116	1116	sp|O75688|PPM1B_HUMAN	N/A	N/A	Protein phosphatase 1B OS=Homo sapiens GN=PPM1B PE=1 SV=1	TRUE	4.7126	0.00023	380417	327842	385829	321187	15689.6	29563.4	52575.1	1.16037	0.0645954	-3.63827	3.63827
2023	2023	sp|Q8NHH9|ATLA2_HUMAN	N/A	N/A	Atlastin-2 OS=Homo sapiens GN=ATL2 PE=1 SV=2	TRUE	1.74891	0.09946	42673	36769.3	43880.7	37514.5	8806.22	5000.4	5903.67	1.16056	0.0646675	-1.00235	1.00235
1710	1710	tr|J3KNW3|J3KNW3_HUMAN	N/A	N/A	RNA binding protein fox-1 homolog OS=Homo sapiens GN=RBFOX1 PE=4 SV=1	TRUE	3.62945	0.00225	150069	129286	147380	134084	10980.6	13210.5	20782.6	1.16075	0.0647381	-2.64782	2.64782
1299	1299	sp|Q01650|LAT1_HUMAN	N/A	N/A	Large neutral amino acids transporter small subunit 1 OS=Homo sapiens GN=SLC7A5 PE=1 SV=2	TRUE	5.34757	6.5384e-05	236422	203672	240843	206631	13217.5	12761.5	32749.9	1.1608	0.0647562	-4.18453	4.18453
867	867	sp|Q9NX63|MIC19_HUMAN	N/A	N/A	MICOS complex subunit MIC19 OS=Homo sapiens GN=CHCHD3 PE=1 SV=1	TRUE	5.45162	5.3272e-05	797784	687007	809279	671329	24146.7	55973.6	110777	1.16125	0.064924	-4.2735	4.2735
1414	1414	sp|P62166|NCS1_HUMAN	N/A	N/A	Neuronal calcium sensor 1 OS=Homo sapiens GN=NCS1 PE=1 SV=2	TRUE	1.60172	0.12877	217216	186995	214402	194462	28517.2	48896	30221.4	1.16162	0.0650627	-0.890185	0.890185
303	303	sp|A0MZ66|SHOT1_HUMAN	N/A	N/A	Shootin-1 OS=Homo sapiens GN=SHTN1 PE=1 SV=4	TRUE	4.14827	0.00076	1.03024e+06	886018	1.05869e+06	874500	86880.2	57705.4	144219	1.16277	0.0654945	-3.11919	3.11919
1063	1063	sp|Q7L775|EPMIP_HUMAN	N/A	N/A	EPM2A-interacting protein 1 OS=Homo sapiens GN=EPM2AIP1 PE=1 SV=1	TRUE	2.35597	0.03156	196031	168541	191201	164827	26498.8	22873.7	27490.8	1.16311	0.065621	-1.50086	1.50086
65	65	sp|Q14203|DCTN1_HUMAN	N/A	N/A	Dynactin subunit 1 OS=Homo sapiens GN=DCTN1 PE=1 SV=3	TRUE	3.32128	0.00432	1.15943e+06	996752	1.11614e+06	979027	128828	70668.2	162673	1.1632	0.0656557	-2.36452	2.36452
135	135	sp|Q12765|SCRN1_HUMAN	N/A	N/A	Secernin-1 OS=Homo sapiens GN=SCRN1 PE=1 SV=2	TRUE	2.93277	0.00975	2.24573e+06	1.92955e+06	2.24401e+06	2.00172e+06	87060.3	311491	316180	1.16386	0.0659015	-2.011	2.011
480	480	sp|Q04828|AK1C1_HUMAN	N/A	N/A	Aldo-keto reductase family 1 member C1 OS=Homo sapiens GN=AKR1C1 PE=1 SV=1	TRUE	3.56133	0.0026	374546	321778	383228	326751	22952.7	38066.1	52767.7	1.16399	0.0659484	-2.58503	2.58503
278	278	sp|P11177|ODPB_HUMAN	N/A	N/A	Pyruvate dehydrogenase E1 component subunit beta, mitochondrial OS=Homo sapiens GN=PDHB PE=1 SV=3	TRUE	6.88797	3.6493e-06	1.23359e+06	1.05962e+06	1.25399e+06	1.03846e+06	54328.3	52818.7	173971	1.16418	0.0660214	-5.43779	5.43779
2043	2043	tr|B5MCC5|B5MCC5_HUMAN	N/A	N/A	Disks large homolog 2 OS=Homo sapiens GN=DLG2 PE=1 SV=3	TRUE	1.45865	0.16401	59350.6	50962.4	61004	48607.3	13569.9	10653	8388.17	1.1646	0.0661751	-0.78513	0.78513
814	814	sp|Q4G0F5|VP26B_HUMAN	N/A	N/A	Vacuolar protein sorting-associated protein 26B OS=Homo sapiens GN=VPS26B PE=1 SV=2	TRUE	5.59413	4.0329e-05	935815	802952	959226	794296	38871.5	59714.3	132864	1.16547	0.0665007	-4.39438	4.39438
488	488	sp|P61981|1433G_HUMAN	N/A	N/A	14-3-3 protein gamma OS=Homo sapiens GN=YWHAG PE=1 SV=2	TRUE	8.19247	4.0681e-07	7.93497e+06	6.8077e+06	7.89492e+06	6.94344e+06	303510	279785	1.12726e+06	1.16559	0.0665445	-6.39061	6.39061
2014	2014	sp|Q8N111|CEND_HUMAN	N/A	N/A	Cell cycle exit and neuronal differentiation protein 1 OS=Homo sapiens GN=CEND1 PE=2 SV=1	TRUE	0.32214	0.75152	2327.97	1996.98	1133.61	808.202	2137.59	2220.87	330.994	1.16575	0.0666046	-0.124059	0.124059
1092	1092	sp|Q2M2I8|AAK1_HUMAN	N/A	N/A	AP2-associated protein kinase 1 OS=Homo sapiens GN=AAK1 PE=1 SV=3	TRUE	2.60958	0.01897	93332.8	80005.9	96438.5	79887.5	11148.5	10508.8	13326.9	1.16657	0.0669121	-1.72193	1.72193
2004	2004	sp|O95219|SNX4_HUMAN	N/A	N/A	Sorting nexin-4 OS=Homo sapiens GN=SNX4 PE=1 SV=1	TRUE	3.86365	0.00138	119704	102600	116209	102245	9772.32	8993.21	17103.9	1.16671	0.0669611	-2.86012	2.86012
1117	1117	sp|P19404|NDUV2_HUMAN	N/A	N/A	NADH dehydrogenase [ubiquinone] flavoprotein 2, mitochondrial OS=Homo sapiens GN=NDUFV2 PE=1 SV=2	TRUE	0.804971	0.43264	522084	447426	452451	449027	276626	29899.4	74657.5	1.16686	0.0670187	-0.363873	0.363873
744	744	sp|Q9NSE4|SYIM_HUMAN	N/A	N/A	Isoleucine--tRNA ligase, mitochondrial OS=Homo sapiens GN=IARS2 PE=1 SV=2	TRUE	3.94184	0.00117	333504	285691	342549	284035	23727	27589.9	47813.4	1.16736	0.0672051	-2.93181	2.93181
285	285	sp|P08559|ODPA_HUMAN	N/A	N/A	Pyruvate dehydrogenase E1 component subunit alpha, somatic form, mitochondrial OS=Homo sapiens GN=PDHA1 PE=1 SV=3	TRUE	3.62632	0.00227	2.20948e+06	1.89268e+06	2.28321e+06	1.80012e+06	165467	203248	316802	1.16738	0.0672134	-2.64397	2.64397
529	529	sp|Q9Y6C9|MTCH2_HUMAN	N/A	N/A	Mitochondrial carrier homolog 2 OS=Homo sapiens GN=MTCH2 PE=1 SV=1	TRUE	5.6046	3.9517e-05	1.72919e+06	1.48111e+06	1.73218e+06	1.43977e+06	90949	96756.2	248080	1.1675	0.0672553	-4.40322	4.40322
742	742	sp|Q9GZT4|SRR_HUMAN	N/A	N/A	Serine racemase OS=Homo sapiens GN=SRR PE=1 SV=1	TRUE	3.0404	0.00779	189935	162609	193585	161576	18959.9	19171	27326.2	1.16805	0.0674609	-2.10846	2.10846
254	254	sp|O00154|BACH_HUMAN	N/A	N/A	Cytosolic acyl coenzyme A thioester hydrolase OS=Homo sapiens GN=ACOT7 PE=1 SV=3	TRUE	6.73668	4.7763e-06	5.52489e+06	4.72887e+06	5.55079e+06	4.5954e+06	96288.3	341158	796019	1.16833	0.0675662	-5.32091	5.32091
1132	1132	sp|Q9Y639|NPTN_HUMAN	N/A	N/A	Neuroplastin OS=Homo sapiens GN=NPTN PE=1 SV=2	TRUE	1.6829	0.1118	459837	393559	454481	369010	81033.4	85982.7	66278.4	1.16841	0.0675944	-0.951558	0.951558
1831	1831	sp|P10114|RAP2A_HUMAN	N/A	N/A	Ras-related protein Rap-2a OS=Homo sapiens GN=RAP2A PE=1 SV=1	TRUE	2.9963	0.00855	62461.3	53455.6	64190	54695.3	5957.9	6768.06	9005.72	1.16847	0.067618	-2.06803	2.06803
639	639	sp|Q08AM6|VAC14_HUMAN	N/A	N/A	Protein VAC14 homolog OS=Homo sapiens GN=VAC14 PE=1 SV=1	TRUE	2.39137	0.02942	231424	198008	237274	201133	31028.5	28188.6	33416.1	1.16876	0.0677259	-1.53136	1.53136
1478	1478	sp|O43615|TIM44_HUMAN	N/A	N/A	Mitochondrial import inner membrane translocase subunit TIM44 OS=Homo sapiens GN=TIMM44 PE=1 SV=2	TRUE	3.95846	0.00113	72265.6	61823	70826.9	64627.3	4693.66	6372.1	10442.6	1.16891	0.0677818	-2.94692	2.94692
1403	1403	tr|E9PQY2|E9PQY2_HUMAN	N/A	N/A	Prefoldin subunit 4 OS=Homo sapiens GN=PFDN4 PE=1 SV=1	TRUE	2.81433	0.01247	472837	404499	501501	415023	51774.6	51244.9	68338.3	1.16895	0.0677943	-1.90413	1.90413
279	279	sp|P54577|SYYC_HUMAN	N/A	N/A	Tyrosine--tRNA ligase, cytoplasmic OS=Homo sapiens GN=YARS PE=1 SV=4	TRUE	3.34951	0.00407	990645	846615	1.01885e+06	817390	94722.7	87572.2	144030	1.17012	0.0682321	-2.39041	2.39041
963	963	sp|P48147|PPCE_HUMAN	N/A	N/A	Prolyl endopeptidase OS=Homo sapiens GN=PREP PE=1 SV=2	TRUE	4.21451	0.00066	344568	294362	345709	292417	21904.7	28238.8	50206.9	1.17056	0.0683944	-3.18046	3.18046
457	457	sp|O00139|KIF2A_HUMAN	N/A	N/A	Kinesin-like protein KIF2A OS=Homo sapiens GN=KIF2A PE=1 SV=3	TRUE	4.60305	0.00029	850563	726469	837709	722336	49755.5	63761.3	124094	1.17082	0.0684893	-3.5376	3.5376
1417	1417	tr|F5H8H2|F5H8H2_HUMAN	N/A	N/A	Mevalonate kinase OS=Homo sapiens GN=MVK PE=1 SV=1	TRUE	1.00082	0.33181	72930	62279.9	83533.9	69130.1	18580.3	25959.9	10650.1	1.171	0.0685585	-0.479111	0.479111
214	214	sp|O94760|DDAH1_HUMAN	N/A	N/A	N(G),N(G)-dimethylarginine dimethylaminohydrolase 1 OS=Homo sapiens GN=DDAH1 PE=1 SV=3	TRUE	2.93786	0.00965	2.7221e+06	2.32409e+06	2.7573e+06	2.34587e+06	379207	146230	398006	1.17125	0.0686504	-2.01547	2.01547
130	130	tr|A0A087WY00|A0A087WY00_HUMAN	N/A	N/A	Unconventional myosin-Va OS=Homo sapiens GN=MYO5A PE=1 SV=1	TRUE	5.69507	3.3166e-05	715484	610691	719506	622532	33801.1	43643.2	104793	1.1716	0.0687784	-4.47931	4.47931
895	895	sp|Q7Z7K6|CENPV_HUMAN	N/A	N/A	Centromere protein V OS=Homo sapiens GN=CENPV PE=1 SV=1	TRUE	2.96113	0.0092	734650	626986	765978	667297	77580.4	76675.3	107664	1.17172	0.0688225	-2.03621	2.03621
1717	1717	sp|P27449|VATL_HUMAN	N/A	N/A	V-type proton ATPase 16 kDa proteolipid subunit OS=Homo sapiens GN=ATP6V0C PE=1 SV=1	TRUE	2.71511	0.01529	298589	254644	308549	248336	37286.1	31104.3	43945.3	1.17258	0.0691409	-1.81559	1.81559
175	175	tr|C9J406|C9J406_HUMAN	N/A	N/A	MICOS complex subunit MIC60 OS=Homo sapiens GN=IMMT PE=1 SV=1	TRUE	5.43708	5.4815e-05	1.34164e+06	1.14407e+06	1.37847e+06	1.12573e+06	90340.6	61014	197573	1.17269	0.0691846	-4.2611	4.2611
1479	1479	sp|Q7L523|RRAGA_HUMAN	N/A	N/A	Ras-related GTP-binding protein A OS=Homo sapiens GN=RRAGA PE=1 SV=1	TRUE	2.23043	0.04039	44490.2	37858.9	44365.2	40757	2978.22	8407.48	6631.35	1.17516	0.0700969	-1.39373	1.39373
990	990	sp|Q9NX40|OCAD1_HUMAN	N/A	N/A	OCIA domain-containing protein 1 OS=Homo sapiens GN=OCIAD1 PE=1 SV=1	TRUE	2.2176	0.04141	626925	533434	603455	551090	87609.1	91217.3	93490.4	1.17526	0.0701344	-1.38289	1.38289
180	180	sp|P62873|GBB1_HUMAN	N/A	N/A	Guanine nucleotide-binding protein G(I)/G(S)/G(T) subunit beta-1 OS=Homo sapiens GN=GNB1 PE=1 SV=3	TRUE	8.07709	4.8956e-07	5.35882e+06	4.55697e+06	5.21666e+06	4.54077e+06	229567	189732	801850	1.17596	0.070393	-6.31019	6.31019
524	524	tr|E7EMM4|E7EMM4_HUMAN	N/A	N/A	Acid ceramidase OS=Homo sapiens GN=ASAH1 PE=1 SV=1	TRUE	3.80507	0.00156	1.17185e+06	995939	1.16328e+06	1.01341e+06	107708	87376.8	175912	1.17663	0.0706397	-2.80688	2.80688
1615	1615	tr|A0A087X020|A0A087X020_HUMAN	N/A	N/A	Ribosome maturation protein SBDS OS=Homo sapiens GN=SBDS PE=1 SV=1	TRUE	0.585222	0.56656	40804.1	34673.9	41940.2	41784	27636.4	14958.6	6130.2	1.1768	0.070701	-0.246754	0.246754
1247	1247	sp|Q99805|TM9S2_HUMAN	N/A	N/A	Transmembrane 9 superfamily member 2 OS=Homo sapiens GN=TM9SF2 PE=1 SV=1	TRUE	0.568345	0.57769	93015.4	79038.5	60037	60338.1	64109.6	36509.6	13976.9	1.17684	0.0707159	-0.238305	0.238305
377	377	sp|Q04917|1433F_HUMAN	N/A	N/A	14-3-3 protein eta OS=Homo sapiens GN=YWHAH PE=1 SV=4	TRUE	6.01126	1.8132e-05	3.50209e+06	2.97307e+06	3.44417e+06	2.96937e+06	149828	217386	529026	1.17794	0.0711229	-4.74155	4.74155
2030	2030	tr|Q5HY81|Q5HY81_HUMAN	N/A	N/A	Ubiquitin-like protein 4A OS=Homo sapiens GN=UBL4A PE=1 SV=2	TRUE	1.18142	0.2547	83326.1	70693.4	93667	80698.8	21986.3	23358.7	12632.7	1.1787	0.0714023	-0.593971	0.593971
1598	1598	tr|A6NMA8|A6NMA8_HUMAN	N/A	N/A	Quinone oxidoreductase-like protein 1 OS=Homo sapiens GN=CRYZL1 PE=1 SV=1	TRUE	0.696962	0.49583	81702.1	69295.6	90595.4	81834.5	28425.8	45208.3	12406.5	1.17904	0.0715274	-0.304667	0.304667
1293	1293	sp|Q8NC96|NECP1_HUMAN	N/A	N/A	Adaptin ear-binding coat-associated protein 1 OS=Homo sapiens GN=NECAP1 PE=1 SV=2	TRUE	6.21957	1.2271e-05	938594	795689	928641	801076	27012.7	63416.3	142904	1.1796	0.0717342	-4.91112	4.91112
1737	1737	sp|Q9H0D6|XRN2_HUMAN	N/A	N/A	5'-3' exoribonuclease 2 OS=Homo sapiens GN=XRN2 PE=1 SV=1	TRUE	0.633776	0.53518	6198.12	5252.88	7259.32	4915.55	3050.45	3273.28	945.24	1.17995	0.0718626	-0.2715	0.2715
1276	1276	sp|O95989|NUDT3_HUMAN	N/A	N/A	Diphosphoinositol polyphosphate phosphohydrolase 1 OS=Homo sapiens GN=NUDT3 PE=1 SV=1	TRUE	4.54373	0.00033	122557	103839	120548	102388	5563.08	11035.3	18717.5	1.18025	0.0719754	-3.48149	3.48149
465	465	sp|Q9P2R7|SUCB1_HUMAN	N/A	N/A	Succinyl-CoA ligase [ADP-forming] subunit beta, mitochondrial OS=Homo sapiens GN=SUCLA2 PE=1 SV=3	TRUE	8.5335	2.3764e-07	1.74756e+06	1.4805e+06	1.76368e+06	1.45373e+06	43554.9	83172.8	267061	1.18039	0.0720241	-6.62408	6.62408
253	253	sp|P32119|PRDX2_HUMAN	N/A	N/A	Peroxiredoxin-2 OS=Homo sapiens GN=PRDX2 PE=1 SV=5	TRUE	3.01751	0.00818	1.05058e+07	8.8984e+06	1.03598e+07	9.46423e+06	534956	1.50584e+06	1.60736e+06	1.18064	0.0721157	-2.08725	2.08725
1916	1916	sp|P55957|BID_HUMAN	N/A	N/A	BH3-interacting domain death agonist OS=Homo sapiens GN=BID PE=1 SV=1	TRUE	0.505192	0.62031	9570.08	8099.35	8176.12	5219.66	5869.81	6467.02	1470.73	1.18159	0.0724653	-0.207391	0.207391
1462	1462	sp|O43761|SNG3_HUMAN	N/A	N/A	Synaptogyrin-3 OS=Homo sapiens GN=SYNGR3 PE=1 SV=2	TRUE	4.4381	0.00041	607512	514099	608560	540995	13655.8	61649.1	93412.4	1.1817	0.0725076	-3.38722	3.38722
381	381	sp|Q02978|M2OM_HUMAN	N/A	N/A	Mitochondrial 2-oxoglutarate/malate carrier protein OS=Homo sapiens GN=SLC25A11 PE=1 SV=3	TRUE	4.47902	0.00038	1.25073e+06	1.05759e+06	1.25302e+06	1.03366e+06	63990.2	112429	193141	1.18262	0.0728467	-3.42022	3.42022
1768	1768	sp|Q13003|GRIK3_HUMAN	N/A	N/A	Glutamate receptor ionotropic, kainate 3 OS=Homo sapiens GN=GRIK3 PE=2 SV=3	TRUE	0.451541	0.65766	5632.78	4760.07	3060.98	3535.86	4905.75	3090.8	872.712	1.18334	0.0731096	-0.181999	0.181999
469	469	sp|Q9UKA9|PTBP2_HUMAN	N/A	N/A	Polypyrimidine tract-binding protein 2 OS=Homo sapiens GN=PTBP2 PE=1 SV=1	TRUE	3.30896	0.00443	816594	689914	809424	687066	86236.3	75856.3	126680	1.18362	0.0732111	-2.3536	2.3536
332	332	sp|Q9NQX3|GEPH_HUMAN	N/A	N/A	Gephyrin OS=Homo sapiens GN=GPHN PE=1 SV=1	TRUE	6.09856	1.5384e-05	1.14867e+06	970402	1.1551e+06	968512	61019.2	62980.3	178265	1.1837	0.0732423	-4.81293	4.81293
6	6	sp|Q00610|CLH1_HUMAN	N/A	N/A	Clathrin heavy chain 1 OS=Homo sapiens GN=CLTC PE=1 SV=5	TRUE	6.45757	7.9123e-06	3.08609e+06	2.60635e+06	3.10794e+06	2.54289e+06	171039	142885	479730	1.18406	0.0733743	-5.1017	5.1017
858	858	sp|Q9H936|GHC1_HUMAN	N/A	N/A	Mitochondrial glutamate carrier 1 OS=Homo sapiens GN=SLC25A22 PE=1 SV=1	TRUE	6.00203	1.8451e-05	516661	436103	518080	437949	20208.7	34826.8	80557.8	1.18472	0.0736165	-4.73398	4.73398
1393	1393	sp|Q15276|RABE1_HUMAN	N/A	N/A	Rab GTPase-binding effector protein 1 OS=Homo sapiens GN=RABEP1 PE=1 SV=2	TRUE	3.13954	0.00633	118001	99545.9	117871	94668	13423	11437.8	18455.5	1.1854	0.0738636	-2.1986	2.1986
378	378	sp|O15540|FABP7_HUMAN	N/A	N/A	Fatty acid-binding protein, brain OS=Homo sapiens GN=FABP7 PE=1 SV=3	TRUE	9.16661	9.0884e-08	1.43305e+07	1.20887e+07	1.43866e+07	1.21775e+07	563337	470090	2.24188e+06	1.18545	0.0738845	-7.04151	7.04151
1076	1076	sp|P12236|ADT3_HUMAN	N/A	N/A	ADP/ATP translocase 3 OS=Homo sapiens GN=SLC25A6 PE=1 SV=4	TRUE	5.71447	3.1947e-05	1.70684e+06	1.43945e+06	1.68561e+06	1.45634e+06	131026	50364.3	267385	1.18576	0.073995	-4.49557	4.49557
70	70	tr|I3L0N3|I3L0N3_HUMAN	N/A	N/A	Vesicle-fusing ATPase OS=Homo sapiens GN=NSF PE=1 SV=1	TRUE	6.96485	3.1866e-06	2.78959e+06	2.35218e+06	2.81886e+06	2.28535e+06	82643.3	169312	437404	1.18596	0.0740688	-5.49667	5.49667
1702	1702	tr|J3KPP4|J3KPP4_HUMAN	N/A	N/A	Cisplatin resistance-associated overexpressed protein, isoform CRA_b OS=Homo sapiens GN=LUC7L3 PE=1 SV=1	TRUE	1.16799	0.25992	30780.9	25936.1	28726.8	30273.2	3980.14	11790.3	4844.79	1.1868	0.0743764	-0.58516	0.58516
754	754	sp|Q9P265|DIP2B_HUMAN	N/A	N/A	Disco-interacting protein 2 homolog B OS=Homo sapiens GN=DIP2B PE=1 SV=3	TRUE	2.57983	0.02015	251904	212140	246264	199862	25635.4	38484.8	39764.8	1.18745	0.0746141	-1.69572	1.69572
850	850	sp|Q8NFW8|NEUA_HUMAN	N/A	N/A	N-acylneuraminate cytidylyltransferase OS=Homo sapiens GN=CMAS PE=1 SV=2	TRUE	9.72072	4.0678e-08	461298	388398	459819	391702	17426.2	14230.4	72899.9	1.18769	0.0747045	-7.39064	7.39064
1509	1509	tr|A0A0G2JNZ5|A0A0G2JNZ5_HUMAN	N/A	N/A	Glucosylceramidase OS=Homo sapiens GN=GBA PE=1 SV=1	TRUE	1.48149	0.1579	128338	108049	126130	120904	6067.18	40633.2	20288.3	1.18777	0.0747318	-0.801618	0.801618
1081	1081	sp|P26992|CNTFR_HUMAN	N/A	N/A	Ciliary neurotrophic factor receptor subunit alpha OS=Homo sapiens GN=CNTFR PE=1 SV=2	TRUE	1.16558	0.26087	130137	109560	149260	102032	44407.9	28856.2	20576.2	1.18781	0.074746	-0.583576	0.583576
1511	1511	sp|P49674|KC1E_HUMAN	N/A	N/A	Casein kinase I isoform epsilon OS=Homo sapiens GN=CSNK1E PE=1 SV=1	TRUE	0.245811	0.80895	172092	144804	78815.9	72713.2	247580	222756	27288.4	1.18845	0.0749812	-0.0920783	0.0920783
1472	1472	sp|Q08722|CD47_HUMAN	N/A	N/A	Leukocyte surface antigen CD47 OS=Homo sapiens GN=CD47 PE=1 SV=1	TRUE	1.51428	0.14946	466756	392542	477360	442291	42517.7	140745	74213.5	1.18906	0.0752033	-0.825475	0.825475
1274	1274	tr|Q3LIE7|Q3LIE7_HUMAN	N/A	N/A	Delta(24)-sterol reductase OS=Homo sapiens GN=Nbla03646 PE=1 SV=1	TRUE	0.757616	0.45969	51761.1	43524.6	51319.1	41040	17824.9	27312.9	8236.49	1.18924	0.0752686	-0.337535	0.337535
341	341	sp|P22695|QCR2_HUMAN	N/A	N/A	Cytochrome b-c1 complex subunit 2, mitochondrial OS=Homo sapiens GN=UQCRC2 PE=1 SV=3	TRUE	3.97585	0.00109	874968	735471	927561	734924	90731.6	53358	139497	1.18967	0.0754267	-2.96257	2.96257
815	815	sp|P48556|PSMD8_HUMAN	N/A	N/A	26S proteasome non-ATPase regulatory subunit 8 OS=Homo sapiens GN=PSMD8 PE=1 SV=2	TRUE	1.33878	0.19935	348621	292860	381664	337138	68761.7	104329	55760.7	1.1904	0.0756931	-0.700384	0.700384
1275	1275	sp|Q15075|EEA1_HUMAN	N/A	N/A	Early endosome antigen 1 OS=Homo sapiens GN=EEA1 PE=1 SV=2	TRUE	1.34813	0.19639	104810	88040.5	107491	102398	17300.7	33065.1	16769.7	1.19048	0.0757212	-0.706881	0.706881
1912	1912	sp|Q9H0Q3|FXYD6_HUMAN	N/A	N/A	FXYD domain-containing ion transport regulator 6 OS=Homo sapiens GN=FXYD6 PE=1 SV=1	TRUE	2.37335	0.03049	251035	210756	255075	209474	39868.3	31665.9	40278.6	1.19112	0.0759537	-1.51584	1.51584
109	109	sp|Q13423|NNTM_HUMAN	N/A	N/A	NAD(P) transhydrogenase, mitochondrial OS=Homo sapiens GN=NNT PE=1 SV=3	TRUE	10.2588	1.9227e-08	1.46982e+06	1.23331e+06	1.46974e+06	1.23254e+06	52966.7	44477.4	236516	1.19177	0.0761936	-7.71609	7.71609
1963	1963	sp|P78406|RAE1L_HUMAN	N/A	N/A	mRNA export factor OS=Homo sapiens GN=RAE1 PE=1 SV=1	TRUE	0.429475	0.67331	7713.24	6471.81	6003.46	2439.78	6012.79	6248.55	1241.42	1.19182	0.0762107	-0.171785	0.171785
918	918	sp|Q9UPY8|MARE3_HUMAN	N/A	N/A	Microtubule-associated protein RP/EB family member 3 OS=Homo sapiens GN=MAPRE3 PE=1 SV=1	TRUE	2.78824	0.01316	1.63789e+06	1.37318e+06	1.73692e+06	1.34499e+06	258404	119776	264710	1.19277	0.0765572	-1.88074	1.88074
1106	1106	sp|P49006|MRP_HUMAN	N/A	N/A	MARCKS-related protein OS=Homo sapiens GN=MARCKSL1 PE=1 SV=2	TRUE	1.73358	0.10222	1.68203e+06	1.4092e+06	1.57127e+06	1.41721e+06	464315	85638.6	272835	1.19361	0.0768625	-0.990464	0.990464
1607	1607	tr|B4DF77|B4DF77_HUMAN	N/A	N/A	Phosphofurin acidic cluster sorting protein 1 OS=Homo sapiens GN=PACS1 PE=1 SV=1	TRUE	2.03795	0.05844	111447	93296.2	118572	83046.5	16445.9	21058.4	18150.9	1.19455	0.077205	-1.23329	1.23329
879	879	sp|Q9NRL3|STRN4_HUMAN	N/A	N/A	Striatin-4 OS=Homo sapiens GN=STRN4 PE=1 SV=2	TRUE	1.84311	0.08392	189159	158267	196418	169835	17970.2	46962.2	30892.3	1.19519	0.0774376	-1.07613	1.07613
1735	1735	tr|Q5SWX3|Q5SWX3_HUMAN	N/A	N/A	Calcium/calmodulin-dependent protein kinase (CaM kinase) II gamma, isoform CRA_n OS=Homo sapiens GN=CAMK2G PE=1 SV=1	TRUE	4.28762	0.00057	133204	111387	131831	112254	8669.72	12563.6	21816.3	1.19586	0.0776802	-3.24413	3.24413
1152	1152	sp|O96000|NDUBA_HUMAN	N/A	N/A	NADH dehydrogenase [ubiquinone] 1 beta subcomplex subunit 10 OS=Homo sapiens GN=NDUFB10 PE=1 SV=3	TRUE	3.52137	0.00283	319835	267200	333904	264173	28776.9	34389.2	52634.1	1.19698	0.0780882	-2.54821	2.54821
470	470	sp|Q05639|EF1A2_HUMAN	N/A	N/A	Elongation factor 1-alpha 2 OS=Homo sapiens GN=EEF1A2 PE=1 SV=1	TRUE	4.01304	0.001	1.00318e+06	838045	1.00943e+06	811504	64583.5	105207	165135	1.19705	0.0781114	-3	3
1736	1736	tr|F5H228|F5H228_HUMAN	N/A	N/A	Triple functional domain protein OS=Homo sapiens GN=TRIO PE=1 SV=1	TRUE	0.873301	0.39542	32138.1	26840	37644.6	30412.2	16322.5	8051.48	5298.11	1.1974	0.0782378	-0.402941	0.402941
1562	1562	sp|Q9P2B2|FPRP_HUMAN	N/A	N/A	Prostaglandin F2 receptor negative regulator OS=Homo sapiens GN=PTGFRN PE=1 SV=2	TRUE	5.90051	2.2369e-05	131130	109451	130674	109797	8172.58	7395.62	21678.6	1.19807	0.0784808	-4.65035	4.65035
936	936	sp|O94805|ACL6B_HUMAN	N/A	N/A	Actin-like protein 6B OS=Homo sapiens GN=ACTL6B PE=1 SV=1	TRUE	5.0851	0.00011	167520	139788	166807	139136	8046.47	14245.1	27731.8	1.19838	0.0785962	-3.95861	3.95861
234	234	sp|P40925|MDHC_HUMAN	N/A	N/A	Malate dehydrogenase, cytoplasmic OS=Homo sapiens GN=MDH1 PE=1 SV=4	TRUE	6.51284	7.1536e-06	7.42255e+06	6.19248e+06	7.29373e+06	6.2503e+06	510047	246764	1.23007e+06	1.19864	0.0786883	-5.14548	5.14548
356	356	tr|F8VVM2|F8VVM2_HUMAN	N/A	N/A	Phosphate carrier protein, mitochondrial OS=Homo sapiens GN=SLC25A3 PE=1 SV=1	TRUE	6.26273	1.1326e-05	530388	442480	525597	422433	22868	35359.6	87907.7	1.19867	0.0786998	-4.94592	4.94592
1693	1693	sp|O15355|PPM1G_HUMAN	N/A	N/A	Protein phosphatase 1G OS=Homo sapiens GN=PPM1G PE=1 SV=1	TRUE	1.16746	0.26013	91488.1	76322.5	92863.4	92900.3	4206.84	38742.9	15165.5	1.1987	0.0787117	-0.58481	0.58481
482	482	sp|P60981|DEST_HUMAN	N/A	N/A	Destrin OS=Homo sapiens GN=DSTN PE=1 SV=3	TRUE	4.98537	0.00013	1.78786e+06	1.49149e+06	1.72713e+06	1.50079e+06	152027	93249	296375	1.19871	0.0787144	-3.88606	3.88606
1712	1712	sp|Q9UGP8|SEC63_HUMAN	N/A	N/A	Translocation protein SEC63 homolog OS=Homo sapiens GN=SEC63 PE=1 SV=2	TRUE	0.60229	0.55542	126381	105339	109477	97908.6	93940.2	46475.6	21041.6	1.19975	0.0790912	-0.255378	0.255378
829	829	sp|P62745|RHOB_HUMAN	N/A	N/A	Rho-related GTP-binding protein RhoB OS=Homo sapiens GN=RHOB PE=1 SV=1	TRUE	5.4295	5.5637e-05	736000	613362	737006	610458	23717.5	63475.2	122637	1.19994	0.0791604	-4.25464	4.25464
1097	1097	sp|Q96JM3|CHAP1_HUMAN	N/A	N/A	Chromosome alignment-maintaining phosphoprotein 1 OS=Homo sapiens GN=CHAMP1 PE=1 SV=2	TRUE	1.74671	0.09985	93276	77715.3	103965	71470.9	20291.2	17393.5	15560.7	1.20023	0.0792636	-1.00065	1.00065
371	371	tr|H0Y7A7|H0Y7A7_HUMAN	N/A	N/A	Calmodulin (Fragment) OS=Homo sapiens GN=CALM2 PE=1 SV=1	TRUE	5.30755	7.077e-05	4.56158e+06	3.79578e+06	4.38274e+06	3.75208e+06	349877	254848	765796	1.20175	0.0798138	-4.15015	4.15015
2001	2001	sp|Q9NT99|LRC4B_HUMAN	N/A	N/A	Leucine-rich repeat-containing protein 4B OS=Homo sapiens GN=LRRC4B PE=2 SV=3	TRUE	0.387053	0.70382	86131.8	71654.1	88269	16319.1	75186	83302.5	14477.7	1.20205	0.0799226	-0.152538	0.152538
1739	1739	sp|P42025|ACTY_HUMAN	N/A	N/A	Beta-centractin OS=Homo sapiens GN=ACTR1B PE=1 SV=1	TRUE	1.99228	0.06369	196666	163476	195789	179581	8801.63	49197.5	33190.5	1.20303	0.0802765	-1.19593	1.19593
427	427	sp|P50148|GNAQ_HUMAN	N/A	N/A	Guanine nucleotide-binding protein G(q) subunit alpha OS=Homo sapiens GN=GNAQ PE=1 SV=4	TRUE	5.79755	2.7231e-05	930390	773326	936960	783092	46262.3	66823.2	157064	1.2031	0.0803026	-4.56494	4.56494
1957	1957	sp|O96011|PX11B_HUMAN	N/A	N/A	Peroxisomal membrane protein 11B OS=Homo sapiens GN=PEX11B PE=1 SV=1	TRUE	1.362	0.19207	92384.9	76773.7	91649.6	82785.7	12866.1	31888.2	15611.3	1.20334	0.0803888	-0.71654	0.71654
1653	1653	sp|Q9UFW8|CGBP1_HUMAN	N/A	N/A	CGG triplet repeat-binding protein 1 OS=Homo sapiens GN=CGGBP1 PE=1 SV=2	TRUE	1.23651	0.23411	20139.7	16728	20370.9	17771.3	2523.45	7883.42	3411.72	1.20395	0.0806093	-0.63058	0.63058
277	277	sp|Q6PCE3|PGM2L_HUMAN	N/A	N/A	Glucose 1,6-bisphosphate synthase OS=Homo sapiens GN=PGM2L1 PE=1 SV=3	TRUE	7.53434	1.1966e-06	1.05938e+06	879893	1.05955e+06	855848	38554	60178.7	179492	1.20399	0.0806239	-5.92205	5.92205
668	668	sp|P63096|GNAI1_HUMAN	N/A	N/A	Guanine nucleotide-binding protein G(i) subunit alpha-1 OS=Homo sapiens GN=GNAI1 PE=1 SV=2	TRUE	3.19176	0.00568	973840	808712	1.03698e+06	796680	120890	97339.7	165129	1.20419	0.080694	-2.24565	2.24565
665	665	sp|Q07021|C1QBP_HUMAN	N/A	N/A	Complement component 1 Q subcomponent-binding protein, mitochondrial OS=Homo sapiens GN=C1QBP PE=1 SV=1	TRUE	7.54162	1.1821e-06	1.52663e+06	1.26772e+06	1.52447e+06	1.27323e+06	69980.6	75565.4	258909	1.20423	0.0807102	-5.92735	5.92735
317	317	sp|Q3SXM5|HSDL1_HUMAN	N/A	N/A	Inactive hydroxysteroid dehydrogenase-like protein 1 OS=Homo sapiens GN=HSDL1 PE=1 SV=3	TRUE	3.20004	0.00558	1.55405e+06	1.28977e+06	1.6112e+06	1.26314e+06	157783	191021	264280	1.2049	0.0809527	-2.25337	2.25337
1599	1599	sp|Q92623|TTC9A_HUMAN	N/A	N/A	Tetratricopeptide repeat protein 9A OS=Homo sapiens GN=TTC9 PE=2 SV=3	TRUE	5.51349	4.7193e-05	107255	88884.5	106856	87536.8	5684.9	8221.85	18370.7	1.20668	0.0815922	-4.32612	4.32612
1625	1625	tr|Q5LJA9|Q5LJA9_HUMAN	N/A	N/A	Ubiquitin carboxyl-terminal hydrolase (Fragment) OS=Homo sapiens GN=UCHL5 PE=1 SV=1	TRUE	1.43551	0.1704	81892.5	67836.8	91565.9	67202.3	27458.8	10434	14055.8	1.2072	0.0817792	-0.76853	0.76853
504	504	tr|F2Z2Y4|F2Z2Y4_HUMAN	N/A	N/A	Pyridoxal kinase OS=Homo sapiens GN=PDXK PE=1 SV=1	TRUE	2.69377	0.01597	700989	580453	637142	568640	116891	66003.3	120536	1.20766	0.0819438	-1.7967	1.7967
2008	2008	sp|Q86X55|CARM1_HUMAN	N/A	N/A	Histone-arginine methyltransferase CARM1 OS=Homo sapiens GN=CARM1 PE=1 SV=3	TRUE	1.10989	0.28345	57463.6	47540.9	58943.1	46480.3	24092.3	11786.2	9922.67	1.20872	0.0823251	-0.547524	0.547524
734	734	sp|Q15121|PEA15_HUMAN	N/A	N/A	Astrocytic phosphoprotein PEA-15 OS=Homo sapiens GN=PEA15 PE=1 SV=2	TRUE	4.1103	0.00082	4.32289e+06	3.57583e+06	4.45378e+06	3.63113e+06	335569	429767	747058	1.20892	0.082397	-3.08619	3.08619
1440	1440	sp|Q92974|ARHG2_HUMAN	N/A	N/A	Rho guanine nucleotide exchange factor 2 OS=Homo sapiens GN=ARHGEF2 PE=1 SV=4	TRUE	0.990364	0.33674	37496.4	31011.8	38981.5	38129.8	10477.6	16615.2	6484.55	1.2091	0.082462	-0.472705	0.472705
1316	1316	sp|Q96TC7|RMD3_HUMAN	N/A	N/A	Regulator of microtubule dynamics protein 3 OS=Homo sapiens GN=RMDN3 PE=1 SV=2	TRUE	1.26941	0.22245	230535	190539	209859	188047	78740.8	52291.3	39995.9	1.20991	0.0827529	-0.652768	0.652768
907	907	sp|O95563|MPC2_HUMAN	N/A	N/A	Mitochondrial pyruvate carrier 2 OS=Homo sapiens GN=MPC2 PE=1 SV=1	TRUE	3.81606	0.00152	548359	452756	535348	450819	64364.5	38807.2	95603.1	1.21116	0.0832009	-2.81816	2.81816
1824	1824	sp|P35080|PROF2_HUMAN	N/A	N/A	Profilin-2 OS=Homo sapiens GN=PFN2 PE=1 SV=3	TRUE	5.25675	7.8273e-05	1.51745e+06	1.25139e+06	1.55097e+06	1.24864e+06	147297	36857.1	266058	1.21261	0.083721	-4.10639	4.10639
1580	1580	sp|Q96HS1|PGAM5_HUMAN	N/A	N/A	Serine/threonine-protein phosphatase PGAM5, mitochondrial OS=Homo sapiens GN=PGAM5 PE=1 SV=2	TRUE	1.78513	0.09321	79475.1	65510.6	79121	70905.5	8940.16	21698.4	13964.5	1.21316	0.0839196	-1.03054	1.03054
1090	1090	sp|Q9Y5K8|VATD_HUMAN	N/A	N/A	V-type proton ATPase subunit D OS=Homo sapiens GN=ATP6V1D PE=1 SV=1	TRUE	8.83267	1.5001e-07	277214	228435	277506	224183	11649.9	11780.1	48779.4	1.21354	0.0840532	-6.82388	6.82388
1165	1165	sp|Q9C0E8|LNP_HUMAN	N/A	N/A	Protein lunapark OS=Homo sapiens GN=LNP PE=1 SV=2	TRUE	6.68976	5.1954e-06	386403	318357	382937	320793	16311.9	25789.2	68045.8	1.21374	0.0841258	-5.28438	5.28438
556	556	sp|Q9BPW8|NIPS1_HUMAN	N/A	N/A	Protein NipSnap homolog 1 OS=Homo sapiens GN=NIPSNAP1 PE=1 SV=1	TRUE	7.74136	8.4714e-07	1.55063e+06	1.27688e+06	1.54269e+06	1.32552e+06	61244.3	86621.4	273749	1.21439	0.0843576	-6.07204	6.07204
1173	1173	tr|F8W6G1|F8W6G1_HUMAN	N/A	N/A	Nuclear receptor-binding protein OS=Homo sapiens GN=NRBP1 PE=1 SV=1	TRUE	4.1063	0.00083	288998	237946	285550	247911	24903.8	27765.3	51051.7	1.21455	0.0844159	-3.08092	3.08092
781	781	sp|Q9UK76|HN1_HUMAN	N/A	N/A	Hematological and neurological expressed 1 protein OS=Homo sapiens GN=HN1 PE=1 SV=3	TRUE	3.10437	0.00682	1.4225e+06	1.17111e+06	1.40206e+06	1.20793e+06	78102.4	230044	251394	1.21466	0.0844559	-2.16622	2.16622
2037	2037	sp|Q12874|SF3A3_HUMAN	N/A	N/A	Splicing factor 3A subunit 3 OS=Homo sapiens GN=SF3A3 PE=1 SV=1	TRUE	2.02016	0.06044	71803.6	59108	71600	67083.3	3163.55	18586.1	12695.6	1.21479	0.0845002	-1.21868	1.21868
204	204	sp|P20020|AT2B1_HUMAN	N/A	N/A	Plasma membrane calcium-transporting ATPase 1 OS=Homo sapiens GN=ATP2B1 PE=1 SV=3	TRUE	2.37945	0.03013	439003	361368	451046	385509	48031.2	85286.8	77634.9	1.21484	0.0845176	-1.521	1.521
2012	2012	sp|Q66LE6|2ABD_HUMAN	N/A	N/A	Serine/threonine-protein phosphatase 2A 55 kDa regulatory subunit B delta isoform OS=Homo sapiens GN=PPP2R2D PE=2 SV=1	TRUE	0.597409	0.55859	17203.9	14157.4	24464.6	13904.6	12544	8756.85	3046.43	1.21518	0.0846415	-0.252907	0.252907
1514	1514	sp|P07919|QCR6_HUMAN	N/A	N/A	Cytochrome b-c1 complex subunit 6, mitochondrial OS=Homo sapiens GN=UQCRH PE=1 SV=2	TRUE	6.4819	7.5686e-06	315783	259341	319141	260272	22750.2	12838.7	56441.8	1.21764	0.0855172	-5.12098	5.12098
484	484	sp|Q8TB36|GDAP1_HUMAN	N/A	N/A	Ganglioside-induced differentiation-associated protein 1 OS=Homo sapiens GN=GDAP1 PE=1 SV=3	TRUE	5.66966	3.4835e-05	1.03232e+06	846871	1.00209e+06	846223	72565.2	66052	185446	1.21898	0.0859956	-4.45798	4.45798
1808	1808	sp|Q9NXV6|CARF_HUMAN	N/A	N/A	CDKN2A-interacting protein OS=Homo sapiens GN=CDKN2AIP PE=1 SV=3	TRUE	0.492015	0.62939	8315.56	6821.07	6710.55	7871.92	8212.33	3949.08	1494.49	1.2191	0.0860393	-0.20108	0.20108
849	849	sp|P63151|2ABA_HUMAN	N/A	N/A	Serine/threonine-protein phosphatase 2A 55 kDa regulatory subunit B alpha isoform OS=Homo sapiens GN=PPP2R2A PE=1 SV=1	TRUE	5.05983	0.00012	739584	606298	747136	622317	49991	61204.4	133286	1.21984	0.0863013	-3.92082	3.92082
489	489	sp|Q8NCB2|CAMKV_HUMAN	N/A	N/A	CaM kinase-like vesicle-associated protein OS=Homo sapiens GN=CAMKV PE=2 SV=2	TRUE	5.31691	6.9471e-05	1.29221e+06	1.05887e+06	1.27703e+06	1.04967e+06	33584.1	127300	233333	1.22036	0.0864879	-4.1582	4.1582
1567	1567	sp|Q9NV96|CC50A_HUMAN	N/A	N/A	Cell cycle control protein 50A OS=Homo sapiens GN=TMEM30A PE=1 SV=1	TRUE	5.0353	0.00012	45179.2	37006.4	45185.8	36610.4	2829.3	3962.97	8172.8	1.22085	0.0866617	-3.92082	3.92082
1574	1574	sp|O60216|RAD21_HUMAN	N/A	N/A	Double-strand-break repair protein rad21 homolog OS=Homo sapiens GN=RAD21 PE=1 SV=2	TRUE	1.56748	0.13657	94933.2	77759.1	89536.4	81711	18391.7	27242.4	17174	1.22086	0.0866666	-0.864645	0.864645
2065	2065	tr|H0YDJ3|H0YDJ3_HUMAN	N/A	N/A	Serine/threonine-protein kinase PRP4 homolog (Fragment) OS=Homo sapiens GN=PRPF4B PE=1 SV=1	TRUE	0.60472	0.55384	40219.8	32939.5	26700.9	33708.7	33240.7	14125.3	7280.32	1.22102	0.0867231	-0.256616	0.256616
439	439	sp|Q16799|RTN1_HUMAN	N/A	N/A	Reticulon-1 OS=Homo sapiens GN=RTN1 PE=1 SV=1	TRUE	5.92438	2.1376e-05	3.39872e+06	2.78323e+06	3.40133e+06	2.74174e+06	139625	278649	615491	1.22114	0.0867663	-4.67007	4.67007
1989	1989	sp|P50583|AP4A_HUMAN	N/A	N/A	Bis(5'-nucleosyl)-tetraphosphatase [asymmetrical] OS=Homo sapiens GN=NUDT2 PE=1 SV=3	TRUE	4.79268	0.0002	205941	168576	207621	161839	10674.1	20811.6	37365.7	1.22166	0.0869487	-3.69897	3.69897
1263	1263	sp|P36969|GPX4_HUMAN	N/A	N/A	Phospholipid hydroperoxide glutathione peroxidase, mitochondrial OS=Homo sapiens GN=GPX4 PE=1 SV=3	TRUE	5.59155	4.0532e-05	425550	348160	425030	354776	18382.8	37230.8	77390.5	1.22228	0.0871722	-4.3922	4.3922
798	798	tr|G3V3J9|G3V3J9_HUMAN	N/A	N/A	Guanine nucleotide-binding protein subunit gamma OS=Homo sapiens GN=GNG2 PE=1 SV=1	TRUE	4.29279	0.00056	3.71258e+06	3.03392e+06	3.65207e+06	3.01752e+06	360819	307822	678667	1.22369	0.0876725	-3.25181	3.25181
794	794	sp|P30049|ATPD_HUMAN	N/A	N/A	ATP synthase subunit delta, mitochondrial OS=Homo sapiens GN=ATP5D PE=1 SV=2	TRUE	5.40753	5.8094e-05	2.30802e+06	1.88524e+06	2.29704e+06	1.84402e+06	127390	196944	422783	1.22426	0.0878736	-4.23587	4.23587
1447	1447	tr|G8JL96|G8JL96_HUMAN	N/A	N/A	Receptor-type tyrosine-protein phosphatase S OS=Homo sapiens GN=PTPRS PE=1 SV=2	TRUE	1.51908	0.14825	119881	97822	110748	98138.1	37690.1	21846.8	22059.1	1.2255	0.0883143	-0.829005	0.829005
193	193	sp|P10515|ODP2_HUMAN	N/A	N/A	Dihydrolipoyllysine-residue acetyltransferase component of pyruvate dehydrogenase complex, mitochondrial OS=Homo sapiens GN=DLAT PE=1 SV=3	TRUE	11.9915	2.0786e-09	1.45486e+06	1.18709e+06	1.46392e+06	1.16053e+06	41515.8	52573.2	267766	1.22556	0.0883361	-8.68223	8.68223
1044	1044	sp|P55263|ADK_HUMAN	N/A	N/A	Adenosine kinase OS=Homo sapiens GN=ADK PE=1 SV=2	TRUE	3.2471	0.00505	112219	91559	108466	86777.6	13351.7	13640.4	20659.6	1.22564	0.0883636	-2.29671	2.29671
890	890	sp|O60502|OGA_HUMAN	N/A	N/A	Protein O-GlcNAcase OS=Homo sapiens GN=MGEA5 PE=1 SV=2	TRUE	1.64481	0.11951	389315	317280	335495	310006	122953	46313.3	72035.1	1.22704	0.0888586	-0.922596	0.922596
[truncated: 340 more rows]
