# Supplementary material for: CHIP-dependent regulation of the actin cytoskeleton is linked to neuronal cell membrane integrity
Source: iScience. 2021 Jul 17;24(8):102878. doi: 10.1016/j.isci.2021.102878 (PMC8350547; doi:10.1016/j.isci.2021.102878)
Supplement: Data S2. ▪▪▪ [file mmc3.xlsx]

## Sheet: Sheet1
Row	Index	Peak Name	m/z	Ret. Time	Group	Use	t-value	p-value	Mean 1	Mean 2	Median 1	Median 2	Sigma 1	Sigma 2	Delta	Fold Change	Log (Fold Change)	log p value	-log p value
1886	1886	tr|E9PQN9|E9PQN9_HUMAN	N/A	N/A	Interferon-induced transmembrane protein 2 OS=Homo sapiens GN=IFITM2 PE=1 SV=1	TRUE	-13.081	5.8401e-10	6129.32	62238.9	7390.35	60084.5	3476.58	12389.7	-56109.6	0.0984806	-1.00665	-9.23358	9.23358
238	238	sp|P07355|ANXA2_HUMAN	N/A	N/A	Annexin A2 OS=Homo sapiens GN=ANXA2 PE=1 SV=2	TRUE	-7.33951	1.6648e-06	193086	1.79615e+06	199890	1.4071e+06	53531.3	653056	-1.60306e+06	0.1075	-0.968592	-5.77864	5.77864
282	282	sp|P14136|GFAP_HUMAN	N/A	N/A	Glial fibrillary acidic protein OS=Homo sapiens GN=GFAP PE=1 SV=1	TRUE	-3.53082	0.00278	148893	1.36131e+06	142857	1.5306e+06	40368.9	1.02935e+06	-1.21242e+06	0.109375	-0.961083	-2.55596	2.55596
937	937	tr|E9PGZ1|E9PGZ1_HUMAN	N/A	N/A	Caldesmon OS=Homo sapiens GN=CALD1 PE=1 SV=1	TRUE	-5.40095	5.8851e-05	38805.5	335000	43180.1	252571	9103.64	164271	-296194	0.115837	-0.936151	-4.23025	4.23025
1531	1531	sp|P17931|LEG3_HUMAN	N/A	N/A	Galectin-3 OS=Homo sapiens GN=LGALS3 PE=1 SV=5	TRUE	-6.65663	5.5143e-06	28206.4	234624	24856.9	199421	11391.4	92328.1	-206418	0.120219	-0.920025	-5.25851	5.25851
746	746	sp|P37802|TAGL2_HUMAN	N/A	N/A	Transgelin-2 OS=Homo sapiens GN=TAGLN2 PE=1 SV=3	TRUE	-6.77118	4.4907e-06	134305	910453	144916	754279	45519.3	340850	-776149	0.147514	-0.831167	-5.34769	5.34769
218	218	sp|P04083|ANXA1_HUMAN	N/A	N/A	Annexin A1 OS=Homo sapiens GN=ANXA1 PE=1 SV=2	TRUE	-9.88063	3.2455e-08	205202	1.20149e+06	209600	1.16887e+06	51225.7	298129	-996289	0.17079	-0.767538	-7.48872	7.48872
1676	1676	sp|P30498|1B78_HUMAN	N/A	N/A	HLA class I histocompatibility antigen, B-78 alpha chain OS=Homo sapiens GN=HLA-B PE=1 SV=1	TRUE	-6.56468	6.5107e-06	20324.4	118904	23948.1	124196	12464.3	43291.6	-98580.1	0.17093	-0.767181	-5.18637	5.18637
1594	1594	sp|Q96HC4|PDLI5_HUMAN	N/A	N/A	PDZ and LIM domain protein 5 OS=Homo sapiens GN=PDLIM5 PE=1 SV=5	TRUE	-8.56198	2.2735e-07	7043.62	38947.9	4941.8	38205.5	5561.45	9697.24	-31904.3	0.180847	-0.742689	-6.64331	6.64331
360	360	sp|P10909|CLUS_HUMAN	N/A	N/A	Clusterin OS=Homo sapiens GN=CLU PE=1 SV=1	TRUE	-12.7175	8.8306e-10	558757	2.94495e+06	571837	2.68525e+06	79037.9	557314	-2.38619e+06	0.189734	-0.721855	-9.05401	9.05401
1167	1167	sp|P31949|S10AB_HUMAN	N/A	N/A	Protein S100-A11 OS=Homo sapiens GN=S100A11 PE=1 SV=2	TRUE	-5.21679	8.4747e-05	59498.5	288908	59063	264211	19684.3	130449	-229409	0.205943	-0.686253	-4.07188	4.07188
1641	1641	sp|Q9UBI6|GBG12_HUMAN	N/A	N/A	Guanine nucleotide-binding protein G(I)/G(S)/G(O) subunit gamma-12 OS=Homo sapiens GN=GNG12 PE=1 SV=3	TRUE	-9.38138	6.6287e-08	29600.8	142719	34336.7	128321	14385.4	33189.8	-113118	0.207406	-0.683178	-7.17857	7.17857
1379	1379	sp|P04259|K2C6B_HUMAN	N/A	N/A	Keratin, type II cytoskeletal 6B OS=Homo sapiens GN=KRT6B PE=1 SV=5	TRUE	-2.20914	0.04209	16041.1	75166.5	13017.8	24961.5	10855.7	79554.7	-59125.4	0.213408	-0.67079	-1.37582	1.37582
666	666	sp|P02545|LMNA_HUMAN	N/A	N/A	Prelamin-A/C OS=Homo sapiens GN=LMNA PE=1 SV=1	TRUE	-6.56775	6.4747e-06	98697.3	384149	90845.6	302315	40403.2	123970	-285452	0.256924	-0.590195	-5.18878	5.18878
1555	1555	sp|O00178|GTPB1_HUMAN	N/A	N/A	GTP-binding protein 1 OS=Homo sapiens GN=GTPBP1 PE=1 SV=3	TRUE	-1.89706	0.07602	10179	38895.6	6456.16	10127.5	10745.6	44122.7	-28716.6	0.261701	-0.582194	-1.11907	1.11907
1721	1721	sp|Q9BXW7|CECR5_HUMAN	N/A	N/A	Cat eye syndrome critical region protein 5 OS=Homo sapiens GN=CECR5 PE=1 SV=1	TRUE	-1.93934	0.0703	12552.1	47186.9	4995.87	40160.1	14256.5	51645.6	-34634.8	0.266009	-0.575104	-1.15304	1.15304
1732	1732	sp|O00625|PIR_HUMAN	N/A	N/A	Pirin OS=Homo sapiens GN=PIR PE=1 SV=1	TRUE	-7.81894	7.4536e-07	8983.25	33316.6	5108.49	32788.4	7234.45	5901.64	-24333.3	0.269633	-0.569227	-6.12763	6.12763
1098	1098	sp|O60664|PLIN3_HUMAN	N/A	N/A	Perilipin-3 OS=Homo sapiens GN=PLIN3 PE=1 SV=3	TRUE	-10.6302	1.166e-08	58243.5	189788	62672.2	198471	20942.7	30652.4	-131544	0.306888	-0.513021	-7.9333	7.9333
1216	1216	sp|Q01995|TAGL_HUMAN	N/A	N/A	Transgelin OS=Homo sapiens GN=TAGLN PE=1 SV=4	TRUE	-3.62598	0.00227	42493.3	136482	36364.4	112894	17795.2	75699.6	-93989.1	0.311346	-0.506756	-2.64397	2.64397
323	323	sp|P50454|SERPH_HUMAN	N/A	N/A	Serpin H1 OS=Homo sapiens GN=SERPINH1 PE=1 SV=2	TRUE	-11.2828	4.9974e-09	472796	1.49497e+06	474092	1.39309e+06	61003.7	264852	-1.02218e+06	0.316258	-0.499959	-8.30126	8.30126
1824	1824	sp|P68431|H31_HUMAN	N/A	N/A	Histone H3.1 OS=Homo sapiens GN=HIST1H3A PE=1 SV=2	TRUE	-4.02683	0.00098	4686.45	14754.6	4054.37	14668.1	1858.34	7266.95	-10068.2	0.317626	-0.498084	-3.00877	3.00877
892	892	tr|A0A0A0MT01|A0A0A0MT01_HUMAN	N/A	N/A	Gelsolin OS=Homo sapiens GN=GSN PE=1 SV=1	TRUE	-9.50681	5.526e-08	64883.9	202665	60010.1	210666	14360.6	41038.7	-137781	0.320153	-0.494643	-7.25759	7.25759
18	18	tr|Q5HY54|Q5HY54_HUMAN	N/A	N/A	Filamin-A OS=Homo sapiens GN=FLNA PE=1 SV=1	TRUE	-8.30165	3.4195e-07	391743	1.21406e+06	404868	1.11506e+06	27786.5	295861	-822315	0.322673	-0.491238	-6.46604	6.46604
810	810	sp|Q92743|HTRA1_HUMAN	N/A	N/A	Serine protease HTRA1 OS=Homo sapiens GN=HTRA1 PE=1 SV=1	TRUE	-7.62093	1.0349e-06	324390	996525	293027	967076	101001	244552	-672135	0.325521	-0.487421	-5.9851	5.9851
2087	2087	sp|Q09666|AHNK_HUMAN	N/A	N/A	Neuroblast differentiation-associated protein AHNAK OS=Homo sapiens GN=AHNAK PE=1 SV=2	TRUE	-2.81714	0.01239	37686.5	114730	31765.6	109002	19765	79627.4	-77043	0.328482	-0.483489	-1.90693	1.90693
1963	1963	sp|P14209|CD99_HUMAN	N/A	N/A	CD99 antigen OS=Homo sapiens GN=CD99 PE=1 SV=1	TRUE	-8.8074	1.5589e-07	27270.5	80498.4	29510.7	74401.4	8704.09	15904.6	-53227.9	0.338771	-0.470094	-6.80718	6.80718
1776	1776	tr|A0A0A6YYC7|A0A0A6YYC7_HUMAN	N/A	N/A	HCG2042749, isoform CRA_d OS=Homo sapiens GN=ZFP91-CNTF PE=4 SV=1	TRUE	-1.92215	0.07258	16127.4	46366	12755.9	25104.9	11396.8	45798.3	-30238.6	0.347828	-0.458636	-1.13918	1.13918
1596	1596	sp|Q9UJQ1|LAMP5_HUMAN	N/A	N/A	Lysosome-associated membrane glycoprotein 5 OS=Homo sapiens GN=LAMP5 PE=1 SV=1	TRUE	-1.00738	0.32875	14960.4	41991.1	10372.7	11422.6	12243.7	79561.8	-27030.7	0.356276	-0.448214	-0.483134	0.483134
1360	1360	sp|Q96AY3|FKB10_HUMAN	N/A	N/A	Peptidyl-prolyl cis-trans isomerase FKBP10 OS=Homo sapiens GN=FKBP10 PE=1 SV=1	TRUE	-10.7541	9.8977e-09	46559.7	128310	51562.6	132490	17530.2	14587.1	-81750.8	0.362868	-0.440252	-8.00447	8.00447
1570	1570	sp|P09382|LEG1_HUMAN	N/A	N/A	Galectin-1 OS=Homo sapiens GN=LGALS1 PE=1 SV=2	TRUE	-3.24278	0.0051	25616.6	70534.2	19439.8	79593.5	32704.6	25636.2	-44917.7	0.363179	-0.439879	-2.29243	2.29243
374	374	sp|P26038|MOES_HUMAN	N/A	N/A	Moesin OS=Homo sapiens GN=MSN PE=1 SV=3	TRUE	-7.13002	2.3879e-06	696939	1.91667e+06	714168	1.72881e+06	84315	506235	-1.21973e+06	0.36362	-0.439352	-5.62198	5.62198
1862	1862	sp|P98179|RBM3_HUMAN	N/A	N/A	RNA-binding protein 3 OS=Homo sapiens GN=RBM3 PE=1 SV=1	TRUE	-9.32841	7.1618e-08	30267.1	81933.4	31896.4	83444.4	14088.6	8808.85	-51666.3	0.369411	-0.43249	-7.14498	7.14498
1838	1838	sp|Q8NAF0|ZN579_HUMAN	N/A	N/A	Zinc finger protein 579 OS=Homo sapiens GN=ZNF579 PE=1 SV=2	TRUE	-2.56469	0.02078	1758.67	4749.93	1010.34	5306.14	1983.64	2882.36	-2991.26	0.370251	-0.431503	-1.68235	1.68235
1845	1845	sp|Q9Y237|PIN4_HUMAN	N/A	N/A	Peptidyl-prolyl cis-trans isomerase NIMA-interacting 4 OS=Homo sapiens GN=PIN4 PE=1 SV=1	TRUE	-7.911	6.4097e-07	22787.8	61419.7	30338.9	63459.4	13886	4668.81	-38631.8	0.371019	-0.430604	-6.19316	6.19316
112	112	sp|P02538|K2C6A_HUMAN	N/A	N/A	Keratin, type II cytoskeletal 6A OS=Homo sapiens GN=KRT6A PE=1 SV=3	TRUE	-2.02086	0.06036	136741	365132	59913	181865	144414	306755	-228391	0.374498	-0.42655	-1.21925	1.21925
85	85	sp|P08133|ANXA6_HUMAN	N/A	N/A	Annexin A6 OS=Homo sapiens GN=ANXA6 PE=1 SV=3	TRUE	-5.37445	6.2005e-05	795282	2.08399e+06	799046	1.83254e+06	24785.1	718926	-1.28871e+06	0.381615	-0.418375	-4.20757	4.20757
446	446	sp|Q15417|CNN3_HUMAN	N/A	N/A	Calponin-3 OS=Homo sapiens GN=CNN3 PE=1 SV=1	TRUE	-7.77749	7.9805e-07	609677	1.5947e+06	587746	1.56622e+06	39790.8	377861	-985020	0.382315	-0.417579	-6.09797	6.09797
1532	1532	tr|A6NKB8|A6NKB8_HUMAN	N/A	N/A	Aminopeptidase B OS=Homo sapiens GN=RNPEP PE=1 SV=1	TRUE	-3.39794	0.00368	28075.5	73107.4	18783.3	85583.6	21019.9	33747.2	-45031.9	0.384031	-0.415634	-2.43415	2.43415
30	30	sp|P48681|NEST_HUMAN	N/A	N/A	Nestin OS=Homo sapiens GN=NES PE=1 SV=2	TRUE	-17.3913	8.1579e-12	653717	1.65663e+06	630434	1.61572e+06	68853.2	158711	-1.00291e+06	0.394606	-0.403836	-11.0884	11.0884
773	773	sp|Q9BUF5|TBB6_HUMAN	N/A	N/A	Tubulin beta-6 chain OS=Homo sapiens GN=TUBB6 PE=1 SV=1	TRUE	-25.3484	2.4107e-14	112416	284251	112508	284852	14206	14552.5	-171835	0.395481	-0.402874	-13.6179	13.6179
1188	1188	sp|P05556|ITB1_HUMAN	N/A	N/A	Integrin beta-1 OS=Homo sapiens GN=ITGB1 PE=1 SV=2	TRUE	-5.69456	3.3198e-05	126990	320009	99461.6	301636	90629	46113.7	-193020	0.396832	-0.401394	-4.47889	4.47889
328	328	tr|Q5JR08|Q5JR08_HUMAN	N/A	N/A	Rho-related GTP-binding protein RhoC (Fragment) OS=Homo sapiens GN=RHOC PE=1 SV=6	TRUE	-3.93443	0.00118	101516	255324	96093.9	229985	61624.1	99783.7	-153808	0.397596	-0.400558	-2.92812	2.92812
169	169	sp|P08758|ANXA5_HUMAN	N/A	N/A	Annexin A5 OS=Homo sapiens GN=ANXA5 PE=1 SV=2	TRUE	-9.09176	1.0157e-07	1.84439e+06	4.54708e+06	1.91895e+06	4.30451e+06	164056	876583	-2.70269e+06	0.405621	-0.391879	-6.99323	6.99323
1926	1926	tr|H0YJ34|H0YJ34_HUMAN	N/A	N/A	Fermitin family homolog 2 (Fragment) OS=Homo sapiens GN=FERMT2 PE=1 SV=1	TRUE	-1.12926	0.27543	1803.52	4418.59	1170.99	1358.62	2082.29	6627.78	-2615.07	0.408167	-0.389163	-0.559989	0.559989
2066	2066	sp|Q96PU8|QKI_HUMAN	N/A	N/A	Protein quaking OS=Homo sapiens GN=QKI PE=1 SV=1	TRUE	-8.15383	4.3276e-07	145023	354210	152096	353811	70263.3	31411.8	-209187	0.409427	-0.387823	-6.36375	6.36375
1877	1877	sp|P21741|MK_HUMAN	N/A	N/A	Midkine OS=Homo sapiens GN=MDK PE=1 SV=1	TRUE	-10.047	2.5731e-08	23965.8	56322.1	24876.6	57559.6	4071.84	8761.46	-32356.2	0.425514	-0.371086	-7.58954	7.58954
1837	1837	sp|Q96T76|MMS19_HUMAN	N/A	N/A	MMS19 nucleotide excision repair protein homolog OS=Homo sapiens GN=MMS19 PE=1 SV=2	TRUE	-3.05297	0.00759	32980.2	77443.5	13981.2	82312.4	36168.1	24512.2	-44463.3	0.425861	-0.370732	-2.11976	2.11976
908	908	tr|A6NLN1|A6NLN1_HUMAN	N/A	N/A	Polypyrimidine tract binding protein 1, isoform CRA_b OS=Homo sapiens GN=PTBP1 PE=1 SV=4	TRUE	-11.7077	2.9385e-09	96770.9	226841	106884	225185	25896.5	20981.2	-130070	0.426603	-0.369976	-8.53187	8.53187
1429	1429	sp|Q8TAT2|FGFP3_HUMAN	N/A	N/A	Fibroblast growth factor-binding protein 3 OS=Homo sapiens GN=FGFBP3 PE=1 SV=1	TRUE	-5.7787	2.8233e-05	63502.1	147553	67453	158072	10265.9	42410	-84050.8	0.430368	-0.36616	-4.54924	4.54924
1855	1855	sp|Q9UNW1|MINP1_HUMAN	N/A	N/A	Multiple inositol polyphosphate phosphatase 1 OS=Homo sapiens GN=MINPP1 PE=1 SV=1	TRUE	-3.63982	0.00221	17131.9	39636.9	14889	47442.5	9846.66	15719.7	-22505.1	0.43222	-0.364295	-2.65561	2.65561
1809	1809	sp|Q92934|BAD_HUMAN	N/A	N/A	Bcl2-associated agonist of cell death OS=Homo sapiens GN=BAD PE=1 SV=3	TRUE	-3.7721	0.00167	15204.1	35152.9	17021.4	39567.2	9918.32	12383.2	-19948.9	0.432512	-0.364002	-2.77728	2.77728
1883	1883	tr|H0YF25|H0YF25_HUMAN	N/A	N/A	Parkinson disease 7 domain-containing protein 1 (Fragment) OS=Homo sapiens GN=PDDC1 PE=1 SV=1	TRUE	-1.26876	0.22268	83336.8	190935	18630.7	82146.7	149511	205850	-107598	0.436468	-0.360048	-0.652319	0.652319
1786	1786	sp|Q9NZB2|F120A_HUMAN	N/A	N/A	Constitutive coactivator of PPAR-gamma-like protein 1 OS=Homo sapiens GN=FAM120A PE=1 SV=2	TRUE	-1.17148	0.25855	1133.71	2578.27	669.037	522.109	1273.25	3473.27	-1444.56	0.439718	-0.356825	-0.587455	0.587455
245	245	sp|P08779|K1C16_HUMAN	N/A	N/A	Keratin, type I cytoskeletal 16 OS=Homo sapiens GN=KRT16 PE=1 SV=4	TRUE	-1.73889	0.10125	94993.4	209316	39378.3	133903	99067.1	170548	-114323	0.453828	-0.343109	-0.994605	0.994605
823	823	sp|P04792|HSPB1_HUMAN	N/A	N/A	Heat shock protein beta-1 OS=Homo sapiens GN=HSPB1 PE=1 SV=2	TRUE	-12.1282	1.7636e-09	656249	1.44003e+06	644985	1.43733e+06	34826.3	190719	-783777	0.45572	-0.341301	-8.7536	8.7536
421	421	sp|Q15149|PLEC_HUMAN	N/A	N/A	Plectin OS=Homo sapiens GN=PLEC PE=1 SV=3	TRUE	-8.6311	2.0428e-07	309616	676821	304947	670552	47371.1	118517	-367205	0.457456	-0.339651	-6.68977	6.68977
1401	1401	tr|H0YA05|H0YA05_HUMAN	N/A	N/A	Palladin (Fragment) OS=Homo sapiens GN=PALLD PE=1 SV=1	TRUE	-4.69422	0.00024	75032.5	164013	73206.6	159893	21326	52716	-88980.8	0.457478	-0.33963	-3.61979	3.61979
1387	1387	sp|P28288|ABCD3_HUMAN	N/A	N/A	ATP-binding cassette sub-family D member 3 OS=Homo sapiens GN=ABCD3 PE=1 SV=1	TRUE	-3.99637	0.00104	35017.3	76451	20671.3	79474.1	23949.7	19845.4	-41433.7	0.458036	-0.3391	-2.98297	2.98297
1017	1017	tr|H9KV75|H9KV75_HUMAN	N/A	N/A	Alpha-actinin-1 OS=Homo sapiens GN=ACTN1 PE=1 SV=1	TRUE	-4.03345	0.00096	105133	228058	74038.7	225493	50367.1	76305	-122925	0.460993	-0.336306	-3.01773	3.01773
31	31	sp|P08670|VIME_HUMAN	N/A	N/A	Vimentin OS=Homo sapiens GN=VIM PE=1 SV=4	TRUE	-12.8921	7.2312e-10	7.67256e+06	1.6578e+07	7.38688e+06	1.72848e+07	700487	1.95032e+06	-8.90546e+06	0.462815	-0.334592	-9.14079	9.14079
1449	1449	tr|A6NFX8|A6NFX8_HUMAN	N/A	N/A	ADP-sugar pyrophosphatase OS=Homo sapiens GN=NUDT5 PE=1 SV=1	TRUE	-5.17162	9.2735e-05	94829	200759	85766.9	209253	35313.5	50288.5	-105930	0.472352	-0.325735	-4.03276	4.03276
1871	1871	sp|Q9Y5V0|ZN706_HUMAN	N/A	N/A	Zinc finger protein 706 OS=Homo sapiens GN=ZNF706 PE=1 SV=1	TRUE	-15.8311	3.3946e-11	49543.5	104109	49628.7	102163	8127.65	6392.36	-54565.8	0.47588	-0.322503	-10.4692	10.4692
1404	1404	sp|Q15041|AR6P1_HUMAN	N/A	N/A	ADP-ribosylation factor-like protein 6-interacting protein 1 OS=Homo sapiens GN=ARL6IP1 PE=1 SV=2	TRUE	-2.02641	0.05973	52439.4	109444	34199.6	150675	57338	61921.8	-57004.2	0.479145	-0.319533	-1.22381	1.22381
838	838	sp|Q93008|USP9X_HUMAN	N/A	N/A	Probable ubiquitin carboxyl-terminal hydrolase FAF-X OS=Homo sapiens GN=USP9X PE=1 SV=3	TRUE	-6.73394	4.7998e-06	226904	465743	178715	475737	100771	34161.2	-238839	0.487187	-0.312304	-5.31878	5.31878
914	914	sp|Q15942|ZYX_HUMAN	N/A	N/A	Zyxin OS=Homo sapiens GN=ZYX PE=1 SV=1	TRUE	-3.09899	0.00689	17386.5	35500.3	15759.6	39058.4	7203.58	15987.3	-18113.8	0.489756	-0.310021	-2.16178	2.16178
1731	1731	tr|X5DQS5|X5DQS5_HUMAN	N/A	N/A	Cell adhesion molecule 1 (Fragment) OS=Homo sapiens GN=CADM1 PE=1 SV=1	TRUE	-2.67845	0.01648	63166.6	128360	35179.9	142094	60385.8	41055.2	-65193.8	0.492103	-0.307944	-1.78304	1.78304
1261	1261	sp|Q6YN16|HSDL2_HUMAN	N/A	N/A	Hydroxysteroid dehydrogenase-like protein 2 OS=Homo sapiens GN=HSDL2 PE=1 SV=1	TRUE	-5.66179	3.537e-05	63233.9	128327	56726.9	131717	30987.1	15145.8	-65092.6	0.492758	-0.307366	-4.45136	4.45136
1797	1797	sp|Q06481|APLP2_HUMAN	N/A	N/A	Amyloid-like protein 2 OS=Homo sapiens GN=APLP2 PE=1 SV=2	TRUE	-2.24159	0.03952	4627.07	9354.22	5330.35	9945.62	4023.5	4882.24	-4727.15	0.49465	-0.305702	-1.40318	1.40318
1964	1964	sp|Q16650|TBR1_HUMAN	N/A	N/A	T-box brain protein 1 OS=Homo sapiens GN=TBR1 PE=2 SV=1	TRUE	-2.89705	0.01051	11086.7	22241.1	9161.52	23890.2	8092.73	8241.91	-11154.4	0.498477	-0.302355	-1.9784	1.9784
1718	1718	sp|Q9UQ03|COR2B_HUMAN	N/A	N/A	Coronin-2B OS=Homo sapiens GN=CORO2B PE=1 SV=4	TRUE	-2.80807	0.01263	22887.4	45854.2	11955.3	46588.9	19277.6	15179.4	-22966.7	0.499135	-0.301782	-1.8986	1.8986
114	114	tr|E7EQR4|E7EQR4_HUMAN	N/A	N/A	Ezrin OS=Homo sapiens GN=EZR PE=1 SV=3	TRUE	-6.87895	3.708e-06	674203	1.35033e+06	637490	1.32199e+06	84539.3	282491	-676131	0.499286	-0.30165	-5.43086	5.43086
443	443	tr|A0A0A0MRA8|A0A0A0MRA8_HUMAN	N/A	N/A	Band 4.1-like protein 3 OS=Homo sapiens GN=EPB41L3 PE=1 SV=1	TRUE	-7.31698	1.7302e-06	251176	497586	260137	512088	38807.1	93279	-246410	0.504789	-0.29689	-5.7619	5.7619
852	852	sp|Q8N8S7|ENAH_HUMAN	N/A	N/A	Protein enabled homolog OS=Homo sapiens GN=ENAH PE=1 SV=2	TRUE	-5.36231	6.3509e-05	138871	268841	134258	257998	28113.7	67058.6	-129971	0.516553	-0.286885	-4.19716	4.19716
700	700	tr|B1AKY9|B1AKY9_HUMAN	N/A	N/A	Sodium/potassium-transporting ATPase subunit alpha OS=Homo sapiens GN=ATP1A2 PE=1 SV=1	TRUE	-3.59835	0.00241	226399	437560	186313	397013	160527	72275.5	-211161	0.517414	-0.286162	-2.61798	2.61798
1977	1977	sp|P49748|ACADV_HUMAN	N/A	N/A	Very long-chain specific acyl-CoA dehydrogenase, mitochondrial OS=Homo sapiens GN=ACADVL PE=1 SV=1	TRUE	-6.48261	7.5587e-06	35508.3	67474.3	37714	66912.7	9832.26	11052.8	-31966	0.526249	-0.278809	-5.12155	5.12155
1452	1452	tr|A0A087WW77|A0A087WW77_HUMAN	N/A	N/A	Lethal(2) giant larvae protein homolog 1 OS=Homo sapiens GN=LLGL1 PE=1 SV=1	TRUE	-6.77936	4.4257e-06	142841	270199	129126	275607	40746.1	38936.1	-127358	0.528652	-0.27683	-5.35402	5.35402
1788	1788	sp|Q15814|TBCC_HUMAN	N/A	N/A	Tubulin-specific chaperone C OS=Homo sapiens GN=TBCC PE=1 SV=2	TRUE	-2.70822	0.01551	43684.8	82312.2	43961.1	81353.5	14973	40083.8	-38627.4	0.53072	-0.275134	-1.80939	1.80939
563	563	sp|P52788|SPSY_HUMAN	N/A	N/A	Spermine synthase OS=Homo sapiens GN=SMS PE=1 SV=2	TRUE	-19.6458	1.2602e-12	451786	846814	458737	823531	36671.3	47895.8	-395028	0.533513	-0.272855	-11.8996	11.8996
1785	1785	sp|Q92797|SYMPK_HUMAN	N/A	N/A	Symplekin OS=Homo sapiens GN=SYMPK PE=1 SV=2	TRUE	-1.0302	0.31824	2046.71	3834.87	1156.46	1746.01	2742.08	4426.73	-1788.16	0.533711	-0.272694	-0.497245	0.497245
301	301	sp|P35579|MYH9_HUMAN	N/A	N/A	Myosin-9 OS=Homo sapiens GN=MYH9 PE=1 SV=4	TRUE	-5.39328	5.9747e-05	282431	525846	331038	515247	93006	98401.7	-243415	0.537098	-0.269947	-4.22368	4.22368
1969	1969	tr|J3KRC4|J3KRC4_HUMAN	N/A	N/A	5'(3')-deoxyribonucleotidase, cytosolic type OS=Homo sapiens GN=NT5C PE=1 SV=1	TRUE	-1.85722	0.08178	3925.11	7298.16	4163.78	7677.19	3509.75	4167.52	-3373.05	0.537822	-0.269362	-1.08735	1.08735
1900	1900	tr|E9PI41|E9PI41_HUMAN	N/A	N/A	Exosome complex component RRP41 (Fragment) OS=Homo sapiens GN=EXOSC4 PE=1 SV=6	TRUE	-4.33243	0.00051	17252.2	32056.3	17295.4	32839.1	7867.8	6571.45	-14804.1	0.538183	-0.26907	-3.29243	3.29243
1864	1864	tr|Q5T8R5|Q5T8R5_HUMAN	N/A	N/A	Monocarboxylate transporter 1 (Fragment) OS=Homo sapiens GN=SLC16A1 PE=1 SV=1	TRUE	-2.70713	0.01554	14421.8	26764.4	18715.7	30046.3	9291.79	10037.4	-12342.6	0.538841	-0.268539	-1.80855	1.80855
1996	1996	sp|Q9Y2U8|MAN1_HUMAN	N/A	N/A	Inner nuclear membrane protein Man1 OS=Homo sapiens GN=LEMD3 PE=1 SV=2	TRUE	-0.910115	0.37627	1701.33	3143.28	819.382	353.058	1912.09	4351.51	-1441.95	0.54126	-0.266594	-0.4245	0.4245
1013	1013	sp|P13647|K2C5_HUMAN	N/A	N/A	Keratin, type II cytoskeletal 5 OS=Homo sapiens GN=KRT5 PE=1 SV=3	TRUE	-2.18808	0.04385	231142	426728	120776	545150	186942	192260	-195587	0.54166	-0.266273	-1.35803	1.35803
1230	1230	sp|Q9Y2W1|TR150_HUMAN	N/A	N/A	Thyroid hormone receptor-associated protein 3 OS=Homo sapiens GN=THRAP3 PE=1 SV=2	TRUE	-4.16926	0.00072	71452.4	131381	61476.5	137513	40743.2	14122.7	-59928.1	0.543858	-0.264514	-3.14267	3.14267
945	945	sp|P43003|EAA1_HUMAN	N/A	N/A	Excitatory amino acid transporter 1 OS=Homo sapiens GN=SLC1A3 PE=1 SV=1	TRUE	-11.7052	2.9475e-09	517806	950587	532722	904636	53520.5	97153.3	-432780	0.544723	-0.263824	-8.53055	8.53055
1161	1161	sp|P02533|K1C14_HUMAN	N/A	N/A	Keratin, type I cytoskeletal 14 OS=Homo sapiens GN=KRT14 PE=1 SV=4	TRUE	-1.92821	0.07177	172630	315281	77511	301099	156717	157158	-142651	0.547544	-0.261581	-1.14406	1.14406
533	533	tr|G5E9Q6|G5E9Q6_HUMAN	N/A	N/A	Profilin OS=Homo sapiens GN=PFN2 PE=1 SV=1	TRUE	-10.332	1.7405e-08	633721	1.15183e+06	596923	1.11348e+06	94109.7	117369	-518112	0.550185	-0.259491	-7.75933	7.75933
1639	1639	sp|A1X283|SPD2B_HUMAN	N/A	N/A	SH3 and PX domain-containing protein 2B OS=Homo sapiens GN=SH3PXD2B PE=1 SV=3	TRUE	-9.57613	5.0011e-08	60286.4	109488	61443.2	104088	5492.45	14402.1	-49201.6	0.550621	-0.259147	-7.30093	7.30093
631	631	sp|P18206|VINC_HUMAN	N/A	N/A	Vinculin OS=Homo sapiens GN=VCL PE=1 SV=4	TRUE	-5.81453	2.6359e-05	210522	381440	216991	351239	29270.6	83185.7	-170918	0.551913	-0.258129	-4.57907	4.57907
1176	1176	sp|Q14344|GNA13_HUMAN	N/A	N/A	Guanine nucleotide-binding protein subunit alpha-13 OS=Homo sapiens GN=GNA13 PE=1 SV=2	TRUE	-9.64547	4.5282e-08	139712	252306	147123	255716	29942.2	18161.3	-112593	0.553742	-0.256692	-7.34407	7.34407
1250	1250	sp|P20073|ANXA7_HUMAN	N/A	N/A	Annexin A7 OS=Homo sapiens GN=ANXA7 PE=1 SV=3	TRUE	-6.4846	7.5313e-06	40427.6	72831.2	45142.4	71915.3	11338.6	9806.42	-32403.6	0.555086	-0.255639	-5.12313	5.12313
2031	2031	sp|Q9BSJ8|ESYT1_HUMAN	N/A	N/A	Extended synaptotagmin-1 OS=Homo sapiens GN=ESYT1 PE=1 SV=1	TRUE	-5.76786	2.8828e-05	14552.2	26182.1	14578.2	26580.7	4894.73	3554.13	-11629.9	0.555808	-0.255075	-4.54019	4.54019
1657	1657	sp|P39748|FEN1_HUMAN	N/A	N/A	Flap endonuclease 1 OS=Homo sapiens GN=FEN1 PE=1 SV=1	TRUE	-7.09122	2.5545e-06	45161.8	81234	39849.9	79905.2	10167.4	11380.3	-36072.2	0.555947	-0.254967	-5.59269	5.59269
1780	1780	tr|A0A0G2JPK6|A0A0G2JPK6_HUMAN	N/A	N/A	Protein tweety homolog OS=Homo sapiens GN=TTYH1 PE=1 SV=1	TRUE	-1.34628	0.19698	24506.6	43743.4	15263.4	61174.9	24550.2	35140.2	-19236.8	0.560236	-0.251629	-0.705578	0.705578
1200	1200	sp|P55084|ECHB_HUMAN	N/A	N/A	Trifunctional enzyme subunit beta, mitochondrial OS=Homo sapiens GN=HADHB PE=1 SV=3	TRUE	-8.02764	5.3026e-07	270269	481989	268045	458218	21063.7	76266	-211719	0.560738	-0.25124	-6.27551	6.27551
1672	1672	sp|O75695|XRP2_HUMAN	N/A	N/A	Protein XRP2 OS=Homo sapiens GN=RP2 PE=1 SV=4	TRUE	-5.61264	3.8905e-05	37745.6	67087.7	43358.9	62340.7	13836.3	7384.69	-29342.2	0.56263	-0.249777	-4.40999	4.40999
1961	1961	sp|Q9H7P6|MB12B_HUMAN	N/A	N/A	Multivesicular body subunit 12B OS=Homo sapiens GN=MVB12B PE=1 SV=2	TRUE	-5.46141	5.2259e-05	128821	228702	130121	252436	18393	51690.5	-99880.8	0.56327	-0.249283	-4.28184	4.28184
1861	1861	sp|Q765P7|MTSSL_HUMAN	N/A	N/A	MTSS1-like protein OS=Homo sapiens GN=MTSS1L PE=1 SV=1	TRUE	-0.88582	0.38883	2976.51	5264.97	1328.01	930.396	3856.22	6722.85	-2288.46	0.565343	-0.247688	-0.41024	0.41024
1276	1276	tr|B4DLR8|B4DLR8_HUMAN	N/A	N/A	NAD(P)H dehydrogenase [quinone] 1 OS=Homo sapiens GN=NQO1 PE=1 SV=1	TRUE	-6.79006	4.3421e-06	186344	328159	201281	334719	51428.3	35791.5	-141815	0.567846	-0.245769	-5.3623	5.3623
1103	1103	sp|O75955|FLOT1_HUMAN	N/A	N/A	Flotillin-1 OS=Homo sapiens GN=FLOT1 PE=1 SV=3	TRUE	-20.6276	5.9393e-13	33123.2	58321.4	33807.7	57951.1	2015.41	3060.77	-25198.2	0.567942	-0.245696	-12.2263	12.2263
1403	1403	tr|C9JR52|C9JR52_HUMAN	N/A	N/A	Pleiotrophin OS=Homo sapiens GN=PTN PE=1 SV=1	TRUE	-7.19062	2.15e-06	81519.2	142996	77676.1	148299	21754.2	13587.1	-61476.6	0.570081	-0.244063	-5.66756	5.66756
2019	2019	tr|H3BU16|H3BU16_HUMAN	N/A	N/A	Hematological and neurological-expressed 1-like protein (Fragment) OS=Homo sapiens GN=HN1L PE=1 SV=1	TRUE	-17.1172	1.0391e-11	78980.5	138001	77845.8	137754	6260.38	8234.57	-59020.6	0.572318	-0.242363	-10.9833	10.9833
1593	1593	sp|Q9Y4G6|TLN2_HUMAN	N/A	N/A	Talin-2 OS=Homo sapiens GN=TLN2 PE=1 SV=4	TRUE	-7.05586	2.7169e-06	79445.2	138333	82174.1	133168	16828.6	18539	-58887.9	0.574304	-0.240858	-5.56593	5.56593
133	133	sp|P40939|ECHA_HUMAN	N/A	N/A	Trifunctional enzyme subunit alpha, mitochondrial OS=Homo sapiens GN=HADHA PE=1 SV=2	TRUE	-17.6099	6.743e-12	211983	368136	216439	370706	22656	13942	-156153	0.575827	-0.239708	-11.1711	11.1711
1623	1623	sp|Q8WXI9|P66B_HUMAN	N/A	N/A	Transcriptional repressor p66-beta OS=Homo sapiens GN=GATAD2B PE=1 SV=1	TRUE	-3.83455	0.00146	17417.4	30200.9	19335.3	30693.2	9706.53	2410.14	-12783.5	0.576719	-0.239036	-2.83565	2.83565
1443	1443	tr|U3KQC1|U3KQC1_HUMAN	N/A	N/A	WD repeat-containing protein 18 (Fragment) OS=Homo sapiens GN=WDR18 PE=1 SV=1	TRUE	-0.86693	0.3988	2746.04	4754.24	1901.19	979.17	2662.45	6419.07	-2008.19	0.577599	-0.238373	-0.399245	0.399245
1870	1870	tr|A0A0C4DGV4|A0A0C4DGV4_HUMAN	N/A	N/A	Hepatitis B virus x interacting protein OS=Homo sapiens GN=LAMTOR5 PE=1 SV=1	TRUE	-3.68996	0.00198	29765.3	51421.8	38587.1	49791.5	15718.4	7933.43	-21656.4	0.578847	-0.237437	-2.70333	2.70333
1526	1526	sp|Q96G03|PGM2_HUMAN	N/A	N/A	Phosphoglucomutase-2 OS=Homo sapiens GN=PGM2 PE=1 SV=4	TRUE	-10.953	7.6307e-09	116332	200808	119339	203528	14140.5	18313.7	-84475.4	0.579322	-0.23708	-8.11744	8.11744
1487	1487	sp|Q9NYB0|TE2IP_HUMAN	N/A	N/A	Telomeric repeat-binding factor 2-interacting protein 1 OS=Homo sapiens GN=TERF2IP PE=1 SV=1	TRUE	-2.55938	0.021	11021.8	18954.2	8574.45	19194.1	8761.69	3112.47	-7932.45	0.581494	-0.235454	-1.67778	1.67778
685	685	tr|A0A0A0MSE2|A0A0A0MSE2_HUMAN	N/A	N/A	Hydroxyacyl-coenzyme A dehydrogenase, mitochondrial OS=Homo sapiens GN=HADH PE=1 SV=1	TRUE	-12.4531	1.2004e-09	65405	111458	64975.2	112777	10267.3	4203.4	-46053.2	0.586812	-0.231501	-8.92067	8.92067
1852	1852	tr|E9PAU2|E9PAU2_HUMAN	N/A	N/A	Ribonucleoprotein PTB-binding 1 OS=Homo sapiens GN=RAVER1 PE=1 SV=1	TRUE	-2.38566	0.02976	14415.2	24562.3	13726.5	29306.1	7812.44	10088.9	-10147.1	0.586882	-0.231449	-1.52637	1.52637
1395	1395	sp|P04632|CPNS1_HUMAN	N/A	N/A	Calpain small subunit 1 OS=Homo sapiens GN=CAPNS1 PE=1 SV=1	TRUE	-7.91416	6.3767e-07	243433	413482	232893	416489	31638.9	56161.1	-170049	0.588739	-0.230077	-6.1954	6.1954
1184	1184	sp|O00487|PSDE_HUMAN	N/A	N/A	26S proteasome non-ATPase regulatory subunit 14 OS=Homo sapiens GN=PSMD14 PE=1 SV=1	TRUE	-3.5194	0.00284	12618.7	21416.9	13963.2	22174.6	5741.02	4825.66	-8798.21	0.589193	-0.229742	-2.54668	2.54668
1603	1603	sp|P43004|EAA2_HUMAN	N/A	N/A	Excitatory amino acid transporter 2 OS=Homo sapiens GN=SLC1A2 PE=1 SV=2	TRUE	-5.15495	9.5876e-05	65264.6	110560	60843.6	110726	12373.3	23275.8	-45295.3	0.59031	-0.22892	-4.01829	4.01829
1805	1805	sp|Q9NXV6|CARF_HUMAN	N/A	N/A	CDKN2A-interacting protein OS=Homo sapiens GN=CDKN2AIP PE=1 SV=3	TRUE	-1.82199	0.0872	3527.22	5953.57	2551.58	6873.52	2017.56	3448.22	-2426.35	0.592455	-0.227345	-1.05948	1.05948
1804	1804	sp|Q96K21|ANCHR_HUMAN	N/A	N/A	Abscission/NoCut checkpoint regulator OS=Homo sapiens GN=ZFYVE19 PE=1 SV=3	TRUE	-2.35779	0.03145	9229.41	15577.4	9922.42	13777.2	2824.49	7567.04	-6347.95	0.592489	-0.22732	-1.50238	1.50238
1038	1038	sp|P17655|CAN2_HUMAN	N/A	N/A	Calpain-2 catalytic subunit OS=Homo sapiens GN=CAPN2 PE=1 SV=6	TRUE	-5.11597	0.0001	61309.5	103241	63312.2	98381	21548.6	11842.4	-41931.1	0.593851	-0.226323	-4	4
1506	1506	sp|Q9ULC4|MCTS1_HUMAN	N/A	N/A	Malignant T-cell-amplified sequence 1 OS=Homo sapiens GN=MCTS1 PE=1 SV=1	TRUE	-2.24406	0.03933	10556.3	17729.4	12443.9	18411.7	6636.89	6921.59	-7173.08	0.595414	-0.225181	-1.40528	1.40528
1135	1135	tr|A0A087WV23|A0A087WV23_HUMAN	N/A	N/A	SH3 domain-binding glutamic acid-rich-like protein 3 OS=Homo sapiens GN=SH3BGRL3 PE=1 SV=1	TRUE	-15.0761	7.0822e-11	372705	625467	362557	611047	23976.1	44214.9	-252762	0.595882	-0.224839	-10.1498	10.1498
1518	1518	sp|Q99523|SORT_HUMAN	N/A	N/A	Sortilin OS=Homo sapiens GN=SORT1 PE=1 SV=3	TRUE	-2.51826	0.02282	35449.9	59403.4	33475.2	66547.1	16827.8	23045.9	-23953.5	0.596766	-0.224196	-1.64168	1.64168
1560	1560	tr|J3KQN4|J3KQN4_HUMAN	N/A	N/A	60S ribosomal protein L36a OS=Homo sapiens GN=RPL36A PE=3 SV=1	TRUE	-2.15482	0.04676	63491.3	106104	61271.7	118023	39553.6	44216.5	-42612.4	0.59839	-0.223016	-1.33013	1.33013
1907	1907	sp|Q9BVC6|TM109_HUMAN	N/A	N/A	Transmembrane protein 109 OS=Homo sapiens GN=TMEM109 PE=1 SV=1	TRUE	-5.01793	0.00013	117886	196327	119776	205831	22552.2	41117.8	-78441.1	0.600457	-0.221518	-3.88606	3.88606
2023	2023	tr|D6RIZ4|D6RIZ4_HUMAN	N/A	N/A	Major facilitator superfamily domain-containing protein 10 OS=Homo sapiens GN=MFSD10 PE=1 SV=1	TRUE	-6.1982	1.2769e-05	17731.6	29510.9	19440.3	29518.3	5176.88	2388.57	-11779.4	0.600848	-0.221235	-4.89384	4.89384
274	274	sp|Q15181|IPYR_HUMAN	N/A	N/A	Inorganic pyrophosphatase OS=Homo sapiens GN=PPA1 PE=1 SV=2	TRUE	-2.72309	0.01504	440594	733061	420454	597702	79469	312255	-292467	0.601033	-0.221102	-1.82275	1.82275
1757	1757	tr|K7ELQ9|K7ELQ9_HUMAN	N/A	N/A	Transmembrane protein 205 (Fragment) OS=Homo sapiens GN=TMEM205 PE=1 SV=1	TRUE	-6.38102	9.104e-06	54359.9	90223.2	52756.8	93327.8	10691.7	13037.6	-35863.2	0.602505	-0.220039	-5.04077	5.04077
108	108	sp|O43707|ACTN4_HUMAN	N/A	N/A	Alpha-actinin-4 OS=Homo sapiens GN=ACTN4 PE=1 SV=2	TRUE	-6.57779	6.358e-06	518278	859599	544126	868842	76055.3	135826	-341321	0.60293	-0.219733	-5.19668	5.19668
954	954	sp|Q16527|CSRP2_HUMAN	N/A	N/A	Cysteine and glycine-rich protein 2 OS=Homo sapiens GN=CSRP2 PE=1 SV=3	TRUE	-4.58503	0.00031	299337	493897	309342	428165	30852.9	123506	-194560	0.606071	-0.217476	-3.50864	3.50864
1769	1769	tr|B1AHB1|B1AHB1_HUMAN	N/A	N/A	DNA helicase OS=Homo sapiens GN=MCM5 PE=1 SV=1	TRUE	-3.50676	0.00292	24325.3	40082.3	26450.3	42170.1	10237.4	8769.54	-15757	0.606885	-0.216894	-2.53462	2.53462
1225	1225	tr|A0A0C4DGH0|A0A0C4DGH0_HUMAN	N/A	N/A	CD276 antigen OS=Homo sapiens GN=CD276 PE=1 SV=1	TRUE	-8.28269	3.5239e-07	138532	228191	141581	224063	16557	27937	-89659.6	0.607086	-0.21675	-6.45298	6.45298
1706	1706	sp|P23471|PTPRZ_HUMAN	N/A	N/A	Receptor-type tyrosine-protein phosphatase zeta OS=Homo sapiens GN=PTPRZ1 PE=1 SV=4	TRUE	-7.47307	1.3268e-06	260258	428579	254409	421606	23415.8	63384	-168321	0.607258	-0.216626	-5.87719	5.87719
1581	1581	sp|P28799|GRN_HUMAN	N/A	N/A	Granulins OS=Homo sapiens GN=GRN PE=1 SV=2	TRUE	-0.844281	0.41096	5396.24	8870.44	2959.4	4033.29	8206.04	9222.7	-3474.2	0.60834	-0.215854	-0.3862	0.3862
1678	1678	tr|H0YIZ1|H0YIZ1_HUMAN	N/A	N/A	Epididymal secretory protein E1 (Fragment) OS=Homo sapiens GN=NPC2 PE=1 SV=1	TRUE	-7.03081	2.8385e-06	84066.8	138143	84404	135466	19135.5	12893.6	-54076.5	0.608548	-0.215705	-5.54691	5.54691
1714	1714	sp|P09960|LKHA4_HUMAN	N/A	N/A	Leukotriene A-4 hydrolase OS=Homo sapiens GN=LTA4H PE=1 SV=2	TRUE	-4.88272	0.00017	31339.4	51497.4	33687.6	50952.3	11653.6	4194.11	-20158	0.608562	-0.215695	-3.76955	3.76955
265	265	sp|P22234|PUR6_HUMAN	N/A	N/A	Multifunctional protein ADE2 OS=Homo sapiens GN=PAICS PE=1 SV=3	TRUE	-10.1678	2.1779e-08	610595	1.00329e+06	620162	1.03168e+06	83598	80222.8	-392694	0.608594	-0.215673	-7.66196	7.66196
1744	1744	sp|P00167|CYB5_HUMAN	N/A	N/A	Cytochrome b5 OS=Homo sapiens GN=CYB5A PE=1 SV=2	TRUE	-2.87539	0.01099	12747.1	20857.5	12364	21311.8	7942.94	2917.82	-8110.43	0.611151	-0.213852	-1.959	1.959
325	325	sp|Q15019|SEPT2_HUMAN	N/A	N/A	Septin-2 OS=Homo sapiens GN=SEPT2 PE=1 SV=1	TRUE	-13.5471	3.4847e-10	760868	1.24393e+06	797190	1.2196e+06	70021.8	80872.4	-483062	0.611665	-0.213487	-9.45783	9.45783
1183	1183	tr|A0A0C4DGZ9|A0A0C4DGZ9_HUMAN	N/A	N/A	Tripeptidyl-peptidase 1 OS=Homo sapiens GN=TPP1 PE=1 SV=1	TRUE	-5.07159	0.00011	204528	333719	227167	325698	50724.6	57159.1	-129192	0.612873	-0.212629	-3.95861	3.95861
1468	1468	sp|P16401|H15_HUMAN	N/A	N/A	Histone H1.5 OS=Homo sapiens GN=HIST1H1B PE=1 SV=3	TRUE	-11.053	6.7053e-09	185953	303038	176522	301083	17059.3	26812.7	-117086	0.613627	-0.212096	-8.17358	8.17358
703	703	sp|P10412|H14_HUMAN	N/A	N/A	Histone H1.4 OS=Homo sapiens GN=HIST1H1E PE=1 SV=2	TRUE	-18.4142	3.4065e-12	1.12594e+06	1.83074e+06	1.10745e+06	1.81043e+06	70234.7	90839.4	-704801	0.615018	-0.211112	-11.4677	11.4677
1740	1740	tr|Q5SQP8|Q5SQP8_HUMAN	N/A	N/A	C-terminal-binding protein 2 OS=Homo sapiens GN=CTBP2 PE=1 SV=1	TRUE	-3.35675	0.00401	57539.1	93512.2	66779.4	89861.3	23890.6	21514.2	-35973.1	0.615311	-0.210905	-2.39686	2.39686
1496	1496	sp|Q8WW12|PCNP_HUMAN	N/A	N/A	PEST proteolytic signal-containing nuclear protein OS=Homo sapiens GN=PCNP PE=1 SV=2	TRUE	-1.69227	0.10997	30119.3	48809.6	30018.6	58739.4	22372.8	24439.6	-18690.3	0.617077	-0.209661	-0.958726	0.958726
1644	1644	sp|P13807|GYS1_HUMAN	N/A	N/A	Glycogen [starch] synthase, muscle OS=Homo sapiens GN=GYS1 PE=1 SV=2	TRUE	-1.47189	0.16045	83487.1	135079	77891.2	104189	16190.1	103900	-51591.7	0.618062	-0.208968	-0.79466	0.79466
1874	1874	sp|Q93098|WNT8B_HUMAN	N/A	N/A	Protein Wnt-8b OS=Homo sapiens GN=WNT8B PE=2 SV=3	TRUE	-1.76376	0.09685	21679.5	35033.9	19731.7	41925.8	11527.8	19572	-13354.4	0.618816	-0.208439	-1.0139	1.0139
1930	1930	sp|P25205|MCM3_HUMAN	N/A	N/A	DNA replication licensing factor MCM3 OS=Homo sapiens GN=MCM3 PE=1 SV=3	TRUE	-8.45933	2.6679e-07	67619.6	109227	69924.8	108384	13817.9	5176.03	-41607.2	0.619075	-0.208256	-6.57383	6.57383
2050	2050	sp|Q96CT7|CC124_HUMAN	N/A	N/A	Coiled-coil domain-containing protein 124 OS=Homo sapiens GN=CCDC124 PE=1 SV=1	TRUE	-6.36756	9.3321e-06	73912.7	119330	77963.3	129443	9507.57	19169.4	-45417	0.619399	-0.208029	-5.03002	5.03002
1537	1537	sp|Q06210|GFPT1_HUMAN	N/A	N/A	Glutamine--fructose-6-phosphate aminotransferase [isomerizing] 1 OS=Homo sapiens GN=GFPT1 PE=1 SV=3	TRUE	-2.08367	0.05358	6037.85	9702.29	5173.14	10020.5	3802.92	3656.96	-3664.43	0.622312	-0.205991	-1.271	1.271
1816	1816	sp|P07910|HNRPC_HUMAN	N/A	N/A	Heterogeneous nuclear ribonucleoproteins C1/C2 OS=Homo sapiens GN=HNRNPC PE=1 SV=4	TRUE	-3.3819	0.0038	17153.7	27516.4	20644.3	27697.3	8297.72	3956	-10362.7	0.623399	-0.205234	-2.42022	2.42022
625	625	sp|A0AVT1|UBA6_HUMAN	N/A	N/A	Ubiquitin-like modifier-activating enzyme 6 OS=Homo sapiens GN=UBA6 PE=1 SV=1	TRUE	-3.67739	0.00204	138174	221105	143409	206568	51482.4	43894.3	-82930.7	0.624926	-0.204172	-2.69037	2.69037
896	896	tr|H0YL52|H0YL52_HUMAN	N/A	N/A	Tropomyosin alpha-1 chain (Fragment) OS=Homo sapiens GN=TPM1 PE=1 SV=1	TRUE	-2.73582	0.01465	179145	286370	173567	223591	40160.4	110508	-107225	0.625571	-0.203723	-1.83416	1.83416
120	120	sp|O00468|AGRIN_HUMAN	N/A	N/A	Agrin OS=Homo sapiens GN=AGRN PE=1 SV=5	TRUE	-10.7668	9.7332e-09	726793	1.15605e+06	705825	1.10023e+06	65721.6	99931.4	-429259	0.628686	-0.201566	-8.01174	8.01174
1606	1606	sp|P05386|RLA1_HUMAN	N/A	N/A	60S acidic ribosomal protein P1 OS=Homo sapiens GN=RPLP1 PE=1 SV=1	TRUE	-7.62124	1.0344e-06	175601	278527	179820	276190	39969.7	6627.81	-102926	0.630463	-0.20034	-5.98531	5.98531
1564	1564	tr|E9PR16|E9PR16_HUMAN	N/A	N/A	Nuclear pore complex protein Nup160 (Fragment) OS=Homo sapiens GN=NUP160 PE=1 SV=2	TRUE	-2.54714	0.02153	14159.3	22320.4	14625.9	24014.1	6066.07	7456.26	-8161.14	0.634365	-0.197661	-1.66696	1.66696
1238	1238	sp|Q9P258|RCC2_HUMAN	N/A	N/A	Protein RCC2 OS=Homo sapiens GN=RCC2 PE=1 SV=2	TRUE	-3.15298	0.00616	116844	184008	117769	205163	31609.9	55541.1	-67164.9	0.63499	-0.197233	-2.21042	2.21042
1830	1830	sp|P63167|DYL1_HUMAN	N/A	N/A	Dynein light chain 1, cytoplasmic OS=Homo sapiens GN=DYNLL1 PE=1 SV=1	TRUE	-8.78208	1.6203e-07	136541	214873	136001	216674	16271.7	21242.9	-78332.4	0.635449	-0.196919	-6.7904	6.7904
1322	1322	sp|P35659|DEK_HUMAN	N/A	N/A	Protein DEK OS=Homo sapiens GN=DEK PE=1 SV=1	TRUE	-13.1575	5.3598e-10	116828	183363	111808	184874	12814.9	8119.22	-66535.4	0.637138	-0.195766	-9.27085	9.27085
1850	1850	tr|Q5QNY5|Q5QNY5_HUMAN	N/A	N/A	Peroxisomal biogenesis factor 19 (Fragment) OS=Homo sapiens GN=PEX19 PE=1 SV=1	TRUE	-4.6718	0.00026	24399.4	38287.5	27025.7	38592.2	8728.86	1828	-13888	0.637269	-0.195677	-3.58503	3.58503
1390	1390	sp|Q3ZCM7|TBB8_HUMAN	N/A	N/A	Tubulin beta-8 chain OS=Homo sapiens GN=TUBB8 PE=1 SV=2	TRUE	-2.1287	0.04916	527154	826987	368516	965753	262926	330796	-299833	0.637439	-0.195561	-1.30839	1.30839
1327	1327	tr|F8W726|F8W726_HUMAN	N/A	N/A	Ubiquitin-associated protein 2-like OS=Homo sapiens GN=UBAP2L PE=1 SV=2	TRUE	-2.93496	0.00971	52774.3	82735.9	66167.3	82613.5	29648.5	7673.78	-29961.6	0.637864	-0.195272	-2.01278	2.01278
1620	1620	sp|Q99943|PLCA_HUMAN	N/A	N/A	1-acyl-sn-glycerol-3-phosphate acyltransferase alpha OS=Homo sapiens GN=AGPAT1 PE=1 SV=2	TRUE	-1.51673	0.14884	7645.87	11982.8	5181.67	14125.5	5965.96	6163.84	-4336.93	0.63807	-0.195131	-0.82728	0.82728
1382	1382	tr|C9JFV4|C9JFV4_HUMAN	N/A	N/A	Proline-, glutamic acid- and leucine-rich protein 1 OS=Homo sapiens GN=PELP1 PE=1 SV=2	TRUE	-1.84371	0.08383	46762.6	73153.8	46599.7	67955.6	26190	34031.6	-26391.2	0.639237	-0.194338	-1.0766	1.0766
1522	1522	sp|Q9Y3Z3|SAMH1_HUMAN	N/A	N/A	Deoxynucleoside triphosphate triphosphohydrolase SAMHD1 OS=Homo sapiens GN=SAMHD1 PE=1 SV=2	TRUE	-1.11105	0.28296	4143.38	6475.16	2196.58	3850.64	3403.78	5296.75	-2331.78	0.639889	-0.193896	-0.548275	0.548275
1743	1743	sp|Q6IAA8|LTOR1_HUMAN	N/A	N/A	Ragulator complex protein LAMTOR1 OS=Homo sapiens GN=LAMTOR1 PE=1 SV=2	TRUE	-1.77904	0.09424	59213.5	92472.1	91350.9	101955	48716.7	27787.1	-33258.6	0.640339	-0.19359	-1.02576	1.02576
1511	1511	sp|P49674|KC1E_HUMAN	N/A	N/A	Casein kinase I isoform epsilon OS=Homo sapiens GN=CSNK1E PE=1 SV=1	TRUE	-0.694438	0.49737	80997	126434	70866.3	63411.6	25980.3	194562	-45436.9	0.640628	-0.193394	-0.30332	0.30332
1953	1953	sp|Q9BV86|NTM1A_HUMAN	N/A	N/A	N-terminal Xaa-Pro-Lys N-methyltransferase 1 OS=Homo sapiens GN=NTMT1 PE=1 SV=3	TRUE	-4.38973	0.00046	47725.5	74395.6	51176.5	75230	17397	5436.56	-26670	0.64151	-0.192796	-3.33724	3.33724
1462	1462	tr|K7ELC2|K7ELC2_HUMAN	N/A	N/A	40S ribosomal protein S15 OS=Homo sapiens GN=RPS15 PE=1 SV=1	TRUE	-8.43228	2.7833e-07	145525	226738	154430	237748	20880.4	19971.3	-81213.2	0.64182	-0.192587	-6.55544	6.55544
1819	1819	tr|F8W914|F8W914_HUMAN	N/A	N/A	Reticulon OS=Homo sapiens GN=RTN4 PE=1 SV=1	TRUE	-13.8389	2.5415e-10	112019	174096	111898	173561	12021.3	6048.32	-62077.2	0.643432	-0.191497	-9.59491	9.59491
589	589	sp|P12004|PCNA_HUMAN	N/A	N/A	Proliferating cell nuclear antigen OS=Homo sapiens GN=PCNA PE=1 SV=1	TRUE	-7.14513	2.3261e-06	656839	1.01898e+06	695100	1.0117e+06	145133	45342.5	-362142	0.644604	-0.190707	-5.63337	5.63337
2056	2056	tr|H0YDJ3|H0YDJ3_HUMAN	N/A	N/A	Serine/threonine-protein kinase PRP4 homolog (Fragment) OS=Homo sapiens GN=PRPF4B PE=1 SV=1	TRUE	-2.04583	0.05758	18629.6	28751.9	15885.1	29420	8272.15	12324.6	-10122.3	0.647943	-0.188463	-1.23973	1.23973
847	847	sp|P46109|CRKL_HUMAN	N/A	N/A	Crk-like protein OS=Homo sapiens GN=CRKL PE=1 SV=1	TRUE	-6.7795	4.4246e-06	410471	633088	442065	651428	87056.4	46102.8	-222617	0.648363	-0.188182	-5.35413	5.35413
500	500	sp|P55795|HNRH2_HUMAN	N/A	N/A	Heterogeneous nuclear ribonucleoprotein H2 OS=Homo sapiens GN=HNRNPH2 PE=1 SV=1	TRUE	-8.44128	2.7443e-07	662504	1.01471e+06	682154	1.02739e+06	92392.5	84451	-352208	0.652899	-0.185154	-6.56157	6.56157
1503	1503	tr|K7ESP4|K7ESP4_HUMAN	N/A	N/A	Dephospho-CoA kinase domain-containing protein (Fragment) OS=Homo sapiens GN=DCAKD PE=1 SV=1	TRUE	-0.61544	0.54692	7560.17	11567.1	1103.17	1840.53	11595	15717.8	-4006.9	0.653594	-0.184692	-0.262076	0.262076
1508	1508	sp|Q06323|PSME1_HUMAN	N/A	N/A	Proteasome activator complex subunit 1 OS=Homo sapiens GN=PSME1 PE=1 SV=1	TRUE	-2.32913	0.03328	184805	282729	150446	287402	122298	30851.7	-97924.2	0.653647	-0.184657	-1.47782	1.47782
1383	1383	tr|Q86UY0|Q86UY0_HUMAN	N/A	N/A	Protein BLOC1S5-TXNDC5 OS=Homo sapiens GN=TXNDC5 PE=1 SV=1	TRUE	-5.96517	1.9784e-05	61383.6	93782.8	66183.5	90956.5	11538.9	11504.6	-32399.2	0.654529	-0.184071	-4.70369	4.70369
200	200	sp|Q96KP4|CNDP2_HUMAN	N/A	N/A	Cytosolic non-specific dipeptidase OS=Homo sapiens GN=CNDP2 PE=1 SV=2	TRUE	-3.29783	0.00454	706841	1.07608e+06	615973	1.06547e+06	260038	212615	-369240	0.656866	-0.182523	-2.34294	2.34294
1264	1264	sp|P78559|MAP1A_HUMAN	N/A	N/A	Microtubule-associated protein 1A OS=Homo sapiens GN=MAP1A PE=1 SV=6	TRUE	-2.96033	0.00921	145293	221137	137457	240132	44239.9	62852.1	-75844.3	0.657026	-0.182418	-2.03574	2.03574
1296	1296	tr|E9PLL6|E9PLL6_HUMAN	N/A	N/A	60S ribosomal protein L27a OS=Homo sapiens GN=RPL27A PE=1 SV=1	TRUE	-5.28998	7.3277e-05	284569	432008	294447	418182	64431.6	53290.7	-147439	0.658712	-0.181305	-4.13503	4.13503
171	171	sp|Q9Y617|SERC_HUMAN	N/A	N/A	Phosphoserine aminotransferase OS=Homo sapiens GN=PSAT1 PE=1 SV=2	TRUE	-7.56067	1.1448e-06	1.64115e+06	2.49043e+06	1.66896e+06	2.47632e+06	189586	278598	-849281	0.658983	-0.181126	-5.94127	5.94127
1005	1005	tr|J3KP15|J3KP15_HUMAN	N/A	N/A	Serine/arginine-rich-splicing factor 2 (Fragment) OS=Homo sapiens GN=SRSF2 PE=1 SV=6	TRUE	-2.84246	0.01176	424841	644084	414285	699731	153421	173221	-219243	0.659605	-0.180716	-1.92959	1.92959
1393	1393	sp|Q9H1B7|I2BPL_HUMAN	N/A	N/A	Interferon regulatory factor 2-binding protein-like OS=Homo sapiens GN=IRF2BPL PE=1 SV=1	TRUE	-2.85632	0.01143	30036.9	45484.5	31851.1	49697.4	10255	12572.7	-15447.6	0.660377	-0.180208	-1.94195	1.94195
1304	1304	sp|Q16698|DECR_HUMAN	N/A	N/A	2,4-dienoyl-CoA reductase, mitochondrial OS=Homo sapiens GN=DECR1 PE=1 SV=1	TRUE	-3.0203	0.00813	315298	477086	282407	473037	127692	97568	-161788	0.660883	-0.179875	-2.08991	2.08991
1528	1528	sp|Q9BUT1|BDH2_HUMAN	N/A	N/A	3-hydroxybutyrate dehydrogenase type 2 OS=Homo sapiens GN=BDH2 PE=1 SV=2	TRUE	-12.9809	6.5382e-10	184056	277758	183454	277266	10199.9	19102.8	-93702.1	0.662648	-0.178717	-9.18454	9.18454
1761	1761	tr|F8VPD4|F8VPD4_HUMAN	N/A	N/A	CAD protein OS=Homo sapiens GN=CAD PE=1 SV=1	TRUE	-2.94955	0.00942	12429.9	18751.2	13454.5	19241.7	6083.21	2081.06	-6321.22	0.662889	-0.178559	-2.02595	2.02595
2025	2025	sp|O43252|PAPS1_HUMAN	N/A	N/A	Bifunctional 3'-phosphoadenosine 5'-phosphosulfate synthase 1 OS=Homo sapiens GN=PAPSS1 PE=1 SV=2	TRUE	-1.05272	0.30811	2082.6	3138.63	2102.46	2759.09	1421.79	2652.4	-1056.03	0.663539	-0.178134	-0.511294	0.511294
1312	1312	tr|A0A0C4DGS5|A0A0C4DGS5_HUMAN	N/A	N/A	Golgi autoantigen, golgin subfamily a, 2, isoform CRA_a OS=Homo sapiens GN=GOLGA2 PE=1 SV=1	TRUE	-1.64494	0.11948	670111	1.00817e+06	471794	1.21573e+06	329707	520987	-338062	0.664678	-0.177388	-0.922705	0.922705
1179	1179	sp|Q92688|AN32B_HUMAN	N/A	N/A	Acidic leucine-rich nuclear phosphoprotein 32 family member B OS=Homo sapiens GN=ANP32B PE=1 SV=1	TRUE	-3.80795	0.00155	372973	560157	329628	571016	132393	64955.1	-187185	0.665836	-0.176633	-2.80967	2.80967
1585	1585	sp|Q9UK45|LSM7_HUMAN	N/A	N/A	U6 snRNA-associated Sm-like protein LSm7 OS=Homo sapiens GN=LSM7 PE=1 SV=1	TRUE	-1.83403	0.08532	6676.79	10007.9	8876.47	10578.1	4462.14	3127.1	-3331.09	0.667153	-0.175774	-1.06895	1.06895
764	764	tr|H7C3P4|H7C3P4_HUMAN	N/A	N/A	N-acetylglucosamine-6-sulfatase OS=Homo sapiens GN=GNS PE=1 SV=1	TRUE	-4.3304	0.00052	521381	780884	566102	838093	76420.9	162727	-259504	0.66768	-0.175432	-3.284	3.284
2040	2040	sp|P24390|ERD21_HUMAN	N/A	N/A	ER lumen protein-retaining receptor 1 OS=Homo sapiens GN=KDELR1 PE=1 SV=1	TRUE	-2.1924	0.04348	37125	55355.2	48602.5	57099.4	23639.5	7965.89	-18230.3	0.670668	-0.173492	-1.36171	1.36171
1323	1323	tr|E7ETK0|E7ETK0_HUMAN	N/A	N/A	40S ribosomal protein S24 OS=Homo sapiens GN=RPS24 PE=1 SV=1	TRUE	-3.19295	0.00566	331773	494577	344668	515615	110427	105851	-162804	0.670822	-0.173393	-2.24718	2.24718
1075	1075	tr|E9PQN2|E9PQN2_HUMAN	N/A	N/A	Bcl-2-associated transcription factor 1 OS=Homo sapiens GN=BCLAF1 PE=1 SV=1	TRUE	-6.19185	1.2921e-05	207982	310013	219000	312972	45410.7	19536.3	-102031	0.670882	-0.173354	-4.8887	4.8887
396	396	sp|P09543|CN37_HUMAN	N/A	N/A	2',3'-cyclic-nucleotide 3'-phosphodiesterase OS=Homo sapiens GN=CNP PE=1 SV=2	TRUE	-9.00523	1.156e-07	466765	695377	454390	694893	69296.8	31595.7	-228612	0.67124	-0.173122	-6.93704	6.93704
572	572	tr|A0A087X1X7|A0A087X1X7_HUMAN	N/A	N/A	Elongation factor 1-delta OS=Homo sapiens GN=EEF1D PE=1 SV=1	TRUE	-8.14758	4.3711e-07	838794	1.24919e+06	868289	1.21909e+06	107634	106065	-410399	0.671469	-0.172974	-6.35941	6.35941
1460	1460	sp|Q96CS3|FAF2_HUMAN	N/A	N/A	FAS-associated factor 2 OS=Homo sapiens GN=FAF2 PE=1 SV=2	TRUE	-3.84292	0.00144	24722.2	36740.3	26637	36183.4	9092.85	2311.17	-12018	0.672892	-0.172055	-2.84164	2.84164
1231	1231	sp|O94906|PRP6_HUMAN	N/A	N/A	Pre-mRNA-processing factor 6 OS=Homo sapiens GN=PRPF6 PE=1 SV=1	TRUE	-1.21148	0.2433	35368.3	52522.5	39759.6	51575.5	13490.1	40280.1	-17154.1	0.673394	-0.171731	-0.613858	0.613858
1067	1067	sp|Q8NC51|PAIRB_HUMAN	N/A	N/A	Plasminogen activator inhibitor 1 RNA-binding protein OS=Homo sapiens GN=SERBP1 PE=1 SV=2	TRUE	-7.62102	1.0348e-06	140189	208068	136779	214125	15536.7	21739	-67878.5	0.673767	-0.17149	-5.98514	5.98514
1828	1828	tr|B7Z4M1|B7Z4M1_HUMAN	N/A	N/A	Reticulon OS=Homo sapiens GN=RTN3 PE=1 SV=1	TRUE	-7.4574	1.3625e-06	245910	363917	241243	370683	25135.1	40272.5	-118007	0.67573	-0.170227	-5.86566	5.86566
1854	1854	tr|A0A087WZU5|A0A087WZU5_HUMAN	N/A	N/A	Tetraspanin-6 OS=Homo sapiens GN=TSPAN6 PE=1 SV=1	TRUE	-11.2421	5.2632e-09	32890.9	48587.9	32905.3	47943.4	2969.87	2954.01	-15697	0.676936	-0.169453	-8.27875	8.27875
1772	1772	sp|Q96AJ9|VTI1A_HUMAN	N/A	N/A	Vesicle transport through interaction with t-SNAREs homolog 1A OS=Homo sapiens GN=VTI1A PE=1 SV=2	TRUE	-1.27766	0.2196	4669.62	6875.72	3714.53	7118.19	2517.46	4527.16	-2206.11	0.679146	-0.168037	-0.658368	0.658368
1157	1157	sp|Q96P70|IPO9_HUMAN	N/A	N/A	Importin-9 OS=Homo sapiens GN=IPO9 PE=1 SV=3	TRUE	-1.07596	0.2979	16235.5	23819.7	14910.6	16219.2	11012	18052.7	-7584.17	0.681601	-0.16647	-0.525929	0.525929
562	562	sp|P16152|CBR1_HUMAN	N/A	N/A	Carbonyl reductase [NADPH] 1 OS=Homo sapiens GN=CBR1 PE=1 SV=3	TRUE	-12.1839	1.65e-09	690714	1.01298e+06	680611	986126	48920.4	62476.7	-322268	0.681862	-0.166304	-8.78252	8.78252
1335	1335	sp|Q8N9F7|GDPD1_HUMAN	N/A	N/A	Glycerophosphodiester phosphodiesterase domain-containing protein 1 OS=Homo sapiens GN=GDPD1 PE=1 SV=2	TRUE	-1.72169	0.1044	15985.2	23355.5	17611.8	25289.2	9730.7	8381.26	-7370.33	0.684429	-0.164672	-0.9813	0.9813
1684	1684	sp|P14854|CX6B1_HUMAN	N/A	N/A	Cytochrome c oxidase subunit 6B1 OS=Homo sapiens GN=COX6B1 PE=1 SV=2	TRUE	-6.46443	7.8137e-06	119456	174473	123854	182900	14369.7	21104.7	-55017.2	0.684667	-0.164521	-5.10714	5.10714
2046	2046	sp|P61073|CXCR4_HUMAN	N/A	N/A	C-X-C chemokine receptor type 4 OS=Homo sapiens GN=CXCR4 PE=1 SV=1	TRUE	-4.21932	0.00065	15997.6	23351	17523.4	23543.5	3101.72	4208.97	-7353.42	0.685093	-0.164251	-3.18709	3.18709
783	783	sp|P62805|H4_HUMAN	N/A	N/A	Histone H4 OS=Homo sapiens GN=HIST1H4A PE=1 SV=2	TRUE	-5.35613	6.4289e-05	7.68049e+06	1.12099e+07	7.84745e+06	1.08965e+07	645008	1.86863e+06	-3.52936e+06	0.685156	-0.164211	-4.19186	4.19186
1171	1171	sp|P28838|AMPL_HUMAN	N/A	N/A	Cytosol aminopeptidase OS=Homo sapiens GN=LAP3 PE=1 SV=3	TRUE	-5.24946	7.9415e-05	53862.9	78514.6	57521.4	80088.8	9095.18	10758.8	-24651.7	0.686024	-0.16366	-4.1001	4.1001
1544	1544	tr|E5RFP0|E5RFP0_HUMAN	N/A	N/A	NudC domain-containing protein 2 OS=Homo sapiens GN=NUDCD2 PE=1 SV=1	TRUE	-4.06793	0.00089	78066.1	113614	75805.5	109842	15669	21017.9	-35548.1	0.687116	-0.16297	-3.05061	3.05061
1627	1627	sp|P53990|IST1_HUMAN	N/A	N/A	IST1 homolog OS=Homo sapiens GN=IST1 PE=1 SV=1	TRUE	-2.81794	0.01237	188932	274936	185545	270092	85404.1	33007.9	-86004.4	0.687184	-0.162927	-1.90763	1.90763
1174	1174	sp|Q9NPH2|INO1_HUMAN	N/A	N/A	Inositol-3-phosphate synthase 1 OS=Homo sapiens GN=ISYNA1 PE=1 SV=1	TRUE	-2.54606	0.02157	180850	263127	151584	280977	85666.8	45384.8	-82277	0.687311	-0.162846	-1.66615	1.66615
320	320	sp|O75367|H2AY_HUMAN	N/A	N/A	Core histone macro-H2A.1 OS=Homo sapiens GN=H2AFY PE=1 SV=4	TRUE	-6.72582	4.8701e-06	1.33417e+06	1.94015e+06	1.29877e+06	2.01831e+06	163882	214943	-605979	0.687664	-0.162624	-5.31246	5.31246
1458	1458	sp|P50570|DYN2_HUMAN	N/A	N/A	Dynamin-2 OS=Homo sapiens GN=DNM2 PE=1 SV=2	TRUE	-5.06314	0.00012	75229.6	109342	78820.8	111207	19812.2	4001.94	-34112.7	0.68802	-0.162399	-3.92082	3.92082
931	931	sp|Q8NCW5|NNRE_HUMAN	N/A	N/A	NAD(P)H-hydrate epimerase OS=Homo sapiens GN=APOA1BP PE=1 SV=2	TRUE	-2.85046	0.01157	136639	198527	165586	210336	53125.5	37685.7	-61887.9	0.688265	-0.162244	-1.93667	1.93667
1282	1282	sp|O75223|GGCT_HUMAN	N/A	N/A	Gamma-glutamylcyclotransferase OS=Homo sapiens GN=GGCT PE=1 SV=1	TRUE	-7.66868	9.5574e-07	103703	150561	106204	152909	16067.8	8822.95	-46857.8	0.688778	-0.161921	-6.01966	6.01966
1380	1380	tr|E9PLC4|E9PLC4_HUMAN	N/A	N/A	Acidic leucine-rich nuclear phosphoprotein 32 family member E OS=Homo sapiens GN=ANP32E PE=1 SV=1	TRUE	-11.7602	2.7548e-09	294243	427020	293673	426483	5577.4	33408.8	-132777	0.68906	-0.161743	-8.55991	8.55991
2048	2048	sp|O15031|PLXB2_HUMAN	N/A	N/A	Plexin-B2 OS=Homo sapiens GN=PLXNB2 PE=1 SV=3	TRUE	-8.59964	2.1446e-07	43471.6	63075.5	43818	59309.3	2189.02	6479.05	-19603.9	0.6892	-0.161655	-6.66865	6.66865
1742	1742	tr|H0YJT9|H0YJT9_HUMAN	N/A	N/A	Protein NDRG2 (Fragment) OS=Homo sapiens GN=NDRG2 PE=1 SV=1	TRUE	-8.86659	1.4248e-07	59411.1	86154.8	60398.5	87933.1	3741.72	8238.84	-26743.7	0.689585	-0.161412	-6.84625	6.84625
1663	1663	sp|P15104|GLNA_HUMAN	N/A	N/A	Glutamine synthetase OS=Homo sapiens GN=GLUL PE=1 SV=4	TRUE	-1.18414	0.25365	43466.5	62947.2	48143.2	47347.7	25411.6	42309.3	-19480.7	0.690524	-0.160822	-0.595765	0.595765
1024	1024	tr|B4DUT8|B4DUT8_HUMAN	N/A	N/A	Calponin OS=Homo sapiens GN=CNN2 PE=1 SV=1	TRUE	-5.91205	2.1883e-05	269118	389498	272830	392455	42930.7	43455.2	-120380	0.690937	-0.160562	-4.65989	4.65989
788	788	sp|P26583|HMGB2_HUMAN	N/A	N/A	High mobility group protein B2 OS=Homo sapiens GN=HMGB2 PE=1 SV=2	TRUE	-7.66064	9.6862e-07	1.03393e+06	1.49486e+06	1.0485e+06	1.5586e+06	108014	144624	-460935	0.691654	-0.160111	-6.01385	6.01385
567	567	tr|B7Z6Z4|B7Z6Z4_HUMAN	N/A	N/A	Myosin light polypeptide 6 OS=Homo sapiens GN=MYL6 PE=1 SV=1	TRUE	-9.00683	1.1532e-07	1.05147e+06	1.51499e+06	1.06008e+06	1.43261e+06	31909.9	151056	-463521	0.694044	-0.158613	-6.9381	6.9381
938	938	sp|P07384|CAN1_HUMAN	N/A	N/A	Calpain-1 catalytic subunit OS=Homo sapiens GN=CAPN1 PE=1 SV=1	TRUE	-12.3973	1.2817e-09	327105	471098	328956	468424	14597.7	31639.6	-143993	0.694346	-0.158424	-8.89221	8.89221
1884	1884	tr|F5GX77|F5GX77_HUMAN	N/A	N/A	Multifunctional methyltransferase subunit TRM112-like protein OS=Homo sapiens GN=TRMT112 PE=1 SV=1	TRUE	-4.81626	0.00019	43741.6	62936.9	45952.4	62806.8	11117.3	4400.47	-19195.3	0.695008	-0.15801	-3.72125	3.72125
1456	1456	tr|H7BZ72|H7BZ72_HUMAN	N/A	N/A	Nucleolar protein 58 (Fragment) OS=Homo sapiens GN=NOP58 PE=1 SV=1	TRUE	-2.90439	0.01035	73547.8	105777	88613.3	103548	31958.3	9323.34	-32229.5	0.695308	-0.157823	-1.98506	1.98506
1177	1177	sp|O00567|NOP56_HUMAN	N/A	N/A	Nucleolar protein 56 OS=Homo sapiens GN=NOP56 PE=1 SV=4	TRUE	-1.94631	0.0694	156396	224730	155668	222616	32652.9	100139	-68334.1	0.695928	-0.157436	-1.15864	1.15864
1324	1324	sp|P19525|E2AK2_HUMAN	N/A	N/A	Interferon-induced, double-stranded RNA-activated protein kinase OS=Homo sapiens GN=EIF2AK2 PE=1 SV=2	TRUE	-4.79028	0.0002	63180.1	90765.5	66289.3	90714.3	12140.1	12291.2	-27585.4	0.696081	-0.15734	-3.69897	3.69897
483	483	sp|O43852|CALU_HUMAN	N/A	N/A	Calumenin OS=Homo sapiens GN=CALU PE=1 SV=2	TRUE	-12.5399	1.0847e-09	630817	905631	635951	926783	37480	54016.1	-274814	0.69655	-0.157048	-8.96469	8.96469
1722	1722	sp|Q86YZ3|HORN_HUMAN	N/A	N/A	Hornerin OS=Homo sapiens GN=HRNR PE=1 SV=2	TRUE	-0.761509	0.45743	2579.1	3697.35	495.576	3218.42	3266.6	2955.79	-1118.25	0.697555	-0.156422	-0.339675	0.339675
257	257	sp|P17677|NEUM_HUMAN	N/A	N/A	Neuromodulin OS=Homo sapiens GN=GAP43 PE=1 SV=1	TRUE	-2.86301	0.01127	2.08401e+06	2.98716e+06	2.08251e+06	3.05802e+06	786006	527074	-903154	0.697655	-0.156359	-1.94808	1.94808
1229	1229	sp|Q9UHG2|PCSK1_HUMAN	N/A	N/A	ProSAAS OS=Homo sapiens GN=PCSK1N PE=1 SV=1	TRUE	-13.2239	4.9766e-10	167680	240295	170273	237968	9574.11	13405.9	-72615.5	0.697807	-0.156265	-9.30307	9.30307
680	680	sp|Q13162|PRDX4_HUMAN	N/A	N/A	Peroxiredoxin-4 OS=Homo sapiens GN=PRDX4 PE=1 SV=1	TRUE	-23.1833	9.7052e-14	734466	1.05138e+06	731556	1.03443e+06	17739.1	36974.7	-316914	0.698574	-0.155788	-13.013	13.013
541	541	sp|P39023|RL3_HUMAN	N/A	N/A	60S ribosomal protein L3 OS=Homo sapiens GN=RPL3 PE=1 SV=2	TRUE	-1.45358	0.1654	513125	734144	403815	518776	259748	374975	-221018	0.698944	-0.155557	-0.781464	0.781464
1649	1649	tr|H0Y8E6|H0Y8E6_HUMAN	N/A	N/A	DNA replication licensing factor MCM2 (Fragment) OS=Homo sapiens GN=MCM2 PE=1 SV=1	TRUE	-1.02545	0.3204	723.959	1035.17	679.059	1113.1	340.117	844.542	-311.21	0.699363	-0.155297	-0.494307	0.494307
579	579	sp|O00299|CLIC1_HUMAN	N/A	N/A	Chloride intracellular channel protein 1 OS=Homo sapiens GN=CLIC1 PE=1 SV=4	TRUE	-9.01229	1.1439e-07	483514	690585	484130	665612	31833.8	61138.5	-207071	0.700151	-0.154808	-6.94161	6.94161
1827	1827	sp|P10114|RAP2A_HUMAN	N/A	N/A	Ras-related protein Rap-2a OS=Homo sapiens GN=RAP2A PE=1 SV=1	TRUE	-3.31261	0.0044	32681.6	46660	37362.8	47698.5	11201.5	5897.86	-13978.5	0.700419	-0.154642	-2.35655	2.35655
2001	2001	sp|P42126|ECI1_HUMAN	N/A	N/A	Enoyl-CoA delta isomerase 1, mitochondrial OS=Homo sapiens GN=ECI1 PE=1 SV=1	TRUE	-6.69741	5.1246e-06	70067	99969.2	70850.2	100093	9540.26	9401.5	-29902.2	0.700886	-0.154353	-5.29034	5.29034
1416	1416	tr|F5H8H2|F5H8H2_HUMAN	N/A	N/A	Mevalonate kinase OS=Homo sapiens GN=MVK PE=1 SV=1	TRUE	-1.44461	0.16787	38123.3	54373.4	32022	60237.7	24980.5	22688.8	-16250	0.70114	-0.154195	-0.775027	0.775027
262	262	sp|P04899|GNAI2_HUMAN	N/A	N/A	Guanine nucleotide-binding protein G(i) subunit alpha-2 OS=Homo sapiens GN=GNAI2 PE=1 SV=3	TRUE	-18.057	4.5975e-12	1.23221e+06	1.74989e+06	1.21897e+06	1.76422e+06	60801.3	60831.5	-517678	0.704165	-0.152325	-11.3375	11.3375
1412	1412	sp|P49750|YLPM1_HUMAN	N/A	N/A	YLP motif-containing protein 1 OS=Homo sapiens GN=YLPM1 PE=1 SV=3	TRUE	-4.17812	0.00071	48986	69504.1	48520.4	70354.4	12940.9	7041.23	-20518.1	0.704793	-0.151938	-3.14874	3.14874
690	690	tr|A8K878|A8K878_HUMAN	N/A	N/A	Mesencephalic astrocyte-derived neurotrophic factor OS=Homo sapiens GN=MANF PE=1 SV=1	TRUE	-1.16227	0.26217	442819	628156	350773	371023	256460	403831	-185337	0.704951	-0.151841	-0.581417	0.581417
2081	2081	tr|A0A0A0MRX2|A0A0A0MRX2_HUMAN	N/A	N/A	DDRGK domain-containing protein 1 OS=Homo sapiens GN=DDRGK1 PE=1 SV=1	TRUE	-4.3257	0.00052	18432.8	26132.1	19777.7	25390.2	4344.46	3104.56	-7699.35	0.705368	-0.151584	-3.284	3.284
294	294	sp|Q06830|PRDX1_HUMAN	N/A	N/A	Peroxiredoxin-1 OS=Homo sapiens GN=PRDX1 PE=1 SV=1	TRUE	-17.1788	9.838e-12	5.15213e+06	7.29733e+06	5.0314e+06	7.22023e+06	207645	311812	-2.14519e+06	0.70603	-0.151177	-11.0071	11.0071
1959	1959	sp|Q9Y305|ACOT9_HUMAN	N/A	N/A	Acyl-coenzyme A thioesterase 9, mitochondrial OS=Homo sapiens GN=ACOT9 PE=1 SV=2	TRUE	-0.771921	0.45141	7139.67	10103.6	8627.85	1732.45	4251.45	10705.9	-2963.97	0.706643	-0.1508	-0.345429	0.345429
1577	1577	tr|Q5T760|Q5T760_HUMAN	N/A	N/A	Serine/arginine-rich-splicing factor 11 (Fragment) OS=Homo sapiens GN=SRSF11 PE=1 SV=1	TRUE	-2.07796	0.05417	22017.4	31133.4	24389.6	32815.1	10394.3	8072.84	-9115.99	0.707196	-0.15046	-1.26624	1.26624
761	761	sp|Q15293|RCN1_HUMAN	N/A	N/A	Reticulocalbin-1 OS=Homo sapiens GN=RCN1 PE=1 SV=1	TRUE	-7.03931	2.7966e-06	284267	401738	295836	408882	33147.1	37518	-117470	0.707594	-0.150216	-5.55337	5.55337
992	992	sp|P11279|LAMP1_HUMAN	N/A	N/A	Lysosome-associated membrane glycoprotein 1 OS=Homo sapiens GN=LAMP1 PE=1 SV=3	TRUE	-7.33056	1.6905e-06	264492	373740	264354	374218	9643.03	43657.1	-109248	0.707689	-0.150157	-5.77198	5.77198
1999	1999	tr|H0YJ71|H0YJ71_HUMAN	N/A	N/A	Epimerase family protein SDR39U1 (Fragment) OS=Homo sapiens GN=SDR39U1 PE=1 SV=1	TRUE	-1.52709	0.14626	7224.23	10186.2	9052.94	11109.1	4718.5	3405.18	-2961.99	0.709216	-0.149222	-0.834874	0.834874
1790	1790	sp|Q8WUN7|UBTD2_HUMAN	N/A	N/A	Ubiquitin domain-containing protein 2 OS=Homo sapiens GN=UBTD2 PE=1 SV=2	TRUE	-0.520918	0.60956	8097.74	11413.4	1800.54	1452.02	11173	15484.7	-3315.61	0.709497	-0.149049	-0.214984	0.214984
839	839	tr|B0QZ18|B0QZ18_HUMAN	N/A	N/A	Copine-1 OS=Homo sapiens GN=CPNE1 PE=1 SV=1	TRUE	-12.4517	1.2023e-09	450465	634514	449988	649991	21409.7	38832	-184049	0.709937	-0.14878	-8.91999	8.91999
574	574	sp|O75131|CPNE3_HUMAN	N/A	N/A	Copine-3 OS=Homo sapiens GN=CPNE3 PE=1 SV=1	TRUE	-8.17762	4.1659e-07	726732	1.02172e+06	710051	1.01607e+06	90696.5	59033.2	-294984	0.711286	-0.147956	-6.38029	6.38029
1268	1268	tr|A0A0D9SGE8|A0A0D9SGE8_HUMAN	N/A	N/A	PHD finger protein 6 OS=Homo sapiens GN=PHF6 PE=1 SV=1	TRUE	-1.18023	0.25516	20631.1	28975.4	27221.6	38554	11293.8	17953.1	-8344.22	0.712023	-0.147506	-0.593187	0.593187
450	450	sp|P49321|NASP_HUMAN	N/A	N/A	Nuclear autoantigenic sperm protein OS=Homo sapiens GN=NASP PE=1 SV=2	TRUE	-22.0247	2.1528e-13	563325	790752	563097	789774	26560.7	15942.3	-227426	0.712392	-0.147281	-12.667	12.667
972	972	tr|X1WI28|X1WI28_HUMAN	N/A	N/A	60S ribosomal protein L10 (Fragment) OS=Homo sapiens GN=RPL10 PE=1 SV=5	TRUE	-7.4841	1.3023e-06	413008	579352	411373	584912	27207.8	60875.7	-166345	0.712878	-0.146985	-5.88529	5.88529
1869	1869	tr|E9PRK5|E9PRK5_HUMAN	N/A	N/A	Mitochondrial fission regulator 1-like OS=Homo sapiens GN=MTFR1L PE=1 SV=1	TRUE	-1.26379	0.22441	7218.27	10124.1	10270.2	11565.2	5192.03	4541.46	-2905.85	0.712977	-0.146924	-0.648958	0.648958
2021	2021	sp|Q06330|SUH_HUMAN	N/A	N/A	Recombining binding protein suppressor of hairless OS=Homo sapiens GN=RBPJ PE=1 SV=3	TRUE	-2.37628	0.03032	21796.4	30567.5	21669.4	29195.6	9560.4	5587.22	-8771.09	0.713058	-0.146875	-1.51827	1.51827
1023	1023	sp|Q13247|SRSF6_HUMAN	N/A	N/A	Serine/arginine-rich splicing factor 6 OS=Homo sapiens GN=SRSF6 PE=1 SV=2	TRUE	-7.52037	1.2251e-06	136376	191126	137045	192003	10675.2	19054.1	-54750.1	0.713539	-0.146582	-5.91183	5.91183
1958	1958	sp|O00767|ACOD_HUMAN	N/A	N/A	Acyl-CoA desaturase OS=Homo sapiens GN=SCD PE=1 SV=2	TRUE	-2.11291	0.05067	75289.3	105332	77630.4	98301.9	31755.6	28479.3	-30042.4	0.714783	-0.145826	-1.29525	1.29525
2067	2067	sp|Q14739|LBR_HUMAN	N/A	N/A	Lamin-B receptor OS=Homo sapiens GN=LBR PE=1 SV=2	TRUE	-3.60983	0.00235	70715.4	98912.8	73920.5	103911	20768.7	10853.8	-28197.4	0.714926	-0.145739	-2.62893	2.62893
1018	1018	tr|A0A0A0MTI5|A0A0A0MTI5_HUMAN	N/A	N/A	Acyl-CoA-binding protein OS=Homo sapiens GN=DBI PE=1 SV=1	TRUE	-4.32398	0.00052	1.62952e+06	2.27904e+06	1.46193e+06	2.37105e+06	385637	233160	-649523	0.715002	-0.145693	-3.284	3.284
1600	1600	sp|P49207|RL34_HUMAN	N/A	N/A	60S ribosomal protein L34 OS=Homo sapiens GN=RPL34 PE=1 SV=3	TRUE	-1.13847	0.27168	610045	851051	366366	1.10618e+06	443560	454506	-241005	0.716814	-0.144593	-0.565942	0.565942
530	530	sp|P35241|RADI_HUMAN	N/A	N/A	Radixin OS=Homo sapiens GN=RDX PE=1 SV=1	TRUE	-7.18104	2.1859e-06	398993	556593	398403	549295	32824.6	57073.9	-157600	0.716849	-0.144572	-5.66037	5.66037
1645	1645	sp|Q96I24|FUBP3_HUMAN	N/A	N/A	Far upstream element-binding protein 3 OS=Homo sapiens GN=FUBP3 PE=1 SV=2	TRUE	-9.24472	8.0981e-08	67004.4	93406.3	66822.6	94406.1	3279.26	7915.28	-26401.9	0.717343	-0.144273	-7.09162	7.09162
1794	1794	tr|A0A075B6F6|A0A075B6F6_HUMAN	N/A	N/A	Minor histocompatibility antigen H13 (Fragment) OS=Homo sapiens GN=HM13 PE=1 SV=1	TRUE	-3.0303	0.00796	93744.4	130641	101402	134476	31977.4	17655.6	-36896.6	0.717572	-0.144134	-2.09909	2.09909
720	720	sp|P10155|RO60_HUMAN	N/A	N/A	60 kDa SS-A/Ro ribonucleoprotein OS=Homo sapiens GN=TROVE2 PE=1 SV=2	TRUE	-12.234	1.5546e-09	643036	895434	627088	900400	41372.6	46032.9	-252398	0.718128	-0.143798	-8.80838	8.80838
961	961	sp|P63279|UBC9_HUMAN	N/A	N/A	SUMO-conjugating enzyme UBC9 OS=Homo sapiens GN=UBE2I PE=1 SV=1	TRUE	-13.808	2.6271e-10	411231	572579	404974	574053	26341.2	23130.3	-161348	0.718209	-0.143749	-9.58052	9.58052
1851	1851	tr|E9PR30|E9PR30_HUMAN	N/A	N/A	40S ribosomal protein S30 OS=Homo sapiens GN=FAU PE=1 SV=1	TRUE	-7.91888	6.3278e-07	220437	306714	217016	308791	15339.8	28862	-86276.7	0.718706	-0.143449	-6.19875	6.19875
1346	1346	sp|O75531|BAF_HUMAN	N/A	N/A	Barrier-to-autointegration factor OS=Homo sapiens GN=BANF1 PE=1 SV=1	TRUE	-10.4627	1.4586e-08	211866	294671	214830	304382	7944.81	22373.9	-82804.3	0.718994	-0.143275	-7.83606	7.83606
1778	1778	tr|B5MC51|B5MC51_HUMAN	N/A	N/A	LIM domain kinase 2 OS=Homo sapiens GN=LIMK2 PE=1 SV=1	TRUE	-2.49925	0.02371	23827.8	33104.7	24350.8	34875.9	3680.34	10509.9	-9276.93	0.71977	-0.142806	-1.62507	1.62507
1856	1856	sp|Q9NZ53|PDXL2_HUMAN	N/A	N/A	Podocalyxin-like protein 2 OS=Homo sapiens GN=PODXL2 PE=1 SV=1	TRUE	-3.2339	0.00519	33094.8	45967.3	37471.6	46892.2	9721.41	6934.87	-12872.5	0.719964	-0.142689	-2.28483	2.28483
883	883	sp|Q14019|COTL1_HUMAN	N/A	N/A	Coactosin-like protein OS=Homo sapiens GN=COTL1 PE=1 SV=3	TRUE	-10.372	1.6485e-08	749839	1.04141e+06	765735	1.04352e+06	82276.6	18518.9	-291575	0.72002	-0.142655	-7.78291	7.78291
1285	1285	tr|A0A024R4E5|A0A024R4E5_HUMAN	N/A	N/A	High density lipoprotein binding protein (Vigilin), isoform CRA_a OS=Homo sapiens GN=HDLBP PE=1 SV=1	TRUE	-4.28587	0.00057	98243.9	136417	95177.7	143352	14878.8	22194	-38172.7	0.720176	-0.142562	-3.24413	3.24413
1765	1765	sp|O75821|EIF3G_HUMAN	N/A	N/A	Eukaryotic translation initiation factor 3 subunit G OS=Homo sapiens GN=EIF3G PE=1 SV=2	TRUE	-5.22259	8.3775e-05	41778.4	57966.6	40825.1	60242	6624.21	6526.17	-16188.2	0.720731	-0.142227	-4.07689	4.07689
877	877	sp|Q9Y3L5|RAP2C_HUMAN	N/A	N/A	Ras-related protein Rap-2c OS=Homo sapiens GN=RAP2C PE=1 SV=1	TRUE	-4.57245	0.00031	27269.5	37835.7	27044.7	37429.7	4691.74	5103.7	-10566.2	0.720734	-0.142225	-3.50864	3.50864
819	819	tr|Q5JXI8|Q5JXI8_HUMAN	N/A	N/A	Four and a half LIM domains protein 1 (Fragment) OS=Homo sapiens GN=FHL1 PE=1 SV=1	TRUE	-4.80088	0.0002	627591	870049	651398	905074	62129.3	138184	-242458	0.721328	-0.141867	-3.69897	3.69897
607	607	sp|Q14980|NUMA1_HUMAN	N/A	N/A	Nuclear mitotic apparatus protein 1 OS=Homo sapiens GN=NUMA1 PE=1 SV=2	TRUE	-4.96257	0.00014	297600	412433	302102	429475	50786.1	47326.8	-114833	0.721572	-0.14172	-3.85387	3.85387
760	760	sp|P46777|RL5_HUMAN	N/A	N/A	60S ribosomal protein L5 OS=Homo sapiens GN=RPL5 PE=1 SV=3	TRUE	-10.644	1.1449e-08	702226	972955	679967	990309	63317.3	42583.2	-270729	0.721746	-0.141616	-7.94123	7.94123
615	615	sp|P35221|CTNA1_HUMAN	N/A	N/A	Catenin alpha-1 OS=Homo sapiens GN=CTNNA1 PE=1 SV=1	TRUE	-3.4625	0.00321	214892	297643	214352	288639	35137.2	62497.6	-82751.1	0.721979	-0.141475	-2.49349	2.49349
861	861	sp|P05387|RLA2_HUMAN	N/A	N/A	60S acidic ribosomal protein P2 OS=Homo sapiens GN=RPLP2 PE=1 SV=1	TRUE	-8.2056	3.9837e-07	1.24783e+06	1.72832e+06	1.26584e+06	1.73559e+06	94662.4	147981	-480488	0.721991	-0.141468	-6.39971	6.39971
284	284	tr|G3V4W0|G3V4W0_HUMAN	N/A	N/A	Heterogeneous nuclear ribonucleoproteins C1/C2 (Fragment) OS=Homo sapiens GN=HNRNPC PE=1 SV=1	TRUE	-7.86357	6.9269e-07	409368	566440	415297	566459	52614.9	28680	-157072	0.722703	-0.14104	-6.15946	6.15946
213	213	sp|P13667|PDIA4_HUMAN	N/A	N/A	Protein disulfide-isomerase A4 OS=Homo sapiens GN=PDIA4 PE=1 SV=2	TRUE	-9.32532	7.1942e-08	955184	1.32103e+06	979229	1.28681e+06	83584.3	82858.8	-365845	0.72306	-0.140825	-7.14302	7.14302
1358	1358	sp|Q13492|PICAL_HUMAN	N/A	N/A	Phosphatidylinositol-binding clathrin assembly protein OS=Homo sapiens GN=PICALM PE=1 SV=2	TRUE	-1.65622	0.11715	56927.9	78679.8	45176.2	96358.5	25378.1	30138.8	-21752	0.723538	-0.140538	-0.931258	0.931258
1662	1662	tr|A0A0A0MRI2|A0A0A0MRI2_HUMAN	N/A	N/A	Sorting nexin 6, isoform CRA_b OS=Homo sapiens GN=SNX6 PE=1 SV=1	TRUE	-5.07385	0.00011	108425	149677	95269.2	147526	23675.2	5866.16	-41252.3	0.724392	-0.140026	-3.95861	3.95861
1244	1244	tr|V9H019|V9H019_HUMAN	N/A	N/A	DNA mismatch repair protein Msh2 OS=Homo sapiens GN=MSH2 PE=1 SV=1	TRUE	-3.56112	0.0026	92374	127272	101368	127425	26647.6	12418.8	-34898.2	0.725799	-0.139184	-2.58503	2.58503
543	543	tr|C9J0K6|C9J0K6_HUMAN	N/A	N/A	Sorcin OS=Homo sapiens GN=SRI PE=1 SV=1	TRUE	-5.87083	2.367e-05	1.15073e+06	1.58184e+06	1.1572e+06	1.51708e+06	88885.9	201572	-431114	0.727461	-0.138191	-4.6258	4.6258
1114	1114	sp|Q07812|BAX_HUMAN	N/A	N/A	Apoptosis regulator BAX OS=Homo sapiens GN=BAX PE=1 SV=1	TRUE	-10.7917	9.4201e-09	498828	684014	515790	685151	35314.4	37457.8	-185186	0.729266	-0.137114	-8.02594	8.02594
831	831	sp|P51858|HDGF_HUMAN	N/A	N/A	Hepatoma-derived growth factor OS=Homo sapiens GN=HDGF PE=1 SV=1	TRUE	-3.44942	0.0033	302121	414093	329704	399765	75941.5	60962	-111972	0.729597	-0.136917	-2.48149	2.48149
2018	2018	sp|P17900|SAP3_HUMAN	N/A	N/A	Ganglioside GM2 activator OS=Homo sapiens GN=GM2A PE=1 SV=4	TRUE	-3.9095	0.00125	139783	191523	145348	200260	14106.7	37112.7	-51740.1	0.729849	-0.136767	-2.90309	2.90309
917	917	sp|P62993|GRB2_HUMAN	N/A	N/A	Growth factor receptor-bound protein 2 OS=Homo sapiens GN=GRB2 PE=1 SV=1	TRUE	-4.25785	0.0006	246785	337767	262534	346230	41194.9	49115.7	-90982.3	0.730636	-0.136299	-3.22185	3.22185
1039	1039	tr|E9PFH4|E9PFH4_HUMAN	N/A	N/A	Transportin-3 OS=Homo sapiens GN=TNPO3 PE=1 SV=1	TRUE	-2.79423	0.013	73630.1	100754	82891.4	102671	25762.6	13577.7	-27124.1	0.730789	-0.136208	-1.88606	1.88606
1723	1723	tr|H0UI06|H0UI06_HUMAN	N/A	N/A	Cytochrome c oxidase subunit 7A2, mitochondrial OS=Homo sapiens GN=COX7A2 PE=1 SV=1	TRUE	-2.54511	0.02162	65277.4	89188.6	69358.7	88593.8	25376.5	12264.7	-23911.2	0.731903	-0.135546	-1.66514	1.66514
621	621	sp|P67809|YBOX1_HUMAN	N/A	N/A	Nuclease-sensitive element-binding protein 1 OS=Homo sapiens GN=YBX1 PE=1 SV=3	TRUE	-21.114	4.142e-13	604197	823876	605789	823221	21765.6	22372.5	-219679	0.733359	-0.134683	-12.3828	12.3828
527	527	sp|Q14847|LASP1_HUMAN	N/A	N/A	LIM and SH3 domain protein 1 OS=Homo sapiens GN=LASP1 PE=1 SV=2	TRUE	-7.61514	1.045e-06	490108	668302	478628	670651	56192.5	42075.9	-178193	0.733364	-0.13468	-5.98088	5.98088
177	177	sp|O00410|IPO5_HUMAN	N/A	N/A	Importin-5 OS=Homo sapiens GN=IPO5 PE=1 SV=4	TRUE	-5.49682	4.8757e-05	670293	913368	681342	941210	90480.2	97019.2	-243075	0.73387	-0.134381	-4.31196	4.31196
1187	1187	tr|H0YLA4|H0YLA4_HUMAN	N/A	N/A	Sorbitol dehydrogenase OS=Homo sapiens GN=SORD PE=1 SV=1	TRUE	-4.63043	0.00028	274720	373673	270009	391425	30190.6	56556.8	-98952.9	0.735189	-0.133601	-3.55284	3.55284
1310	1310	tr|H0YLY0|H0YLY0_HUMAN	N/A	N/A	Serine/threonine-protein kinase MRCK beta (Fragment) OS=Homo sapiens GN=CDC42BPB PE=1 SV=6	TRUE	-1.04242	0.31271	21883	29749.4	22029.6	34100.1	16122.5	15892.5	-7866.33	0.73558	-0.13337	-0.504858	0.504858
1050	1050	sp|P23634|AT2B4_HUMAN	N/A	N/A	Plasma membrane calcium-transporting ATPase 4 OS=Homo sapiens GN=ATP2B4 PE=1 SV=2	TRUE	-3.61651	0.00232	115553	157008	121536	166191	18983.7	28674	-41455.6	0.735965	-0.133143	-2.63451	2.63451
1220	1220	tr|E9PDI2|E9PDI2_HUMAN	N/A	N/A	Adenylyl cyclase-associated protein OS=Homo sapiens GN=CAP2 PE=1 SV=1	TRUE	-2.46773	0.02526	78394.3	106341	88298.6	114939	25280.8	22696.8	-27946.6	0.737198	-0.132416	-1.59757	1.59757
175	175	tr|C9J406|C9J406_HUMAN	N/A	N/A	MICOS complex subunit MIC60 OS=Homo sapiens GN=IMMT PE=1 SV=1	TRUE	-1.15502	0.26504	1.3925e+06	1.88757e+06	1.27889e+06	1.1089e+06	366181	1.23266e+06	-495079	0.737717	-0.13211	-0.576689	0.576689
714	714	sp|P07858|CATB_HUMAN	N/A	N/A	Cathepsin B OS=Homo sapiens GN=CTSB PE=1 SV=3	TRUE	-3.90246	0.00127	1.17638e+06	1.59438e+06	1.18303e+06	1.57842e+06	225175	229243	-417998	0.73783	-0.132044	-2.8962	2.8962
1741	1741	tr|E9PCT1|E9PCT1_HUMAN	N/A	N/A	Serine/arginine repetitive matrix protein 1 OS=Homo sapiens GN=SRRM1 PE=1 SV=3	TRUE	-4.73052	0.00023	45990.9	62269.2	48280.6	62318.5	5242.38	8893.24	-16278.3	0.738581	-0.131602	-3.63827	3.63827
1759	1759	sp|Q9H4G4|GAPR1_HUMAN	N/A	N/A	Golgi-associated plant pathogenesis-related protein 1 OS=Homo sapiens GN=GLIPR2 PE=1 SV=3	TRUE	-2.65984	0.01712	47115.4	63607.9	51094.9	62888.3	17416.9	6532.29	-16492.4	0.740717	-0.130348	-1.7665	1.7665
311	311	sp|P27816|MAP4_HUMAN	N/A	N/A	Microtubule-associated protein 4 OS=Homo sapiens GN=MAP4 PE=1 SV=3	TRUE	-3.33389	0.00421	431868	582908	433375	636718	30581.1	132428	-151040	0.740886	-0.130249	-2.37572	2.37572
1204	1204	tr|E7EQ29|E7EQ29_HUMAN	N/A	N/A	Beta-galactosidase OS=Homo sapiens GN=GLB1 PE=1 SV=1	TRUE	-7.90836	6.4375e-07	181296	244624	184294	240719	17384	16580.6	-63328.3	0.74112	-0.130112	-6.19128	6.19128
492	492	sp|Q9Y5B9|SP16H_HUMAN	N/A	N/A	FACT complex subunit SPT16 OS=Homo sapiens GN=SUPT16H PE=1 SV=1	TRUE	-9.13941	9.4625e-08	379114	511440	370139	509345	28556.9	32729	-132326	0.741267	-0.130025	-7.02399	7.02399
1284	1284	tr|E7ESY4|E7ESY4_HUMAN	N/A	N/A	Metastasis-associated protein MTA1 OS=Homo sapiens GN=MTA1 PE=1 SV=1	TRUE	-2.04076	0.05813	98704	133051	133699	138206	49790.3	8386.29	-34347.2	0.74185	-0.129684	-1.2356	1.2356
664	664	tr|Q5HYB6|Q5HYB6_HUMAN	N/A	N/A	Epididymis luminal protein 189 OS=Homo sapiens GN=DKFZp686J1372 PE=1 SV=1	TRUE	-12.5316	1.0952e-09	1.046e+06	1.40956e+06	1.02015e+06	1.41967e+06	61926.8	61155.1	-363558	0.742077	-0.129551	-8.96051	8.96051
1889	1889	tr|A8MUA9|A8MUA9_HUMAN	N/A	N/A	SMT3 suppressor of mif two 3 homolog 3 (Yeast), isoform CRA_d OS=Homo sapiens GN=SUMO3 PE=1 SV=1	TRUE	-19.6341	1.2718e-12	820537	1.1042e+06	832939	1.09851e+06	30116.1	31169.9	-283661	0.743107	-0.128949	-11.8956	11.8956
499	499	sp|P52565|GDIR1_HUMAN	N/A	N/A	Rho GDP-dissociation inhibitor 1 OS=Homo sapiens GN=ARHGDIA PE=1 SV=3	TRUE	-10.3399	1.7218e-08	965003	1.29819e+06	998313	1.30859e+06	79215.7	55407.2	-333186	0.743345	-0.128809	-7.76402	7.76402
901	901	sp|P23193|TCEA1_HUMAN	N/A	N/A	Transcription elongation factor A protein 1 OS=Homo sapiens GN=TCEA1 PE=1 SV=2	TRUE	-3.50773	0.00292	186357	250532	185100	269034	23391	49651.3	-64174.2	0.743848	-0.128516	-2.53462	2.53462
966	966	tr|Q5T8U5|Q5T8U5_HUMAN	N/A	N/A	Surfeit 4 OS=Homo sapiens GN=SURF4 PE=1 SV=1	TRUE	-3.34787	0.00409	790533	1.0624e+06	907993	1.0764e+06	241338	33241.6	-271866	0.744102	-0.128368	-2.38828	2.38828
407	407	tr|A0A0D9SF53|A0A0D9SF53_HUMAN	N/A	N/A	ATP-dependent RNA helicase DDX3X OS=Homo sapiens GN=DDX3X PE=1 SV=1	TRUE	-12.6005	1.011e-09	1.03325e+06	1.38821e+06	1.01843e+06	1.39371e+06	48406.2	69275.7	-354964	0.744302	-0.128251	-8.99525	8.99525
280	280	tr|Q32Q12|Q32Q12_HUMAN	N/A	N/A	Nucleoside diphosphate kinase OS=Homo sapiens GN=NME1-NME2 PE=1 SV=1	TRUE	-10.697	1.0672e-08	273009	366564	266587	361113	22755.5	13061.6	-93555	0.744778	-0.127973	-7.97175	7.97175
1089	1089	sp|P02794|FRIH_HUMAN	N/A	N/A	Ferritin heavy chain OS=Homo sapiens GN=FTH1 PE=1 SV=2	TRUE	-1.36009	0.19266	125001	167732	127718	134253	27681.4	90098.1	-42731.6	0.745239	-0.127704	-0.715208	0.715208
1391	1391	tr|E5RGX5|E5RGX5_HUMAN	N/A	N/A	Stathmin OS=Homo sapiens GN=STMN2 PE=1 SV=1	TRUE	-8.85471	1.4507e-07	352187	472196	344289	470333	21640.3	34422.1	-120009	0.745849	-0.127349	-6.83842	6.83842
1459	1459	sp|P78417|GSTO1_HUMAN	N/A	N/A	Glutathione S-transferase omega-1 OS=Homo sapiens GN=GSTO1 PE=1 SV=2	TRUE	-1.81215	0.08877	99487.9	133385	100428	133209	39104.7	40248.1	-33897.2	0.74587	-0.127337	-1.05173	1.05173
1556	1556	sp|Q96G61|NUD11_HUMAN	N/A	N/A	Diphosphoinositol polyphosphate phosphohydrolase 3-beta OS=Homo sapiens GN=NUDT11 PE=1 SV=1	TRUE	-2.45987	0.02566	34669.5	46453.9	30460.8	52859.4	10729.7	9561.84	-11784.4	0.74632	-0.127075	-1.59074	1.59074
2013	2013	tr|K7ESP7|K7ESP7_HUMAN	N/A	N/A	Choline transporter-like protein 2 (Fragment) OS=Homo sapiens GN=SLC44A2 PE=1 SV=1	TRUE	-2.53334	0.02214	54546.2	72955.1	60880.7	70834.7	21253.5	4850.14	-18408.8	0.747669	-0.126291	-1.65482	1.65482
471	471	tr|H0YN26|H0YN26_HUMAN	N/A	N/A	Acidic leucine-rich nuclear phosphoprotein 32 family member A OS=Homo sapiens GN=ANP32A PE=1 SV=1	TRUE	-1.19111	0.25098	663720	887504	398566	1.06062e+06	447876	342184	-223784	0.74785	-0.126186	-0.600361	0.600361
1492	1492	sp|P62857|RS28_HUMAN	N/A	N/A	40S ribosomal protein S28 OS=Homo sapiens GN=RPS28 PE=1 SV=1	TRUE	-17.734	6.0575e-12	1.06244e+06	1.42015e+06	1.0668e+06	1.42457e+06	41133.7	44382.2	-357710	0.748119	-0.12603	-11.2177	11.2177
163	163	sp|Q9NVA2|SEP11_HUMAN	N/A	N/A	Septin-11 OS=Homo sapiens GN=SEPT11 PE=1 SV=3	TRUE	-12.8142	7.9034e-10	647991	865583	656630	858937	27523.6	42866	-217592	0.748618	-0.12574	-9.10219	9.10219
1130	1130	sp|O75494|SRS10_HUMAN	N/A	N/A	Serine/arginine-rich splicing factor 10 OS=Homo sapiens GN=SRSF10 PE=1 SV=1	TRUE	-4.06755	0.0009	97677.6	130382	108023	133070	17933.9	16130.1	-32704	0.749167	-0.125421	-3.04576	3.04576
2012	2012	sp|Q9BQI0|AIF1L_HUMAN	N/A	N/A	Allograft inflammatory factor 1-like OS=Homo sapiens GN=AIF1L PE=1 SV=1	TRUE	-0.513905	0.61434	2712.23	3620.27	1056.71	1964.42	3466.15	4010.58	-908.043	0.749178	-0.125415	-0.211591	0.211591
1400	1400	sp|O95394|AGM1_HUMAN	N/A	N/A	Phosphoacetylglucosamine mutase OS=Homo sapiens GN=PGM3 PE=1 SV=1	TRUE	-5.03307	0.00012	217548	290317	228769	294704	32870.1	28300.2	-72768.9	0.749346	-0.125317	-3.92082	3.92082
1791	1791	sp|Q8NFZ8|CADM4_HUMAN	N/A	N/A	Cell adhesion molecule 4 OS=Homo sapiens GN=CADM4 PE=1 SV=1	TRUE	-3.09974	0.00688	127264	169754	124726	172204	37843.5	16092.6	-42490.2	0.749695	-0.125115	-2.16241	2.16241
658	658	sp|P52597|HNRPF_HUMAN	N/A	N/A	Heterogeneous nuclear ribonucleoprotein F OS=Homo sapiens GN=HNRNPF PE=1 SV=3	TRUE	-4.10779	0.00082	259693	346308	273888	364622	45256.3	44195.8	-86615.1	0.74989	-0.125002	-3.08619	3.08619
1129	1129	tr|J3KS05|J3KS05_HUMAN	N/A	N/A	Chromobox protein homolog 1 (Fragment) OS=Homo sapiens GN=CBX1 PE=1 SV=6	TRUE	-7.88998	6.6337e-07	350308	466954	366102	469747	33512.1	29052.6	-116646	0.750198	-0.124824	-6.17824	6.17824
501	501	sp|P51148|RAB5C_HUMAN	N/A	N/A	Ras-related protein Rab-5C OS=Homo sapiens GN=RAB5C PE=1 SV=2	TRUE	-1.73337	0.10225	575726	766031	526590	604554	221187	244047	-190305	0.75157	-0.124031	-0.990337	0.990337
161	161	sp|P11586|C1TC_HUMAN	N/A	N/A	C-1-tetrahydrofolate synthase, cytoplasmic OS=Homo sapiens GN=MTHFD1 PE=1 SV=3	TRUE	-13.2286	4.951e-10	696777	927071	696144	941371	31443.7	41700	-230294	0.75159	-0.124019	-9.30531	9.30531
882	882	tr|H0YHX9|H0YHX9_HUMAN	N/A	N/A	Nascent polypeptide-associated complex subunit alpha (Fragment) OS=Homo sapiens GN=NACA PE=1 SV=1	TRUE	-14.42	1.3783e-10	814787	1.08374e+06	812611	1.09138e+06	38134.3	40946.8	-268952	0.75183	-0.123881	-9.86066	9.86066
2049	2049	sp|Q05329|DCE2_HUMAN	N/A	N/A	Glutamate decarboxylase 2 OS=Homo sapiens GN=GAD2 PE=1 SV=1	TRUE	-0.847042	0.40946	18759.6	24939.9	17480.2	29205.4	12934.8	17658.1	-6180.23	0.752195	-0.12367	-0.387789	0.387789
750	750	sp|P49419|AL7A1_HUMAN	N/A	N/A	Alpha-aminoadipic semialdehyde dehydrogenase OS=Homo sapiens GN=ALDH7A1 PE=1 SV=5	TRUE	-9.35461	6.8927e-08	422056	561049	422803	556446	18797.9	40417.2	-138993	0.752262	-0.123631	-7.16161	7.16161
955	955	sp|Q15637|SF01_HUMAN	N/A	N/A	Splicing factor 1 OS=Homo sapiens GN=SF1 PE=1 SV=4	TRUE	-1.54855	0.14104	105417	140050	99096.5	158280	33700.2	58018	-34633.5	0.752706	-0.123374	-0.850658	0.850658
974	974	tr|F8W727|F8W727_HUMAN	N/A	N/A	60S ribosomal protein L32 OS=Homo sapiens GN=RPL32 PE=1 SV=1	TRUE	-11.2173	5.4315e-09	484859	643709	483445	635557	32136.6	27786.5	-158851	0.753226	-0.123075	-8.26508	8.26508
2073	2073	tr|K7EJH8|K7EJH8_HUMAN	N/A	N/A	Alpha-actinin-4 (Fragment) OS=Homo sapiens GN=ACTN4 PE=1 SV=1	TRUE	-2.17279	0.04516	105794	140396	101060	148882	15678.6	45130.2	-34602.4	0.753538	-0.122895	-1.34525	1.34525
1247	1247	sp|Q9Y2V2|CHSP1_HUMAN	N/A	N/A	Calcium-regulated heat stable protein 1 OS=Homo sapiens GN=CARHSP1 PE=1 SV=2	TRUE	-4.46075	0.00039	280430	372036	287333	374399	31251.1	53093.4	-91605.9	0.753772	-0.12276	-3.40894	3.40894
1779	1779	tr|I3L4Q0|I3L4Q0_HUMAN	N/A	N/A	HCG1818442, isoform CRA_a OS=Homo sapiens GN=FAM195B PE=1 SV=1	TRUE	-1.39258	0.1828	58914.9	78119	67420.8	81031.6	28442.7	30042.6	-19204.1	0.754169	-0.122531	-0.738024	0.738024
1491	1491	sp|O75340|PDCD6_HUMAN	N/A	N/A	Programmed cell death protein 6 OS=Homo sapiens GN=PDCD6 PE=1 SV=1	TRUE	-3.04058	0.00779	118142	156650	105179	161092	25399.6	28255.1	-38507.2	0.754182	-0.122524	-2.10846	2.10846
1567	1567	sp|O43295|SRGP3_HUMAN	N/A	N/A	SLIT-ROBO Rho GTPase-activating protein 3 OS=Homo sapiens GN=SRGAP3 PE=1 SV=3	TRUE	-3.56612	0.00258	140145	185740	129211	198750	24199.9	29759.5	-45595.2	0.754521	-0.122328	-2.58838	2.58838
653	653	tr|J3QRS3|J3QRS3_HUMAN	N/A	N/A	Myosin regulatory light chain 12A OS=Homo sapiens GN=MYL12A PE=1 SV=1	TRUE	-8.65385	1.9723e-07	1.14869e+06	1.522e+06	1.1233e+06	1.49747e+06	86940.6	95861.7	-373312	0.754723	-0.122213	-6.70503	6.70503
822	822	sp|Q00688|FKBP3_HUMAN	N/A	N/A	Peptidyl-prolyl cis-trans isomerase FKBP3 OS=Homo sapiens GN=FKBP3 PE=1 SV=1	TRUE	-16.7671	1.4226e-11	858469	1.13708e+06	848294	1.14276e+06	27464.8	41601.5	-278612	0.754976	-0.122067	-10.8469	10.8469
568	568	sp|Q9P0M6|H2AW_HUMAN	N/A	N/A	Core histone macro-H2A.2 OS=Homo sapiens GN=H2AFY2 PE=1 SV=3	TRUE	-8.18463	4.1194e-07	1.12763e+06	1.49271e+06	1.11549e+06	1.4824e+06	94185.5	95059.8	-365084	0.755423	-0.12181	-6.38517	6.38517
1771	1771	sp|Q9UID3|VPS51_HUMAN	N/A	N/A	Vacuolar protein sorting-associated protein 51 homolog OS=Homo sapiens GN=VPS51 PE=1 SV=2	TRUE	-1.6306	0.1225	17646.1	23346.3	20178	25469.7	7397.7	7433.62	-5700.23	0.75584	-0.12157	-0.911864	0.911864
1068	1068	sp|Q9NZR1|TMOD2_HUMAN	N/A	N/A	Tropomodulin-2 OS=Homo sapiens GN=TMOD2 PE=1 SV=1	TRUE	-4.31924	0.00053	87731.8	115775	85111.5	123990	8861.25	17345.2	-28042.8	0.757781	-0.120456	-3.27572	3.27572
1126	1126	sp|P60709|ACTB_HUMAN	N/A	N/A	Actin, cytoplasmic 1 OS=Homo sapiens GN=ACTB PE=1 SV=1	TRUE	-5.7052	3.2523e-05	1.86511e+06	2.45695e+06	1.75297e+06	2.43642e+06	192064	244879	-591846	0.759114	-0.119693	-4.48781	4.48781
1494	1494	tr|H7BY10|H7BY10_HUMAN	N/A	N/A	60S ribosomal protein L23a (Fragment) OS=Homo sapiens GN=RPL23A PE=1 SV=1	TRUE	-7.22685	2.0197e-06	131563	173299	135531	172956	11487.7	12969	-41735.7	0.759169	-0.119662	-5.69471	5.69471
707	707	tr|H3BLU7|H3BLU7_HUMAN	N/A	N/A	Aflatoxin B1 aldehyde reductase member 2 (Fragment) OS=Homo sapiens GN=AKR7A2 PE=1 SV=1	TRUE	-4.98145	0.00014	184782	243367	177540	248860	31326.7	16231.2	-58585.1	0.759273	-0.119602	-3.85387	3.85387
535	535	sp|Q15691|MARE1_HUMAN	N/A	N/A	Microtubule-associated protein RP/EB family member 1 OS=Homo sapiens GN=MAPRE1 PE=1 SV=3	TRUE	-15.9056	3.1622e-11	1.02331e+06	1.34749e+06	1.02609e+06	1.35166e+06	28124.6	54292.8	-324183	0.759418	-0.119519	-10.5	10.5
619	619	sp|P62269|RS18_HUMAN	N/A	N/A	40S ribosomal protein S18 OS=Homo sapiens GN=RPS18 PE=1 SV=3	TRUE	-11.1939	5.5965e-09	1.29427e+06	1.70226e+06	1.26849e+06	1.64434e+06	51053	96692	-407988	0.760326	-0.119	-8.25208	8.25208
440	440	sp|P35637|FUS_HUMAN	N/A	N/A	RNA-binding protein FUS OS=Homo sapiens GN=FUS PE=1 SV=1	TRUE	-9.93399	3.0118e-08	1.18019e+06	1.55212e+06	1.16707e+06	1.53013e+06	66577.1	90460.8	-371927	0.760375	-0.118972	-7.52117	7.52117
1951	1951	sp|O96011|PX11B_HUMAN	N/A	N/A	Peroxisomal membrane protein 11B OS=Homo sapiens GN=PEX11B PE=1 SV=1	TRUE	-1.18142	0.2547	51047.9	67030.2	58061.7	72302.9	29503.6	27867.6	-15982.3	0.761565	-0.118293	-0.593971	0.593971
329	329	sp|P30041|PRDX6_HUMAN	N/A	N/A	Peroxiredoxin-6 OS=Homo sapiens GN=PRDX6 PE=1 SV=3	TRUE	-6.14136	1.4199e-05	1.56081e+06	2.04846e+06	1.57622e+06	1.99132e+06	79919.5	224407	-487652	0.761943	-0.118078	-4.84774	4.84774
747	747	sp|Q02252|MMSA_HUMAN	N/A	N/A	Methylmalonate-semialdehyde dehydrogenase [acylating], mitochondrial OS=Homo sapiens GN=ALDH6A1 PE=1 SV=2	TRUE	-9.27824	7.7084e-08	589177	772837	590596	767714	53169.9	26446.9	-183660	0.762356	-0.117842	-7.11304	7.11304
1542	1542	sp|O00483|NDUA4_HUMAN	N/A	N/A	Cytochrome c oxidase subunit NDUFA4 OS=Homo sapiens GN=NDUFA4 PE=1 SV=1	TRUE	-7.71436	8.859e-07	305842	401108	309604	412386	24536.4	27757.9	-95266.5	0.762492	-0.117765	-6.05262	6.05262
2030	2030	sp|O75937|DNJC8_HUMAN	N/A	N/A	DnaJ homolog subfamily C member 8 OS=Homo sapiens GN=DNAJC8 PE=1 SV=2	TRUE	-1.13401	0.2735	15350.9	20126	20445.2	22829.3	10171.1	7491.68	-4775.07	0.762741	-0.117623	-0.563043	0.563043
1421	1421	sp|Q15427|SF3B4_HUMAN	N/A	N/A	Splicing factor 3B subunit 4 OS=Homo sapiens GN=SF3B4 PE=1 SV=1	TRUE	-5.80837	2.6672e-05	80212.2	105031	78539.9	103282	6349.78	11135.9	-24819.2	0.763697	-0.117079	-4.57394	4.57394
1808	1808	sp|Q9NT62|ATG3_HUMAN	N/A	N/A	Ubiquitin-like-conjugating enzyme ATG3 OS=Homo sapiens GN=ATG3 PE=1 SV=1	TRUE	-3.96985	0.0011	29676.9	38832.4	30274.3	38775.9	6502.71	2363.06	-9155.49	0.764231	-0.116776	-2.95861	2.95861
1143	1143	tr|Q8WVC2|Q8WVC2_HUMAN	N/A	N/A	40S ribosomal protein S21 OS=Homo sapiens GN=RPS21 PE=1 SV=1	TRUE	-8.20125	4.0115e-07	1.23891e+06	1.62089e+06	1.2403e+06	1.57264e+06	83180.4	112269	-381976	0.764341	-0.116713	-6.39669	6.39669
135	135	sp|Q12765|SCRN1_HUMAN	N/A	N/A	Secernin-1 OS=Homo sapiens GN=SCRN1 PE=1 SV=2	TRUE	-3.5438	0.0027	1.28753e+06	1.68438e+06	1.24683e+06	1.74833e+06	196698	272352	-396852	0.764393	-0.116683	-2.56864	2.56864
1072	1072	sp|P52943|CRIP2_HUMAN	N/A	N/A	Cysteine-rich protein 2 OS=Homo sapiens GN=CRIP2 PE=1 SV=1	TRUE	-13.3843	4.1664e-10	321648	420630	321592	425999	14390.3	16886.3	-98982.1	0.764681	-0.11652	-9.38024	9.38024
78	78	sp|P09874|PARP1_HUMAN	N/A	N/A	Poly [ADP-ribose] polymerase 1 OS=Homo sapiens GN=PARP1 PE=1 SV=4	TRUE	-11.4394	4.102e-09	828278	1.0822e+06	828864	1.089e+06	54446.8	38338.5	-253918	0.765368	-0.11613	-8.387	8.387
642	642	sp|Q9UDT6|CLIP2_HUMAN	N/A	N/A	CAP-Gly domain-containing linker protein 2 OS=Homo sapiens GN=CLIP2 PE=1 SV=1	TRUE	-2.15976	0.04631	171032	223162	146066	236163	50543.8	51851.2	-52129.5	0.766405	-0.115542	-1.33433	1.33433
1793	1793	sp|P63173|RL38_HUMAN	N/A	N/A	60S ribosomal protein L38 OS=Homo sapiens GN=RPL38 PE=1 SV=2	TRUE	-5.01212	0.00013	61439.7	80151	59736.3	81559.7	7494.63	8322.4	-18711.3	0.766549	-0.11546	-3.88606	3.88606
1330	1330	tr|E5RGR0|E5RGR0_HUMAN	N/A	N/A	Acyl-protein thioesterase 1 (Fragment) OS=Homo sapiens GN=LYPLA1 PE=1 SV=1	TRUE	-1.67207	0.11395	43576.1	56840	54796	57709.2	22864.1	6601	-13264	0.766644	-0.115406	-0.943286	0.943286
1583	1583	sp|P15927|RFA2_HUMAN	N/A	N/A	Replication protein A 32 kDa subunit OS=Homo sapiens GN=RPA2 PE=1 SV=1	TRUE	-7.44641	1.388e-06	16510.5	21508	16470.7	21309	1415.13	1432.17	-4997.48	0.767646	-0.114839	-5.85761	5.85761
1422	1422	sp|P62633|CNBP_HUMAN	N/A	N/A	Cellular nucleic acid-binding protein OS=Homo sapiens GN=CNBP PE=1 SV=1	TRUE	-7.26919	1.8778e-06	164632	214445	160381	202047	7940.62	18962.7	-49813.6	0.767709	-0.114803	-5.72635	5.72635
1328	1328	sp|P0CG38|POTEI_HUMAN	N/A	N/A	POTE ankyrin domain family member I OS=Homo sapiens GN=POTEI PE=3 SV=1	TRUE	-5.36208	6.3537e-05	1.89893e+06	2.47056e+06	1.89595e+06	2.42407e+06	196852	252057	-571630	0.768623	-0.114287	-4.19697	4.19697
671	671	tr|H0YHG0|H0YHG0_HUMAN	N/A	N/A	Uncharacterized protein (Fragment) OS=Homo sapiens PE=4 SV=1	TRUE	-7.3618	1.6027e-06	1.03856e+06	1.35082e+06	1.01531e+06	1.32051e+06	113044	58418.5	-312255	0.76884	-0.114164	-5.79515	5.79515
353	353	sp|O75487|GPC4_HUMAN	N/A	N/A	Glypican-4 OS=Homo sapiens GN=GPC4 PE=1 SV=4	TRUE	-5.42011	5.6673e-05	550572	715933	562644	746147	50049.9	76629.1	-165361	0.769028	-0.114058	-4.24662	4.24662
143	143	sp|Q16181|SEPT7_HUMAN	N/A	N/A	Septin-7 OS=Homo sapiens GN=SEPT7 PE=1 SV=2	TRUE	-8.24178	3.7605e-07	961602	1.25038e+06	965144	1.27733e+06	38331.4	97877.6	-288780	0.769046	-0.114047	-6.42475	6.42475
1347	1347	sp|P62829|RL23_HUMAN	N/A	N/A	60S ribosomal protein L23 OS=Homo sapiens GN=RPL23 PE=1 SV=1	TRUE	-7.54377	1.1778e-06	670725	871649	658167	859354	45059.6	65986.3	-200925	0.769489	-0.113797	-5.92893	5.92893
1396	1396	sp|Q92522|H1X_HUMAN	N/A	N/A	Histone H1x OS=Homo sapiens GN=H1FX PE=1 SV=1	TRUE	-3.47682	0.00311	466033	605122	523930	605766	118935	16050.1	-139088	0.770148	-0.113426	-2.50724	2.50724
399	399	sp|P09429|HMGB1_HUMAN	N/A	N/A	High mobility group protein B1 OS=Homo sapiens GN=HMGB1 PE=1 SV=3	TRUE	-10.4085	1.5691e-08	1.71013e+06	2.21917e+06	1.66465e+06	2.19134e+06	101894	105564	-509039	0.770618	-0.113161	-7.80435	7.80435
1010	1010	sp|Q9H3N1|TMX1_HUMAN	N/A	N/A	Thioredoxin-related transmembrane protein 1 OS=Homo sapiens GN=TMX1 PE=1 SV=1	TRUE	-5.11744	0.0001	306096	397126	293886	390451	44703.6	29143.8	-91030	0.770778	-0.113071	-4	4
451	451	sp|Q02878|RL6_HUMAN	N/A	N/A	60S ribosomal protein L6 OS=Homo sapiens GN=RPL6 PE=1 SV=3	TRUE	-4.90733	0.00016	730079	946736	715831	916204	72478.4	110859	-216657	0.771154	-0.112859	-3.79588	3.79588
1865	1865	tr|Q5QPM7|Q5QPM7_HUMAN	N/A	N/A	Proteasome inhibitor PI31 subunit OS=Homo sapiens GN=PSMF1 PE=1 SV=2	TRUE	-4.6626	0.00026	175988	228198	176445	236752	22355.9	25073.8	-52210	0.771208	-0.112829	-3.58503	3.58503
1550	1550	sp|Q13015|AF1Q_HUMAN	N/A	N/A	Protein AF1q OS=Homo sapiens GN=MLLT11 PE=1 SV=1	TRUE	-2.96882	0.00905	41597.9	53933	43207.4	57227.5	7173.8	10193.3	-12335.1	0.771288	-0.112783	-2.04335	2.04335
1381	1381	tr|F8W1A4|F8W1A4_HUMAN	N/A	N/A	Adenylate kinase 2, mitochondrial OS=Homo sapiens GN=AK2 PE=1 SV=1	TRUE	-2.56347	0.02083	156715	203134	145714	209323	49338.9	22732.1	-46419.2	0.771485	-0.112672	-1.68131	1.68131
1981	1981	sp|Q9NRZ5|PLCD_HUMAN	N/A	N/A	1-acyl-sn-glycerol-3-phosphate acyltransferase delta OS=Homo sapiens GN=AGPAT4 PE=1 SV=1	TRUE	-0.453193	0.6565	2805.5	3635.96	1811.59	1368.73	2694.71	4791.64	-830.459	0.771598	-0.112609	-0.182765	0.182765
1656	1656	sp|Q8WVM8|SCFD1_HUMAN	N/A	N/A	Sec1 family domain-containing protein 1 OS=Homo sapiens GN=SCFD1 PE=1 SV=4	TRUE	-3.10325	0.00683	122570	158653	125562	146339	20073.2	28527.9	-36082.8	0.772567	-0.112064	-2.16558	2.16558
1693	1693	sp|P14923|PLAK_HUMAN	N/A	N/A	Junction plakoglobin OS=Homo sapiens GN=JUP PE=1 SV=3	TRUE	-0.695545	0.49669	7125.93	9219.31	4603.73	6596.78	5996.97	6749.89	-2093.38	0.772935	-0.111857	-0.303915	0.303915
853	853	tr|B4DDD6|B4DDD6_HUMAN	N/A	N/A	Drebrin-like protein OS=Homo sapiens GN=DBNL PE=1 SV=1	TRUE	-8.42701	2.8064e-07	233975	302619	239808	306222	20809.4	12811.4	-68643.6	0.773168	-0.111726	-6.55185	6.55185
736	736	sp|O00505|IMA4_HUMAN	N/A	N/A	Importin subunit alpha-4 OS=Homo sapiens GN=KPNA3 PE=1 SV=2	TRUE	-6.79606	4.2959e-06	269628	348416	270072	352735	18601.7	29387	-78788	0.773868	-0.111333	-5.36695	5.36695
555	555	tr|K7ELL7|K7ELL7_HUMAN	N/A	N/A	Glucosidase 2 subunit beta OS=Homo sapiens GN=PRKCSH PE=1 SV=1	TRUE	-9.26196	7.8952e-08	1.09204e+06	1.40884e+06	1.08671e+06	1.41011e+06	92412.7	44601.7	-316799	0.775134	-0.110623	-7.10264	7.10264
1690	1690	tr|C9J3L8|C9J3L8_HUMAN	N/A	N/A	Translocon-associated protein subunit alpha OS=Homo sapiens GN=SSR1 PE=1 SV=1	TRUE	-4.95237	0.00014	108595	140068	110558	141155	18160.5	5803.87	-31472.9	0.775303	-0.110528	-3.85387	3.85387
826	826	sp|P68036|UB2L3_HUMAN	N/A	N/A	Ubiquitin-conjugating enzyme E2 L3 OS=Homo sapiens GN=UBE2L3 PE=1 SV=1	TRUE	-5.38593	6.0618e-05	282360	364098	272744	365921	30065.8	34189.6	-81738.6	0.775504	-0.110416	-4.2174	4.2174
1942	1942	tr|A0A0A6YY92|A0A0A6YY92_HUMAN	N/A	N/A	Adenylosuccinate lyase OS=Homo sapiens GN=ADSL PE=1 SV=1	TRUE	-3.42143	0.0035	85701.2	110504	93552.4	107961	20383.4	7582.49	-24803.1	0.775546	-0.110392	-2.45593	2.45593
1642	1642	sp|Q13243|SRSF5_HUMAN	N/A	N/A	Serine/arginine-rich splicing factor 5 OS=Homo sapiens GN=SRSF5 PE=1 SV=1	TRUE	-1.58594	0.13232	49718.8	64103.7	52151.9	67362.3	12627.6	24103.2	-14384.8	0.7756	-0.110362	-0.878375	0.878375
1146	1146	sp|P35244|RFA3_HUMAN	N/A	N/A	Replication protein A 14 kDa subunit OS=Homo sapiens GN=RPA3 PE=1 SV=1	TRUE	-5.29929	7.1937e-05	114362	147427	113076	152726	11944.5	14412.1	-33064.8	0.77572	-0.110295	-4.14305	4.14305
1826	1826	tr|E9PC52|E9PC52_HUMAN	N/A	N/A	Histone-binding protein RBBP7 OS=Homo sapiens GN=RBBP7 PE=1 SV=1	TRUE	-1.12248	0.27822	31242.4	40266.2	34043.5	51847.8	13775.8	19795.7	-9023.74	0.775898	-0.110196	-0.555612	0.555612
1844	1844	tr|A0A087WXZ3|A0A087WXZ3_HUMAN	N/A	N/A	YTH domain-containing family protein 2 OS=Homo sapiens GN=YTHDF2 PE=1 SV=1	TRUE	-1.35739	0.1935	47410.8	61068.1	47242.9	63035.3	18555.3	23807.7	-13657.3	0.776359	-0.109937	-0.713319	0.713319
1552	1552	tr|Q5T5U6|Q5T5U6_HUMAN	N/A	N/A	Selenide, water dikinase 1 (Fragment) OS=Homo sapiens GN=SEPHS1 PE=1 SV=1	TRUE	-2.76714	0.01374	206487	265899	211316	275289	37412.9	52432.1	-59411.9	0.776562	-0.109824	-1.86201	1.86201
155	155	sp|P07237|PDIA1_HUMAN	N/A	N/A	Protein disulfide-isomerase OS=Homo sapiens GN=P4HB PE=1 SV=3	TRUE	-13.3421	4.3651e-10	1.09661e+06	1.41208e+06	1.08723e+06	1.41139e+06	57469.8	41583.1	-315478	0.776587	-0.10981	-9.36001	9.36001
490	490	sp|P42167|LAP2B_HUMAN	N/A	N/A	Lamina-associated polypeptide 2, isoforms beta/gamma OS=Homo sapiens GN=TMPO PE=1 SV=2	TRUE	-7.70116	9.0551e-07	397593	511896	397390	523690	34297.6	28396	-114303	0.776706	-0.109743	-6.04311	6.04311
749	749	tr|E7EPC8|E7EPC8_HUMAN	N/A	N/A	Catenin delta-2 OS=Homo sapiens GN=CTNND2 PE=1 SV=1	TRUE	-4.91325	0.00016	215304	276956	207539	282322	32478.1	19033.7	-61652.2	0.777394	-0.109359	-3.79588	3.79588
1082	1082	sp|P08754|GNAI3_HUMAN	N/A	N/A	Guanine nucleotide-binding protein G(k) subunit alpha OS=Homo sapiens GN=GNAI3 PE=1 SV=3	TRUE	-4.5941	0.0003	338763	435191	333901	452265	39664.5	48905.8	-96428	0.778424	-0.108784	-3.52288	3.52288
1539	1539	sp|Q96A33|CCD47_HUMAN	N/A	N/A	Coiled-coil domain-containing protein 47 OS=Homo sapiens GN=CCDC47 PE=1 SV=1	TRUE	-0.934105	0.36413	3941.91	5063.94	4011.58	3867.12	1913.79	3053.33	-1122.03	0.778428	-0.108781	-0.438744	0.438744
1319	1319	sp|Q9Y333|LSM2_HUMAN	N/A	N/A	U6 snRNA-associated Sm-like protein LSm2 OS=Homo sapiens GN=LSM2 PE=1 SV=1	TRUE	-4.31816	0.00053	174960	224602	183524	222473	32355.3	11941.3	-49642.3	0.778977	-0.108476	-3.27572	3.27572
1868	1868	tr|I3L2Z5|I3L2Z5_HUMAN	N/A	N/A	Myc-associated zinc finger protein (Fragment) OS=Homo sapiens GN=MAZ PE=1 SV=1	TRUE	-1.37727	0.18739	3885.58	4982.42	3923.49	4392.2	1298.48	2005.49	-1096.83	0.779859	-0.107984	-0.727254	0.727254
1040	1040	tr|A0A087X1Z3|A0A087X1Z3_HUMAN	N/A	N/A	Proteasome activator complex subunit 2 OS=Homo sapiens GN=PSME2 PE=1 SV=1	TRUE	-3.04696	0.00769	161496	207072	180152	209839	41174.6	17839.8	-45575.6	0.779904	-0.107959	-2.11407	2.11407
1093	1093	tr|H0YNW5|H0YNW5_HUMAN	N/A	N/A	Deoxyuridine 5'-triphosphate nucleotidohydrolase, mitochondrial OS=Homo sapiens GN=DUT PE=1 SV=1	TRUE	-3.72689	0.00184	317014	406371	316771	418638	54522.8	46914.5	-89356.5	0.780111	-0.107844	-2.73518	2.73518
686	686	sp|Q14108|SCRB2_HUMAN	N/A	N/A	Lysosome membrane protein 2 OS=Homo sapiens GN=SCARB2 PE=1 SV=2	TRUE	-12.5284	1.0993e-09	1.19326e+06	1.52933e+06	1.20694e+06	1.53344e+06	73043.1	33776.4	-336073	0.780248	-0.107767	-8.95888	8.95888
564	564	sp|P45973|CBX5_HUMAN	N/A	N/A	Chromobox protein homolog 5 OS=Homo sapiens GN=CBX5 PE=1 SV=1	TRUE	-7.121	2.4256e-06	478176	612728	484345	632974	30351	47875.5	-134552	0.780404	-0.10768	-5.61518	5.61518
1257	1257	sp|Q9P2R3|ANFY1_HUMAN	N/A	N/A	Rabankyrin-5 OS=Homo sapiens GN=ANKFY1 PE=1 SV=2	TRUE	-2.48173	0.02456	45832.8	58708.2	50367.1	59759.4	15085.2	3832.06	-12875.5	0.780687	-0.107523	-1.60977	1.60977
779	779	tr|B0QYK0|B0QYK0_HUMAN	N/A	N/A	RNA-binding protein EWS OS=Homo sapiens GN=EWSR1 PE=1 SV=1	TRUE	-10.2352	1.9858e-08	627197	803250	645218	808265	50386.5	11134.1	-176053	0.780824	-0.107447	-7.70206	7.70206
510	510	sp|Q9H0U4|RAB1B_HUMAN	N/A	N/A	Ras-related protein Rab-1B OS=Homo sapiens GN=RAB1B PE=1 SV=1	TRUE	-5.79932	2.7138e-05	282008	361163	285713	371897	13519.5	38650.9	-79155.2	0.780832	-0.107442	-4.56642	4.56642
803	803	tr|H3BR70|H3BR70_HUMAN	N/A	N/A	Pyruvate kinase OS=Homo sapiens GN=PKM PE=1 SV=1	TRUE	-0.819822	0.42436	2.27404e+06	2.91221e+06	1.75081e+06	3.54644e+06	1.6613e+06	1.64122e+06	-638171	0.780864	-0.107425	-0.372266	0.372266
1576	1576	tr|H0Y614|H0Y614_HUMAN	N/A	N/A	Ubiquitin-fold modifier 1 (Fragment) OS=Homo sapiens GN=UFM1 PE=1 SV=1	TRUE	-1.60127	0.12887	107923	138182	130985	137343	56361.5	6097.75	-30258.9	0.781022	-0.107337	-0.889848	0.889848
528	528	sp|P00387|NB5R3_HUMAN	N/A	N/A	NADH-cytochrome b5 reductase 3 OS=Homo sapiens GN=CYB5R3 PE=1 SV=3	TRUE	-12.7917	8.11e-10	966397	1.23653e+06	967621	1.23025e+06	49691.1	39300	-270133	0.781539	-0.107049	-9.09098	9.09098
1049	1049	sp|Q13442|HAP28_HUMAN	N/A	N/A	28 kDa heat- and acid-stable phosphoprotein OS=Homo sapiens GN=PDAP1 PE=1 SV=1	TRUE	-4.96502	0.00014	482913	617878	487046	610152	25686	77398.4	-134965	0.781568	-0.107033	-3.85387	3.85387
1373	1373	sp|Q8N7J2|AMER2_HUMAN	N/A	N/A	APC membrane recruitment protein 2 OS=Homo sapiens GN=AMER2 PE=1 SV=3	TRUE	-1.44274	0.16838	83354.6	106515	71649.2	100955	39801.9	27111.9	-23160.1	0.782564	-0.10648	-0.773709	0.773709
1781	1781	sp|Q9NUM4|T106B_HUMAN	N/A	N/A	Transmembrane protein 106B OS=Homo sapiens GN=TMEM106B PE=1 SV=2	TRUE	-2.79234	0.01305	75979.5	97051.8	79654.7	96286.9	21624	6704.14	-21072.3	0.782876	-0.106307	-1.88439	1.88439
1147	1147	sp|O00629|IMA3_HUMAN	N/A	N/A	Importin subunit alpha-3 OS=Homo sapiens GN=KPNA4 PE=1 SV=1	TRUE	-4.10369	0.00083	218502	279051	217755	286391	32678.1	29857.3	-60548.9	0.783018	-0.106228	-3.08092	3.08092
178	178	sp|Q13263|TIF1B_HUMAN	N/A	N/A	Transcription intermediary factor 1-beta OS=Homo sapiens GN=TRIM28 PE=1 SV=5	TRUE	-8.55308	2.3051e-07	1.76205e+06	2.25032e+06	1.75631e+06	2.21931e+06	154105	74716.9	-488275	0.78302	-0.106227	-6.63731	6.63731
1314	1314	sp|P46778|RL21_HUMAN	N/A	N/A	60S ribosomal protein L21 OS=Homo sapiens GN=RPL21 PE=1 SV=2	TRUE	-4.01943	0.00099	224086	285676	246059	285703	42586.5	17307	-61589.6	0.784407	-0.105458	-3.00436	3.00436
1905	1905	tr|A0A087WUD3|A0A087WUD3_HUMAN	N/A	N/A	Oligosaccharyltransferase complex subunit OSTC OS=Homo sapiens GN=OSTC PE=1 SV=1	TRUE	-8.10997	4.6432e-07	122945	156685	120171	156712	10078	7362.6	-33740.1	0.784663	-0.105317	-6.33318	6.33318
1159	1159	tr|F5H669|F5H669_HUMAN	N/A	N/A	Cleavage and polyadenylation-specificity factor subunit 7 (Fragment) OS=Homo sapiens GN=CPSF7 PE=1 SV=1	TRUE	-1.02516	0.32054	1.39011e+06	1.77065e+06	2.18693e+06	1.89389e+06	975483	537161	-380541	0.785083	-0.105084	-0.494118	0.494118
1939	1939	sp|Q9H4A6|GOLP3_HUMAN	N/A	N/A	Golgi phosphoprotein 3 OS=Homo sapiens GN=GOLPH3 PE=1 SV=1	TRUE	-2.01856	0.06062	12157.1	15484.9	13632	15909.3	4511.64	2026.63	-3327.87	0.78509	-0.105081	-1.21738	1.21738
695	695	tr|F8W020|F8W020_HUMAN	N/A	N/A	Nucleosome assembly protein 1-like 1 (Fragment) OS=Homo sapiens GN=NAP1L1 PE=1 SV=1	TRUE	-8.69399	1.8542e-07	570774	726893	578968	716374	35577.1	40452.5	-156119	0.785224	-0.105006	-6.73184	6.73184
461	461	sp|Q04760|LGUL_HUMAN	N/A	N/A	Lactoylglutathione lyase OS=Homo sapiens GN=GLO1 PE=1 SV=4	TRUE	-5.39503	5.9541e-05	2.52633e+06	3.2171e+06	2.51625e+06	3.06112e+06	281584	261255	-690769	0.785282	-0.104974	-4.22518	4.22518
1520	1520	sp|P60468|SC61B_HUMAN	N/A	N/A	Protein transport protein Sec61 subunit beta OS=Homo sapiens GN=SEC61B PE=1 SV=2	TRUE	-4.29647	0.00055	204299	260027	195699	261682	37297.6	11093.2	-55728.5	0.785682	-0.104753	-3.25964	3.25964
1307	1307	sp|P07741|APT_HUMAN	N/A	N/A	Adenine phosphoribosyltransferase OS=Homo sapiens GN=APRT PE=1 SV=2	TRUE	-7.38281	1.5463e-06	158501	201205	160192	199061	9007.63	14831.8	-42704.2	0.787758	-0.103607	-5.81071	5.81071
1833	1833	sp|Q9H0N0|RAB6C_HUMAN	N/A	N/A	Ras-related protein Rab-6C OS=Homo sapiens GN=RAB6C PE=1 SV=2	TRUE	-1.47932	0.15847	35806.5	45441.1	39214.9	53061.5	12112.7	15330.8	-9634.57	0.787977	-0.103487	-0.800053	0.800053
1083	1083	tr|C9JIF9|C9JIF9_HUMAN	N/A	N/A	Acylamino-acid-releasing enzyme OS=Homo sapiens GN=APEH PE=1 SV=1	TRUE	-6.80019	4.2644e-06	314658	399321	310453	408645	30989.3	20849.9	-84663.4	0.787982	-0.103484	-5.37014	5.37014
1621	1621	sp|P41240|CSK_HUMAN	N/A	N/A	Tyrosine-protein kinase CSK OS=Homo sapiens GN=CSK PE=1 SV=1	TRUE	-0.878929	0.39245	20054.7	25438	12510.2	24309.2	16133.5	8793.61	-5383.26	0.788377	-0.103266	-0.406216	0.406216
1206	1206	sp|P42574|CASP3_HUMAN	N/A	N/A	Caspase-3 OS=Homo sapiens GN=CASP3 PE=1 SV=2	TRUE	-7.99322	5.6068e-07	286190	362921	289220	364207	24935.7	14407.5	-76731.5	0.788573	-0.103158	-6.25128	6.25128
769	769	sp|Q01085|TIAR_HUMAN	N/A	N/A	Nucleolysin TIAR OS=Homo sapiens GN=TIAL1 PE=1 SV=1	TRUE	-0.504232	0.62097	415273	526493	234441	329873	460589	475106	-111219	0.788754	-0.103058	-0.206929	0.206929
1984	1984	tr|H0YER1|H0YER1_HUMAN	N/A	N/A	Remodeling and spacing factor 1 (Fragment) OS=Homo sapiens GN=RSF1 PE=1 SV=1	TRUE	-1.5126	0.14988	20392.4	25840.4	19986.8	25998.1	10405.3	2912.02	-5447.93	0.78917	-0.10283	-0.824256	0.824256
1151	1151	sp|Q9BRA2|TXD17_HUMAN	N/A	N/A	Thioredoxin domain-containing protein 17 OS=Homo sapiens GN=TXNDC17 PE=1 SV=1	TRUE	-8.36431	3.0972e-07	391807	496065	392948	485470	17767	32903.3	-104258	0.78983	-0.102466	-6.50903	6.50903
1287	1287	tr|K7ESN4|K7ESN4_HUMAN	N/A	N/A	WW domain-binding protein 2 (Fragment) OS=Homo sapiens GN=WBP2 PE=1 SV=1	TRUE	-5.74348	3.0211e-05	193429	244845	201249	244339	21403.8	16220.9	-51415.4	0.790008	-0.102369	-4.51983	4.51983
1139	1139	sp|P62266|RS23_HUMAN	N/A	N/A	40S ribosomal protein S23 OS=Homo sapiens GN=RPS23 PE=1 SV=3	TRUE	-4.51558	0.00035	422655	534683	431424	566796	41338.6	61891.5	-112028	0.790478	-0.10211	-3.45593	3.45593
1193	1193	sp|O15173|PGRC2_HUMAN	N/A	N/A	Membrane-associated progesterone receptor component 2 OS=Homo sapiens GN=PGRMC2 PE=1 SV=1	TRUE	-15.9418	3.0556e-11	176902	223788	175811	225567	5384.42	6990.02	-46886.9	0.790486	-0.102106	-10.5149	10.5149
740	740	sp|Q9UJZ1|STML2_HUMAN	N/A	N/A	Stomatin-like protein 2, mitochondrial OS=Homo sapiens GN=STOML2 PE=1 SV=1	TRUE	-2.03265	0.05903	332914	421106	358410	422924	102395	80358.4	-88191.7	0.790571	-0.102059	-1.22893	1.22893
726	726	sp|O43396|TXNL1_HUMAN	N/A	N/A	Thioredoxin-like protein 1 OS=Homo sapiens GN=TXNL1 PE=1 SV=3	TRUE	-8.17621	4.1753e-07	356694	450363	353722	446572	31673.1	13343.3	-93669.5	0.792013	-0.101267	-6.37931	6.37931
315	315	sp|P04844|RPN2_HUMAN	N/A	N/A	Dolichyl-diphosphooligosaccharide--protein glycosyltransferase subunit 2 OS=Homo sapiens GN=RPN2 PE=1 SV=3	TRUE	-13.9559	2.243e-10	816306	1.02952e+06	820224	1.03706e+06	25780.7	37895.5	-213216	0.792898	-0.100782	-9.64917	9.64917
734	734	sp|Q15121|PEA15_HUMAN	N/A	N/A	Astrocytic phosphoprotein PEA-15 OS=Homo sapiens GN=PEA15 PE=1 SV=2	TRUE	-4.18246	0.0007	2.47924e+06	3.12121e+06	2.49041e+06	3.16806e+06	268885	373817	-641974	0.794319	-0.100005	-3.1549	3.1549
2028	2028	tr|S4R347|S4R347_HUMAN	N/A	N/A	Formin-binding protein 1-like OS=Homo sapiens GN=FNBP1L PE=1 SV=1	TRUE	-3.31272	0.0044	62901	79188.1	64375.5	82184.1	9053.02	11644.5	-16287.1	0.794324	-0.100003	-2.35655	2.35655
1689	1689	tr|A0A0C4DG89|A0A0C4DG89_HUMAN	N/A	N/A	Probable ATP-dependent RNA helicase DDX46 OS=Homo sapiens GN=DDX46 PE=1 SV=1	TRUE	-1.66443	0.11548	140328	176645	160221	176631	64565.9	10769.6	-36316.7	0.794409	-0.099956	-0.937493	0.937493
1375	1375	tr|H0YGW7|H0YGW7_HUMAN	N/A	N/A	ATP-binding cassette sub-family F member 1 (Fragment) OS=Homo sapiens GN=ABCF1 PE=1 SV=1	TRUE	-1.87094	0.07976	37104.9	46666.6	37380.8	51367	999.952	15299.3	-9561.71	0.795106	-0.0995751	-1.09821	1.09821
1122	1122	tr|A0A024R571|A0A024R571_HUMAN	N/A	N/A	EH domain-containing protein 1 OS=Homo sapiens GN=EHD1 PE=1 SV=1	TRUE	-1.70974	0.10663	161943	203468	184783	199985	69884.3	20613.6	-41524.4	0.795917	-0.0991323	-0.972121	0.972121
217	217	sp|O75643|U520_HUMAN	N/A	N/A	U5 small nuclear ribonucleoprotein 200 kDa helicase OS=Homo sapiens GN=SNRNP200 PE=1 SV=2	TRUE	-2.17955	0.04458	350718	440421	360662	403971	42986.8	115744	-89702.4	0.796326	-0.0989093	-1.35086	1.35086
648	648	tr|E9PNQ6|E9PNQ6_HUMAN	N/A	N/A	Thioredoxin reductase 1, cytoplasmic OS=Homo sapiens GN=TXNRD1 PE=1 SV=1	TRUE	-2.57728	0.02025	230147	288936	222961	310579	46886.8	49844.9	-58789.3	0.796532	-0.0987968	-1.69357	1.69357
205	205	tr|G8JLB6|G8JLB6_HUMAN	N/A	N/A	Heterogeneous nuclear ribonucleoprotein H OS=Homo sapiens GN=HNRNPH1 PE=1 SV=1	TRUE	-9.23636	8.1984e-08	1.03721e+06	1.3012e+06	1.04527e+06	1.32001e+06	68150.8	52030.4	-263981	0.797124	-0.0984741	-7.08627	7.08627
1987	1987	sp|Q9H307|PININ_HUMAN	N/A	N/A	Pinin OS=Homo sapiens GN=PNN PE=1 SV=4	TRUE	-2.56034	0.02096	76327.4	95721.2	80517.9	99007.5	13781.1	18068.3	-19393.8	0.797393	-0.0983274	-1.67861	1.67861
1679	1679	sp|Q9UBV8|PEF1_HUMAN	N/A	N/A	Peflin OS=Homo sapiens GN=PEF1 PE=1 SV=1	TRUE	-5.68081	3.4092e-05	122068	153055	121744	152866	10375.9	12653.7	-30986.6	0.797546	-0.0982444	-4.46735	4.46735
1565	1565	tr|A0A0B4J2C2|A0A0B4J2C2_HUMAN	N/A	N/A	Discs, large (Drosophila) homolog-associated protein 4, isoform CRA_b OS=Homo sapiens GN=DLGAP4 PE=1 SV=1	TRUE	-2.5147	0.02298	38271.5	47976.8	40863	49323.9	10529.5	4815	-9705.27	0.797709	-0.0981554	-1.63865	1.63865
1998	1998	tr|B8ZZN6|B8ZZN6_HUMAN	N/A	N/A	Small ubiquitin-related modifier 1 OS=Homo sapiens GN=SUMO1 PE=1 SV=1	TRUE	-5.02583	0.00012	84391.2	105746	83585	102105	8287.57	9685.27	-21354.9	0.798055	-0.0979672	-3.92082	3.92082
667	667	tr|E7EX73|E7EX73_HUMAN	N/A	N/A	Eukaryotic translation initiation factor 4 gamma 1 OS=Homo sapiens GN=EIF4G1 PE=1 SV=1	TRUE	-1.82908	0.08609	497020	622448	569772	656872	171434	113718	-125428	0.798493	-0.0977289	-1.06505	1.06505
140	140	sp|O43175|SERA_HUMAN	N/A	N/A	D-3-phosphoglycerate dehydrogenase OS=Homo sapiens GN=PHGDH PE=1 SV=4	TRUE	-20.456	6.7573e-13	2.63008e+06	3.29128e+06	2.64868e+06	3.31064e+06	65024.2	71936.9	-661203	0.799104	-0.0973965	-12.1702	12.1702
1054	1054	sp|Q86UP2|KTN1_HUMAN	N/A	N/A	Kinectin OS=Homo sapiens GN=KTN1 PE=1 SV=1	TRUE	-3.61182	0.00234	110706	138518	108826	137915	18783.4	13446.9	-27811.7	0.79922	-0.0973338	-2.63078	2.63078
2064	2064	sp|Q13144|EI2BE_HUMAN	N/A	N/A	Translation initiation factor eIF-2B subunit epsilon OS=Homo sapiens GN=EIF2B5 PE=1 SV=3	TRUE	-0.703726	0.49172	20100.5	25147.8	8094.41	28995.3	18082.4	11661.9	-5047.32	0.799294	-0.0972936	-0.308282	0.308282
1944	1944	sp|Q8ND56|LS14A_HUMAN	N/A	N/A	Protein LSM14 homolog A OS=Homo sapiens GN=LSM14A PE=1 SV=3	TRUE	-2.51251	0.02309	41462.6	51841.9	44114.8	52546.7	11739.7	3971.12	-10379.3	0.799789	-0.0970246	-1.63658	1.63658
884	884	sp|P39019|RS19_HUMAN	N/A	N/A	40S ribosomal protein S19 OS=Homo sapiens GN=RPS19 PE=1 SV=2	TRUE	-6.37889	9.1398e-06	945814	1.18258e+06	952596	1.19066e+06	30687	107037	-236762	0.799792	-0.0970232	-5.03906	5.03906
1915	1915	sp|Q99615|DNJC7_HUMAN	N/A	N/A	DnaJ homolog subfamily C member 7 OS=Homo sapiens GN=DNAJC7 PE=1 SV=2	TRUE	-0.857532	0.40381	23774.8	29724.7	25009.1	33580.4	12787.2	16424.5	-5949.94	0.799832	-0.0970012	-0.393823	0.393823
1493	1493	sp|Q9UNF1|MAGD2_HUMAN	N/A	N/A	Melanoma-associated antigen D2 OS=Homo sapiens GN=MAGED2 PE=1 SV=2	TRUE	-1.42559	0.1732	154036	192397	190829	190024	79909.1	11458.3	-38361	0.800615	-0.0965763	-0.761452	0.761452
1191	1191	tr|B7Z4B8|B7Z4B8_HUMAN	N/A	N/A	Heterogeneous nuclear ribonucleoprotein U-like protein 1 OS=Homo sapiens GN=HNRNPUL1 PE=1 SV=1	TRUE	-3.56957	0.00256	505154	630661	552154	636908	100530	31933.3	-125506	0.800993	-0.0963714	-2.59176	2.59176
710	710	sp|O94905|ERLN2_HUMAN	N/A	N/A	Erlin-2 OS=Homo sapiens GN=ERLIN2 PE=1 SV=1	TRUE	-6.91823	3.4593e-06	605137	755473	614169	758345	42984.4	49012.8	-150336	0.801004	-0.0963654	-5.46101	5.46101
1792	1792	sp|Q6P6B7|ANR16_HUMAN	N/A	N/A	Ankyrin repeat domain-containing protein 16 OS=Homo sapiens GN=ANKRD16 PE=1 SV=1	TRUE	-0.949448	0.35651	816.892	1018.48	863.644	1130.71	369.781	518.636	-201.588	0.80207	-0.0957877	-0.447928	0.447928
1123	1123	sp|P62854|RS26_HUMAN	N/A	N/A	40S ribosomal protein S26 OS=Homo sapiens GN=RPS26 PE=1 SV=3	TRUE	-1.38136	0.18616	333805	416118	331233	456675	114364	137396	-82312.7	0.802189	-0.0957233	-0.730114	0.730114
1070	1070	sp|Q9UQE7|SMC3_HUMAN	N/A	N/A	Structural maintenance of chromosomes protein 3 OS=Homo sapiens GN=SMC3 PE=1 SV=2	TRUE	-2.4538	0.02597	43658.4	54416.5	42554.8	58346.4	8209.79	10276.1	-10758.2	0.8023	-0.0956634	-1.58553	1.58553
2042	2042	tr|F6VRR5|F6VRR5_HUMAN	N/A	N/A	Polymerase delta-interacting protein 3 OS=Homo sapiens GN=POLDIP3 PE=1 SV=1	TRUE	-5.55785	4.328e-05	43288.6	53954.5	43428.7	52626.2	4729.92	3282.29	-10665.9	0.802317	-0.0956542	-4.36371	4.36371
981	981	sp|Q9NZ01|TECR_HUMAN	N/A	N/A	Very-long-chain enoyl-CoA reductase OS=Homo sapiens GN=TECR PE=1 SV=1	TRUE	-9.571	5.038e-08	304170	378980	300595	375085	13081.1	19461.4	-74810.6	0.8026	-0.0955007	-7.29774	7.29774
430	430	sp|P23284|PPIB_HUMAN	N/A	N/A	Peptidyl-prolyl cis-trans isomerase B OS=Homo sapiens GN=PPIB PE=1 SV=2	TRUE	-15.5809	4.316e-11	3.29931e+06	4.10632e+06	3.2987e+06	4.0905e+06	60112.6	143284	-807004	0.803472	-0.095029	-10.3649	10.3649
383	383	sp|Q15084|PDIA6_HUMAN	N/A	N/A	Protein disulfide-isomerase A6 OS=Homo sapiens GN=PDIA6 PE=1 SV=1	TRUE	-6.93509	3.358e-06	1.87806e+06	2.33741e+06	1.88238e+06	2.35638e+06	66482.7	187256	-459351	0.803479	-0.0950257	-5.47392	5.47392
1515	1515	sp|P49821|NDUV1_HUMAN	N/A	N/A	NADH dehydrogenase [ubiquinone] flavoprotein 1, mitochondrial OS=Homo sapiens GN=NDUFV1 PE=1 SV=4	TRUE	-2.43566	0.02693	74897.8	93108.3	75394.7	98825.6	13018.1	18265.6	-18210.6	0.804415	-0.0945197	-1.56976	1.56976
911	911	sp|P51648|AL3A2_HUMAN	N/A	N/A	Fatty aldehyde dehydrogenase OS=Homo sapiens GN=ALDH3A2 PE=1 SV=1	TRUE	-3.70153	0.00194	416712	517978	408783	519229	61040.9	54864.8	-101266	0.804497	-0.0944758	-2.7122	2.7122
2063	2063	sp|Q92541|RTF1_HUMAN	N/A	N/A	RNA polymerase-associated protein RTF1 homolog OS=Homo sapiens GN=RTF1 PE=1 SV=4	TRUE	-0.935889	0.36324	8884.95	11043.7	8359.7	11846.7	5166.61	4603.14	-2158.7	0.80453	-0.0944577	-0.439806	0.439806
267	267	sp|Q13177|PAK2_HUMAN	N/A	N/A	Serine/threonine-protein kinase PAK 2 OS=Homo sapiens GN=PAK2 PE=1 SV=3	TRUE	-7.53231	1.2007e-06	748079	929464	729019	928421	67191.8	26538.6	-181385	0.80485	-0.0942852	-5.92057	5.92057
34	34	sp|P35527|K1C9_HUMAN	N/A	N/A	Keratin, type I cytoskeletal 9 OS=Homo sapiens GN=KRT9 PE=1 SV=3	TRUE	-0.899181	0.38189	2.49675e+06	3.09545e+06	1.52915e+06	3.03603e+06	1.70867e+06	1.03458e+06	-598698	0.806588	-0.0933484	-0.418062	0.418062
1148	1148	sp|P57737|CORO7_HUMAN	N/A	N/A	Coronin-7 OS=Homo sapiens GN=CORO7 PE=1 SV=2	TRUE	-1.62869	0.12291	161378	200019	184994	205606	64138.6	30858	-38641.1	0.806813	-0.0932271	-0.910413	0.910413
722	722	sp|P62995|TRA2B_HUMAN	N/A	N/A	Transformer-2 protein homolog beta OS=Homo sapiens GN=TRA2B PE=1 SV=1	TRUE	-7.81176	7.5422e-07	1.16924e+06	1.4467e+06	1.1549e+06	1.48192e+06	81746.1	68344.5	-277454	0.808216	-0.0924728	-6.1225	6.1225
1398	1398	sp|Q9Y5S9|RBM8A_HUMAN	N/A	N/A	RNA-binding protein 8A OS=Homo sapiens GN=RBM8A PE=1 SV=1	TRUE	-4.18847	0.0007	324619	401416	342688	402670	51614	19015.9	-76796.3	0.808686	-0.0922198	-3.1549	3.1549
468	468	sp|O60763|USO1_HUMAN	N/A	N/A	General vesicular transport factor p115 OS=Homo sapiens GN=USO1 PE=1 SV=2	TRUE	-3.50877	0.00291	643886	795870	673813	791926	127769	23691.5	-151984	0.809034	-0.0920332	-2.53611	2.53611
843	843	sp|P30050|RL12_HUMAN	N/A	N/A	60S ribosomal protein L12 OS=Homo sapiens GN=RPL12 PE=1 SV=1	TRUE	-4.79163	0.0002	949189	1.17317e+06	934223	1.1863e+06	80523.6	114809	-223981	0.80908	-0.0920084	-3.69897	3.69897
84	84	sp|Q12906|ILF3_HUMAN	N/A	N/A	Interleukin enhancer-binding factor 3 OS=Homo sapiens GN=ILF3 PE=1 SV=3	TRUE	-5.90892	2.2014e-05	1.74759e+06	2.15772e+06	1.7746e+06	2.19898e+06	163354	129124	-410127	0.809925	-0.091555	-4.6573	4.6573
487	487	sp|P60953|CDC42_HUMAN	N/A	N/A	Cell division control protein 42 homolog OS=Homo sapiens GN=CDC42 PE=1 SV=2	TRUE	-8.07465	4.9149e-07	1.41136e+06	1.74132e+06	1.41318e+06	1.7527e+06	94618.9	77946.3	-329958	0.810513	-0.0912402	-6.30849	6.30849
508	508	sp|P52907|CAZA1_HUMAN	N/A	N/A	F-actin-capping protein subunit alpha-1 OS=Homo sapiens GN=CAPZA1 PE=1 SV=3	TRUE	-4.49553	0.00037	734324	905777	688195	933354	88467.7	72556.6	-171453	0.810711	-0.0911337	-3.4318	3.4318
1272	1272	tr|E9PRQ7|E9PRQ7_HUMAN	N/A	N/A	UBX domain-containing protein 1 OS=Homo sapiens GN=UBXN1 PE=1 SV=1	TRUE	-2.7737	0.01356	335169	413090	340548	417473	80840.1	23825.9	-77920.8	0.811371	-0.0907807	-1.86774	1.86774
260	260	sp|O95865|DDAH2_HUMAN	N/A	N/A	N(G),N(G)-dimethylarginine dimethylaminohydrolase 2 OS=Homo sapiens GN=DDAH2 PE=1 SV=1	TRUE	-15.7381	3.7102e-11	2.58314e+06	3.18255e+06	2.54705e+06	3.1755e+06	92116	67599.8	-599405	0.811659	-0.0906266	-10.4306	10.4306
928	928	tr|Q5TIG5|Q5TIG5_HUMAN	N/A	N/A	Afadin OS=Homo sapiens GN=MLLT4 PE=1 SV=1	TRUE	-4.19499	0.00069	139292	171565	145681	165687	12299.5	19529.4	-32273	0.81189	-0.0905027	-3.16115	3.16115
352	352	tr|J3KTL2|J3KTL2_HUMAN	N/A	N/A	Serine/arginine-rich-splicing factor 1 OS=Homo sapiens GN=SRSF1 PE=1 SV=1	TRUE	-6.69945	5.1058e-06	1.91584e+06	2.35955e+06	1.88012e+06	2.33115e+06	119992	158369	-443711	0.811951	-0.0904699	-5.29194	5.29194
1497	1497	tr|Q5JW30|Q5JW30_HUMAN	N/A	N/A	Double-stranded RNA-binding protein Staufen homolog 1 OS=Homo sapiens GN=STAU1 PE=1 SV=1	TRUE	-6.6142	5.9528e-06	45063.4	55476.5	46375.1	55610.1	4235.97	2088.93	-10413	0.812298	-0.0902846	-5.22528	5.22528
1442	1442	sp|Q9Y263|PLAP_HUMAN	N/A	N/A	Phospholipase A-2-activating protein OS=Homo sapiens GN=PLAA PE=1 SV=2	TRUE	-2.02953	0.05938	88583.9	109051	102937	108867	29196.3	7928.66	-20466.9	0.812318	-0.090274	-1.22636	1.22636
1638	1638	sp|O75351|VPS4B_HUMAN	N/A	N/A	Vacuolar protein sorting-associated protein 4B OS=Homo sapiens GN=VPS4B PE=1 SV=2	TRUE	-5.10136	0.00011	247643	304786	254315	306011	26370.6	20829.4	-57143.2	0.812514	-0.0901693	-3.95861	3.95861
1823	1823	tr|E9PFP8|E9PFP8_HUMAN	N/A	N/A	Poly(rC)-binding protein 3 OS=Homo sapiens GN=PCBP3 PE=1 SV=1	TRUE	-5.37418	6.2039e-05	482457	593333	472213	582279	47227.9	40004.4	-110876	0.81313	-0.0898398	-4.20734	4.20734
1737	1737	tr|H0YKD8|H0YKD8_HUMAN	N/A	N/A	60S ribosomal protein L28 OS=Homo sapiens GN=RPL28 PE=1 SV=1	TRUE	-1.2247	0.23842	39557.4	48610.5	45425.6	55661.7	14764.1	16547.2	-9053.1	0.813763	-0.0895022	-0.622657	0.622657
587	587	sp|P18124|RL7_HUMAN	N/A	N/A	60S ribosomal protein L7 OS=Homo sapiens GN=RPL7 PE=1 SV=1	TRUE	-5.03151	0.00012	1.60922e+06	1.97697e+06	1.60522e+06	1.97029e+06	130126	176480	-367749	0.813984	-0.0893842	-3.92082	3.92082
1630	1630	sp|Q9HCD5|NCOA5_HUMAN	N/A	N/A	Nuclear receptor coactivator 5 OS=Homo sapiens GN=NCOA5 PE=1 SV=2	TRUE	-2.35526	0.03161	75158.6	92321.7	77661.8	92868.2	20167.5	8437.81	-17163.1	0.814094	-0.0893253	-1.50018	1.50018
553	553	sp|P54727|RD23B_HUMAN	N/A	N/A	UV excision repair protein RAD23 homolog B OS=Homo sapiens GN=RAD23B PE=1 SV=1	TRUE	-4.82541	0.00019	778196	955600	761643	972787	79742.1	76195.6	-177403	0.814354	-0.0891868	-3.72125	3.72125
1934	1934	tr|K7EQ43|K7EQ43_HUMAN	N/A	N/A	Ubiquitin-like protein 5 OS=Homo sapiens GN=UBL5 PE=1 SV=1	TRUE	-1.08234	0.29514	178811	219460	214323	255901	79097.5	80237.9	-40649.2	0.814776	-0.0889617	-0.529972	0.529972
1636	1636	sp|Q9Y3U8|RL36_HUMAN	N/A	N/A	60S ribosomal protein L36 OS=Homo sapiens GN=RPL36 PE=1 SV=3	TRUE	-7.24139	1.9698e-06	235442	288958	233919	278970	10546.9	19501.7	-53516.2	0.814796	-0.0889512	-5.70558	5.70558
141	141	tr|B4DGU4|B4DGU4_HUMAN	N/A	N/A	Catenin beta-1 OS=Homo sapiens GN=CTNNB1 PE=1 SV=1	TRUE	-7.93199	6.1939e-07	775062	950724	766857	952928	50843	42767.2	-175663	0.815233	-0.0887183	-6.20804	6.20804
1445	1445	sp|Q99598|TSNAX_HUMAN	N/A	N/A	Translin-associated protein X OS=Homo sapiens GN=TSNAX PE=1 SV=1	TRUE	-0.928219	0.36709	7258.86	8899.78	6517.65	10740.5	2797.87	4505.37	-1640.92	0.815623	-0.0885106	-0.435227	0.435227
620	620	tr|H7C2I1|H7C2I1_HUMAN	N/A	N/A	Protein arginine N-methyltransferase 1 OS=Homo sapiens GN=PRMT1 PE=1 SV=1	TRUE	-1.27372	0.22096	538792	660079	394424	755017	226278	174369	-121287	0.816253	-0.088175	-0.655686	0.655686
837	837	sp|Q13185|CBX3_HUMAN	N/A	N/A	Chromobox protein homolog 3 OS=Homo sapiens GN=CBX3 PE=1 SV=4	TRUE	-3.67382	0.00205	416507	510247	437345	522598	64081.6	41868.6	-93740	0.816285	-0.0881582	-2.68825	2.68825
1241	1241	sp|P62310|LSM3_HUMAN	N/A	N/A	U6 snRNA-associated Sm-like protein LSm3 OS=Homo sapiens GN=LSM3 PE=1 SV=2	TRUE	-6.78753	4.3617e-06	493487	604370	509904	615111	41355.9	26297.5	-110883	0.816531	-0.0880271	-5.36034	5.36034
859	859	sp|P12081|SYHC_HUMAN	N/A	N/A	Histidine--tRNA ligase, cytoplasmic OS=Homo sapiens GN=HARS PE=1 SV=2	TRUE	-1.28667	0.21651	340259	416630	283588	379867	118782	132661	-76371.6	0.816692	-0.0879416	-0.664522	0.664522
1968	1968	tr|T1ECW5|T1ECW5_HUMAN	N/A	N/A	Serine/threonine-protein phosphatase 6 regulatory subunit 2 (Fragment) OS=Homo sapiens GN=PPP6R2 PE=1 SV=1	TRUE	-0.492896	0.62878	508.206	621.887	408.09	250.503	303.077	622.012	-113.682	0.817199	-0.0876722	-0.201501	0.201501
1239	1239	tr|A0A087X2D8|A0A087X2D8_HUMAN	N/A	N/A	C-Jun-amino-terminal kinase-interacting protein 4 OS=Homo sapiens GN=SPAG9 PE=1 SV=1	TRUE	-2.92371	0.00994	58038.8	70974	59110	70797	8326.79	10335.8	-12935.2	0.817748	-0.0873806	-2.00261	2.00261
1660	1660	sp|Q66K74|MAP1S_HUMAN	N/A	N/A	Microtubule-associated protein 1S OS=Homo sapiens GN=MAP1S PE=1 SV=2	TRUE	-1.06654	0.30201	35246	43094.7	41789.9	45441	14797.4	16383.5	-7848.61	0.817875	-0.087313	-0.519979	0.519979
706	706	sp|O75347|TBCA_HUMAN	N/A	N/A	Tubulin-specific chaperone A OS=Homo sapiens GN=TBCA PE=1 SV=3	TRUE	-8.32338	3.304e-07	1.38745e+06	1.69455e+06	1.38868e+06	1.71251e+06	86999.3	68429.6	-307095	0.818775	-0.0868356	-6.48096	6.48096
570	570	sp|P63241|IF5A1_HUMAN	N/A	N/A	Eukaryotic translation initiation factor 5A-1 OS=Homo sapiens GN=EIF5A PE=1 SV=2	TRUE	-4.65029	0.00027	1.44247e+06	1.76162e+06	1.42481e+06	1.75684e+06	133862	156428	-319142	0.818836	-0.0868033	-3.56864	3.56864
1687	1687	tr|M0R026|M0R026_HUMAN	N/A	N/A	Acetolactate synthase-like protein OS=Homo sapiens GN=ILVBL PE=1 SV=1	TRUE	-0.771956	0.45139	15938.4	19441.5	22255.9	21719.3	9907.28	9337.52	-3503.16	0.819811	-0.0862865	-0.345448	0.345448
1622	1622	sp|P46977|STT3A_HUMAN	N/A	N/A	Dolichyl-diphosphooligosaccharide--protein glycosyltransferase subunit STT3A OS=Homo sapiens GN=STT3A PE=1 SV=2	TRUE	-3.04106	0.00778	85799.1	104613	86214.7	110754	11313.2	14713.7	-18814.2	0.820154	-0.0861044	-2.10902	2.10902
1485	1485	sp|Q92900|RENT1_HUMAN	N/A	N/A	Regulator of nonsense transcripts 1 OS=Homo sapiens GN=UPF1 PE=1 SV=2	TRUE	-7.04057	2.7905e-06	57275	69736.8	58329.9	68643.3	2550.02	4657.64	-12461.8	0.821302	-0.0854971	-5.55432	5.55432
913	913	sp|Q15459|SF3A1_HUMAN	N/A	N/A	Splicing factor 3A subunit 1 OS=Homo sapiens GN=SF3A1 PE=1 SV=1	TRUE	-8.38709	2.9881e-07	108632	132263	105172	131644	7655.02	3583.84	-23630.4	0.821338	-0.0854783	-6.5246	6.5246
1472	1472	sp|P47914|RL29_HUMAN	N/A	N/A	60S ribosomal protein L29 OS=Homo sapiens GN=RPL29 PE=1 SV=2	TRUE	-2.39011	0.02949	216714	263854	223761	261596	34891.3	47787	-47140.3	0.821339	-0.0854773	-1.53033	1.53033
1997	1997	sp|Q06136|KDSR_HUMAN	N/A	N/A	3-ketodihydrosphingosine reductase OS=Homo sapiens GN=KDSR PE=1 SV=1	TRUE	-1.73527	0.10191	53359.5	64965.7	62566.3	63447	17735.2	9385.01	-11606.2	0.821349	-0.0854725	-0.991783	0.991783
920	920	sp|Q08945|SSRP1_HUMAN	N/A	N/A	FACT complex subunit SSRP1 OS=Homo sapiens GN=SSRP1 PE=1 SV=1	TRUE	-7.65132	9.8379e-07	269582	327824	272710	325841	16004.3	16289.6	-58242.1	0.822337	-0.08495	-6.0071	6.0071
606	606	sp|P62241|RS8_HUMAN	N/A	N/A	40S ribosomal protein S8 OS=Homo sapiens GN=RPS8 PE=1 SV=2	TRUE	-5.19784	8.8009e-05	831388	1.01091e+06	847774	1.02741e+06	72657.5	73872.8	-179526	0.822412	-0.0849107	-4.05547	4.05547
1341	1341	sp|P51610|HCFC1_HUMAN	N/A	N/A	Host cell factor 1 OS=Homo sapiens GN=HCFC1 PE=1 SV=2	TRUE	-4.79909	0.0002	290832	353554	295359	365570	23669.2	31258.9	-62722.6	0.822594	-0.0848144	-3.69897	3.69897
1887	1887	tr|D6RCK3|D6RCK3_HUMAN	N/A	N/A	MOB kinase activator 1B (Fragment) OS=Homo sapiens GN=MOB1B PE=4 SV=1	TRUE	-1.47599	0.15935	66000.1	80201.4	67657.1	80066.5	26452.9	11550.4	-14201.4	0.822929	-0.0846377	-0.797648	0.797648
57	57	sp|P20700|LMNB1_HUMAN	N/A	N/A	Lamin-B1 OS=Homo sapiens GN=LMNB1 PE=1 SV=2	TRUE	-17.5571	7.0591e-12	2.29655e+06	2.78954e+06	2.29614e+06	2.78865e+06	75088.7	38183	-492999	0.823269	-0.0844582	-11.1513	11.1513
558	558	sp|P16949|STMN1_HUMAN	N/A	N/A	Stathmin OS=Homo sapiens GN=STMN1 PE=1 SV=3	TRUE	-6.2752	1.1067e-05	6.38634e+06	7.75229e+06	6.35543e+06	7.66627e+06	266760	596051	-1.36595e+06	0.823801	-0.0841778	-4.95597	4.95597
872	872	sp|Q12792|TWF1_HUMAN	N/A	N/A	Twinfilin-1 OS=Homo sapiens GN=TWF1 PE=1 SV=3	TRUE	-3.45814	0.00324	270903	328755	262321	339969	31569.6	39014.5	-57851.6	0.824028	-0.0840581	-2.48945	2.48945
1893	1893	sp|P42766|RL35_HUMAN	N/A	N/A	60S ribosomal protein L35 OS=Homo sapiens GN=RPL35 PE=1 SV=2	TRUE	-5.17563	9.1995e-05	282938	343148	279973	328958	9830.76	33486.9	-60210	0.824536	-0.0837903	-4.03624	4.03624
289	289	sp|Q15029|U5S1_HUMAN	N/A	N/A	116 kDa U5 small nuclear ribonucleoprotein component OS=Homo sapiens GN=EFTUD2 PE=1 SV=1	TRUE	-7.17811	2.197e-06	442920	536960	456406	540203	31400.3	23637.1	-94039.4	0.824867	-0.0836161	-5.65817	5.65817
1217	1217	sp|Q9UBS4|DJB11_HUMAN	N/A	N/A	DnaJ homolog subfamily B member 11 OS=Homo sapiens GN=DNAJB11 PE=1 SV=1	TRUE	-2.8682	0.01115	136259	165136	132489	161494	18819.4	23625.3	-28877.7	0.825128	-0.0834786	-1.95273	1.95273
1406	1406	sp|P61586|RHOA_HUMAN	N/A	N/A	Transforming protein RhoA OS=Homo sapiens GN=RHOA PE=1 SV=1	TRUE	-6.46776	7.7664e-06	669780	811335	642479	816464	60876.7	24599.2	-141555	0.825528	-0.0832682	-5.10978	5.10978
645	645	sp|Q9UHG3|PCYOX_HUMAN	N/A	N/A	Prenylcysteine oxidase 1 OS=Homo sapiens GN=PCYOX1 PE=1 SV=3	TRUE	-7.31665	1.7311e-06	361202	437492	367614	440685	18773.4	25021.2	-76290.7	0.825618	-0.0832208	-5.76168	5.76168
844	844	sp|P55265|DSRAD_HUMAN	N/A	N/A	Double-stranded RNA-specific adenosine deaminase OS=Homo sapiens GN=ADAR PE=1 SV=4	TRUE	-4.49086	0.00037	274590	332582	286011	327998	26146.4	28585.9	-57992	0.825631	-0.083214	-3.4318	3.4318
1386	1386	sp|Q13564|ULA1_HUMAN	N/A	N/A	NEDD8-activating enzyme E1 regulatory subunit OS=Homo sapiens GN=NAE1 PE=1 SV=1	TRUE	-1.75773	0.09791	83544.4	101181	85174.7	101805	29032.4	7951.27	-17636.8	0.825691	-0.0831827	-1.00917	1.00917
243	243	sp|P27797|CALR_HUMAN	N/A	N/A	Calreticulin OS=Homo sapiens GN=CALR PE=1 SV=1	TRUE	-8.46491	2.6447e-07	2.33331e+06	2.82446e+06	2.35239e+06	2.82709e+06	108391	136200	-491151	0.826108	-0.0829632	-6.57762	6.57762
573	573	sp|P15880|RS2_HUMAN	N/A	N/A	40S ribosomal protein S2 OS=Homo sapiens GN=RPS2 PE=1 SV=2	TRUE	-8.17306	4.1963e-07	978483	1.18373e+06	973972	1.15873e+06	43861.5	61252.8	-205246	0.826611	-0.082699	-6.37713	6.37713
813	813	sp|P40429|RL13A_HUMAN	N/A	N/A	60S ribosomal protein L13a OS=Homo sapiens GN=RPL13A PE=1 SV=2	TRUE	-7.95779	5.939e-07	1.14061e+06	1.37949e+06	1.15236e+06	1.36073e+06	37182.6	82019	-238876	0.826837	-0.0825801	-6.22629	6.22629
949	949	sp|P04080|CYTB_HUMAN	N/A	N/A	Cystatin-B OS=Homo sapiens GN=CSTB PE=1 SV=2	TRUE	-9.07355	1.0437e-07	354526	428596	356442	430286	15235.4	19173.9	-74070	0.82718	-0.0824	-6.98142	6.98142
1928	1928	sp|Q9UBF2|COPG2_HUMAN	N/A	N/A	Coatomer subunit gamma-2 OS=Homo sapiens GN=COPG2 PE=1 SV=1	TRUE	-2.24447	0.0393	74321.3	89777.9	79547.4	85833.5	17710.6	10637.2	-15456.6	0.827835	-0.082056	-1.40561	1.40561
1378	1378	tr|Q49AN9|Q49AN9_HUMAN	N/A	N/A	SNRPG protein OS=Homo sapiens GN=SNRPG PE=1 SV=1	TRUE	-3.63506	0.00223	407118	491769	395093	482999	56086.3	41653.2	-84650.6	0.827865	-0.0820405	-2.6517	2.6517
600	600	sp|P38159|RBMX_HUMAN	N/A	N/A	RNA-binding motif protein, X chromosome OS=Homo sapiens GN=RBMX PE=1 SV=3	TRUE	-2.22991	0.04043	2.06449e+06	2.49222e+06	2.21105e+06	2.67014e+06	402722	411032	-427728	0.828375	-0.0817733	-1.3933	1.3933
1138	1138	sp|P62318|SMD3_HUMAN	N/A	N/A	Small nuclear ribonucleoprotein Sm D3 OS=Homo sapiens GN=SNRPD3 PE=1 SV=1	TRUE	-16.2601	2.2659e-11	1.55988e+06	1.88115e+06	1.57129e+06	1.88048e+06	47651.6	35253.4	-321271	0.829216	-0.0813323	-10.6448	10.6448
1163	1163	sp|P11413|G6PD_HUMAN	N/A	N/A	Glucose-6-phosphate 1-dehydrogenase OS=Homo sapiens GN=G6PD PE=1 SV=4	TRUE	-2.62178	0.0185	167218	201647	167505	202459	36882.5	13844.1	-34428.5	0.829263	-0.0813076	-1.73283	1.73283
403	403	sp|Q8WZA9|IRGQ_HUMAN	N/A	N/A	Immunity-related GTPase family Q protein OS=Homo sapiens GN=IRGQ PE=1 SV=1	TRUE	-1.59955	0.12926	1.00356e+06	1.20979e+06	1.14467e+06	1.17188e+06	297139	247642	-206238	0.829526	-0.0811699	-0.888536	0.888536
805	805	sp|Q00169|PIPNA_HUMAN	N/A	N/A	Phosphatidylinositol transfer protein alpha isoform OS=Homo sapiens GN=PITPNA PE=1 SV=2	TRUE	-6.76077	4.575e-06	336645	405065	336808	401476	19992.4	22848.7	-68420	0.831089	-0.0803525	-5.33961	5.33961
986	986	sp|P61970|NTF2_HUMAN	N/A	N/A	Nuclear transport factor 2 OS=Homo sapiens GN=NUTF2 PE=1 SV=1	TRUE	-5.82886	2.5646e-05	1.18539e+06	1.42474e+06	1.15018e+06	1.44154e+06	111260	52888.6	-239354	0.832002	-0.0798757	-4.59098	4.59098
1643	1643	sp|P13473|LAMP2_HUMAN	N/A	N/A	Lysosome-associated membrane glycoprotein 2 OS=Homo sapiens GN=LAMP2 PE=1 SV=2	TRUE	-3.47862	0.0031	286379	344195	285252	354154	26056.1	42511.9	-57816.5	0.832024	-0.079864	-2.50864	2.50864
733	733	sp|P31153|METK2_HUMAN	N/A	N/A	S-adenosylmethionine synthase isoform type-2 OS=Homo sapiens GN=MAT2A PE=1 SV=1	TRUE	-7.16246	2.2573e-06	480018	576873	490525	581339	28480.4	28889.7	-96855.2	0.832103	-0.0798229	-5.64641	5.64641
868	868	sp|Q9Y224|CN166_HUMAN	N/A	N/A	UPF0568 protein C14orf166 OS=Homo sapiens GN=C14orf166 PE=1 SV=1	TRUE	-6.8552	3.8673e-06	336303	404137	329293	408083	23884.7	17628.2	-67833.6	0.832152	-0.0797973	-5.41259	5.41259
1433	1433	sp|Q9BWJ5|SF3B5_HUMAN	N/A	N/A	Splicing factor 3B subunit 5 OS=Homo sapiens GN=SF3B5 PE=1 SV=1	TRUE	-3.63086	0.00225	40929.7	49148.3	40643.6	49758	5154.96	4420.17	-8218.51	0.832781	-0.0794691	-2.64782	2.64782
1367	1367	tr|H3BQK0|H3BQK0_HUMAN	N/A	N/A	ATP-dependent RNA helicase DDX19B OS=Homo sapiens GN=DDX19B PE=1 SV=1	TRUE	-3.12032	0.00659	327075	392724	335740	405404	41483.6	47570.4	-65649	0.832837	-0.07944	-2.18111	2.18111
1795	1795	sp|Q9NRR5|UBQL4_HUMAN	N/A	N/A	Ubiquilin-4 OS=Homo sapiens GN=UBQLN4 PE=1 SV=2	TRUE	-1.79704	0.09123	34109.8	40955	36595.8	41938.6	11077.5	2806.55	-6845.24	0.832859	-0.0794283	-1.03986	1.03986
1695	1695	sp|Q02543|RL18A_HUMAN	N/A	N/A	60S ribosomal protein L18a OS=Homo sapiens GN=RPL18A PE=1 SV=2	TRUE	-6.65701	5.5105e-06	252321	302646	245733	299318	11963	19267.2	-50324.9	0.833717	-0.0789815	-5.25881	5.25881
64	64	sp|P52272|HNRPM_HUMAN	N/A	N/A	Heterogeneous nuclear ribonucleoprotein M OS=Homo sapiens GN=HNRNPM PE=1 SV=3	TRUE	-7.61945	1.0375e-06	2.85443e+06	3.42242e+06	2.87287e+06	3.44838e+06	145473	169852	-567989	0.834039	-0.0788139	-5.98401	5.98401
1840	1840	sp|Q9H1E5|TMX4_HUMAN	N/A	N/A	Thioredoxin-related transmembrane protein 4 OS=Homo sapiens GN=TMX4 PE=1 SV=1	TRUE	-0.530983	0.60272	220601	264498	141674	179285	189924	159491	-43896.3	0.834039	-0.0788137	-0.219884	0.219884
944	944	sp|Q14011|CIRBP_HUMAN	N/A	N/A	Cold-inducible RNA-binding protein OS=Homo sapiens GN=CIRBP PE=1 SV=1	TRUE	-5.08336	0.00011	945416	1.13296e+06	966237	1.16973e+06	70140.5	85622.3	-187548	0.834462	-0.0785932	-3.95861	3.95861
1602	1602	tr|H0Y5T1|H0Y5T1_HUMAN	N/A	N/A	CLIP-associating protein 1 (Fragment) OS=Homo sapiens GN=CLASP1 PE=1 SV=2	TRUE	-0.807321	0.43132	5682.77	6808.9	4793.4	7505.59	3631.22	2079.83	-1126.12	0.83461	-0.0785164	-0.3652	0.3652
993	993	tr|A0A0J9YXX5|A0A0J9YXX5_HUMAN	N/A	N/A	Poly(U)-binding-splicing factor PUF60 (Fragment) OS=Homo sapiens GN=PUF60 PE=1 SV=1	TRUE	-5.08589	0.00011	149374	178955	154543	180748	15299.6	8389.73	-29581.1	0.834701	-0.0784691	-3.95861	3.95861
1045	1045	sp|Q9UBM7|DHCR7_HUMAN	N/A	N/A	7-dehydrocholesterol reductase OS=Homo sapiens GN=DHCR7 PE=1 SV=1	TRUE	-2.17608	0.04488	134770	161430	140493	160291	28798.2	22836.9	-26659.9	0.834852	-0.0783907	-1.34795	1.34795
613	613	sp|P62081|RS7_HUMAN	N/A	N/A	40S ribosomal protein S7 OS=Homo sapiens GN=RPS7 PE=1 SV=1	TRUE	-5.30682	7.0873e-05	1.03032e+06	1.23406e+06	1.045e+06	1.23089e+06	58504.8	99215.9	-203748	0.834897	-0.0783672	-4.14952	4.14952
1043	1043	tr|E5RHG8|E5RHG8_HUMAN	N/A	N/A	Transcription elongation factor B polypeptide 1 (Fragment) OS=Homo sapiens GN=TCEB1 PE=1 SV=1	TRUE	-4.60789	0.00029	208628	249883	210214	253050	21218.2	16469.2	-41255.6	0.834901	-0.0783653	-3.5376	3.5376
1529	1529	sp|Q3KQU3|MA7D1_HUMAN	N/A	N/A	MAP7 domain-containing protein 1 OS=Homo sapiens GN=MAP7D1 PE=1 SV=1	TRUE	-1.63566	0.12143	21703.1	25990.5	24022.4	25848.5	7494.29	2381.58	-4287.38	0.83504	-0.0782925	-0.915674	0.915674
1209	1209	sp|P68366|TBA4A_HUMAN	N/A	N/A	Tubulin alpha-4A chain OS=Homo sapiens GN=TUBA4A PE=1 SV=1	TRUE	-8.49582	2.52e-07	3.1767e+06	3.80315e+06	3.15894e+06	3.81529e+06	102743	195901	-626450	0.835281	-0.0781673	-6.5986	6.5986
1096	1096	sp|P61313|RL15_HUMAN	N/A	N/A	60S ribosomal protein L15 OS=Homo sapiens GN=RPL15 PE=1 SV=2	TRUE	-3.6096	0.00235	707594	846923	694572	883160	72422.3	90357.4	-139330	0.835487	-0.0780601	-2.62893	2.62893
996	996	sp|P26373|RL13_HUMAN	N/A	N/A	60S ribosomal protein L13 OS=Homo sapiens GN=RPL13 PE=1 SV=4	TRUE	-2.31834	0.034	1.76895e+06	2.11601e+06	1.81986e+06	2.06427e+06	386128	229350	-347060	0.835984	-0.0778019	-1.46852	1.46852
1476	1476	tr|C9JW69|C9JW69_HUMAN	N/A	N/A	Regulator of chromosome condensation (Fragment) OS=Homo sapiens GN=RCC1 PE=1 SV=1	TRUE	-4.98422	0.00014	127343	152317	129982	149392	11695.3	9442.55	-24973.3	0.836044	-0.077771	-3.85387	3.85387
1008	1008	sp|P62263|RS14_HUMAN	N/A	N/A	40S ribosomal protein S14 OS=Homo sapiens GN=RPS14 PE=1 SV=3	TRUE	-8.68075	1.8923e-07	1.22842e+06	1.46917e+06	1.22782e+06	1.44978e+06	72684.5	40495.9	-240759	0.836127	-0.0777279	-6.72301	6.72301
258	258	sp|Q02880|TOP2B_HUMAN	N/A	N/A	DNA topoisomerase 2-beta OS=Homo sapiens GN=TOP2B PE=1 SV=3	TRUE	-7.48506	1.3002e-06	1.19914e+06	1.43406e+06	1.18831e+06	1.40094e+06	40110.5	85185.4	-234922	0.836184	-0.0776981	-5.88599	5.88599
924	924	sp|P46783|RS10_HUMAN	N/A	N/A	40S ribosomal protein S10 OS=Homo sapiens GN=RPS10 PE=1 SV=1	TRUE	-8.93892	1.2772e-07	755666	903510	748596	893279	25343.3	42657.4	-147844	0.836368	-0.0776028	-6.89374	6.89374
962	962	sp|Q16629|SRSF7_HUMAN	N/A	N/A	Serine/arginine-rich splicing factor 7 OS=Homo sapiens GN=SRSF7 PE=1 SV=1	TRUE	-12.0532	1.9298e-09	1.77164e+06	2.11684e+06	1.75614e+06	2.12266e+06	66477.1	54429.7	-345192	0.83693	-0.0773108	-8.71449	8.71449
1371	1371	sp|P49756|RBM25_HUMAN	N/A	N/A	RNA-binding protein 25 OS=Homo sapiens GN=RBM25 PE=1 SV=3	TRUE	-1.60509	0.12803	45411.8	54242.8	46355.4	59556.7	7640.19	14631	-8831.03	0.837194	-0.0771737	-0.892688	0.892688
2077	2077	sp|Q92600|RCD1_HUMAN	N/A	N/A	Cell differentiation protein RCD1 homolog OS=Homo sapiens GN=RQCD1 PE=1 SV=1	TRUE	-0.611754	0.5493	29409.8	35124.4	40192.4	44114.8	20807.5	18771.6	-5714.52	0.837306	-0.0771158	-0.26019	0.26019
1698	1698	tr|E7EMN6|E7EMN6_HUMAN	N/A	N/A	Protein phosphatase inhibitor 2 (Fragment) OS=Homo sapiens GN=PPP1R2 PE=1 SV=1	TRUE	-1.36106	0.19236	59460.5	70992.5	63128.8	71905.4	24384.9	7173.91	-11532	0.83756	-0.0769838	-0.715885	0.715885
1012	1012	sp|O95747|OXSR1_HUMAN	N/A	N/A	Serine/threonine-protein kinase OSR1 OS=Homo sapiens GN=OXSR1 PE=1 SV=1	TRUE	-2.34945	0.03197	226102	269784	216431	262698	44395.4	33766.1	-43682	0.838085	-0.0767119	-1.49526	1.49526
1194	1194	sp|P62851|RS25_HUMAN	N/A	N/A	40S ribosomal protein S25 OS=Homo sapiens GN=RPS25 PE=1 SV=1	TRUE	-7.79056	7.8103e-07	1.04484e+06	1.24648e+06	1.04587e+06	1.25439e+06	43659.7	64213.3	-201645	0.838228	-0.0766377	-6.10733	6.10733
766	766	sp|Q02818|NUCB1_HUMAN	N/A	N/A	Nucleobindin-1 OS=Homo sapiens GN=NUCB1 PE=1 SV=4	TRUE	-2.28227	0.03649	296952	354214	292908	365190	37416.8	65310.7	-57261.8	0.838341	-0.0765792	-1.43783	1.43783
1149	1149	tr|E9PB61|E9PB61_HUMAN	N/A	N/A	THO complex subunit 4 OS=Homo sapiens GN=ALYREF PE=1 SV=1	TRUE	-7.66047	9.6889e-07	607547	724437	601251	718561	32961.4	31765.2	-116890	0.838647	-0.0764206	-6.01373	6.01373
1540	1540	tr|A0A0C4DFL7|A0A0C4DFL7_HUMAN	N/A	N/A	Lanosterol 14-alpha demethylase OS=Homo sapiens GN=CYP51A1 PE=1 SV=1	TRUE	-0.901664	0.38061	37892.1	45163.8	38109.1	49176.8	12839.2	20506.7	-7271.74	0.838992	-0.0762422	-0.41952	0.41952
359	359	sp|P19338|NUCL_HUMAN	N/A	N/A	Nucleolin OS=Homo sapiens GN=NCL PE=1 SV=3	TRUE	-3.3079	0.00444	1.22962e+06	1.46533e+06	1.15781e+06	1.39121e+06	162187	139253	-235706	0.839145	-0.0761631	-2.35262	2.35262
1313	1313	sp|P22087|FBRL_HUMAN	N/A	N/A	rRNA 2'-O-methyltransferase fibrillarin OS=Homo sapiens GN=FBL PE=1 SV=2	TRUE	-3.15186	0.00617	84168.9	100303	84511.9	101555	12103.6	9451.1	-16133.8	0.839149	-0.0761608	-2.20971	2.20971
1316	1316	tr|A0A0G2JQ62|A0A0G2JQ62_HUMAN	N/A	N/A	Lysophosphatidylcholine acyltransferase 1 (Fragment) OS=Homo sapiens GN=LPCAT1 PE=1 SV=1	TRUE	-3.95963	0.00112	171456	204265	166282	201065	17018.7	18118.5	-32809.4	0.839379	-0.076042	-2.95078	2.95078
1405	1405	sp|P51571|SSRD_HUMAN	N/A	N/A	Translocon-associated protein subunit delta OS=Homo sapiens GN=SSR4 PE=1 SV=1	TRUE	-3.34158	0.00414	197597	235347	194648	235269	22560.5	25290.5	-37749.6	0.8396	-0.0759276	-2.383	2.383
1615	1615	tr|A0A087X020|A0A087X020_HUMAN	N/A	N/A	Ribosome maturation protein SBDS OS=Homo sapiens GN=SBDS PE=1 SV=1	TRUE	-0.936738	0.36282	25415.4	30270.7	26654.3	36494.8	8441.34	13058.8	-4855.28	0.839604	-0.0759252	-0.440309	0.440309
400	400	sp|P36578|RL4_HUMAN	N/A	N/A	60S ribosomal protein L4 OS=Homo sapiens GN=RPL4 PE=1 SV=5	TRUE	-6.07096	1.6203e-05	1.8534e+06	2.20722e+06	1.83663e+06	2.24856e+06	59833.5	164286	-353821	0.839698	-0.0758766	-4.7904	4.7904
455	455	tr|C9J9K3|C9J9K3_HUMAN	N/A	N/A	40S ribosomal protein SA (Fragment) OS=Homo sapiens GN=RPSA PE=1 SV=6	TRUE	-14.0652	1.9974e-10	2.41962e+06	2.88114e+06	2.42206e+06	2.86263e+06	86763.4	46500.8	-461521	0.839813	-0.0758173	-9.69953	9.69953
1437	1437	sp|P35754|GLRX1_HUMAN	N/A	N/A	Glutaredoxin-1 OS=Homo sapiens GN=GLRX PE=1 SV=2	TRUE	-1.79725	0.0912	133086	158458	127512	165964	25460	33845.2	-25372.4	0.83988	-0.075783	-1.04001	1.04001
729	729	tr|A0A024RA52|A0A024RA52_HUMAN	N/A	N/A	Proteasome subunit alpha type OS=Homo sapiens GN=PSMA2 PE=1 SV=1	TRUE	-3.78149	0.00164	401792	478382	398531	475235	53008	29701.6	-76590.4	0.839897	-0.075774	-2.78516	2.78516
1696	1696	tr|H0YH87|H0YH87_HUMAN	N/A	N/A	Ataxin-2 (Fragment) OS=Homo sapiens GN=ATXN2 PE=1 SV=1	TRUE	-1.67629	0.11311	29643.4	35286.7	32009.4	35388.1	9549.96	3285.97	-5643.22	0.840075	-0.075682	-0.946499	0.946499
1338	1338	sp|P62899|RL31_HUMAN	N/A	N/A	60S ribosomal protein L31 OS=Homo sapiens GN=RPL31 PE=1 SV=1	TRUE	-8.28106	3.533e-07	423906	504242	423002	494061	12563.1	26252.5	-80336.5	0.840679	-0.07537	-6.45186	6.45186
1438	1438	tr|K7ERZ5|K7ERZ5_HUMAN	N/A	N/A	DNA ligase 3 (Fragment) OS=Homo sapiens GN=LIG3 PE=1 SV=1	TRUE	-0.995023	0.33454	17822.4	21197.8	19122.9	22413.2	9415.78	3861.59	-3375.41	0.840766	-0.0753247	-0.475552	0.475552
889	889	sp|P00403|COX2_HUMAN	N/A	N/A	Cytochrome c oxidase subunit 2 OS=Homo sapiens GN=MT-CO2 PE=1 SV=1	TRUE	-3.09036	0.00702	917854	1.09096e+06	914456	1.0985e+06	103209	132618	-173108	0.841325	-0.075036	-2.15366	2.15366
1867	1867	tr|I3L3B4|I3L3B4_HUMAN	N/A	N/A	Uncharacterized protein (Fragment) OS=Homo sapiens PE=4 SV=1	TRUE	-3.24981	0.00502	116925	138963	124047	138237	16304.2	12168.4	-22038.5	0.841408	-0.0749934	-2.2993	2.2993
83	83	sp|P30101|PDIA3_HUMAN	N/A	N/A	Protein disulfide-isomerase A3 OS=Homo sapiens GN=PDIA3 PE=1 SV=4	TRUE	-5.96444	1.9811e-05	3.26078e+06	3.87136e+06	3.24394e+06	3.92697e+06	154054	265675	-610577	0.842284	-0.0745417	-4.70309	4.70309
1965	1965	sp|Q16186|ADRM1_HUMAN	N/A	N/A	Proteasomal ubiquitin receptor ADRM1 OS=Homo sapiens GN=ADRM1 PE=1 SV=2	TRUE	-1.57171	0.13558	73833.3	87655.8	79927.9	88119.2	24841.3	8888.7	-13822.5	0.842309	-0.0745284	-0.867804	0.867804
1890	1890	tr|A0A087WT99|A0A087WT99_HUMAN	N/A	N/A	Ester hydrolase C11orf54 OS=Homo sapiens GN=C11orf54 PE=1 SV=1	TRUE	-6.74887	4.6733e-06	94111.3	111705	93563.3	111143	6597.56	4199.21	-17593.3	0.842501	-0.0744294	-5.33038	5.33038
2084	2084	sp|O00267|SPT5H_HUMAN	N/A	N/A	Transcription elongation factor SPT5 OS=Homo sapiens GN=SUPT5H PE=1 SV=1	TRUE	-1.33171	0.20162	13755.8	16326.2	14344	17134.8	4296.24	3882.16	-2570.38	0.842561	-0.0743988	-0.695466	0.695466
1954	1954	sp|P56537|IF6_HUMAN	N/A	N/A	Eukaryotic translation initiation factor 6 OS=Homo sapiens GN=EIF6 PE=1 SV=1	TRUE	-0.711732	0.48688	44622.3	52953.1	55947.6	60984.5	22942.7	26584	-8330.86	0.842675	-0.0743399	-0.312578	0.312578
775	775	sp|P62244|RS15A_HUMAN	N/A	N/A	40S ribosomal protein S15a OS=Homo sapiens GN=RPS15A PE=1 SV=2	TRUE	-3.26813	0.00483	1.99711e+06	2.36697e+06	1.99115e+06	2.38848e+06	273749	200825	-369858	0.843742	-0.0737904	-2.31605	2.31605
688	688	sp|P49840|GSK3A_HUMAN	N/A	N/A	Glycogen synthase kinase-3 alpha OS=Homo sapiens GN=GSK3A PE=1 SV=2	TRUE	-1.62109	0.12454	474309	562149	367893	563118	158011	38174.1	-87840.1	0.843742	-0.0737901	-0.904691	0.904691
1354	1354	sp|O95104|SFR15_HUMAN	N/A	N/A	Splicing factor, arginine/serine-rich 15 OS=Homo sapiens GN=SCAF4 PE=1 SV=3	TRUE	-2.6224	0.01848	112411	133165	111671	128965	14465.6	18826.2	-20753.7	0.84415	-0.0735804	-1.7333	1.7333
848	848	sp|Q15046|SYK_HUMAN	N/A	N/A	Lysine--tRNA ligase OS=Homo sapiens GN=KARS PE=1 SV=3	TRUE	-3.39754	0.00368	215792	255537	215771	252072	27344.3	21997.4	-39744.5	0.844467	-0.0734176	-2.43415	2.43415
795	795	sp|P11233|RALA_HUMAN	N/A	N/A	Ras-related protein Ral-A OS=Homo sapiens GN=RALA PE=1 SV=1	TRUE	-5.14187	9.8416e-05	837597	991776	843631	983265	51123.1	74015.4	-154179	0.844543	-0.0733783	-4.00693	4.00693
103	103	sp|Q14697|GANAB_HUMAN	N/A	N/A	Neutral alpha-glucosidase AB OS=Homo sapiens GN=GANAB PE=1 SV=3	TRUE	-4.06522	0.0009	2.21399e+06	2.62083e+06	2.29078e+06	2.7274e+06	237728	183372	-406838	0.844767	-0.0732629	-3.04576	3.04576
1474	1474	sp|P51654|GPC3_HUMAN	N/A	N/A	Glypican-3 OS=Homo sapiens GN=GPC3 PE=1 SV=1	TRUE	-0.297609	0.76983	9543.12	11294.7	888.503	1763.87	12098	12860	-1751.54	0.844923	-0.073183	-0.113605	0.113605
832	832	sp|Q09028|RBBP4_HUMAN	N/A	N/A	Histone-binding protein RBBP4 OS=Homo sapiens GN=RBBP4 PE=1 SV=3	TRUE	-0.569911	0.57665	28191.5	33344.9	36793.9	45927.6	16597.6	21457.2	-5153.38	0.845452	-0.0729109	-0.239088	0.239088
784	784	sp|P62316|SMD2_HUMAN	N/A	N/A	Small nuclear ribonucleoprotein Sm D2 OS=Homo sapiens GN=SNRPD2 PE=1 SV=1	TRUE	-8.26215	3.6407e-07	1.36897e+06	1.61899e+06	1.34786e+06	1.63204e+06	83258.3	36181.5	-250013	0.845574	-0.0728484	-6.43882	6.43882
597	597	sp|P05198|IF2A_HUMAN	N/A	N/A	Eukaryotic translation initiation factor 2 subunit 1 OS=Homo sapiens GN=EIF2S1 PE=1 SV=3	TRUE	-3.84248	0.00144	671889	794420	689189	798072	94002.2	17763.5	-122531	0.84576	-0.0727529	-2.84164	2.84164
903	903	sp|Q15056|IF4H_HUMAN	N/A	N/A	Eukaryotic translation initiation factor 4H OS=Homo sapiens GN=EIF4H PE=1 SV=5	TRUE	-9.38519	6.592e-08	812999	960504	803079	961489	32109.8	34527	-147505	0.84643	-0.0724092	-7.18098	7.18098
1448	1448	sp|P12270|TPR_HUMAN	N/A	N/A	Nucleoprotein TPR OS=Homo sapiens GN=TPR PE=1 SV=3	TRUE	-1.38483	0.18511	78198	92348.1	83208.5	89285.4	28962.9	10040.1	-14150.1	0.846774	-0.0722322	-0.73257	0.73257
1839	1839	sp|Q9NW64|RBM22_HUMAN	N/A	N/A	Pre-mRNA-splicing factor RBM22 OS=Homo sapiens GN=RBM22 PE=1 SV=1	TRUE	-1.54935	0.14085	21892	25841.1	22372.8	27173.4	6424.93	4146.14	-3949.09	0.847178	-0.0720254	-0.851243	0.851243
824	824	tr|F6WQW2|F6WQW2_HUMAN	N/A	N/A	Ran-specific GTPase-activating protein OS=Homo sapiens GN=RANBP1 PE=1 SV=1	TRUE	-4.0871	0.00086	827059	976204	789492	994447	89792.2	62626.8	-149145	0.847219	-0.0720042	-3.0655	3.0655
2011	2011	sp|P61221|ABCE1_HUMAN	N/A	N/A	ATP-binding cassette sub-family E member 1 OS=Homo sapiens GN=ABCE1 PE=1 SV=1	TRUE	-0.311342	0.75956	19556.9	23076	10452.1	21550.7	22797.6	25100.7	-3519.03	0.847503	-0.071859	-0.119438	0.119438
433	433	tr|E7EUC7|E7EUC7_HUMAN	N/A	N/A	UTP--glucose-1-phosphate uridylyltransferase OS=Homo sapiens GN=UGP2 PE=1 SV=1	TRUE	-2.852	0.01153	578649	682483	571501	709078	37238.6	102678	-103834	0.847858	-0.0716766	-1.93817	1.93817
1936	1936	tr|E9PM90|E9PM90_HUMAN	N/A	N/A	Vacuolar protein sorting-associated protein 28 homolog (Fragment) OS=Homo sapiens GN=VPS28 PE=1 SV=1	TRUE	-1.37463	0.18819	121217	142897	130735	144349	45512.9	12925	-21679.1	0.848288	-0.0714567	-0.725403	0.725403
948	948	tr|E5RI99|E5RI99_HUMAN	N/A	N/A	60S ribosomal protein L30 (Fragment) OS=Homo sapiens GN=RPL30 PE=1 SV=1	TRUE	-8.54776	2.3242e-07	1.11073e+06	1.30908e+06	1.10531e+06	1.2862e+06	48886	49559.6	-198346	0.848485	-0.0713561	-6.63373	6.63373
1674	1674	sp|Q96DI7|SNR40_HUMAN	N/A	N/A	U5 small nuclear ribonucleoprotein 40 kDa protein OS=Homo sapiens GN=SNRNP40 PE=1 SV=1	TRUE	-2.3616	0.03121	160059	188611	158373	201596	14146	33397.8	-28551.9	0.848621	-0.0712865	-1.50571	1.50571
922	922	sp|P62913|RL11_HUMAN	N/A	N/A	60S ribosomal protein L11 OS=Homo sapiens GN=RPL11 PE=1 SV=2	TRUE	-4.73749	0.00022	852283	1.0043e+06	847310	999492	91911.6	28613.7	-152014	0.848636	-0.0712785	-3.65758	3.65758
1914	1914	sp|P51116|FXR2_HUMAN	N/A	N/A	Fragile X mental retardation syndrome-related protein 2 OS=Homo sapiens GN=FXR2 PE=1 SV=2	TRUE	-4.64219	0.00027	24105.5	28399.5	24585	28608.9	1951.73	1972.61	-4293.97	0.848801	-0.0711941	-3.56864	3.56864
1198	1198	sp|P84085|ARF5_HUMAN	N/A	N/A	ADP-ribosylation factor 5 OS=Homo sapiens GN=ARF5 PE=1 SV=2	TRUE	-3.19567	0.00563	527069	620746	515832	621130	45444.6	75289.2	-93677	0.84909	-0.0710465	-2.24949	2.24949
1227	1227	sp|Q96CN7|ISOC1_HUMAN	N/A	N/A	Isochorismatase domain-containing protein 1 OS=Homo sapiens GN=ISOC1 PE=1 SV=3	TRUE	-0.538597	0.59758	53807.1	63355.7	24987.5	47304.4	39363.7	35766.8	-9548.63	0.849285	-0.0709463	-0.223604	0.223604
975	975	sp|O14737|PDCD5_HUMAN	N/A	N/A	Programmed cell death protein 5 OS=Homo sapiens GN=PDCD5 PE=1 SV=3	TRUE	-4.09945	0.00084	468248	550890	453603	556286	47675.1	37210.5	-82641.6	0.849985	-0.0705886	-3.07572	3.07572
272	272	sp|P09211|GSTP1_HUMAN	N/A	N/A	Glutathione S-transferase P OS=Homo sapiens GN=GSTP1 PE=1 SV=2	TRUE	-7.30468	1.767e-06	5.85956e+06	6.89259e+06	5.69009e+06	6.97819e+06	374151	200024	-1.03303e+06	0.850124	-0.0705178	-5.75276	5.75276
453	453	sp|P60842|IF4A1_HUMAN	N/A	N/A	Eukaryotic initiation factor 4A-I OS=Homo sapiens GN=EIF4A1 PE=1 SV=1	TRUE	-4.6052	0.00029	1.76015e+06	2.06917e+06	1.77651e+06	2.0801e+06	174889	99693.4	-309022	0.850655	-0.0702468	-3.5376	3.5376
1525	1525	sp|Q9HAV0|GBB4_HUMAN	N/A	N/A	Guanine nucleotide-binding protein subunit beta-4 OS=Homo sapiens GN=GNB4 PE=1 SV=3	TRUE	-1.01883	0.32345	94421	110895	99358.4	107751	35125.3	33454.7	-16473.6	0.851448	-0.0698419	-0.490193	0.490193
1048	1048	sp|Q9NRX4|PHP14_HUMAN	N/A	N/A	14 kDa phosphohistidine phosphatase OS=Homo sapiens GN=PHPT1 PE=1 SV=1	TRUE	-4.95285	0.00014	594890	698667	579914	700307	51490.5	36055.2	-103777	0.851464	-0.0698336	-3.85387	3.85387
1940	1940	sp|Q6NXT6|TAPT1_HUMAN	N/A	N/A	Transmembrane anterior posterior transformation protein 1 homolog OS=Homo sapiens GN=TAPT1 PE=1 SV=1	TRUE	-0.864069	0.40032	8469.61	9936.42	7939.72	11432.9	3691.51	3508.31	-1466.81	0.85238	-0.0693666	-0.397593	0.397593
1061	1061	sp|P62753|RS6_HUMAN	N/A	N/A	40S ribosomal protein S6 OS=Homo sapiens GN=RPS6 PE=1 SV=1	TRUE	-3.19347	0.00565	777365	911814	762268	964950	77932.8	99393.4	-134449	0.852548	-0.0692811	-2.24795	2.24795
628	628	tr|A6NNK5|A6NNK5_HUMAN	N/A	N/A	Tumor suppressor p53-binding protein 1 OS=Homo sapiens GN=TP53BP1 PE=1 SV=2	TRUE	-1.71683	0.1053	360020	422219	372963	418906	58776.7	91421.3	-62198.1	0.852687	-0.0692102	-0.977572	0.977572
801	801	sp|O60701|UGDH_HUMAN	N/A	N/A	UDP-glucose 6-dehydrogenase OS=Homo sapiens GN=UGDH PE=1 SV=1	TRUE	-7.39957	1.5029e-06	534139	626244	529041	639711	28022.4	24681.7	-92105.4	0.852924	-0.0690896	-5.82307	5.82307
1612	1612	sp|P54886|P5CS_HUMAN	N/A	N/A	Delta-1-pyrroline-5-carboxylate synthase OS=Homo sapiens GN=ALDH18A1 PE=1 SV=2	TRUE	-2.31685	0.0341	87699.7	102798	88313	103376	14123	13519	-15098.5	0.853125	-0.0689874	-1.46725	1.46725
1289	1289	sp|Q9UHD1|CHRD1_HUMAN	N/A	N/A	Cysteine and histidine-rich domain-containing protein 1 OS=Homo sapiens GN=CHORDC1 PE=1 SV=2	TRUE	-1.40867	0.17807	29297.4	34335.3	29880.3	32916.5	7899.21	7260.54	-5037.89	0.853274	-0.0689117	-0.749409	0.749409
693	693	sp|Q9H6K5|PRR36_HUMAN	N/A	N/A	Proline-rich protein 36 OS=Homo sapiens GN=PRR36 PE=1 SV=2	TRUE	-2.85719	0.01141	268713	314915	267245	319463	24783.1	41702.8	-46201.7	0.853288	-0.0689042	-1.94271	1.94271
1370	1370	sp|O60739|EIF1B_HUMAN	N/A	N/A	Eukaryotic translation initiation factor 1b OS=Homo sapiens GN=EIF1B PE=1 SV=2	TRUE	-5.32693	6.8106e-05	247056	289466	249438	294079	15714.8	17985.7	-42409.3	0.853491	-0.068801	-4.16681	4.16681
1558	1558	sp|Q7Z4V5|HDGR2_HUMAN	N/A	N/A	Hepatoma-derived growth factor-related protein 2 OS=Homo sapiens GN=HDGFRP2 PE=1 SV=1	TRUE	-3.30486	0.00447	62660.7	73322	65794.6	75175.3	8377.76	4844.98	-10661.3	0.854596	-0.0682391	-2.34969	2.34969
81	81	sp|P12277|KCRB_HUMAN	N/A	N/A	Creatine kinase B-type OS=Homo sapiens GN=CKB PE=1 SV=1	TRUE	-12.0745	1.8809e-09	1.74904e+07	2.04646e+07	1.75205e+07	2.05413e+07	525058	519987	-2.97422e+06	0.854665	-0.0682039	-8.72563	8.72563
888	888	sp|P36871|PGM1_HUMAN	N/A	N/A	Phosphoglucomutase-1 OS=Homo sapiens GN=PGM1 PE=1 SV=3	TRUE	-3.28609	0.00465	227183	265766	221778	260392	22760.4	26882.6	-38582.7	0.854824	-0.0681231	-2.33255	2.33255
1727	1727	sp|Q9H074|PAIP1_HUMAN	N/A	N/A	Polyadenylate-binding protein-interacting protein 1 OS=Homo sapiens GN=PAIP1 PE=1 SV=1	TRUE	-5.42463	5.6172e-05	132860	155415	135468	156401	9980.3	7481.88	-22554.5	0.854875	-0.0680972	-4.25048	4.25048
1425	1425	tr|G3V279|G3V279_HUMAN	N/A	N/A	Enhancer of rudimentary homolog OS=Homo sapiens GN=ERH PE=1 SV=1	TRUE	-2.38505	0.02979	69531.8	81323.9	68633.3	84016.1	6468.73	13347.6	-11792.1	0.854998	-0.0680347	-1.52593	1.52593
1756	1756	sp|O43768|ENSA_HUMAN	N/A	N/A	Alpha-endosulfine OS=Homo sapiens GN=ENSA PE=1 SV=1	TRUE	-3.36668	0.00393	133774	156456	131574	157930	15351.3	13147.9	-22682.6	0.855023	-0.0680223	-2.40561	2.40561
1563	1563	sp|P23921|RIR1_HUMAN	N/A	N/A	Ribonucleoside-diphosphate reductase large subunit OS=Homo sapiens GN=RRM1 PE=1 SV=1	TRUE	-4.88439	0.00017	133292	155891	136928	154730	10195.2	9419.06	-22598.8	0.855034	-0.0680166	-3.76955	3.76955
1929	1929	sp|Q6IQ22|RAB12_HUMAN	N/A	N/A	Ras-related protein Rab-12 OS=Homo sapiens GN=RAB12 PE=1 SV=3	TRUE	-1.56825	0.13639	135355	158299	144332	155601	36010.2	25093.3	-22944	0.855059	-0.0680038	-0.865217	0.865217
545	545	sp|P25398|RS12_HUMAN	N/A	N/A	40S ribosomal protein S12 OS=Homo sapiens GN=RPS12 PE=1 SV=3	TRUE	-3.39023	0.00374	834848	975926	814332	1.04138e+06	40778.2	117992	-141078	0.855442	-0.0678096	-2.42713	2.42713
1278	1278	tr|A0A087WTB8|A0A087WTB8_HUMAN	N/A	N/A	Ubiquitin carboxyl-terminal hydrolase OS=Homo sapiens GN=UCHL3 PE=1 SV=1	TRUE	-4.67377	0.00025	115002	134389	115205	131238	7351.23	10040.9	-19387.2	0.855738	-0.0676592	-3.60206	3.60206
657	657	sp|P26368|U2AF2_HUMAN	N/A	N/A	Splicing factor U2AF 65 kDa subunit OS=Homo sapiens GN=U2AF2 PE=1 SV=4	TRUE	-4.21733	0.00065	708454	827119	730950	843555	76113.3	36499.3	-118665	0.856533	-0.0672561	-3.18709	3.18709
1681	1681	tr|E7EWR4|E7EWR4_HUMAN	N/A	N/A	Cleavage stimulation factor subunit 2 OS=Homo sapiens GN=CSTF2 PE=1 SV=1	TRUE	-0.668727	0.5132	11401.8	13304	10206.3	11477.5	5914.02	6151.29	-1902.11	0.857027	-0.0670055	-0.289713	0.289713
725	725	tr|A0A087X082|A0A087X082_HUMAN	N/A	N/A	Caprin-1 OS=Homo sapiens GN=CAPRIN1 PE=1 SV=1	TRUE	-4.8602	0.00017	358470	418076	354004	412102	30524.7	20540.3	-59605.7	0.857428	-0.0668021	-3.76955	3.76955
327	327	sp|P05388|RLA0_HUMAN	N/A	N/A	60S acidic ribosomal protein P0 OS=Homo sapiens GN=RPLP0 PE=1 SV=1	TRUE	-10.1352	2.2778e-08	1.87389e+06	2.18492e+06	1.88293e+06	2.17127e+06	58805.3	70838.1	-311036	0.857644	-0.0666928	-7.64248	7.64248
1233	1233	tr|A0A087WZZ5|A0A087WZZ5_HUMAN	N/A	N/A	Splicing factor 3B subunit 2 OS=Homo sapiens GN=SF3B2 PE=1 SV=1	TRUE	-2.41208	0.02823	287751	335301	275107	338346	37088.8	46064.7	-47550.1	0.858187	-0.0664181	-1.54929	1.54929
321	321	sp|P54136|SYRC_HUMAN	N/A	N/A	Arginine--tRNA ligase, cytoplasmic OS=Homo sapiens GN=RARS PE=1 SV=2	TRUE	-1.4301	0.17193	438744	511182	444161	463643	39630.3	146698	-72437.8	0.858293	-0.0663642	-0.764648	0.764648
777	777	tr|E7EQ72|E7EQ72_HUMAN	N/A	N/A	Transmembrane emp24 domain-containing protein 2 (Fragment) OS=Homo sapiens GN=TMED2 PE=1 SV=2	TRUE	-1.57866	0.13398	596442	694847	614603	757553	103487	155760	-98405.9	0.858378	-0.0663216	-0.87296	0.87296
2069	2069	sp|P08579|RU2B_HUMAN	N/A	N/A	U2 small nuclear ribonucleoprotein B'' OS=Homo sapiens GN=SNRPB2 PE=1 SV=1	TRUE	-1.13236	0.27417	79566.7	92661.9	83187.3	94923.6	18229.9	29518.1	-13095.2	0.858678	-0.0661698	-0.56198	0.56198
637	637	sp|P15170|ERF3A_HUMAN	N/A	N/A	Eukaryotic peptide chain release factor GTP-binding subunit ERF3A OS=Homo sapiens GN=GSPT1 PE=1 SV=1	TRUE	-2.16091	0.04621	488728	568815	486447	532973	48823.3	99892.1	-80087.2	0.859203	-0.065904	-1.33526	1.33526
1675	1675	tr|H7C2R9|H7C2R9_HUMAN	N/A	N/A	Uncharacterized protein C7orf50 (Fragment) OS=Homo sapiens GN=C7orf50 PE=1 SV=1	TRUE	-0.892578	0.38531	124016	144335	107868	126849	48078.5	48502	-20319.1	0.859223	-0.0658941	-0.41419	0.41419
1168	1168	sp|Q12904|AIMP1_HUMAN	N/A	N/A	Aminoacyl tRNA synthase complex-interacting multifunctional protein 1 OS=Homo sapiens GN=AIMP1 PE=1 SV=2	TRUE	-1.71055	0.10648	219582	255481	222759	261915	43006.6	45982.9	-35898.9	0.859485	-0.0657617	-0.972732	0.972732
956	956	tr|K7EQ55|K7EQ55_HUMAN	N/A	N/A	DAZ-associated protein 1 OS=Homo sapiens GN=DAZAP1 PE=1 SV=2	TRUE	-5.3762	6.1792e-05	276007	321029	275537	321329	19061.3	16365.8	-45022.3	0.859756	-0.0656246	-4.20907	4.20907
181	181	sp|P63244|GBLP_HUMAN	N/A	N/A	Guanine nucleotide-binding protein subunit beta-2-like 1 OS=Homo sapiens GN=GNB2L1 PE=1 SV=3	TRUE	-4.99644	0.00013	1.47759e+06	1.71837e+06	1.48359e+06	1.75529e+06	47252.6	136629	-240778	0.85988	-0.0655622	-3.88606	3.88606
1712	1712	sp|Q13347|EIF3I_HUMAN	N/A	N/A	Eukaryotic translation initiation factor 3 subunit I OS=Homo sapiens GN=EIF3I PE=1 SV=1	TRUE	-3.03846	0.00783	71944.3	83655.5	73842.9	85826.9	7383.42	8898.67	-11711.1	0.860007	-0.0654978	-2.10624	2.10624
1213	1213	sp|Q15424|SAFB1_HUMAN	N/A	N/A	Scaffold attachment factor B1 OS=Homo sapiens GN=SAFB PE=1 SV=4	TRUE	-5.11843	0.0001	244153	283874	238055	285691	18554.6	14061.7	-39720.7	0.860076	-0.0654632	-4	4
305	305	tr|E9PF82|E9PF82_HUMAN	N/A	N/A	Calcium/calmodulin-dependent protein kinase type II subunit delta OS=Homo sapiens GN=CAMK2D PE=1 SV=1	TRUE	-1.91418	0.07366	261658	304030	265041	291505	41415.7	51910.9	-42372.1	0.860632	-0.0651827	-1.13277	1.13277
1439	1439	sp|Q92974|ARHG2_HUMAN	N/A	N/A	Rho guanine nucleotide exchange factor 2 OS=Homo sapiens GN=ARHGEF2 PE=1 SV=4	TRUE	-0.647858	0.52627	23297.5	27064.4	25542	33278.6	9703.57	14494.8	-3766.87	0.860818	-0.0650887	-0.278791	0.278791
1175	1175	sp|P04271|S100B_HUMAN	N/A	N/A	Protein S100-B OS=Homo sapiens GN=S100B PE=1 SV=2	TRUE	-0.646526	0.5271	141126	163843	177018	134745	86295.4	60535.7	-22717	0.861349	-0.0648206	-0.278107	0.278107
502	502	sp|P07737|PROF1_HUMAN	N/A	N/A	Profilin-1 OS=Homo sapiens GN=PFN1 PE=1 SV=2	TRUE	-6.88389	3.6757e-06	5.4083e+06	6.27123e+06	5.41039e+06	6.26331e+06	295104	233104	-862926	0.862399	-0.0642916	-5.43466	5.43466
1736	1736	sp|Q9H0D6|XRN2_HUMAN	N/A	N/A	5'-3' exoribonuclease 2 OS=Homo sapiens GN=XRN2 PE=1 SV=1	TRUE	-0.456237	0.65435	3954.6	4585.08	4069.87	4292.11	3004.72	2856.31	-630.474	0.862494	-0.0642438	-0.18419	0.18419
2079	2079	sp|Q7Z6Z7|HUWE1_HUMAN	N/A	N/A	E3 ubiquitin-protein ligase HUWE1 OS=Homo sapiens GN=HUWE1 PE=1 SV=3	TRUE	-0.703629	0.49178	107468	124538	120056	131719	52247.3	50666.8	-17070	0.862933	-0.0640229	-0.308229	0.308229
1007	1007	sp|P07099|HYEP_HUMAN	N/A	N/A	Epoxide hydrolase 1 OS=Homo sapiens GN=EPHX1 PE=1 SV=1	TRUE	-2.48934	0.02419	452389	523831	474398	543558	67696.8	53196.7	-71441.8	0.863617	-0.063679	-1.61636	1.61636
862	862	sp|Q92769|HDAC2_HUMAN	N/A	N/A	Histone deacetylase 2 OS=Homo sapiens GN=HDAC2 PE=1 SV=2	TRUE	-4.49866	0.00036	487798	564785	477563	558246	34113	38368.3	-76987.5	0.863687	-0.0636435	-3.4437	3.4437
1634	1634	sp|Q9NVJ2|ARL8B_HUMAN	N/A	N/A	ADP-ribosylation factor-like protein 8B OS=Homo sapiens GN=ARL8B PE=1 SV=1	TRUE	-3.85941	0.00139	76327	88365.4	77154.8	87388.7	6348.35	6874.89	-12038.3	0.863766	-0.0636038	-2.85699	2.85699
1815	1815	sp|Q9UQ16|DYN3_HUMAN	N/A	N/A	Dynamin-3 OS=Homo sapiens GN=DNM3 PE=1 SV=4	TRUE	-0.504369	0.62088	36222.2	41934.1	39190.5	28755.7	18906.3	28228.2	-5711.93	0.863788	-0.0635928	-0.206992	0.206992
126	126	sp|Q14974|IMB1_HUMAN	N/A	N/A	Importin subunit beta-1 OS=Homo sapiens GN=KPNB1 PE=1 SV=2	TRUE	-3.65375	0.00214	857158	991917	858014	945134	48270.1	99563.4	-134759	0.864143	-0.0634146	-2.66959	2.66959
115	115	sp|P26232|CTNA2_HUMAN	N/A	N/A	Catenin alpha-2 OS=Homo sapiens GN=CTNNA2 PE=1 SV=5	TRUE	-2.96978	0.00903	667180	771872	652390	756780	90472	54767.7	-104692	0.864365	-0.0633026	-2.04431	2.04431
583	583	tr|D6RD18|D6RD18_HUMAN	N/A	N/A	Heterogeneous nuclear ribonucleoprotein A/B OS=Homo sapiens GN=HNRNPAB PE=1 SV=1	TRUE	-7.79034	7.813e-07	1.80421e+06	2.08692e+06	1.81497e+06	2.09138e+06	84799.5	68278.9	-282715	0.86453	-0.0632198	-6.10718	6.10718
1597	1597	sp|P48739|PIPNB_HUMAN	N/A	N/A	Phosphatidylinositol transfer protein beta isoform OS=Homo sapiens GN=PITPNB PE=1 SV=2	TRUE	-3.3908	0.00373	63255.3	73153.4	60592.2	73481.2	6856.87	5447.49	-9898.17	0.864693	-0.063138	-2.42829	2.42829
1389	1389	sp|P23434|GCSH_HUMAN	N/A	N/A	Glycine cleavage system H protein, mitochondrial OS=Homo sapiens GN=GCSH PE=1 SV=2	TRUE	-1.28545	0.21693	176309	203869	182488	201961	62567	14918.8	-27560.4	0.864813	-0.0630777	-0.66368	0.66368
486	486	tr|Q5QPL9|Q5QPL9_HUMAN	N/A	N/A	RNA-binding protein Raly (Fragment) OS=Homo sapiens GN=RALY PE=1 SV=1	TRUE	-2.09203	0.05274	1.48466e+06	1.71658e+06	1.53102e+06	1.70743e+06	215794	253056	-231917	0.864896	-0.0630362	-1.27786	1.27786
830	830	tr|E9PES6|E9PES6_HUMAN	N/A	N/A	High mobility group protein B3 (Fragment) OS=Homo sapiens GN=HMGB3 PE=1 SV=1	TRUE	-2.1676	0.04562	1.40156e+06	1.62003e+06	1.45541e+06	1.72651e+06	208259	219224	-218476	0.865141	-0.0629131	-1.34084	1.34084
1813	1813	sp|P68133|ACTS_HUMAN	N/A	N/A	Actin, alpha skeletal muscle OS=Homo sapiens GN=ACTA1 PE=1 SV=1	TRUE	-2.83609	0.01192	83382.6	96340.4	78571.6	95004.7	11308.5	7745.33	-12957.8	0.8655	-0.0627328	-1.92372	1.92372
765	765	sp|Q8TBC4|UBA3_HUMAN	N/A	N/A	NEDD8-activating enzyme E1 catalytic subunit OS=Homo sapiens GN=UBA3 PE=1 SV=2	TRUE	-1.46087	0.16341	189371	218762	197066	202209	35991	48452.3	-29391.3	0.865647	-0.0626591	-0.786721	0.786721
1399	1399	sp|Q9ULP9|TBC24_HUMAN	N/A	N/A	TBC1 domain family member 24 OS=Homo sapiens GN=TBC1D24 PE=1 SV=2	TRUE	-2.22514	0.0408	115248	133097	125820	132855	22864.4	7503.62	-17848.7	0.865897	-0.0625339	-1.38934	1.38934
1127	1127	sp|P61020|RAB5B_HUMAN	N/A	N/A	Ras-related protein Rab-5B OS=Homo sapiens GN=RAB5B PE=1 SV=1	TRUE	-3.52464	0.00281	255508	294887	269300	292845	30035.9	14874.9	-39379	0.866461	-0.0622511	-2.55129	2.55129
159	159	sp|Q15233|NONO_HUMAN	N/A	N/A	Non-POU domain-containing octamer-binding protein OS=Homo sapiens GN=NONO PE=1 SV=4	TRUE	-3.40164	0.00365	2.45904e+06	2.83792e+06	2.56921e+06	2.8035e+06	310142	124357	-378880	0.866494	-0.0622347	-2.43771	2.43771
429	429	sp|P39656|OST48_HUMAN	N/A	N/A	Dolichyl-diphosphooligosaccharide--protein glycosyltransferase 48 kDa subunit OS=Homo sapiens GN=DDOST PE=1 SV=4	TRUE	-6.98425	3.0798e-06	1.75113e+06	2.02002e+06	1.71256e+06	2.04109e+06	94388.2	66563.1	-268889	0.866888	-0.0620371	-5.51148	5.51148
1912	1912	sp|Q9UHA4|LTOR3_HUMAN	N/A	N/A	Ragulator complex protein LAMTOR3 OS=Homo sapiens GN=LAMTOR3 PE=1 SV=1	TRUE	-2.72086	0.01511	194581	224412	190224	236470	23201.4	23314.5	-29831.3	0.867069	-0.0619463	-1.82074	1.82074
365	365	sp|O75533|SF3B1_HUMAN	N/A	N/A	Splicing factor 3B subunit 1 OS=Homo sapiens GN=SF3B1 PE=1 SV=3	TRUE	-4.26563	0.00059	308324	355542	312461	345626	19320	27009.5	-47217.8	0.867195	-0.0618834	-3.22915	3.22915
876	876	sp|O75368|SH3L1_HUMAN	N/A	N/A	SH3 domain-binding glutamic acid-rich-like protein OS=Homo sapiens GN=SH3BGRL PE=1 SV=1	TRUE	-7.93012	6.2128e-07	1.29081e+06	1.48831e+06	1.27007e+06	1.49452e+06	52015.3	53636.3	-197502	0.867298	-0.0618317	-6.20671	6.20671
1572	1572	sp|P20042|IF2B_HUMAN	N/A	N/A	Eukaryotic translation initiation factor 2 subunit 2 OS=Homo sapiens GN=EIF2S2 PE=1 SV=2	TRUE	-5.26535	7.6947e-05	143435	165373	144711	163992	9950.9	7563.76	-21937.6	0.867345	-0.0618083	-4.11381	4.11381
969	969	sp|P62328|TYB4_HUMAN	N/A	N/A	Thymosin beta-4 OS=Homo sapiens GN=TMSB4X PE=1 SV=2	TRUE	-4.39826	0.00045	6.42282e+06	7.3991e+06	6.45204e+06	7.17797e+06	334780	575635	-976280	0.868054	-0.0614531	-3.34679	3.34679
874	874	sp|O75781|PALM_HUMAN	N/A	N/A	Paralemmin-1 OS=Homo sapiens GN=PALM PE=1 SV=2	TRUE	-2.8014	0.0128	618086	711686	650252	713847	89089.1	45938.2	-93600.1	0.868481	-0.0612396	-1.89279	1.89279
147	147	sp|P04843|RPN1_HUMAN	N/A	N/A	Dolichyl-diphosphooligosaccharide--protein glycosyltransferase subunit 1 OS=Homo sapiens GN=RPN1 PE=1 SV=1	TRUE	-9.77288	3.7778e-08	1.90383e+06	2.19204e+06	1.88861e+06	2.1841e+06	67259.1	57475.6	-288208	0.868521	-0.0612198	-7.42276	7.42276
1267	1267	sp|O76003|GLRX3_HUMAN	N/A	N/A	Glutaredoxin-3 OS=Homo sapiens GN=GLRX3 PE=1 SV=2	TRUE	-2.05333	0.05676	42343.6	48752.5	40658.2	47297	7797.8	5183.95	-6408.92	0.868542	-0.0612092	-1.24596	1.24596
550	550	sp|P50502|F10A1_HUMAN	N/A	N/A	Hsc70-interacting protein OS=Homo sapiens GN=ST13 PE=1 SV=2	TRUE	-11.7208	2.8915e-09	2.03948e+06	2.34766e+06	2.02179e+06	2.34477e+06	52831.6	58574.2	-308181	0.868729	-0.0611157	-8.53888	8.53888
401	401	tr|A0A087WUK2|A0A087WUK2_HUMAN	N/A	N/A	Heterogeneous nuclear ribonucleoprotein D-like OS=Homo sapiens GN=HNRNPDL PE=1 SV=1	TRUE	-14.3697	1.452e-10	2.10574e+06	2.42309e+06	2.09669e+06	2.42666e+06	49817.8	43676.2	-317343	0.869033	-0.0609635	-9.83803	9.83803
1489	1489	sp|Q96HU8|DIRA2_HUMAN	N/A	N/A	GTP-binding protein Di-Ras2 OS=Homo sapiens GN=DIRAS2 PE=1 SV=1	TRUE	-3.37364	0.00387	99579	114567	99542.4	114717	10526.6	8174.38	-14987.7	0.869179	-0.0608906	-2.41229	2.41229
1407	1407	sp|Q8N257|H2B3B_HUMAN	N/A	N/A	Histone H2B type 3-B OS=Homo sapiens GN=HIST3H2BB PE=1 SV=3	TRUE	-4.75851	0.00021	3.08277e+06	3.54579e+06	3.19027e+06	3.52015e+06	238165	168782	-463015	0.869418	-0.0607712	-3.67778	3.67778
1719	1719	sp|P32322|P5CR1_HUMAN	N/A	N/A	Pyrroline-5-carboxylate reductase 1, mitochondrial OS=Homo sapiens GN=PYCR1 PE=1 SV=2	TRUE	-0.447449	0.66055	16609.7	19096.6	16195	18287.8	9844.54	13457.5	-2486.9	0.869772	-0.0605944	-0.180094	0.180094
199	199	sp|P23396|RS3_HUMAN	N/A	N/A	40S ribosomal protein S3 OS=Homo sapiens GN=RPS3 PE=1 SV=2	TRUE	-14.1697	1.7891e-10	3.06215e+06	3.52024e+06	3.04809e+06	3.51806e+06	75160.5	61295.7	-458088	0.86987	-0.0605457	-9.74737	9.74737
160	160	sp|P06733|ENOA_HUMAN	N/A	N/A	Alpha-enolase OS=Homo sapiens GN=ENO1 PE=1 SV=2	TRUE	-5.41481	5.7267e-05	5.27633e+06	6.06476e+06	5.27807e+06	6.02752e+06	110379	422647	-788437	0.869997	-0.0604822	-4.2421	4.2421
512	512	tr|G5E9A6|G5E9A6_HUMAN	N/A	N/A	Ubiquitin carboxyl-terminal hydrolase 11 OS=Homo sapiens GN=USP11 PE=1 SV=1	TRUE	-2.01461	0.06107	814752	936232	849303	865286	106976	145879	-121480	0.870246	-0.0603581	-1.21417	1.21417
88	88	sp|P62258|1433E_HUMAN	N/A	N/A	14-3-3 protein epsilon OS=Homo sapiens GN=YWHAE PE=1 SV=1	TRUE	-2.16557	0.0458	7.63047e+06	8.76773e+06	7.70814e+06	9.37654e+06	1.11947e+06	1.10854e+06	-1.13725e+06	0.870291	-0.0603355	-1.33913	1.33913
1115	1115	sp|O95671|ASML_HUMAN	N/A	N/A	N-acetylserotonin O-methyltransferase-like protein OS=Homo sapiens GN=ASMTL PE=1 SV=3	TRUE	-2.64603	0.01761	73575.3	84526.1	78366	86226.1	9856.1	7550.4	-10950.8	0.870445	-0.0602589	-1.75424	1.75424
1671	1671	sp|P51151|RAB9A_HUMAN	N/A	N/A	Ras-related protein Rab-9A OS=Homo sapiens GN=RAB9A PE=1 SV=1	TRUE	-6.28254	1.0918e-05	306724	352263	312375	354432	18338	11686.3	-45538.2	0.870727	-0.0601182	-4.96186	4.96186
1916	1916	sp|Q9Y5X3|SNX5_HUMAN	N/A	N/A	Sorting nexin-5 OS=Homo sapiens GN=SNX5 PE=1 SV=1	TRUE	-1.04081	0.31344	75192.5	86355.6	86602.6	90683.6	29026.7	13883.9	-11163.1	0.870731	-0.0601161	-0.503846	0.503846
791	791	tr|V9GYD9|V9GYD9_HUMAN	N/A	N/A	CUGBP Elav-like family member 2 OS=Homo sapiens GN=CELF2 PE=1 SV=1	TRUE	-4.21943	0.00065	564214	647646	557220	637072	38823.4	44850.5	-83431.7	0.871177	-0.0598936	-3.18709	3.18709
1265	1265	tr|G8JLG1|G8JLG1_HUMAN	N/A	N/A	Structural maintenance of chromosomes protein OS=Homo sapiens GN=SMC1A PE=1 SV=2	TRUE	-1.07848	0.29681	181115	207857	200309	220869	51553.4	53623.2	-26741.2	0.871348	-0.0598084	-0.527521	0.527521
1009	1009	sp|P46108|CRK_HUMAN	N/A	N/A	Adapter molecule crk OS=Homo sapiens GN=CRK PE=1 SV=2	TRUE	-3.43674	0.00339	354715	407002	354546	407065	29504.7	34823.2	-52286.4	0.871533	-0.0597163	-2.4698	2.4698
1192	1192	tr|G3V1D3|G3V1D3_HUMAN	N/A	N/A	Dipeptidyl peptidase 3 OS=Homo sapiens GN=DPP3 PE=1 SV=1	TRUE	-1.00896	0.32801	190288	218261	214031	230152	76846.8	31816.3	-27972.6	0.871839	-0.0595638	-0.484113	0.484113
2054	2054	tr|F8WE91|F8WE91_HUMAN	N/A	N/A	DNA (cytosine-5)-methyltransferase 3A OS=Homo sapiens GN=DNMT3A PE=1 SV=1	TRUE	-0.445246	0.66211	75691.4	86809.7	36342	111655	62491.7	41313.1	-11118.3	0.871924	-0.0595216	-0.17907	0.17907
198	198	sp|P62195|PRS8_HUMAN	N/A	N/A	26S protease regulatory subunit 8 OS=Homo sapiens GN=PSMC5 PE=1 SV=1	TRUE	-6.37496	9.206e-06	618956	709844	620846	706431	32545.4	27751.4	-90887.5	0.871961	-0.0595028	-5.03593	5.03593
505	505	tr|G3V5Z7|G3V5Z7_HUMAN	N/A	N/A	Proteasome subunit alpha type OS=Homo sapiens GN=PSMA6 PE=1 SV=1	TRUE	-6.21898	1.2285e-05	1.10158e+06	1.26317e+06	1.09749e+06	1.26471e+06	65589.3	42116	-161583	0.872081	-0.0594434	-4.91062	4.91062
1294	1294	sp|Q96PU5|NED4L_HUMAN	N/A	N/A	E3 ubiquitin-protein ligase NEDD4-like OS=Homo sapiens GN=NEDD4L PE=1 SV=2	TRUE	-1.82611	0.08655	201285	230723	202742	225391	23770.3	42117.9	-29438.4	0.872408	-0.0592803	-1.06273	1.06273
1077	1077	sp|Q9Y696|CLIC4_HUMAN	N/A	N/A	Chloride intracellular channel protein 4 OS=Homo sapiens GN=CLIC4 PE=1 SV=4	TRUE	-0.628271	0.53869	113780	130393	86192.5	86319.7	51875.7	60014.9	-16613.1	0.872592	-0.0591888	-0.268661	0.268661
300	300	tr|E9PEB5|E9PEB5_HUMAN	N/A	N/A	Far upstream element-binding protein 1 OS=Homo sapiens GN=FUBP1 PE=1 SV=1	TRUE	-12.2441	1.5359e-09	1.32336e+06	1.51623e+06	1.33462e+06	1.52847e+06	38129.7	27915.5	-192871	0.872796	-0.0590873	-8.81364	8.81364
1031	1031	sp|P21397|AOFA_HUMAN	N/A	N/A	Amine oxidase [flavin-containing] A OS=Homo sapiens GN=MAOA PE=1 SV=1	TRUE	-0.358349	0.72477	9285.18	10638.3	5047.01	10865.1	9301.2	6466.11	-1353.12	0.872806	-0.059082	-0.1398	0.1398
608	608	sp|P51665|PSMD7_HUMAN	N/A	N/A	26S proteasome non-ATPase regulatory subunit 7 OS=Homo sapiens GN=PSMD7 PE=1 SV=2	TRUE	-3.02384	0.00807	448512	513733	439426	501580	43427.8	47968.6	-65220.9	0.873045	-0.0589633	-2.09313	2.09313
8	8	tr|A0A0D9SF54|A0A0D9SF54_HUMAN	N/A	N/A	Spectrin alpha chain, non-erythrocytic 1 OS=Homo sapiens GN=SPTAN1 PE=1 SV=1	TRUE	-5.82511	2.5831e-05	641300	734277	630158	735117	25352.3	40622.2	-92977	0.873376	-0.0587987	-4.58786	4.58786
878	878	sp|P49720|PSB3_HUMAN	N/A	N/A	Proteasome subunit beta type-3 OS=Homo sapiens GN=PSMB3 PE=1 SV=2	TRUE	-5.95298	2.0246e-05	453595	519151	446684	516400	29906	14038.4	-65556.3	0.873724	-0.0586257	-4.69366	4.69366
69	69	sp|P11021|GRP78_HUMAN	N/A	N/A	78 kDa glucose-regulated protein OS=Homo sapiens GN=HSPA5 PE=1 SV=2	TRUE	-6.92354	3.4271e-06	4.0981e+06	4.69006e+06	4.09544e+06	4.69022e+06	189118	173281	-591961	0.873784	-0.0585959	-5.46507	5.46507
385	385	sp|P61224|RAP1B_HUMAN	N/A	N/A	Ras-related protein Rap-1b OS=Homo sapiens GN=RAP1B PE=1 SV=1	TRUE	-5.01804	0.00013	838562	959677	839448	974004	29441.3	66152.3	-121115	0.873796	-0.0585901	-3.88606	3.88606
1752	1752	tr|Q5TH30|Q5TH30_HUMAN	N/A	N/A	NDRG family member 3, isoform CRA_c OS=Homo sapiens GN=NDRG3 PE=1 SV=1	TRUE	-0.695574	0.49668	154109	176368	182051	185923	79992.8	53075.4	-22258.2	0.873797	-0.0585896	-0.303923	0.303923
2004	2004	tr|I3L0A0|I3L0A0_HUMAN	N/A	N/A	HCG2044781 OS=Homo sapiens GN=TMEM189-UBE2V1 PE=4 SV=1	TRUE	-0.623523	0.54173	53091.2	60757.5	52845.8	62934.9	19330	31415.1	-7666.36	0.87382	-0.0585778	-0.266217	0.266217
20	20	sp|P14618|KPYM_HUMAN	N/A	N/A	Pyruvate kinase PKM OS=Homo sapiens GN=PKM PE=1 SV=4	TRUE	-6.58133	6.3174e-06	9.00532e+06	1.03054e+07	9.1164e+06	1.04208e+07	430456	407300	-1.30005e+06	0.873847	-0.0585645	-5.19946	5.19946
1011	1011	sp|O15371|EIF3D_HUMAN	N/A	N/A	Eukaryotic translation initiation factor 3 subunit D OS=Homo sapiens GN=EIF3D PE=1 SV=1	TRUE	-1.9326	0.07119	153373	175446	161021	184328	20731.8	27281	-22073.3	0.874188	-0.0583952	-1.14758	1.14758
402	402	sp|O75475|PSIP1_HUMAN	N/A	N/A	PC4 and SFRS1-interacting protein OS=Homo sapiens GN=PSIP1 PE=1 SV=1	TRUE	-2.82783	0.01212	823526	941990	858544	953331	86567.9	91107.5	-118464	0.874241	-0.0583689	-1.9165	1.9165
349	349	sp|Q5SW79|CE170_HUMAN	N/A	N/A	Centrosomal protein of 170 kDa OS=Homo sapiens GN=CEP170 PE=1 SV=1	TRUE	-1.64906	0.11863	354489	405456	355906	375535	43504.7	81878.3	-50966.2	0.874299	-0.0583401	-0.925805	0.925805
632	632	sp|P60880|SNP25_HUMAN	N/A	N/A	Synaptosomal-associated protein 25 OS=Homo sapiens GN=SNAP25 PE=1 SV=1	TRUE	-4.76866	0.00021	843291	964357	837959	990101	25637.3	71718.8	-121066	0.87446	-0.0582602	-3.67778	3.67778
211	211	sp|P51659|DHB4_HUMAN	N/A	N/A	Peroxisomal multifunctional enzyme type 2 OS=Homo sapiens GN=HSD17B4 PE=1 SV=3	TRUE	-2.88807	0.0107	1.19409e+06	1.3646e+06	1.18451e+06	1.39066e+06	154426	86729.5	-170506	0.87505	-0.0579671	-1.97062	1.97062
26	26	sp|P68104|EF1A1_HUMAN	N/A	N/A	Elongation factor 1-alpha 1 OS=Homo sapiens GN=EEF1A1 PE=1 SV=1	TRUE	-5.47232	5.1153e-05	6.83564e+06	7.80858e+06	6.86394e+06	7.88146e+06	487409	216622	-972940	0.875401	-0.0577929	-4.29113	4.29113
308	308	tr|J3KTA4|J3KTA4_HUMAN	N/A	N/A	Probable ATP-dependent RNA helicase DDX5 OS=Homo sapiens GN=DDX5 PE=1 SV=1	TRUE	-6.81182	4.1771e-06	1.48482e+06	1.69558e+06	1.49641e+06	1.67806e+06	60086.1	70749.8	-210762	0.8757	-0.0576448	-5.37913	5.37913
1896	1896	tr|M0R192|M0R192_HUMAN	N/A	N/A	Flavin reductase (NADPH) OS=Homo sapiens GN=BLVRB PE=1 SV=1	TRUE	-2.4395	0.02673	136299	155600	140653	157347	21883.3	9191.08	-19300.5	0.87596	-0.0575156	-1.573	1.573
1212	1212	sp|P25788|PSA3_HUMAN	N/A	N/A	Proteasome subunit alpha type-3 OS=Homo sapiens GN=PSMA3 PE=1 SV=2	TRUE	-5.13325	0.0001	893960	1.02046e+06	881960	1.03538e+06	67199.4	30815.4	-126497	0.876039	-0.0574766	-4	4
1336	1336	sp|Q9UEW8|STK39_HUMAN	N/A	N/A	STE20/SPS1-related proline-alanine-rich protein kinase OS=Homo sapiens GN=STK39 PE=1 SV=3	TRUE	-0.679167	0.50674	16057.4	18321.9	16518.6	16746.9	6293.51	7774.51	-2264.47	0.876406	-0.0572947	-0.295215	0.295215
351	351	sp|O14936|CSKP_HUMAN	N/A	N/A	Peripheral plasma membrane protein CASK OS=Homo sapiens GN=CASK PE=1 SV=3	TRUE	-5.68645	3.3722e-05	439203	500848	439518	499089	21057.6	24784	-61644.6	0.876919	-0.0570403	-4.47209	4.47209
410	410	sp|P78347|GTF2I_HUMAN	N/A	N/A	General transcription factor II-I OS=Homo sapiens GN=GTF2I PE=1 SV=2	TRUE	-3.22735	0.00527	393762	449020	389949	471116	31085	40891.9	-55258.2	0.876936	-0.0570321	-2.27819	2.27819
947	947	tr|E9PR17|E9PR17_HUMAN	N/A	N/A	CD59 glycoprotein OS=Homo sapiens GN=CD59 PE=1 SV=1	TRUE	-2.15768	0.0465	406124	462864	420332	485150	48429.2	62275.5	-56739.8	0.877416	-0.0567945	-1.33255	1.33255
382	382	sp|P63000|RAC1_HUMAN	N/A	N/A	Ras-related C3 botulinum toxin substrate 1 OS=Homo sapiens GN=RAC1 PE=1 SV=1	TRUE	-5.5109	4.7433e-05	1.09004e+06	1.2423e+06	1.08432e+06	1.22645e+06	60229.1	56942.1	-152257	0.877439	-0.0567829	-4.32392	4.32392
745	745	sp|Q99961|SH3G1_HUMAN	N/A	N/A	Endophilin-A2 OS=Homo sapiens GN=SH3GL1 PE=1 SV=1	TRUE	-1.77304	0.09526	467535	532740	494307	539399	100897	44633.1	-65205.7	0.877603	-0.0567018	-1.02109	1.02109
1064	1064	sp|P22676|CALB2_HUMAN	N/A	N/A	Calretinin OS=Homo sapiens GN=CALB2 PE=2 SV=2	TRUE	-1.08865	0.29243	111494	127030	116785	127342	39828.3	15698.6	-15535.3	0.877704	-0.0566521	-0.533978	0.533978
117	117	sp|Q07065|CKAP4_HUMAN	N/A	N/A	Cytoskeleton-associated protein 4 OS=Homo sapiens GN=CKAP4 PE=1 SV=2	TRUE	-7.17187	2.2208e-06	710758	809629	721497	808806	29072.1	29415.6	-98870.9	0.877881	-0.0565642	-5.65349	5.65349
1003	1003	sp|Q9BVK6|TMED9_HUMAN	N/A	N/A	Transmembrane emp24 domain-containing protein 9 OS=Homo sapiens GN=TMED9 PE=1 SV=2	TRUE	-5.50125	4.8337e-05	792805	902907	783006	895414	38421.8	46138.7	-110102	0.878059	-0.0564764	-4.31572	4.31572
1246	1246	sp|Q99805|TM9S2_HUMAN	N/A	N/A	Transmembrane 9 superfamily member 2 OS=Homo sapiens GN=TM9SF2 PE=1 SV=1	TRUE	-0.668708	0.51321	60599.2	69007.1	65288.4	52661.4	20087.7	31926.1	-8407.86	0.878159	-0.0564266	-0.289705	0.289705
1190	1190	tr|A0A0C4DGH2|A0A0C4DGH2_HUMAN	N/A	N/A	Ras-related protein R-Ras2 OS=Homo sapiens GN=RRAS2 PE=1 SV=1	TRUE	-0.798396	0.43633	300178	341618	309876	323299	115485	104451	-41440.3	0.878694	-0.0561623	-0.360185	0.360185
1524	1524	sp|O94903|PROSC_HUMAN	N/A	N/A	Proline synthase co-transcribed bacterial homolog protein OS=Homo sapiens GN=PROSC PE=1 SV=1	TRUE	-3.0455	0.00771	73873.8	84053.4	70647.4	84685.6	8938.81	4544	-10179.5	0.878892	-0.0560646	-2.11295	2.11295
617	617	tr|H7C3G9|H7C3G9_HUMAN	N/A	N/A	N-acetyl-D-glucosamine kinase OS=Homo sapiens GN=NAGK PE=1 SV=2	TRUE	-1.09852	0.28823	576585	655875	588183	643461	207452	62062.8	-79290	0.879108	-0.0559577	-0.540261	0.540261
379	379	sp|O95336|6PGL_HUMAN	N/A	N/A	6-phosphogluconolactonase OS=Homo sapiens GN=PGLS PE=1 SV=2	TRUE	-4.74457	0.00022	1.79602e+06	2.04244e+06	1.74597e+06	2.03273e+06	128966	87436.2	-246420	0.87935	-0.0558382	-3.65758	3.65758
684	684	sp|Q75T13|PGAP1_HUMAN	N/A	N/A	GPI inositol-deacylase OS=Homo sapiens GN=PGAP1 PE=1 SV=1	TRUE	-2.30275	0.03506	511457	581615	529536	573609	68001.5	61073.1	-70157.7	0.879374	-0.0558262	-1.45519	1.45519
1652	1652	tr|G5E933|G5E933_HUMAN	N/A	N/A	Myotubularin-related protein 5 OS=Homo sapiens GN=SBF1 PE=1 SV=1	TRUE	-1.6336	0.12186	31303.7	35592.7	29963.7	34166.2	5254.69	5867.23	-4288.91	0.8795	-0.0557641	-0.914139	0.914139
560	560	sp|P61247|RS3A_HUMAN	N/A	N/A	40S ribosomal protein S3a OS=Homo sapiens GN=RPS3A PE=1 SV=2	TRUE	-2.26467	0.03777	1.46311e+06	1.66247e+06	1.49528e+06	1.69499e+06	216402	151373	-199359	0.880083	-0.0554765	-1.42285	1.42285
2002	2002	sp|Q9NR45|SIAS_HUMAN	N/A	N/A	Sialic acid synthase OS=Homo sapiens GN=NANS PE=1 SV=2	TRUE	-0.604021	0.5543	21948.9	24937.4	23580.6	27152.8	11642.1	9207.76	-2988.54	0.880158	-0.0554391	-0.256255	0.256255
927	927	tr|A0A087WY85|A0A087WY85_HUMAN	N/A	N/A	Ubiquitin-conjugating enzyme E2 D3 OS=Homo sapiens GN=UBE2D3 PE=1 SV=1	TRUE	-3.64013	0.0022	354631	402699	345705	407197	30961.7	24713	-48068.1	0.880635	-0.055204	-2.65758	2.65758
1495	1495	tr|F5H248|F5H248_HUMAN	N/A	N/A	COP9 signalosome complex subunit 7a OS=Homo sapiens GN=COPS7A PE=1 SV=1	TRUE	-2.1914	0.04357	22475.6	25498.1	23291.7	24795.4	3129.97	2706.33	-3022.48	0.881462	-0.0547962	-1.36081	1.36081
1414	1414	sp|Q9P1F3|ABRAL_HUMAN	N/A	N/A	Costars family protein ABRACL OS=Homo sapiens GN=ABRACL PE=1 SV=1	TRUE	-3.00371	0.00841	57994.1	65771.9	57423.5	64765.8	6675.78	3972.25	-7777.79	0.881746	-0.0546566	-2.0752	2.0752
1516	1516	sp|O15217|GSTA4_HUMAN	N/A	N/A	Glutathione S-transferase A4 OS=Homo sapiens GN=GSTA4 PE=1 SV=1	TRUE	-1.05168	0.30857	269342	305375	304777	317330	93779.9	42079.1	-36033.3	0.882003	-0.0545299	-0.510646	0.510646
2029	2029	sp|Q12874|SF3A3_HUMAN	N/A	N/A	Splicing factor 3A subunit 3 OS=Homo sapiens GN=SF3A3 PE=1 SV=1	TRUE	-0.772081	0.45132	45513.7	51588	51037.7	58591.6	17163	16201.6	-6074.26	0.882254	-0.0544061	-0.345515	0.345515
9	9	sp|P35580|MYH10_HUMAN	N/A	N/A	Myosin-10 OS=Homo sapiens GN=MYH10 PE=1 SV=3	TRUE	-6.65971	5.4838e-06	1.53337e+06	1.73639e+06	1.52866e+06	1.7129e+06	59927.1	69081.7	-203016	0.883082	-0.0539992	-5.26092	5.26092
1345	1345	tr|H0Y7L2|H0Y7L2_HUMAN	N/A	N/A	Dedicator of cytokinesis protein 7 (Fragment) OS=Homo sapiens GN=DOCK7 PE=1 SV=1	TRUE	-0.916153	0.37319	52458.1	59395.1	58383.8	65706.3	19689	11329.3	-6937.07	0.883205	-0.0539386	-0.42807	0.42807
442	442	sp|P31939|PUR9_HUMAN	N/A	N/A	Bifunctional purine biosynthesis protein PURH OS=Homo sapiens GN=ATIC PE=1 SV=3	TRUE	-0.630435	0.53731	443231	501841	455615	402466	188695	205378	-58609.7	0.883211	-0.0539357	-0.269775	0.269775
909	909	sp|O75832|PSD10_HUMAN	N/A	N/A	26S proteasome non-ATPase regulatory subunit 10 OS=Homo sapiens GN=PSMD10 PE=1 SV=1	TRUE	-2.32329	0.03367	384628	435484	408170	433270	60054.1	26569.7	-50856.1	0.883219	-0.0539314	-1.47276	1.47276
1700	1700	sp|P50402|EMD_HUMAN	N/A	N/A	Emerin OS=Homo sapiens GN=EMD PE=1 SV=1	TRUE	-1.84553	0.08355	90611.1	102552	86929.2	100161	17864.8	7592.36	-11941.3	0.883559	-0.0537644	-1.07805	1.07805
1423	1423	sp|P50897|PPT1_HUMAN	N/A	N/A	Palmitoyl-protein thioesterase 1 OS=Homo sapiens GN=PPT1 PE=1 SV=1	TRUE	-2.60264	0.01924	101133	114429	102964	114773	11736.6	9855.4	-13295.8	0.883808	-0.0536423	-1.71579	1.71579
537	537	sp|Q92973|TNPO1_HUMAN	N/A	N/A	Transportin-1 OS=Homo sapiens GN=TNPO1 PE=1 SV=2	TRUE	-3.23594	0.00517	598251	676828	616191	689242	59230.7	42408.7	-78576.7	0.883904	-0.0535947	-2.28651	2.28651
817	817	sp|Q14498|RBM39_HUMAN	N/A	N/A	RNA-binding protein 39 OS=Homo sapiens GN=RBM39 PE=1 SV=2	TRUE	-2.55143	0.02134	319075	360938	323023	363689	18099.5	45774.7	-41863	0.884016	-0.0535399	-1.67081	1.67081
1582	1582	tr|J3KQ34|J3KQ34_HUMAN	N/A	N/A	COP9 signalosome complex subunit 7b OS=Homo sapiens GN=COPS7B PE=1 SV=1	TRUE	-0.454568	0.65553	10430.6	11795.5	12918.3	13805.2	5109.42	7418.64	-1364.9	0.884286	-0.0534071	-0.183407	0.183407
797	797	sp|P08708|RS17_HUMAN	N/A	N/A	40S ribosomal protein S17 OS=Homo sapiens GN=RPS17 PE=1 SV=2	TRUE	-2.87167	0.01107	362570	409911	372403	415931	32909.3	36916.9	-47340.2	0.884511	-0.0532968	-1.95585	1.95585
1256	1256	sp|P63172|DYLT1_HUMAN	N/A	N/A	Dynein light chain Tctex-type 1 OS=Homo sapiens GN=DYNLT1 PE=1 SV=1	TRUE	-2.85267	0.01152	47860.4	54095.1	46910.6	53506.4	5610.31	3393.42	-6234.74	0.884745	-0.0531819	-1.93855	1.93855
771	771	sp|P10599|THIO_HUMAN	N/A	N/A	Thioredoxin OS=Homo sapiens GN=TXN PE=1 SV=3	TRUE	-4.50547	0.00036	2.58672e+06	2.92343e+06	2.56222e+06	2.89006e+06	123285	187259	-336707	0.884825	-0.0531428	-3.4437	3.4437
1609	1609	sp|Q9HAV4|XPO5_HUMAN	N/A	N/A	Exportin-5 OS=Homo sapiens GN=XPO5 PE=1 SV=1	TRUE	-4.82742	0.00019	46061.6	51990.7	44290.5	53336.6	2563.37	2646.79	-5929.06	0.885959	-0.0525863	-3.72125	3.72125
1745	1745	sp|O60749|SNX2_HUMAN	N/A	N/A	Sorting nexin-2 OS=Homo sapiens GN=SNX2 PE=1 SV=2	TRUE	-2.06912	0.05509	43519.8	49068.5	45085.5	51216.2	4982.21	6316.58	-5548.67	0.88692	-0.0521157	-1.25893	1.25893
373	373	sp|P20618|PSB1_HUMAN	N/A	N/A	Proteasome subunit beta type-1 OS=Homo sapiens GN=PSMB1 PE=1 SV=2	TRUE	-5.66327	3.5268e-05	1.32065e+06	1.48873e+06	1.30595e+06	1.50571e+06	66975	58664.7	-168076	0.887101	-0.052027	-4.45262	4.45262
1288	1288	tr|D6RBW1|D6RBW1_HUMAN	N/A	N/A	Eukaryotic translation initiation factor 4E OS=Homo sapiens GN=EIF4E PE=1 SV=1	TRUE	-4.7842	0.0002	448775	505738	448305	498064	22361.7	27853.8	-56963	0.887366	-0.051897	-3.69897	3.69897
201	201	sp|Q12905|ILF2_HUMAN	N/A	N/A	Interleukin enhancer-binding factor 2 OS=Homo sapiens GN=ILF2 PE=1 SV=2	TRUE	-9.46957	5.8316e-08	1.61316e+06	1.81708e+06	1.62868e+06	1.81398e+06	54567.9	34584.1	-203925	0.887774	-0.0516978	-7.23421	7.23421
828	828	sp|P61011|SRP54_HUMAN	N/A	N/A	Signal recognition particle 54 kDa protein OS=Homo sapiens GN=SRP54 PE=1 SV=1	TRUE	-0.667146	0.51419	128605	144849	159439	137827	66766.9	29634.7	-16244.6	0.887852	-0.0516595	-0.288876	0.288876
342	342	sp|Q9UNZ2|NSF1C_HUMAN	N/A	N/A	NSFL1 cofactor p47 OS=Homo sapiens GN=NSFL1C PE=1 SV=2	TRUE	-2.66617	0.0169	1.11186e+06	1.25165e+06	1.15028e+06	1.25054e+06	140321	71062.1	-139787	0.888318	-0.0514315	-1.77211	1.77211
1551	1551	sp|P61353|RL27_HUMAN	N/A	N/A	60S ribosomal protein L27 OS=Homo sapiens GN=RPL27 PE=1 SV=2	TRUE	-3.3824	0.0038	280934	316130	285240	309708	17367.6	25939.8	-35196.2	0.888665	-0.0512617	-2.42022	2.42022
1910	1910	sp|P55957|BID_HUMAN	N/A	N/A	BH3-interacting domain death agonist OS=Homo sapiens GN=BID PE=1 SV=1	TRUE	-0.35027	0.7307	6285.76	7070.82	6053.21	4557.65	3648.99	5647.61	-785.06	0.888972	-0.051112	-0.136261	0.136261
1331	1331	tr|F8VR84|F8VR84_HUMAN	N/A	N/A	UPF0160 protein MYG1, mitochondrial OS=Homo sapiens GN=C12orf10 PE=1 SV=1	TRUE	-1.60042	0.12906	79622.6	89538.9	75253.3	93278.4	13712.3	12549.6	-9916.27	0.889252	-0.0509752	-0.889208	0.889208
1102	1102	tr|H0Y390|H0Y390_HUMAN	N/A	N/A	Microtubule-actin cross-linking factor 1, isoforms 1/2/3/5 (Fragment) OS=Homo sapiens GN=MACF1 PE=1 SV=1	TRUE	-4.15275	0.00075	368525	414304	376233	417691	20251.2	26146.5	-45779.8	0.889502	-0.0508531	-3.12494	3.12494
905	905	tr|M0R0F0|M0R0F0_HUMAN	N/A	N/A	40S ribosomal protein S5 (Fragment) OS=Homo sapiens GN=RPS5 PE=1 SV=1	TRUE	-5.43002	5.558e-05	1.31229e+06	1.47454e+06	1.32915e+06	1.46897e+06	61668	65059.3	-162252	0.889964	-0.0506274	-4.25508	4.25508
2076	2076	tr|A0A0A0MRJ3|A0A0A0MRJ3_HUMAN	N/A	N/A	Neuron navigator 1 OS=Homo sapiens GN=NAV1 PE=1 SV=1	TRUE	-0.531838	0.60215	10329.7	11605.2	10594.2	13021.1	4938.61	5232.36	-1275.52	0.890091	-0.0505657	-0.220295	0.220295
361	361	tr|U3KQK0|U3KQK0_HUMAN	N/A	N/A	Histone H2B OS=Homo sapiens GN=HIST1H2BN PE=1 SV=1	TRUE	-6.28636	1.0841e-05	7.46723e+06	8.38417e+06	7.61621e+06	8.43148e+06	378357	219831	-916936	0.890635	-0.0503003	-4.96493	4.96493
397	397	sp|O60506|HNRPQ_HUMAN	N/A	N/A	Heterogeneous nuclear ribonucleoprotein Q OS=Homo sapiens GN=SYNCRIP PE=1 SV=2	TRUE	-1.76332	0.09693	190291	213630	195146	218912	23548.6	31969.6	-23338.4	0.890753	-0.0502426	-1.01354	1.01354
650	650	tr|H0YDU8|H0YDU8_HUMAN	N/A	N/A	Serine/threonine-protein phosphatase (Fragment) OS=Homo sapiens GN=PPP5C PE=1 SV=1	TRUE	-1.2835	0.21759	417050	468140	467331	492571	97288.1	69244.4	-51089.6	0.890867	-0.0501872	-0.662361	0.662361
1667	1667	tr|H9KV31|H9KV31_HUMAN	N/A	N/A	Neural cell adhesion molecule 2 OS=Homo sapiens GN=NCAM2 PE=1 SV=2	TRUE	-1.80745	0.08953	92441.8	103763	91727	106829	13392.8	13180.5	-11321.1	0.890895	-0.0501737	-1.04803	1.04803
1527	1527	tr|B4DR61|B4DR61_HUMAN	N/A	N/A	Protein transport protein Sec61 subunit alpha isoform 1 OS=Homo sapiens GN=SEC61A1 PE=1 SV=1	TRUE	-4.58686	0.0003	459921	515958	461843	501122	16551	32700.6	-56037.1	0.891392	-0.0499312	-3.52288	3.52288
1041	1041	sp|Q99613|EIF3C_HUMAN	N/A	N/A	Eukaryotic translation initiation factor 3 subunit C OS=Homo sapiens GN=EIF3C PE=1 SV=1	TRUE	-4.23029	0.00064	477573	535744	491874	531737	32550.1	25344	-58171.1	0.89142	-0.0499176	-3.19382	3.19382
772	772	sp|Q14247|SRC8_HUMAN	N/A	N/A	Src substrate cortactin OS=Homo sapiens GN=CTTN PE=1 SV=2	TRUE	-4.73548	0.00022	468747	525805	466514	524858	17541.8	31605.2	-57057.8	0.891485	-0.049886	-3.65758	3.65758
1309	1309	sp|Q8N1F7|NUP93_HUMAN	N/A	N/A	Nuclear pore complex protein Nup93 OS=Homo sapiens GN=NUP93 PE=1 SV=2	TRUE	-1.86582	0.08051	113999	127873	119426	124527	20549	8683.75	-13874.5	0.891498	-0.0498795	-1.09415	1.09415
887	887	sp|Q16537|2A5E_HUMAN	N/A	N/A	Serine/threonine-protein phosphatase 2A 56 kDa regulatory subunit epsilon isoform OS=Homo sapiens GN=PPP2R5E PE=1 SV=1	TRUE	-1.01537	0.32504	274324	307636	316897	307737	93809.5	29783.9	-33312.1	0.891716	-0.0497735	-0.488063	0.488063
132	132	sp|Q13838|DX39B_HUMAN	N/A	N/A	Spliceosome RNA helicase DDX39B OS=Homo sapiens GN=DDX39B PE=1 SV=1	TRUE	-5.30883	7.0591e-05	1.62629e+06	1.82356e+06	1.6072e+06	1.84062e+06	76182.9	81384	-197271	0.891821	-0.0497223	-4.15125	4.15125
87	87	tr|F8W6I7|F8W6I7_HUMAN	N/A	N/A	Heterogeneous nuclear ribonucleoprotein A1 OS=Homo sapiens GN=HNRNPA1 PE=1 SV=2	TRUE	-5.20304	8.7102e-05	8.81001e+06	9.87859e+06	8.65442e+06	9.91835e+06	458929	411090	-1.06857e+06	0.891829	-0.0497183	-4.05997	4.05997
25	25	sp|P04264|K2C1_HUMAN	N/A	N/A	Keratin, type II cytoskeletal 1 OS=Homo sapiens GN=KRT1 PE=1 SV=6	TRUE	-0.537733	0.59816	3.0644e+06	3.43539e+06	2.0267e+06	3.77489e+06	1.73212e+06	1.13292e+06	-370986	0.892011	-0.04963	-0.223183	0.223183
840	840	sp|Q92896|GSLG1_HUMAN	N/A	N/A	Golgi apparatus protein 1 OS=Homo sapiens GN=GLG1 PE=1 SV=2	TRUE	-1.23612	0.23425	151834	170177	155932	175663	16612.5	41302.3	-18343.3	0.892211	-0.0495325	-0.63032	0.63032
1559	1559	tr|X6RAL5|X6RAL5_HUMAN	N/A	N/A	Histone deacetylase complex subunit SAP18 OS=Homo sapiens GN=SAP18 PE=1 SV=1	TRUE	-1.27627	0.22008	79792.1	89409.3	80323.3	84901.7	18298.8	13273.7	-9617.16	0.892437	-0.0494226	-0.657419	0.657419
825	825	sp|Q96BM9|ARL8A_HUMAN	N/A	N/A	ADP-ribosylation factor-like protein 8A OS=Homo sapiens GN=ARL8A PE=1 SV=1	TRUE	-2.88599	0.01075	158681	177714	161975	185372	12571.4	15277.9	-19033.3	0.892899	-0.0491975	-1.96859	1.96859
1142	1142	sp|P35268|RL22_HUMAN	N/A	N/A	60S ribosomal protein L22 OS=Homo sapiens GN=RPL22 PE=1 SV=2	TRUE	-13.9282	2.3102e-10	1.72957e+06	1.93687e+06	1.73395e+06	1.92845e+06	31530.4	31615.5	-207302	0.892971	-0.0491627	-9.63635	9.63635
1286	1286	tr|A0A0J9YX62|A0A0J9YX62_HUMAN	N/A	N/A	DnaJ homolog subfamily B member 6 OS=Homo sapiens GN=DNAJB6 PE=1 SV=1	TRUE	-0.836507	0.41519	131442	147179	156543	146375	49108	27813.4	-15736.7	0.893077	-0.0491109	-0.381753	0.381753
2016	2016	sp|Q9H1V8|S6A17_HUMAN	N/A	N/A	Sodium-dependent neutral amino acid transporter SLC6A17 OS=Homo sapiens GN=SLC6A17 PE=1 SV=3	TRUE	-0.62064	0.54358	75289.3	84292.2	81896.9	74543.6	33349.9	27956.2	-9002.87	0.893195	-0.049054	-0.264737	0.264737
1735	1735	tr|F5H228|F5H228_HUMAN	N/A	N/A	Triple functional domain protein OS=Homo sapiens GN=TRIO PE=1 SV=1	TRUE	-0.654524	0.52207	20935.7	23430.1	22428.1	26500.2	9015.2	7031.46	-2494.41	0.893538	-0.0488868	-0.282271	0.282271
1026	1026	tr|E9PG40|E9PG40_HUMAN	N/A	N/A	Amyloid beta A4 protein OS=Homo sapiens GN=APP PE=1 SV=1	TRUE	-1.74622	0.09994	205091	229492	210012	236041	29569.8	29715.6	-24401.2	0.893673	-0.0488214	-1.00026	1.00026
967	967	sp|P28070|PSB4_HUMAN	N/A	N/A	Proteasome subunit beta type-4 OS=Homo sapiens GN=PSMB4 PE=1 SV=4	TRUE	-2.23952	0.03968	554401	620311	524353	628037	84896.7	24247.8	-65910.3	0.893746	-0.0487857	-1.40143	1.40143
891	891	sp|Q8TC12|RDH11_HUMAN	N/A	N/A	Retinol dehydrogenase 11 OS=Homo sapiens GN=RDH11 PE=1 SV=2	TRUE	-2.63626	0.01797	278578	311332	272494	309501	33247.1	16849.9	-32754	0.894794	-0.0482769	-1.74545	1.74545
32	32	sp|P78527|PRKDC_HUMAN	N/A	N/A	DNA-dependent protein kinase catalytic subunit OS=Homo sapiens GN=PRKDC PE=1 SV=3	TRUE	-3.77155	0.00167	733290	818835	746628	822613	48302	47926.5	-85544.2	0.895529	-0.0479202	-2.77728	2.77728
547	547	sp|Q01469|FABP5_HUMAN	N/A	N/A	Fatty acid-binding protein, epidermal OS=Homo sapiens GN=FABP5 PE=1 SV=3	TRUE	-1.94845	0.06912	2.04936e+06	2.28812e+06	2.05797e+06	2.10747e+06	93569.1	355508	-238760	0.895652	-0.0478606	-1.1604	1.1604
1945	1945	tr|A0A0B4J1T0|A0A0B4J1T0_HUMAN	N/A	N/A	15 kDa selenoprotein OS=Homo sapiens GN=SEP15 PE=1 SV=1	TRUE	-0.560408	0.58296	18281.1	20409.8	16291.5	18533	9871.68	5692.55	-2128.69	0.895702	-0.0478363	-0.234361	0.234361
164	164	sp|P24821|TENA_HUMAN	N/A	N/A	Tenascin OS=Homo sapiens GN=TNC PE=1 SV=3	TRUE	-1.9514	0.06874	458346	511652	456084	506806	51018.5	64133.5	-53306.4	0.895815	-0.0477816	-1.16279	1.16279
1215	1215	sp|P48637|GSHB_HUMAN	N/A	N/A	Glutathione synthetase OS=Homo sapiens GN=GSS PE=1 SV=1	TRUE	-3.25128	0.00501	395793	441717	390024	449487	16899.4	38859	-45924	0.896033	-0.047676	-2.30016	2.30016
1843	1843	sp|Q13630|FCL_HUMAN	N/A	N/A	GDP-L-fucose synthase OS=Homo sapiens GN=TSTA3 PE=1 SV=1	TRUE	-0.874484	0.39479	240731	268655	210189	265072	93938.2	18782.6	-27924.5	0.896058	-0.0476637	-0.403634	0.403634
1806	1806	sp|O43402|EMC8_HUMAN	N/A	N/A	ER membrane protein complex subunit 8 OS=Homo sapiens GN=EMC8 PE=1 SV=1	TRUE	-0.859014	0.40302	97782.7	109114	103241	110091	38896.1	7297.15	-11331.7	0.896148	-0.0476201	-0.394673	0.394673
634	634	tr|E9PFR3|E9PFR3_HUMAN	N/A	N/A	Serine/threonine-protein phosphatase 2A 56 kDa regulatory subunit delta isoform OS=Homo sapiens GN=PPP2R5D PE=1 SV=1	TRUE	-1.30733	0.20958	185843	207360	189316	197079	34134.3	35677.3	-21517	0.896234	-0.0475787	-0.67865	0.67865
1608	1608	sp|Q96KR1|ZFR_HUMAN	N/A	N/A	Zinc finger RNA-binding protein OS=Homo sapiens GN=ZFR PE=1 SV=2	TRUE	-6.13526	1.4362e-05	53599.5	59796.9	53559.1	60416	2104.18	2180.75	-6197.41	0.896359	-0.047518	-4.84279	4.84279
1435	1435	sp|Q15843|NEDD8_HUMAN	N/A	N/A	NEDD8 OS=Homo sapiens GN=NEDD8 PE=1 SV=1	TRUE	-3.51234	0.00289	293201	327074	293843	327125	22812.7	17793.5	-33872.4	0.896438	-0.0474797	-2.5391	2.5391
622	622	sp|Q7L1Q6|BZW1_HUMAN	N/A	N/A	Basic leucine zipper and W2 domain-containing protein 1 OS=Homo sapiens GN=BZW1 PE=1 SV=1	TRUE	-4.81179	0.00019	720042	803134	728200	799563	28265.5	43414.7	-83092	0.89654	-0.0474302	-3.72125	3.72125
394	394	sp|O43143|DHX15_HUMAN	N/A	N/A	Pre-mRNA-splicing factor ATP-dependent RNA helicase DHX15 OS=Homo sapiens GN=DHX15 PE=1 SV=2	TRUE	-5.12749	0.0001	798263	890085	797748	903805	18441.2	50459.5	-91822.7	0.896838	-0.0472858	-4	4
509	509	sp|Q9UI15|TAGL3_HUMAN	N/A	N/A	Transgelin-3 OS=Homo sapiens GN=TAGLN3 PE=1 SV=2	TRUE	-2.52542	0.02249	1.0981e+06	1.2232e+06	1.0658e+06	1.23462e+06	125587	79462.7	-125105	0.897723	-0.0468574	-1.64801	1.64801
1166	1166	sp|P62277|RS13_HUMAN	N/A	N/A	40S ribosomal protein S13 OS=Homo sapiens GN=RPS13 PE=1 SV=2	TRUE	-2.74094	0.0145	272293	303287	270336	306322	13083.4	31298	-30993.3	0.897809	-0.0468163	-1.83863	1.83863
1812	1812	sp|P68371|TBB4B_HUMAN	N/A	N/A	Tubulin beta-4B chain OS=Homo sapiens GN=TUBB4B PE=1 SV=1	TRUE	-5.75282	2.9673e-05	1.24279e+06	1.38349e+06	1.25282e+06	1.39247e+06	53718.5	49985.1	-140708	0.898295	-0.046581	-4.52764	4.52764
1124	1124	sp|P62314|SMD1_HUMAN	N/A	N/A	Small nuclear ribonucleoprotein Sm D1 OS=Homo sapiens GN=SNRPD1 PE=1 SV=1	TRUE	-5.85425	2.4431e-05	646676	719743	649402	725721	24221.2	28553.3	-73066.4	0.898483	-0.0464904	-4.61206	4.61206
998	998	sp|P08621|RU17_HUMAN	N/A	N/A	U1 small nuclear ribonucleoprotein 70 kDa OS=Homo sapiens GN=SNRNP70 PE=1 SV=2	TRUE	-2.03806	0.05843	480075	534255	496220	509993	64267.8	47223.2	-54179.7	0.898588	-0.0464392	-1.23336	1.23336
1523	1523	sp|Q2TAY7|SMU1_HUMAN	N/A	N/A	WD40 repeat-containing protein SMU1 OS=Homo sapiens GN=SMU1 PE=1 SV=2	TRUE	-0.942841	0.35978	59711.3	66434.1	67004.2	72038	18183.2	11267.4	-6722.81	0.898805	-0.0463346	-0.443963	0.443963
1086	1086	sp|P19623|SPEE_HUMAN	N/A	N/A	Spermidine synthase OS=Homo sapiens GN=SRM PE=1 SV=1	TRUE	-3.59067	0.00245	549963	611346	540572	604147	44119.2	26148.6	-61383.6	0.899593	-0.0459541	-2.61083	2.61083
102	102	sp|Q92841|DDX17_HUMAN	N/A	N/A	Probable ATP-dependent RNA helicase DDX17 OS=Homo sapiens GN=DDX17 PE=1 SV=2	TRUE	-2.83052	0.01206	1.8559e+06	2.06139e+06	1.91385e+06	2.10158e+06	169122	137239	-205496	0.900312	-0.0456068	-1.91865	1.91865
635	635	sp|P62249|RS16_HUMAN	N/A	N/A	40S ribosomal protein S16 OS=Homo sapiens GN=RPS16 PE=1 SV=2	TRUE	-6.36226	9.4237e-06	2.16807e+06	2.40802e+06	2.16488e+06	2.42329e+06	50336.3	101329	-239948	0.900354	-0.0455865	-5.02578	5.02578
1186	1186	sp|P60866|RS20_HUMAN	N/A	N/A	40S ribosomal protein S20 OS=Homo sapiens GN=RPS20 PE=1 SV=1	TRUE	-4.59414	0.0003	1.54095e+06	1.71108e+06	1.5207e+06	1.6793e+06	73869.1	82979.8	-170130	0.900572	-0.0454817	-3.52288	3.52288
655	655	tr|F8WJN3|F8WJN3_HUMAN	N/A	N/A	Cleavage and polyadenylation-specificity factor subunit 6 OS=Homo sapiens GN=CPSF6 PE=1 SV=1	TRUE	-3.18418	0.00577	443592	492483	446723	484307	40508.8	21929.5	-48891.7	0.900724	-0.0454082	-2.23882	2.23882
1235	1235	tr|B3KS98|B3KS98_HUMAN	N/A	N/A	Eukaryotic translation initiation factor 3 subunit H OS=Homo sapiens GN=EIF3H PE=1 SV=1	TRUE	-1.73742	0.10152	168579	187149	170821	179722	13476.3	29095.2	-18569.9	0.900775	-0.0453838	-0.993448	0.993448
1758	1758	tr|F8VVA7|F8VVA7_HUMAN	N/A	N/A	Coatomer subunit zeta-1 OS=Homo sapiens GN=COPZ1 PE=1 SV=1	TRUE	-0.83432	0.41638	34332.6	38111.9	33317.6	42494.7	5029.11	12624.5	-3779.29	0.900837	-0.0453537	-0.38051	0.38051
748	748	sp|Q9NZ32|ARP10_HUMAN	N/A	N/A	Actin-related protein 10 OS=Homo sapiens GN=ACTR10 PE=1 SV=1	TRUE	-1.25466	0.22762	447445	496627	428780	509289	93780.1	70956.1	-49182.2	0.900968	-0.0452908	-0.64279	0.64279
1052	1052	sp|Q9UHB9|SRP68_HUMAN	N/A	N/A	Signal recognition particle subunit SRP68 OS=Homo sapiens GN=SRP68 PE=1 SV=2	TRUE	-1.82729	0.08637	67731.4	75142.9	70793	76057.6	11262.9	4605.01	-7411.44	0.901369	-0.0450976	-1.06364	1.06364
525	525	sp|Q96PK6|RBM14_HUMAN	N/A	N/A	RNA-binding protein 14 OS=Homo sapiens GN=RBM14 PE=1 SV=2	TRUE	-2.2926	0.03576	894814	992624	893957	1.04243e+06	43883	120232	-97810	0.901463	-0.045052	-1.4466	1.4466
1898	1898	tr|H0YEN6|H0YEN6_HUMAN	N/A	N/A	Delta(14)-sterol reductase (Fragment) OS=Homo sapiens GN=TM7SF2 PE=1 SV=1	TRUE	-2.5423	0.02174	89479.3	99237.8	85929.6	98078	9697.56	6209.76	-9758.49	0.901666	-0.0449545	-1.66274	1.66274
2082	2082	sp|Q9NX55|HYPK_HUMAN	N/A	N/A	Huntingtin-interacting protein K OS=Homo sapiens GN=HYPK PE=1 SV=2	TRUE	-0.674811	0.50943	40593.7	45000.3	37637.8	48193.2	16593.1	10414.2	-4406.61	0.902076	-0.0447569	-0.292915	0.292915
1709	1709	tr|J3KNW3|J3KNW3_HUMAN	N/A	N/A	RNA binding protein fox-1 homolog OS=Homo sapiens GN=RBFOX1 PE=4 SV=1	TRUE	-1.87894	0.0786	101811	112859	102228	117116	13306.7	11580.6	-11048.3	0.902105	-0.044743	-1.10458	1.10458
1318	1318	sp|P62136|PP1A_HUMAN	N/A	N/A	Serine/threonine-protein phosphatase PP1-alpha catalytic subunit OS=Homo sapiens GN=PPP1CA PE=1 SV=1	TRUE	-2.58221	0.02005	156867	173889	154760	178404	16526.5	10862.6	-17022.6	0.902107	-0.0447421	-1.69789	1.69789
1920	1920	tr|F8VYE8|F8VYE8_HUMAN	N/A	N/A	Serine/threonine-protein phosphatase OS=Homo sapiens GN=PPP1CC PE=1 SV=1	TRUE	-4.46585	0.00039	178117	197444	177176	199723	5642.53	11693.4	-19327.6	0.902111	-0.04474	-3.40894	3.40894
1613	1613	sp|Q5RKV6|EXOS6_HUMAN	N/A	N/A	Exosome complex component MTR3 OS=Homo sapiens GN=EXOSC6 PE=1 SV=1	TRUE	-3.634	0.00223	50126.3	55563.4	51773.2	54609.6	3316.67	3024.34	-5437.11	0.902146	-0.0447232	-2.6517	2.6517
985	985	sp|P09661|RU2A_HUMAN	N/A	N/A	U2 small nuclear ribonucleoprotein A' OS=Homo sapiens GN=SNRPA1 PE=1 SV=2	TRUE	-2.06749	0.05526	554084	614060	548056	622958	55550.7	66991.9	-59976.3	0.902328	-0.0446354	-1.25759	1.25759
467	467	sp|Q9UBE0|SAE1_HUMAN	N/A	N/A	SUMO-activating enzyme subunit 1 OS=Homo sapiens GN=SAE1 PE=1 SV=1	TRUE	-1.59739	0.12974	278577	308727	284727	311714	28857	48719	-30150.2	0.90234	-0.0446296	-0.886926	0.886926
1418	1418	tr|A0A087WUV8|A0A087WUV8_HUMAN	N/A	N/A	Basigin OS=Homo sapiens GN=BSG PE=1 SV=1	TRUE	-2.39877	0.02899	372264	412494	364329	416606	28897.7	41186.3	-40229.7	0.902472	-0.0445663	-1.53775	1.53775
1237	1237	tr|A0A087WT44|A0A087WT44_HUMAN	N/A	N/A	Heme oxygenase 2 OS=Homo sapiens GN=HMOX2 PE=1 SV=1	TRUE	-0.143104	0.88799	122387	135536	59169.1	58913.6	213702	174130	-13149.5	0.902982	-0.0443211	-0.0515919	0.0515919
298	298	sp|P14550|AK1A1_HUMAN	N/A	N/A	Alcohol dehydrogenase [NADP(+)] OS=Homo sapiens GN=AKR1A1 PE=1 SV=3	TRUE	-2.84753	0.01164	949653	1.05162e+06	931430	1.03976e+06	89987	58667.4	-101962	0.903042	-0.044292	-1.93405	1.93405
699	699	sp|Q06124|PTN11_HUMAN	N/A	N/A	Tyrosine-protein phosphatase non-receptor type 11 OS=Homo sapiens GN=PTPN11 PE=1 SV=2	TRUE	-2.35667	0.03152	199343	220707	212899	218024	24732.4	11310.7	-21364	0.903202	-0.0442152	-1.50141	1.50141
1574	1574	sp|O60216|RAD21_HUMAN	N/A	N/A	Double-strand-break repair protein rad21 homolog OS=Homo sapiens GN=RAD21 PE=1 SV=2	TRUE	-0.681575	0.50525	61306.8	67866.8	59366	71315	16400.5	23764.3	-6559.97	0.903341	-0.0441485	-0.296494	0.296494
582	582	sp|Q99436|PSB7_HUMAN	N/A	N/A	Proteasome subunit beta type-7 OS=Homo sapiens GN=PSMB7 PE=1 SV=1	TRUE	-1.05652	0.30642	1.17385e+06	1.29926e+06	1.2279e+06	1.27479e+06	281620	217938	-125408	0.903477	-0.0440828	-0.513683	0.513683
1120	1120	sp|P62942|FKB1A_HUMAN	N/A	N/A	Peptidyl-prolyl cis-trans isomerase FKBP1A OS=Homo sapiens GN=FKBP1A PE=1 SV=2	TRUE	-3.33591	0.00419	1.32152e+06	1.46268e+06	1.28534e+06	1.4897e+06	96101.6	82942.9	-141159	0.903493	-0.0440754	-2.37779	2.37779
1538	1538	sp|Q9NPQ8|RIC8A_HUMAN	N/A	N/A	Synembryn-A OS=Homo sapiens GN=RIC8A PE=1 SV=3	TRUE	-1.79556	0.09147	232799	257622	237043	264466	22573.8	34791.4	-24822.5	0.903648	-0.0440008	-1.03872	1.03872
561	561	sp|Q9UMS4|PRP19_HUMAN	N/A	N/A	Pre-mRNA-processing factor 19 OS=Homo sapiens GN=PRPF19 PE=1 SV=1	TRUE	-2.00389	0.06232	788617	872568	819016	862397	123376	23967.3	-83951	0.903789	-0.0439331	-1.20537	1.20537
1705	1705	sp|Q7L2H7|EIF3M_HUMAN	N/A	N/A	Eukaryotic translation initiation factor 3 subunit M OS=Homo sapiens GN=EIF3M PE=1 SV=1	TRUE	-0.565432	0.57962	75154	83151.4	71709.5	76522.7	25833	33661.9	-7997.44	0.903821	-0.0439177	-0.236857	0.236857
1088	1088	tr|J3QQ67|J3QQ67_HUMAN	N/A	N/A	60S ribosomal protein L18 (Fragment) OS=Homo sapiens GN=RPL18 PE=1 SV=1	TRUE	-2.12955	0.04908	660840	731125	643160	735304	54697	82534.1	-70284.7	0.903868	-0.0438951	-1.3091	1.3091
735	735	sp|Q9Y383|LC7L2_HUMAN	N/A	N/A	Putative RNA-binding protein Luc7-like 2 OS=Homo sapiens GN=LUC7L2 PE=1 SV=2	TRUE	-3.03025	0.00796	342053	378249	339514	383262	20986.9	29045.9	-36195.9	0.904307	-0.0436842	-2.09909	2.09909
506	506	sp|P30040|ERP29_HUMAN	N/A	N/A	Endoplasmic reticulum resident protein 29 OS=Homo sapiens GN=ERP29 PE=1 SV=4	TRUE	-5.19341	8.879e-05	991600	1.09646e+06	991573	1.1181e+06	38789.4	46520.2	-104855	0.904369	-0.0436544	-4.05164	4.05164
770	770	sp|P62906|RL10A_HUMAN	N/A	N/A	60S ribosomal protein L10a OS=Homo sapiens GN=RPL10A PE=1 SV=2	TRUE	-4.9193	0.00015	832938	920977	820961	908602	32175	42981.1	-88038.9	0.904407	-0.0436361	-3.82391	3.82391
519	519	sp|O43237|DC1L2_HUMAN	N/A	N/A	Cytoplasmic dynein 1 light intermediate chain 2 OS=Homo sapiens GN=DYNC1LI2 PE=1 SV=1	TRUE	-8.70238	1.8305e-07	1.10416e+06	1.22057e+06	1.08828e+06	1.20748e+06	28280.3	28468.7	-116402	0.904632	-0.0435279	-6.73743	6.73743
513	513	sp|P49721|PSB2_HUMAN	N/A	N/A	Proteasome subunit beta type-2 OS=Homo sapiens GN=PSMB2 PE=1 SV=1	TRUE	-6.59186	6.198e-06	932314	1.03043e+06	931101	1.02831e+06	38741.8	22200.2	-98112.7	0.904784	-0.0434549	-5.20775	5.20775
792	792	tr|Q5W0H4|Q5W0H4_HUMAN	N/A	N/A	Translationally-controlled tumor protein OS=Homo sapiens GN=TPT1 PE=1 SV=1	TRUE	-6.54366	6.7639e-06	1.30018e+06	1.43692e+06	1.30188e+06	1.45201e+06	30126.3	54979.4	-136746	0.904834	-0.0434309	-5.1698	5.1698
145	145	sp|P22626|ROA2_HUMAN	N/A	N/A	Heterogeneous nuclear ribonucleoproteins A2/B1 OS=Homo sapiens GN=HNRNPA2B1 PE=1 SV=2	TRUE	-6.16803	1.3508e-05	1.17778e+07	1.30161e+07	1.18576e+07	1.30237e+07	465710	381904	-1.23829e+06	0.904865	-0.0434162	-4.86941	4.86941
1799	1799	tr|H0YBR0|H0YBR0_HUMAN	N/A	N/A	Trafficking protein particle complex subunit 9 (Fragment) OS=Homo sapiens GN=TRAPPC9 PE=1 SV=1	TRUE	-0.690259	0.49992	24274.4	26819.7	25077.5	27508.1	9082.54	6314.96	-2545.25	0.905098	-0.0433046	-0.301099	0.301099
96	96	sp|P29401|TKT_HUMAN	N/A	N/A	Transketolase OS=Homo sapiens GN=TKT PE=1 SV=3	TRUE	-3.34266	0.00413	2.64978e+06	2.92712e+06	2.67278e+06	2.93497e+06	148833	199507	-277336	0.905253	-0.0432301	-2.38405	2.38405
1730	1730	tr|X6R8A1|X6R8A1_HUMAN	N/A	N/A	Carboxypeptidase OS=Homo sapiens GN=CTSA PE=1 SV=1	TRUE	-0.444256	0.66281	47865.2	52869.6	41248.6	46918.5	23909	23882.6	-5004.36	0.905345	-0.0431858	-0.178611	0.178611
1490	1490	sp|Q86VS8|HOOK3_HUMAN	N/A	N/A	Protein Hook homolog 3 OS=Homo sapiens GN=HOOK3 PE=1 SV=2	TRUE	-0.556509	0.58556	8829.18	9750.37	9760.07	10804.7	3145.14	3842.89	-921.181	0.905523	-0.0431003	-0.232429	0.232429
609	609	sp|P25786|PSA1_HUMAN	N/A	N/A	Proteasome subunit alpha type-1 OS=Homo sapiens GN=PSMA1 PE=1 SV=1	TRUE	-5.2629	7.7322e-05	1.27674e+06	1.40995e+06	1.2858e+06	1.38576e+06	40290.1	64359.4	-133205	0.905525	-0.0430995	-4.1117	4.1117
357	357	sp|P28482|MK01_HUMAN	N/A	N/A	Mitogen-activated protein kinase 1 OS=Homo sapiens GN=MAPK1 PE=1 SV=3	TRUE	-5.92012	2.155e-05	1.1706e+06	1.29242e+06	1.18185e+06	1.27689e+06	33635.7	51764.9	-121822	0.905741	-0.0429959	-4.66655	4.66655
1339	1339	sp|P19784|CSK22_HUMAN	N/A	N/A	Casein kinase II subunit alpha' OS=Homo sapiens GN=CSNK2A2 PE=1 SV=1	TRUE	-0.734336	0.47337	77822.1	85920.7	78359.4	75802.3	24350.3	22399.1	-8098.66	0.905743	-0.0429952	-0.324799	0.324799
743	743	sp|Q07666|KHDR1_HUMAN	N/A	N/A	KH domain-containing, RNA-binding, signal transduction-associated protein 1 OS=Homo sapiens GN=KHDRBS1 PE=1 SV=1	TRUE	-5.48692	4.9712e-05	2.25359e+06	2.48771e+06	2.271e+06	2.4754e+06	110480	64653.3	-234121	0.905889	-0.042925	-4.30354	4.30354
857	857	sp|P22059|OSBP1_HUMAN	N/A	N/A	Oxysterol-binding protein 1 OS=Homo sapiens GN=OSBP PE=1 SV=1	TRUE	-1.44795	0.16694	242419	267590	246456	277946	40866.2	32402.3	-25171.7	0.905932	-0.0429045	-0.77744	0.77744
129	129	sp|O75083|WDR1_HUMAN	N/A	N/A	WD repeat-containing protein 1 OS=Homo sapiens GN=WDR1 PE=1 SV=4	TRUE	-2.18364	0.04423	1.18546e+06	1.30817e+06	1.14492e+06	1.35543e+06	106226	130922	-122717	0.906192	-0.0427798	-1.35428	1.35428
507	507	sp|P30085|KCY_HUMAN	N/A	N/A	UMP-CMP kinase OS=Homo sapiens GN=CMPK1 PE=1 SV=3	TRUE	-3.05829	0.00751	931157	1.02696e+06	942045	1.03716e+06	64554.1	68291	-95798.8	0.906716	-0.0425288	-2.12436	2.12436
950	950	sp|O95777|LSM8_HUMAN	N/A	N/A	U6 snRNA-associated Sm-like protein LSm8 OS=Homo sapiens GN=LSM8 PE=1 SV=3	TRUE	-2.12147	0.04985	541661	597145	567712	588094	43908.4	65025.2	-55484.6	0.907084	-0.0423527	-1.30233	1.30233
923	923	sp|P20340|RAB6A_HUMAN	N/A	N/A	Ras-related protein Rab-6A OS=Homo sapiens GN=RAB6A PE=1 SV=3	TRUE	-5.40093	5.8854e-05	967678	1.06622e+06	951476	1.05674e+06	42689.6	34257.1	-98540.4	0.90758	-0.0421153	-4.23022	4.23022
1972	1972	sp|O75145|LIPA3_HUMAN	N/A	N/A	Liprin-alpha-3 OS=Homo sapiens GN=PPFIA3 PE=1 SV=3	TRUE	-0.149183	0.88327	6659.46	7337.53	7483.42	2471.71	5603.26	12431.3	-678.073	0.907588	-0.0421111	-0.0539065	0.0539065
1019	1019	sp|Q9Y376|CAB39_HUMAN	N/A	N/A	Calcium-binding protein 39 OS=Homo sapiens GN=CAB39 PE=1 SV=1	TRUE	-1.56212	0.13782	198440	218639	195868	214935	33160.8	20130.4	-20199.6	0.907612	-0.0420996	-0.860688	0.860688
1948	1948	sp|O75891|AL1L1_HUMAN	N/A	N/A	Cytosolic 10-formyltetrahydrofolate dehydrogenase OS=Homo sapiens GN=ALDH1L1 PE=1 SV=2	TRUE	-1.03095	0.3179	50858.6	56013.9	53928.2	52714.9	11642.1	9461.23	-5155.37	0.907963	-0.0419319	-0.497709	0.497709
604	604	sp|Q9UBQ7|GRHPR_HUMAN	N/A	N/A	Glyoxylate reductase/hydroxypyruvate reductase OS=Homo sapiens GN=GRHPR PE=1 SV=1	TRUE	-3.13575	0.00638	340165	374435	339058	376310	26161.9	19760.1	-34269.3	0.908477	-0.0416859	-2.19518	2.19518
1219	1219	sp|O43809|CPSF5_HUMAN	N/A	N/A	Cleavage and polyadenylation specificity factor subunit 5 OS=Homo sapiens GN=NUDT21 PE=1 SV=1	TRUE	-2.85596	0.01144	538954	593193	523277	601266	33300.1	46230.9	-54239.8	0.908563	-0.0416449	-1.94157	1.94157
979	979	sp|O43684|BUB3_HUMAN	N/A	N/A	Mitotic checkpoint protein BUB3 OS=Homo sapiens GN=BUB3 PE=1 SV=1	TRUE	-4.92042	0.00015	356627	392507	349717	392392	17219.6	13492.5	-35879.9	0.908588	-0.041633	-3.82391	3.82391
386	386	sp|Q9UMX0|UBQL1_HUMAN	N/A	N/A	Ubiquilin-1 OS=Homo sapiens GN=UBQLN1 PE=1 SV=2	TRUE	-2.82948	0.01208	127669	140504	129844	143252	9585.54	9658.54	-12834.2	0.908655	-0.0416008	-1.91793	1.91793
946	946	tr|M0QXZ5|M0QXZ5_HUMAN	N/A	N/A	Zinc finger protein 428 (Fragment) OS=Homo sapiens GN=ZNF428 PE=1 SV=1	TRUE	-2.22758	0.04061	613549	675141	642599	669484	74411.2	36654.9	-61592	0.908772	-0.0415453	-1.39137	1.39137
1329	1329	sp|Q8TAT6|NPL4_HUMAN	N/A	N/A	Nuclear protein localization protein 4 homolog OS=Homo sapiens GN=NPLOC4 PE=1 SV=3	TRUE	-0.799889	0.43549	118712	130615	131071	137734	25815.9	36419.8	-11902.7	0.908871	-0.0414976	-0.361022	0.361022
1060	1060	tr|Q86YQ0|Q86YQ0_HUMAN	N/A	N/A	HZGJ OS=Homo sapiens GN=HZGJ PE=2 SV=1	TRUE	-1.01287	0.32619	510617	561761	588503	561621	147753	33412.3	-51144.3	0.908957	-0.0414566	-0.486529	0.486529
156	156	sp|P11940|PABP1_HUMAN	N/A	N/A	Polyadenylate-binding protein 1 OS=Homo sapiens GN=PABPC1 PE=1 SV=2	TRUE	-8.03036	5.2793e-07	1.54843e+06	1.70336e+06	1.54696e+06	1.7231e+06	38119.9	43551.4	-154927	0.909046	-0.041414	-6.27742	6.27742
742	742	sp|Q9GZT4|SRR_HUMAN	N/A	N/A	Serine racemase OS=Homo sapiens GN=SRR PE=1 SV=1	TRUE	-1.94099	0.07009	129056	141942	130756	141129	10784.4	16743.7	-12885.7	0.909218	-0.0413319	-1.15434	1.15434
343	343	sp|P26639|SYTC_HUMAN	N/A	N/A	Threonine--tRNA ligase, cytoplasmic OS=Homo sapiens GN=TARS PE=1 SV=3	TRUE	-2.82677	0.01215	553163	608235	550009	613509	18523.1	55434.3	-55072.3	0.909456	-0.0412185	-1.91542	1.91542
1000	1000	sp|Q92930|RAB8B_HUMAN	N/A	N/A	Ras-related protein Rab-8B OS=Homo sapiens GN=RAB8B PE=1 SV=2	TRUE	-0.431787	0.67166	164621	180956	101965	205779	87046.8	72825.7	-16335	0.90973	-0.0410876	-0.172851	0.172851
1137	1137	sp|Q8TCZ2|C99L2_HUMAN	N/A	N/A	CD99 antigen-like protein 2 OS=Homo sapiens GN=CD99L2 PE=1 SV=1	TRUE	-1.94227	0.06992	139931	153742	138371	155500	14980.3	15186.1	-13810.4	0.910171	-0.0408769	-1.1554	1.1554
763	763	sp|P18085|ARF4_HUMAN	N/A	N/A	ADP-ribosylation factor 4 OS=Homo sapiens GN=ARF4 PE=1 SV=3	TRUE	-4.46702	0.00039	1.03829e+06	1.14049e+06	1.02982e+06	1.1389e+06	62445.3	28486	-102199	0.91039	-0.0407724	-3.40894	3.40894
2065	2065	tr|B0QZ40|B0QZ40_HUMAN	N/A	N/A	COMM domain-containing protein 6 OS=Homo sapiens GN=COMMD6 PE=1 SV=1	TRUE	-2.57571	0.02032	57161.7	62781.5	57512.7	63107.1	4381.05	4863.18	-5619.8	0.910486	-0.0407265	-1.69208	1.69208
1101	1101	sp|Q13596|SNX1_HUMAN	N/A	N/A	Sorting nexin-1 OS=Homo sapiens GN=SNX1 PE=1 SV=3	TRUE	-0.678413	0.5072	91412.2	100342	114399	100219	36224.6	15724.7	-8930.26	0.911002	-0.0404806	-0.294821	0.294821
1236	1236	tr|A8MT02|A8MT02_HUMAN	N/A	N/A	Small nuclear ribonucleoprotein-associated proteins B and B' OS=Homo sapiens GN=SNRPB PE=1 SV=3	TRUE	-2.27595	0.03695	871630	956629	861457	946078	91003.7	65355.6	-84999.2	0.911147	-0.0404115	-1.43239	1.43239
1685	1685	tr|F8VVT7|F8VVT7_HUMAN	N/A	N/A	Charged multivesicular body protein 1a OS=Homo sapiens GN=CHMP1A PE=1 SV=1	TRUE	-3.10736	0.00677	285137	312801	291770	310732	17018.7	20584.2	-27664.3	0.91156	-0.040215	-2.16941	2.16941
2057	2057	tr|B3KY94|B3KY94_HUMAN	N/A	N/A	CDP-diacylglycerol--inositol 3-phosphatidyltransferase OS=Homo sapiens GN=CDIPT PE=1 SV=1	TRUE	-2.44277	0.02655	227382	249425	231801	245886	23228	13903.8	-22043	0.911625	-0.0401839	-1.57594	1.57594
1498	1498	sp|P60510|PP4C_HUMAN	N/A	N/A	Serine/threonine-protein phosphatase 4 catalytic subunit OS=Homo sapiens GN=PPP4C PE=1 SV=1	TRUE	-0.527016	0.60541	312947	343253	246051	380592	133253	109570	-30306.4	0.911708	-0.040144	-0.21795	0.21795
348	348	sp|Q99497|PARK7_HUMAN	N/A	N/A	Protein deglycase DJ-1 OS=Homo sapiens GN=PARK7 PE=1 SV=2	TRUE	-0.823068	0.42257	4.52401e+06	4.96198e+06	5.26122e+06	5.43164e+06	1.18109e+06	1.07398e+06	-437974	0.911734	-0.0401318	-0.374101	0.374101
1211	1211	sp|Q09161|NCBP1_HUMAN	N/A	N/A	Nuclear cap-binding protein subunit 1 OS=Homo sapiens GN=NCBP1 PE=1 SV=1	TRUE	-1.40089	0.18034	66663.5	73113.2	67006.6	72352.1	9709.82	9823.05	-6449.72	0.911785	-0.0401078	-0.743908	0.743908
646	646	sp|Q15366|PCBP2_HUMAN	N/A	N/A	Poly(rC)-binding protein 2 OS=Homo sapiens GN=PCBP2 PE=1 SV=1	TRUE	-2.98301	0.00879	2.03529e+06	2.232e+06	2.04069e+06	2.163e+06	137186	142545	-196716	0.911866	-0.0400691	-2.05601	2.05601
1801	1801	sp|Q9NZL4|HPBP1_HUMAN	N/A	N/A	Hsp70-binding protein 1 OS=Homo sapiens GN=HSPBP1 PE=1 SV=1	TRUE	-2.72862	0.01487	89269.8	97835.1	90213.5	94229.8	6572.64	6744.13	-8565.28	0.912452	-0.03979	-1.82769	1.82769
1224	1224	sp|Q969H8|MYDGF_HUMAN	N/A	N/A	Myeloid-derived growth factor OS=Homo sapiens GN=MYDGF PE=1 SV=1	TRUE	-2.53724	0.02196	179970	197201	182947	200338	14603.4	14206.3	-17230.8	0.912623	-0.0397085	-1.65837	1.65837
717	717	sp|Q6P2Q9|PRP8_HUMAN	N/A	N/A	Pre-mRNA-processing-splicing factor 8 OS=Homo sapiens GN=PRPF8 PE=1 SV=2	TRUE	-3.70074	0.00194	424080	464661	415257	462498	28267.8	16825.8	-40580.4	0.912667	-0.0396878	-2.7122	2.7122
694	694	sp|P51572|BAP31_HUMAN	N/A	N/A	B-cell receptor-associated protein 31 OS=Homo sapiens GN=BCAP31 PE=1 SV=3	TRUE	-2.99337	0.0086	875856	959648	852921	958461	76269.8	35145.6	-83792.3	0.912684	-0.0396794	-2.0655	2.0655
1708	1708	sp|Q9NWY4|CD027_HUMAN	N/A	N/A	UPF0609 protein C4orf27 OS=Homo sapiens GN=C4orf27 PE=1 SV=2	TRUE	-2.38515	0.02979	92349.5	101173	93137.8	102779	5596.18	9583.28	-8823.14	0.912791	-0.0396286	-1.52593	1.52593
1841	1841	sp|Q9BWS9|CHID1_HUMAN	N/A	N/A	Chitinase domain-containing protein 1 OS=Homo sapiens GN=CHID1 PE=1 SV=1	TRUE	-1.21892	0.24054	32025.3	35081.6	31643.6	33077.6	3953.16	6399.68	-3056.32	0.91288	-0.0395864	-0.618813	0.618813
866	866	tr|F5GWX5|F5GWX5_HUMAN	N/A	N/A	Chromodomain-helicase-DNA-binding protein 4 OS=Homo sapiens GN=CHD4 PE=1 SV=1	TRUE	-2.46677	0.02531	181358	198634	177945	206487	13898.9	15756.2	-17276	0.913026	-0.0395167	-1.59671	1.59671
1074	1074	sp|Q96FJ2|DYL2_HUMAN	N/A	N/A	Dynein light chain 2, cytoplasmic OS=Homo sapiens GN=DYNLL2 PE=1 SV=1	TRUE	-1.02754	0.31945	236249	258652	225920	251453	54468.6	36209.8	-22402.6	0.913387	-0.0393452	-0.495597	0.495597
209	209	sp|P27695|APEX1_HUMAN	N/A	N/A	DNA-(apurinic or apyrimidinic site) lyase OS=Homo sapiens GN=APEX1 PE=1 SV=2	TRUE	-4.50262	0.00036	1.39781e+06	1.53033e+06	1.39431e+06	1.5289e+06	72967.5	49716.1	-132519	0.913405	-0.0393368	-3.4437	3.4437
366	366	sp|P38919|IF4A3_HUMAN	N/A	N/A	Eukaryotic initiation factor 4A-III OS=Homo sapiens GN=EIF4A3 PE=1 SV=4	TRUE	-4.15769	0.00074	1.14715e+06	1.25589e+06	1.14504e+06	1.2395e+06	53389.3	57497.2	-108741	0.913416	-0.0393315	-3.13077	3.13077
2037	2037	sp|P61962|DCAF7_HUMAN	N/A	N/A	DDB1- and CUL4-associated factor 7 OS=Homo sapiens GN=DCAF7 PE=1 SV=1	TRUE	-1.47616	0.15931	57981.9	63470.6	58017.3	63774.6	9657.82	5581.79	-5488.75	0.913523	-0.0392806	-0.797757	0.797757
302	302	sp|Q99714|HCD2_HUMAN	N/A	N/A	3-hydroxyacyl-CoA dehydrogenase type-2 OS=Homo sapiens GN=HSD17B10 PE=1 SV=3	TRUE	-5.45287	5.3142e-05	1.61409e+06	1.76682e+06	1.61131e+06	1.78447e+06	44660.3	71178.8	-152734	0.913554	-0.0392657	-4.27456	4.27456
1646	1646	sp|P51532|SMCA4_HUMAN	N/A	N/A	Transcription activator BRG1 OS=Homo sapiens GN=SMARCA4 PE=1 SV=2	TRUE	-1.56798	0.13645	156874	171661	158796	164487	21681.3	18175.5	-14787	0.913859	-0.0391207	-0.865026	0.865026
1281	1281	sp|P84103|SRSF3_HUMAN	N/A	N/A	Serine/arginine-rich splicing factor 3 OS=Homo sapiens GN=SRSF3 PE=1 SV=1	TRUE	-2.97713	0.00889	1.55539e+06	1.70124e+06	1.62414e+06	1.69526e+06	126707	74469.5	-145850	0.914268	-0.0389264	-2.0511	2.0511
1647	1647	sp|Q9H3K2|GHITM_HUMAN	N/A	N/A	Growth hormone-inducible transmembrane protein OS=Homo sapiens GN=GHITM PE=1 SV=2	TRUE	-0.612171	0.54903	184615	201919	197827	193309	65993.4	53248.6	-17303.5	0.914305	-0.038909	-0.260404	0.260404
1377	1377	sp|Q6DKJ4|NXN_HUMAN	N/A	N/A	Nucleoredoxin OS=Homo sapiens GN=NXN PE=1 SV=2	TRUE	-1.0771	0.29741	35842	39188.8	36118.2	39859.8	5939.2	7184.73	-3346.8	0.914598	-0.0387698	-0.526644	0.526644
995	995	sp|O75054|IGSF3_HUMAN	N/A	N/A	Immunoglobulin superfamily member 3 OS=Homo sapiens GN=IGSF3 PE=2 SV=3	TRUE	-1.39032	0.18347	86946.6	95061.4	89021.7	96146.3	14540.1	9756.22	-8114.79	0.914636	-0.0387516	-0.736435	0.736435
898	898	tr|G3V4P8|G3V4P8_HUMAN	N/A	N/A	Glia maturation factor beta (Fragment) OS=Homo sapiens GN=GMFB PE=1 SV=1	TRUE	-3.80007	0.00157	815618	891444	807306	885005	46051.5	38244.9	-75826.1	0.91494	-0.0386073	-2.8041	2.8041
636	636	sp|P62495|ERF1_HUMAN	N/A	N/A	Eukaryotic peptide chain release factor subunit 1 OS=Homo sapiens GN=ETF1 PE=1 SV=3	TRUE	-3.06854	0.00735	425249	464626	413504	467220	29158.6	25136.3	-39377	0.91525	-0.0384602	-2.13371	2.13371
1882	1882	tr|J3KN29|J3KN29_HUMAN	N/A	N/A	26S proteasome non-ATPase regulatory subunit 9 OS=Homo sapiens GN=PSMD9 PE=1 SV=1	TRUE	-0.20702	0.83861	9921.97	10839.1	11733.6	17535	8908.73	9862.63	-917.133	0.915387	-0.0383954	-0.07644	0.07644
2036	2036	tr|E7EX17|E7EX17_HUMAN	N/A	N/A	Eukaryotic translation initiation factor 4B OS=Homo sapiens GN=EIF4B PE=1 SV=1	TRUE	-2.56752	0.02066	304059	332156	298141	325495	21641.4	24687.7	-28097.5	0.915409	-0.038385	-1.68487	1.68487
935	935	sp|Q9H9A6|LRC40_HUMAN	N/A	N/A	Leucine-rich repeat-containing protein 40 OS=Homo sapiens GN=LRRC40 PE=1 SV=1	TRUE	-0.681768	0.50514	192818	210583	219536	214209	75882.8	18779.2	-17765.1	0.915639	-0.0382758	-0.296588	0.296588
1203	1203	sp|Q9NRF8|PYRG2_HUMAN	N/A	N/A	CTP synthase 2 OS=Homo sapiens GN=CTPS2 PE=1 SV=1	TRUE	-1.62962	0.12271	222642	243113	208368	244234	34695.3	14715.6	-20471.8	0.915793	-0.0382026	-0.91112	0.91112
375	375	sp|O14818|PSA7_HUMAN	N/A	N/A	Proteasome subunit alpha type-7 OS=Homo sapiens GN=PSMA7 PE=1 SV=1	TRUE	-5.32592	6.8243e-05	1.83034e+06	1.99849e+06	1.85522e+06	2.00165e+06	81785.8	47772	-168150	0.915861	-0.0381702	-4.16594	4.16594
833	833	tr|B7Z613|B7Z613_HUMAN	N/A	N/A	Neuronal membrane glycoprotein M6-b OS=Homo sapiens GN=GPM6B PE=1 SV=1	TRUE	-2.04274	0.05791	799790	872899	825879	860531	92128.7	55142.1	-73109.8	0.916245	-0.0379884	-1.23725	1.23725
335	335	sp|Q9UQ80|PA2G4_HUMAN	N/A	N/A	Proliferation-associated protein 2G4 OS=Homo sapiens GN=PA2G4 PE=1 SV=3	TRUE	-1.2501	0.22924	699119	762918	687291	740621	132326	77010.6	-63798.6	0.916376	-0.0379265	-0.63971	0.63971
1479	1479	sp|Q4G0N4|NAKD2_HUMAN	N/A	N/A	NAD kinase 2, mitochondrial OS=Homo sapiens GN=NADK2 PE=1 SV=2	TRUE	-0.709573	0.48818	46033.1	50233.1	51218.4	49267.8	17487.5	3084.57	-4200.06	0.916389	-0.0379203	-0.31142	0.31142
1015	1015	sp|O43813|LANC1_HUMAN	N/A	N/A	LanC-like protein 1 OS=Homo sapiens GN=LANCL1 PE=1 SV=1	TRUE	-0.996618	0.33378	374412	408460	346849	436390	76765.8	67905.6	-34047.7	0.916644	-0.0377995	-0.47654	0.47654
719	719	sp|P62424|RL7A_HUMAN	N/A	N/A	60S ribosomal protein L7a OS=Homo sapiens GN=RPL7A PE=1 SV=2	TRUE	-2.08048	0.05391	751734	819872	735249	774546	56928.4	80080.2	-68138	0.916892	-0.0376819	-1.26833	1.26833
173	173	sp|Q7KZF4|SND1_HUMAN	N/A	N/A	Staphylococcal nuclease domain-containing protein 1 OS=Homo sapiens GN=SND1 PE=1 SV=1	TRUE	-3.92475	0.00121	732873	799099	748466	787049	37914.5	33542.6	-66226.7	0.917123	-0.0375723	-2.91721	2.91721
1937	1937	sp|P62834|RAP1A_HUMAN	N/A	N/A	Ras-related protein Rap-1A OS=Homo sapiens GN=RAP1A PE=1 SV=1	TRUE	-3.76593	0.00169	415426	452436	419611	454729	22163.6	19442.6	-37010.1	0.918198	-0.0370635	-2.77211	2.77211
1802	1802	sp|P34947|GRK5_HUMAN	N/A	N/A	G protein-coupled receptor kinase 5 OS=Homo sapiens GN=GRK5 PE=1 SV=1	TRUE	-0.416101	0.68286	15930.8	17347.5	12683.4	19224	8316.83	5930.32	-1416.77	0.91833	-0.0370012	-0.165668	0.165668
1466	1466	sp|P28072|PSB6_HUMAN	N/A	N/A	Proteasome subunit beta type-6 OS=Homo sapiens GN=PSMB6 PE=1 SV=4	TRUE	-3.48718	0.00304	999766	1.08861e+06	1.02599e+06	1.07904e+06	72108.8	25352.8	-88848.6	0.918384	-0.0369758	-2.51713	2.51713
816	816	sp|P53999|TCP4_HUMAN	N/A	N/A	Activated RNA polymerase II transcriptional coactivator p15 OS=Homo sapiens GN=SUB1 PE=1 SV=3	TRUE	-4.30771	0.00054	2.05501e+06	2.23756e+06	2.05091e+06	2.24312e+06	112167	59844.9	-182551	0.918415	-0.0369609	-3.26761	3.26761
1617	1617	tr|E9PQP7|E9PQP7_HUMAN	N/A	N/A	Serine/threonine-protein phosphatase 6 regulatory subunit 3 OS=Homo sapiens GN=PPP6R3 PE=1 SV=1	TRUE	-0.27994	0.78311	13863.4	15093.4	14054.6	19412.2	7984.02	10488.4	-1230	0.918507	-0.0369175	-0.106177	0.106177
1849	1849	sp|O00399|DCTN6_HUMAN	N/A	N/A	Dynactin subunit 6 OS=Homo sapiens GN=DCTN6 PE=1 SV=1	TRUE	-2.25817	0.03826	237672	258753	244383	264709	19945.5	19660	-21080.8	0.918529	-0.036907	-1.41726	1.41726
997	997	sp|P53007|TXTP_HUMAN	N/A	N/A	Tricarboxylate transport protein, mitochondrial OS=Homo sapiens GN=SLC25A1 PE=1 SV=2	TRUE	-1.86451	0.0807	288548	314110	279551	313734	37794	16221.9	-25561.3	0.918623	-0.0368627	-1.09313	1.09313
390	390	sp|Q14152|EIF3A_HUMAN	N/A	N/A	Eukaryotic translation initiation factor 3 subunit A OS=Homo sapiens GN=EIF3A PE=1 SV=1	TRUE	-2.55646	0.02113	464853	505951	476109	517205	30334.5	37493.8	-41097.9	0.918771	-0.0367927	-1.6751	1.6751
1162	1162	tr|H7C3A1|H7C3A1_HUMAN	N/A	N/A	Serrate RNA effector molecule homolog (Fragment) OS=Homo sapiens GN=SRRT PE=1 SV=1	TRUE	-1.22334	0.23891	323353	351922	348907	344834	65680	24379.2	-28568.5	0.918821	-0.0367689	-0.621766	0.621766
776	776	sp|P49755|TMEDA_HUMAN	N/A	N/A	Transmembrane emp24 domain-containing protein 10 OS=Homo sapiens GN=TMED10 PE=1 SV=2	TRUE	-3.82175	0.0015	739349	804612	738545	812402	31418.9	40464.6	-65263	0.918889	-0.036737	-2.82391	2.82391
1134	1134	sp|P50914|RL14_HUMAN	N/A	N/A	60S ribosomal protein L14 OS=Homo sapiens GN=RPL14 PE=1 SV=4	TRUE	-2.16156	0.04615	750717	816331	769219	777391	45122.7	79100	-65614.2	0.919623	-0.0363901	-1.33583	1.33583
1085	1085	sp|Q8WUM4|PDC6I_HUMAN	N/A	N/A	Programmed cell death 6-interacting protein OS=Homo sapiens GN=PDCD6IP PE=1 SV=1	TRUE	-1.63889	0.12075	150703	163780	153896	164292	18194.9	15556	-13077.4	0.920152	-0.0361402	-0.918113	0.918113
2038	2038	tr|C9J4M6|C9J4M6_HUMAN	N/A	N/A	DNA-directed RNA polymerase OS=Homo sapiens GN=POLR2B PE=1 SV=2	TRUE	-2.13054	0.04899	90760.8	98583	87339	97894.9	7614.8	7958.19	-7822.25	0.920653	-0.0359039	-1.30989	1.30989
1362	1362	sp|O14964|HGS_HUMAN	N/A	N/A	Hepatocyte growth factor-regulated tyrosine kinase substrate OS=Homo sapiens GN=HGS PE=1 SV=1	TRUE	-2.44141	0.02663	165983	180274	165609	182992	13795.4	10866.4	-14291.3	0.920725	-0.0358702	-1.57463	1.57463
231	231	sp|P00367|DHE3_HUMAN	N/A	N/A	Glutamate dehydrogenase 1, mitochondrial OS=Homo sapiens GN=GLUD1 PE=1 SV=2	TRUE	-4.2957	0.00056	1.19948e+06	1.3026e+06	1.17758e+06	1.31002e+06	65346.5	30272	-103122	0.920833	-0.0358189	-3.25181	3.25181
929	929	sp|O76094|SRP72_HUMAN	N/A	N/A	Signal recognition particle subunit SRP72 OS=Homo sapiens GN=SRP72 PE=1 SV=3	TRUE	-2.3018	0.03512	122512	133016	123054	135692	10924.6	8248.77	-10503.1	0.921038	-0.0357222	-1.45445	1.45445
1878	1878	sp|P20962|PTMS_HUMAN	N/A	N/A	Parathymosin OS=Homo sapiens GN=PTMS PE=1 SV=2	TRUE	-5.15939	9.503e-05	3.7427e+06	4.06196e+06	3.81072e+06	4.01797e+06	147769	112364	-319259	0.921403	-0.0355505	-4.02214	4.02214
1908	1908	sp|Q96B49|TOM6_HUMAN	N/A	N/A	Mitochondrial import receptor subunit TOM6 homolog OS=Homo sapiens GN=TOMM6 PE=1 SV=1	TRUE	-0.422512	0.67827	67240.1	72910.8	79584.6	84534	28683.2	28257.3	-5670.69	0.922224	-0.0351634	-0.168597	0.168597
485	485	sp|O95373|IPO7_HUMAN	N/A	N/A	Importin-7 OS=Homo sapiens GN=IPO7 PE=1 SV=1	TRUE	-3.69199	0.00198	648593	703036	651893	705465	31055.7	31505	-54442.4	0.922561	-0.0350049	-2.70333	2.70333
932	932	sp|O00148|DX39A_HUMAN	N/A	N/A	ATP-dependent RNA helicase DDX39A OS=Homo sapiens GN=DDX39A PE=1 SV=2	TRUE	-2.46381	0.02546	934401	1.0125e+06	937168	1.01974e+06	54354	78033.5	-78100.9	0.922863	-0.0348625	-1.59414	1.59414
1683	1683	sp|Q96FZ7|CHMP6_HUMAN	N/A	N/A	Charged multivesicular body protein 6 OS=Homo sapiens GN=CHMP6 PE=1 SV=3	TRUE	-0.678647	0.50706	77667.1	84120.5	83982.1	87352.8	21727.5	18486.7	-6453.46	0.923283	-0.0346651	-0.294941	0.294941
679	679	tr|A6PVN5|A6PVN5_HUMAN	N/A	N/A	Serine/threonine-protein phosphatase 2A activator OS=Homo sapiens GN=PPP2R4 PE=1 SV=1	TRUE	-2.28771	0.03611	632717	685132	631818	668848	45370.7	51632.2	-52414.7	0.923497	-0.0345645	-1.44237	1.44237
768	768	sp|O00425|IF2B3_HUMAN	N/A	N/A	Insulin-like growth factor 2 mRNA-binding protein 3 OS=Homo sapiens GN=IGF2BP3 PE=1 SV=2	TRUE	-1.24579	0.23078	139541	151069	138916	155153	16461.7	22354.3	-11528.3	0.923688	-0.0344745	-0.636802	0.636802
958	958	sp|Q13242|SRSF9_HUMAN	N/A	N/A	Serine/arginine-rich splicing factor 9 OS=Homo sapiens GN=SRSF9 PE=1 SV=1	TRUE	-3.54359	0.0027	1.19141e+06	1.2897e+06	1.19472e+06	1.29236e+06	68299.5	47536.3	-98291.7	0.923787	-0.034428	-2.56864	2.56864
781	781	sp|Q9UK76|HN1_HUMAN	N/A	N/A	Hematological and neurological expressed 1 protein OS=Homo sapiens GN=HN1 PE=1 SV=3	TRUE	-1.11827	0.27996	944528	1.02221e+06	959839	1.05473e+06	56490.8	200590	-77679.6	0.924008	-0.0343243	-0.552904	0.552904
1692	1692	sp|O15355|PPM1G_HUMAN	N/A	N/A	Protein phosphatase 1G OS=Homo sapiens GN=PPM1G PE=1 SV=1	TRUE	-0.373394	0.71376	61570	66626.5	67817.3	81052.9	22501	33825.3	-5056.46	0.924107	-0.0342776	-0.146448	0.146448
1775	1775	sp|P10644|KAP0_HUMAN	N/A	N/A	cAMP-dependent protein kinase type I-alpha regulatory subunit OS=Homo sapiens GN=PRKAR1A PE=1 SV=1	TRUE	-0.524352	0.60722	13738.3	14857.5	15207.5	14023.1	6006.59	2218.46	-1119.17	0.924673	-0.0340119	-0.216654	0.216654
1242	1242	tr|F5GZN3|F5GZN3_HUMAN	N/A	N/A	Lactadherin OS=Homo sapiens GN=MFGE8 PE=1 SV=1	TRUE	-1.43726	0.16991	174563	188709	167498	190398	22985.2	18535.3	-14146.2	0.925037	-0.0338409	-0.769781	0.769781
1618	1618	sp|P11166|GTR1_HUMAN	N/A	N/A	Solute carrier family 2, facilitated glucose transporter member 1 OS=Homo sapiens GN=SLC2A1 PE=1 SV=2	TRUE	-1.55764	0.13888	87707.6	94814.3	85222.6	95543.1	11850.7	6848.62	-7106.62	0.925047	-0.0338362	-0.85736	0.85736
1141	1141	sp|P62304|RUXE_HUMAN	N/A	N/A	Small nuclear ribonucleoprotein E OS=Homo sapiens GN=SNRPE PE=1 SV=1	TRUE	-0.99706	0.33358	831293	898573	769488	883881	197380	44955.9	-67279.9	0.925126	-0.0337992	-0.4768	0.4768
42	42	sp|P14625|ENPL_HUMAN	N/A	N/A	Endoplasmin OS=Homo sapiens GN=HSP90B1 PE=1 SV=1	TRUE	-5.77239	2.8578e-05	4.79331e+06	5.18042e+06	4.73023e+06	5.13924e+06	139614	144857	-387107	0.925275	-0.0337292	-4.54397	4.54397
363	363	sp|Q9BWD1|THIC_HUMAN	N/A	N/A	Acetyl-CoA acetyltransferase, cytosolic OS=Homo sapiens GN=ACAT2 PE=1 SV=2	TRUE	-1.51207	0.15002	1.04667e+06	1.13055e+06	1.0901e+06	1.10278e+06	139881	90150.6	-83876.6	0.925809	-0.0334786	-0.823851	0.823851
75	75	sp|P43243|MATR3_HUMAN	N/A	N/A	Matrin-3 OS=Homo sapiens GN=MATR3 PE=1 SV=2	TRUE	-2.67002	0.01677	2.02831e+06	2.18989e+06	1.99152e+06	2.20459e+06	106677	146900	-161578	0.926216	-0.0332877	-1.77547	1.77547
1635	1635	sp|Q6IBS0|TWF2_HUMAN	N/A	N/A	Twinfilin-2 OS=Homo sapiens GN=TWF2 PE=1 SV=2	TRUE	-1.73741	0.10152	108637	117274	109598	114204	8505.99	12248.8	-8636.38	0.926357	-0.0332216	-0.993448	0.993448
101	101	sp|P23246|SFPQ_HUMAN	N/A	N/A	Splicing factor, proline- and glutamine-rich OS=Homo sapiens GN=SFPQ PE=1 SV=2	TRUE	-5.13713	9.9354e-05	2.40455e+06	2.59519e+06	2.391e+06	2.58604e+06	82675.5	74564.9	-190645	0.926539	-0.0331362	-4.00281	4.00281
210	210	sp|P05455|LA_HUMAN	N/A	N/A	Lupus La protein OS=Homo sapiens GN=SSB PE=1 SV=2	TRUE	-3.98023	0.00108	1.14372e+06	1.23423e+06	1.12863e+06	1.22987e+06	60913.3	30723.7	-90514.4	0.926663	-0.0330781	-2.96658	2.96658
1305	1305	sp|O15498|YKT6_HUMAN	N/A	N/A	Synaptobrevin homolog YKT6 OS=Homo sapiens GN=YKT6 PE=1 SV=1	TRUE	-1.87089	0.07976	152589	164612	155001	170217	15936	10851.2	-12023.3	0.92696	-0.0329392	-1.09821	1.09821
203	203	sp|Q9Y230|RUVB2_HUMAN	N/A	N/A	RuvB-like 2 OS=Homo sapiens GN=RUVBL2 PE=1 SV=3	TRUE	-3.13324	0.00642	1.25958e+06	1.35792e+06	1.27008e+06	1.38214e+06	75686	55999.4	-98332	0.927586	-0.0326458	-2.19246	2.19246
1651	1651	sp|Q9UFW8|CGBP1_HUMAN	N/A	N/A	CGG triplet repeat-binding protein 1 OS=Homo sapiens GN=CGGBP1 PE=1 SV=2	TRUE	-0.352528	0.72904	13547.1	14603.1	13539.2	15521.8	5775.94	6884.15	-1055.97	0.927689	-0.0325977	-0.137249	0.137249
1535	1535	sp|P49257|LMAN1_HUMAN	N/A	N/A	Protein ERGIC-53 OS=Homo sapiens GN=LMAN1 PE=1 SV=2	TRUE	-1.51694	0.14879	161365	173921	164074	173166	14950.2	19827	-12556.1	0.927806	-0.0325429	-0.827426	0.827426
239	239	sp|Q9Y265|RUVB1_HUMAN	N/A	N/A	RuvB-like 1 OS=Homo sapiens GN=RUVBL1 PE=1 SV=1	TRUE	-2.60449	0.01917	1.12208e+06	1.20927e+06	1.10794e+06	1.19878e+06	89292.2	45975.4	-87192.6	0.927896	-0.0325005	-1.71738	1.71738
1397	1397	sp|Q9UI08|EVL_HUMAN	N/A	N/A	Ena/VASP-like protein OS=Homo sapiens GN=EVL PE=1 SV=2	TRUE	-0.602914	0.55502	15059.8	16224.5	16438.1	17060.5	4853.07	3168.09	-1164.75	0.92821	-0.0323536	-0.255691	0.255691
841	841	sp|O75822|EIF3J_HUMAN	N/A	N/A	Eukaryotic translation initiation factor 3 subunit J OS=Homo sapiens GN=EIF3J PE=1 SV=2	TRUE	-3.74766	0.00176	510548	549739	504460	547285	25927.6	17663.9	-39191.5	0.928709	-0.0321204	-2.75449	2.75449
842	842	sp|P61026|RAB10_HUMAN	N/A	N/A	Ras-related protein Rab-10 OS=Homo sapiens GN=RAB10 PE=1 SV=1	TRUE	-1.24653	0.23051	898964	967896	918525	964977	96294.1	135090	-68931.7	0.928782	-0.0320863	-0.63731	0.63731
116	116	sp|P27824|CALX_HUMAN	N/A	N/A	Calnexin OS=Homo sapiens GN=CANX PE=1 SV=2	TRUE	-4.84326	0.00018	2.81376e+06	3.02921e+06	2.78798e+06	3.03002e+06	110729	74488.3	-215447	0.928877	-0.0320419	-3.74473	3.74473
916	916	sp|P19022|CADH2_HUMAN	N/A	N/A	Cadherin-2 OS=Homo sapiens GN=CDH2 PE=1 SV=4	TRUE	-0.26725	0.79269	210417	226317	160668	215944	177664	17088.8	-15900	0.929745	-0.0316362	-0.100897	0.100897
1376	1376	sp|Q9H9H4|VP37B_HUMAN	N/A	N/A	Vacuolar protein sorting-associated protein 37B OS=Homo sapiens GN=VPS37B PE=1 SV=1	TRUE	-1.2915	0.21488	24150.3	25967.5	26459.9	25363.9	3478.85	2390.75	-1817.21	0.93002	-0.0315077	-0.667804	0.667804
1547	1547	tr|E9PLT0|E9PLT0_HUMAN	N/A	N/A	Cold shock domain-containing protein E1 OS=Homo sapiens GN=CSDE1 PE=1 SV=1	TRUE	-0.140072	0.89035	42418.3	45608.9	23370.9	18031.2	43809.5	52441.4	-3190.51	0.930046	-0.0314954	-0.0504392	0.0504392
1108	1108	sp|P29992|GNA11_HUMAN	N/A	N/A	Guanine nucleotide-binding protein subunit alpha-11 OS=Homo sapiens GN=GNA11 PE=1 SV=2	TRUE	-1.04251	0.31267	278658	299613	295444	313820	48235.6	36190.1	-20955.3	0.930059	-0.0314896	-0.504914	0.504914
1062	1062	tr|E7ENQ1|E7ENQ1_HUMAN	N/A	N/A	Mitogen-activated protein kinase kinase kinase kinase 4 OS=Homo sapiens GN=MAP4K4 PE=1 SV=1	TRUE	-1.34482	0.19744	319450	343426	333883	354588	38965.7	36640	-23976.7	0.930184	-0.0314311	-0.704565	0.704565
11	11	sp|P49327|FAS_HUMAN	N/A	N/A	Fatty acid synthase OS=Homo sapiens GN=FASN PE=1 SV=3	TRUE	-2.82952	0.01208	1.06547e+06	1.14534e+06	1.06839e+06	1.16321e+06	29927	79214.7	-79867.5	0.930267	-0.0313922	-1.91793	1.91793
249	249	sp|P11766|ADHX_HUMAN	N/A	N/A	Alcohol dehydrogenase class-3 OS=Homo sapiens GN=ADH5 PE=1 SV=4	TRUE	-3.62599	0.00227	1.77347e+06	1.90626e+06	1.77159e+06	1.90518e+06	91362	61019.8	-132790	0.93034	-0.0313584	-2.64397	2.64397
370	370	sp|P25789|PSA4_HUMAN	N/A	N/A	Proteasome subunit alpha type-4 OS=Homo sapiens GN=PSMA4 PE=1 SV=1	TRUE	-5.25336	7.8801e-05	2.15603e+06	2.31744e+06	2.16382e+06	2.32907e+06	67216.5	63072	-161409	0.930351	-0.0313534	-4.10347	4.10347
906	906	sp|P24534|EF1B_HUMAN	N/A	N/A	Elongation factor 1-beta OS=Homo sapiens GN=EEF1B2 PE=1 SV=3	TRUE	-2.43838	0.02679	732274	787077	731204	799851	53565.9	40951.5	-54803.7	0.930371	-0.031344	-1.57203	1.57203
953	953	sp|Q13526|PIN1_HUMAN	N/A	N/A	Peptidyl-prolyl cis-trans isomerase NIMA-interacting 1 OS=Homo sapiens GN=PIN1 PE=1 SV=1	TRUE	-1.23843	0.23342	296592	318788	282870	328272	45396.5	28813.3	-22196.2	0.930373	-0.0313428	-0.631862	0.631862
372	372	sp|Q9HDC9|APMAP_HUMAN	N/A	N/A	Adipocyte plasma membrane-associated protein OS=Homo sapiens GN=APMAP PE=1 SV=2	TRUE	-3.61758	0.00231	1.11309e+06	1.19597e+06	1.09793e+06	1.18474e+06	51660.8	45330.4	-82877.6	0.930703	-0.0311891	-2.63639	2.63639
1303	1303	sp|Q13595|TRA2A_HUMAN	N/A	N/A	Transformer-2 protein homolog alpha OS=Homo sapiens GN=TRA2A PE=1 SV=1	TRUE	-1.17253	0.25815	309102	331994	306332	329060	57491.5	11190.2	-22891.9	0.931047	-0.0310284	-0.588128	0.588128
1986	1986	sp|Q9BRT3|MIEN1_HUMAN	N/A	N/A	Migration and invasion enhancer 1 OS=Homo sapiens GN=MIEN1 PE=1 SV=1	TRUE	-0.140176	0.89027	156743	168317	46139.1	120969	215979	121280	-11573.9	0.931238	-0.0309394	-0.0504783	0.0504783
219	219	sp|Q01518|CAP1_HUMAN	N/A	N/A	Adenylyl cyclase-associated protein 1 OS=Homo sapiens GN=CAP1 PE=1 SV=5	TRUE	-1.98187	0.06494	863354	926772	845333	926870	88068.8	38199.8	-63417.6	0.931571	-0.0307838	-1.18749	1.18749
592	592	sp|O43681|ASNA_HUMAN	N/A	N/A	ATPase ASNA1 OS=Homo sapiens GN=ASNA1 PE=1 SV=2	TRUE	-1.80705	0.08959	800334	859061	799178	863582	76813.9	60043.8	-58727.1	0.931638	-0.0307528	-1.04774	1.04774
291	291	sp|Q9Y3I0|RTCB_HUMAN	N/A	N/A	tRNA-splicing ligase RtcB homolog OS=Homo sapiens GN=RTCB PE=1 SV=1	TRUE	-3.44293	0.00334	1.05948e+06	1.13686e+06	1.06857e+06	1.15246e+06	60024.9	30712.8	-77381	0.931935	-0.0306146	-2.47625	2.47625
511	511	sp|Q15393|SF3B3_HUMAN	N/A	N/A	Splicing factor 3B subunit 3 OS=Homo sapiens GN=SF3B3 PE=1 SV=4	TRUE	-1.43086	0.17171	781894	838734	794450	880535	44960.2	110366	-56839.6	0.932232	-0.0304761	-0.765204	0.765204
127	127	sp|Q16643|DREB_HUMAN	N/A	N/A	Drebrin OS=Homo sapiens GN=DBN1 PE=1 SV=4	TRUE	-6.19139	1.2932e-05	3.12439e+06	3.35129e+06	3.0934e+06	3.32262e+06	78072.7	77411.8	-226904	0.932293	-0.0304474	-4.88833	4.88833
591	591	sp|Q99816|TS101_HUMAN	N/A	N/A	Tumor susceptibility gene 101 protein OS=Homo sapiens GN=TSG101 PE=1 SV=2	TRUE	-1.90843	0.07444	279584	299435	282795	300931	25921	17373.1	-19850.6	0.933706	-0.0297897	-1.12819	1.12819
24	24	sp|P55072|TERA_HUMAN	N/A	N/A	Transitional endoplasmic reticulum ATPase OS=Homo sapiens GN=VCP PE=1 SV=4	TRUE	-5.4068	5.8177e-05	2.49921e+06	2.67627e+06	2.50548e+06	2.69866e+06	70447.6	68471.6	-177056	0.933842	-0.0297264	-4.23525	4.23525
577	577	sp|P00441|SODC_HUMAN	N/A	N/A	Superoxide dismutase [Cu-Zn] OS=Homo sapiens GN=SOD1 PE=1 SV=2	TRUE	-1.44068	0.16896	2.31057e+06	2.47363e+06	2.24575e+06	2.46042e+06	319368	115273	-163054	0.934083	-0.0296146	-0.772216	0.772216
1991	1991	tr|A0A0D9SEM4|A0A0D9SEM4_HUMAN	N/A	N/A	Serine/arginine-rich-splicing factor 4 (Fragment) OS=Homo sapiens GN=SRSF4 PE=1 SV=1	TRUE	-1.69291	0.10985	83037.2	88883.8	83480	90103.3	7962.87	6628.52	-5846.58	0.934222	-0.0295498	-0.9592	0.9592
1595	1595	sp|Q8IWB7|WDFY1_HUMAN	N/A	N/A	WD repeat and FYVE domain-containing protein 1 OS=Homo sapiens GN=WDFY1 PE=1 SV=1	TRUE	-0.74103	0.46941	71678.5	76704.5	76769.9	78616.7	18727.9	7955.26	-5026.04	0.934475	-0.0294322	-0.328448	0.328448
999	999	sp|P02808|STAT_HUMAN	N/A	N/A	Statherin OS=Homo sapiens GN=STATH PE=1 SV=2	TRUE	-0.111335	0.91274	209826	224530	91222.6	18106.4	235088	318915	-14703.5	0.934514	-0.0294142	-0.0396529	0.0396529
1248	1248	tr|H3BTL1|H3BTL1_HUMAN	N/A	N/A	Microtubule-associated protein 1 light chain 3 beta, isoform CRA_f OS=Homo sapiens GN=MAP1LC3B PE=3 SV=1	TRUE	-1.33951	0.19912	442055	472980	428389	457803	51909.9	45850.9	-30924.9	0.934617	-0.0293664	-0.700885	0.700885
921	921	tr|E7EM64|E7EM64_HUMAN	N/A	N/A	COP9 signalosome complex subunit 6 OS=Homo sapiens GN=COPS6 PE=1 SV=1	TRUE	-1.10214	0.2867	138868	148534	137951	153351	16040.4	20853.9	-9665.49	0.934927	-0.0292221	-0.542572	0.542572
965	965	sp|Q9UHV9|PFD2_HUMAN	N/A	N/A	Prefoldin subunit 2 OS=Homo sapiens GN=PFDN2 PE=1 SV=1	TRUE	-2.00409	0.06229	772236	825821	759989	827229	68631.8	41519.7	-53585	0.935113	-0.0291359	-1.20558	1.20558
1471	1471	sp|Q08722|CD47_HUMAN	N/A	N/A	Leukocyte surface antigen CD47 OS=Homo sapiens GN=CD47 PE=1 SV=1	TRUE	-0.227905	0.82261	320398	342604	442840	386019	265233	122843	-22205.5	0.935186	-0.029102	-0.084806	0.084806
1004	1004	sp|P28331|NDUS1_HUMAN	N/A	N/A	NADH-ubiquinone oxidoreductase 75 kDa subunit, mitochondrial OS=Homo sapiens GN=NDUFS1 PE=1 SV=3	TRUE	-1.63014	0.1226	164926	176338	159748	173079	14632.5	15066.4	-11412.4	0.935281	-0.0290577	-0.91151	0.91151
417	417	tr|A0A0A0MR39|A0A0A0MR39_HUMAN	N/A	N/A	Myelin expression factor 2 OS=Homo sapiens GN=MYEF2 PE=1 SV=1	TRUE	-3.06173	0.00745	1.27778e+06	1.36595e+06	1.28894e+06	1.37198e+06	71353.4	48711.5	-88172.9	0.93545	-0.0289796	-2.12784	2.12784
1317	1317	tr|A0A087WYR3|A0A087WYR3_HUMAN	N/A	N/A	Tumor protein D54 OS=Homo sapiens GN=TPD52L2 PE=1 SV=1	TRUE	-1.19006	0.25138	295635	316005	303959	321933	45389.1	24015.5	-20370.2	0.935538	-0.0289384	-0.599669	0.599669
318	318	tr|A0A087WZH7|A0A087WZH7_HUMAN	N/A	N/A	Myristoylated alanine-rich C-kinase substrate OS=Homo sapiens GN=MARCKS PE=1 SV=1	TRUE	-0.811575	0.42894	3.94571e+06	4.21723e+06	3.94488e+06	4.78561e+06	98331	998835	-271516	0.935617	-0.0289017	-0.367603	0.367603
581	581	tr|A0A087WY55|A0A087WY55_HUMAN	N/A	N/A	Chromosome 6 open reading frame 55, isoform CRA_b OS=Homo sapiens GN=VTA1 PE=1 SV=1	TRUE	-1.90824	0.07447	570119	609003	556763	607366	51125	33513.7	-38883.9	0.936152	-0.0286538	-1.12802	1.12802
1798	1798	sp|Q7KZ85|SPT6H_HUMAN	N/A	N/A	Transcription elongation factor SPT6 OS=Homo sapiens GN=SUPT6H PE=1 SV=2	TRUE	-0.470258	0.64452	13023.7	13911.9	13153.5	15136.1	1770.71	5382.75	-888.241	0.936153	-0.0286534	-0.190764	0.190764
1223	1223	sp|Q9Y4Z0|LSM4_HUMAN	N/A	N/A	U6 snRNA-associated Sm-like protein LSm4 OS=Homo sapiens GN=LSM4 PE=1 SV=1	TRUE	-1.26931	0.22248	263799	281785	258015	285300	17619.3	38688	-17986.6	0.936169	-0.0286457	-0.652709	0.652709
1042	1042	sp|P48723|HSP13_HUMAN	N/A	N/A	Heat shock 70 kDa protein 13 OS=Homo sapiens GN=HSPA13 PE=1 SV=1	TRUE	-2.04505	0.05766	419923	448495	427894	458385	25278.8	33432.4	-28571.8	0.936294	-0.0285877	-1.23913	1.23913
1505	1505	tr|F2Z2C0|F2Z2C0_HUMAN	N/A	N/A	Exosome complex exonuclease RRP44 OS=Homo sapiens GN=DIS3 PE=1 SV=1	TRUE	-2.06885	0.05512	50930.4	54388.3	50527.9	55719.5	2679.89	4237.91	-3457.85	0.936423	-0.028528	-1.25869	1.25869
885	885	tr|B1APY8|B1APY8_HUMAN	N/A	N/A	ELAV-like protein OS=Homo sapiens GN=ELAVL4 PE=1 SV=1	TRUE	-0.566743	0.57875	431884	460840	421390	418307	84775.3	127697	-28955.9	0.937167	-0.0281829	-0.237509	0.237509
1260	1260	tr|B1AHD1|B1AHD1_HUMAN	N/A	N/A	NHP2-like protein 1 OS=Homo sapiens GN=SNU13 PE=1 SV=1	TRUE	-2.35907	0.03137	327444	349333	316542	347061	25722.8	10638.5	-21889	0.937341	-0.0281025	-1.50349	1.50349
656	656	sp|Q9Y570|PPME1_HUMAN	N/A	N/A	Protein phosphatase methylesterase 1 OS=Homo sapiens GN=PPME1 PE=1 SV=3	TRUE	-1.72641	0.10353	702216	749117	720101	742845	69487.7	42588.9	-46901.3	0.937391	-0.0280791	-0.984934	0.984934
459	459	sp|Q9P2J5|SYLC_HUMAN	N/A	N/A	Leucine--tRNA ligase, cytoplasmic OS=Homo sapiens GN=LARS PE=1 SV=2	TRUE	-2.09209	0.05273	334137	356353	335919	358197	28052.4	15097.5	-22216	0.937657	-0.0279558	-1.27794	1.27794
626	626	sp|Q92820|GGH_HUMAN	N/A	N/A	Gamma-glutamyl hydrolase OS=Homo sapiens GN=GGH PE=1 SV=2	TRUE	-0.871215	0.39652	855075	911863	787835	930372	180782	74547.4	-56788.4	0.937723	-0.0279256	-0.401735	0.401735
2080	2080	sp|Q9BXF6|RFIP5_HUMAN	N/A	N/A	Rab11 family-interacting protein 5 OS=Homo sapiens GN=RAB11FIP5 PE=1 SV=1	TRUE	-0.492902	0.62878	16226.7	17297.9	14617.9	18233.5	5743.63	3085.24	-1071.21	0.938073	-0.0277635	-0.201501	0.201501
1866	1866	tr|Q1HDL3|Q1HDL3_HUMAN	N/A	N/A	HBeAg-binding protein 2 binding protein A OS=Homo sapiens GN=HBEBP2BPA PE=1 SV=1	TRUE	-1.42454	0.1735	102158	108894	105025	108862	9574.27	10468.9	-6736.53	0.938137	-0.0277338	-0.760701	0.760701
1020	1020	sp|Q9BZZ5|API5_HUMAN	N/A	N/A	Apoptosis inhibitor 5 OS=Homo sapiens GN=API5 PE=1 SV=3	TRUE	-1.79254	0.09197	279520	297947	272428	293326	22579.2	21007.1	-18427.4	0.938152	-0.0277268	-1.03635	1.03635
15	15	sp|Q01082|SPTB2_HUMAN	N/A	N/A	Spectrin beta chain, non-erythrocytic 1 OS=Homo sapiens GN=SPTBN1 PE=1 SV=2	TRUE	-3.04212	0.00777	1.05432e+06	1.12378e+06	1.04774e+06	1.13008e+06	47724.8	49134.1	-69458.6	0.938192	-0.0277082	-2.10958	2.10958
1058	1058	sp|P61086|UBE2K_HUMAN	N/A	N/A	Ubiquitin-conjugating enzyme E2 K OS=Homo sapiens GN=UBE2K PE=1 SV=3	TRUE	-2.72375	0.01502	702537	748783	707416	760573	22974.1	45461	-46245.9	0.938239	-0.0276867	-1.82333	1.82333
599	599	sp|Q02952|AKA12_HUMAN	N/A	N/A	A-kinase anchor protein 12 OS=Homo sapiens GN=AKAP12 PE=1 SV=4	TRUE	-0.928823	0.36678	165287	176165	171793	175771	33626	10183.1	-10877.8	0.938252	-0.0276805	-0.435594	0.435594
598	598	sp|P49915|GUAA_HUMAN	N/A	N/A	GMP synthase [glutamine-hydrolyzing] OS=Homo sapiens GN=GMPS PE=1 SV=1	TRUE	-1.80478	0.08996	283196	301539	275481	309466	21013.2	22093.1	-18342.8	0.93917	-0.027256	-1.04595	1.04595
290	290	sp|P16435|NCPR_HUMAN	N/A	N/A	NADPH--cytochrome P450 reductase OS=Homo sapiens GN=POR PE=1 SV=2	TRUE	-1.36914	0.18987	576428	613762	587716	658707	36126.3	73395.5	-37333.9	0.939172	-0.0272549	-0.721544	0.721544
1363	1363	sp|Q9C0H2|TTYH3_HUMAN	N/A	N/A	Protein tweety homolog 3 OS=Homo sapiens GN=TTYH3 PE=1 SV=3	TRUE	-1.14258	0.27002	89399.7	95160.9	85518.6	91715.2	12585.6	8391.9	-5761.22	0.939458	-0.0271225	-0.568604	0.568604
142	142	sp|O00231|PSD11_HUMAN	N/A	N/A	26S proteasome non-ATPase regulatory subunit 11 OS=Homo sapiens GN=PSMD11 PE=1 SV=3	TRUE	-1.77299	0.09526	818807	871256	827758	870606	56821	68171.8	-52449.2	0.939801	-0.0269643	-1.02109	1.02109
214	214	sp|O94760|DDAH1_HUMAN	N/A	N/A	N(G),N(G)-dimethylarginine dimethylaminohydrolase 1 OS=Homo sapiens GN=DDAH1 PE=1 SV=3	TRUE	-1.05798	0.30578	1.90729e+06	2.02865e+06	1.8777e+06	2.04578e+06	319949	126688	-121357	0.940178	-0.0267897	-0.514591	0.514591
1803	1803	sp|P46926|GNPI1_HUMAN	N/A	N/A	Glucosamine-6-phosphate isomerase 1 OS=Homo sapiens GN=GNPDA1 PE=1 SV=1	TRUE	-0.916434	0.37305	66125.6	70319.6	69277.1	71919.8	12153.3	6386.42	-4193.95	0.940359	-0.0267064	-0.428233	0.428233
208	208	sp|P45974|UBP5_HUMAN	N/A	N/A	Ubiquitin carboxyl-terminal hydrolase 5 OS=Homo sapiens GN=USP5 PE=1 SV=2	TRUE	-4.41761	0.00043	1.30932e+06	1.39204e+06	1.29939e+06	1.39017e+06	41987.6	37316.6	-82717.9	0.940578	-0.0266052	-3.36653	3.36653
2047	2047	tr|A0A0A0MRX1|A0A0A0MRX1_HUMAN	N/A	N/A	ELAV-like protein OS=Homo sapiens GN=ELAVL2 PE=1 SV=1	TRUE	-1.99444	0.06343	225934	240040	226676	242091	14635	15363.5	-14106.2	0.941234	-0.0263025	-1.19771	1.19771
759	759	tr|A0A0A6YYA0|A0A0A6YYA0_HUMAN	N/A	N/A	Protein TMED7-TICAM2 OS=Homo sapiens GN=TMED7-TICAM2 PE=3 SV=1	TRUE	-1.97262	0.06608	537276	570690	539089	578898	29941.5	41058.4	-33413.6	0.94145	-0.0262025	-1.17993	1.17993
1302	1302	tr|G3V3B0|G3V3B0_HUMAN	N/A	N/A	Apoptotic chromatin condensation inducer in the nucleus OS=Homo sapiens GN=ACIN1 PE=1 SV=1	TRUE	-0.336606	0.74079	184116	195374	151174	188470	90901.2	42463.3	-11257.3	0.942381	-0.0257736	-0.130305	0.130305
647	647	tr|H0YA96|H0YA96_HUMAN	N/A	N/A	Heterogeneous nuclear ribonucleoprotein D0 (Fragment) OS=Homo sapiens GN=HNRNPD PE=1 SV=1	TRUE	-4.2526	0.00061	4.38267e+06	4.64995e+06	4.33189e+06	4.66252e+06	127591	138825	-267280	0.94252	-0.0257094	-3.21467	3.21467
737	737	sp|P56192|SYMC_HUMAN	N/A	N/A	Methionine--tRNA ligase, cytoplasmic OS=Homo sapiens GN=MARS PE=1 SV=2	TRUE	-0.906588	0.37808	221845	235298	228793	229866	27322.2	35148.9	-13453.5	0.942824	-0.0255695	-0.422416	0.422416
1588	1588	tr|E9PKU4|E9PKU4_HUMAN	N/A	N/A	60S ribosomal protein L8 (Fragment) OS=Homo sapiens GN=RPL8 PE=1 SV=1	TRUE	-1.23361	0.23516	464482	492632	470797	479979	26907.5	62948	-28150.2	0.942858	-0.0255539	-0.628637	0.628637
804	804	sp|Q9NUQ9|FA49B_HUMAN	N/A	N/A	Protein FAM49B OS=Homo sapiens GN=FAM49B PE=1 SV=1	TRUE	-1.62439	0.12383	373132	395712	373370	407186	30189.6	28769.6	-22580.4	0.942937	-0.0255171	-0.907174	0.907174
602	602	sp|Q14257|RCN2_HUMAN	N/A	N/A	Reticulocalbin-2 OS=Homo sapiens GN=RCN2 PE=1 SV=1	TRUE	-0.937471	0.36245	450127	477348	429284	485278	59160.9	63940.3	-27221.4	0.942974	-0.0255005	-0.440752	0.440752
384	384	sp|P62140|PP1B_HUMAN	N/A	N/A	Serine/threonine-protein phosphatase PP1-beta catalytic subunit OS=Homo sapiens GN=PPP1CB PE=1 SV=3	TRUE	-2.42979	0.02725	810144	859126	813880	862811	46392.3	38796.5	-48981.9	0.942986	-0.0254946	-1.56463	1.56463
1262	1262	sp|P36969|GPX4_HUMAN	N/A	N/A	Phospholipid hydroperoxide glutathione peroxidase, mitochondrial OS=Homo sapiens GN=GPX4 PE=1 SV=3	TRUE	-1.23717	0.23388	286697	303914	284853	309393	26135.8	32556.6	-17216.9	0.943349	-0.0253275	-0.631007	0.631007
1478	1478	sp|Q7L523|RRAGA_HUMAN	N/A	N/A	Ras-related GTP-binding protein A OS=Homo sapiens GN=RRAGA PE=1 SV=1	TRUE	-0.628423	0.53859	31175.4	33047.5	32952.7	35621.8	5096.83	7341.52	-1872.14	0.94335	-0.0253271	-0.268742	0.268742
893	893	sp|P29218|IMPA1_HUMAN	N/A	N/A	Inositol monophosphatase 1 OS=Homo sapiens GN=IMPA1 PE=1 SV=1	TRUE	-2.36806	0.03081	542425	574834	556866	578743	37797.7	16032.3	-32408.7	0.943621	-0.0252026	-1.51131	1.51131
1891	1891	sp|P62072|TIM10_HUMAN	N/A	N/A	Mitochondrial import inner membrane translocase subunit Tim10 OS=Homo sapiens GN=TIMM10 PE=1 SV=1	TRUE	-0.215899	0.8318	23896.1	25321.1	22848	27846	17649.1	8976.7	-1424.99	0.943723	-0.0251554	-0.0799811	0.0799811
549	549	tr|Q5T321|Q5T321_HUMAN	N/A	N/A	Neurobeachin OS=Homo sapiens GN=NBEA PE=1 SV=1	TRUE	-0.599522	0.55722	217237	230190	214431	214891	24650.7	59942.5	-12952.3	0.943732	-0.0251514	-0.253973	0.253973
393	393	sp|Q9UNM6|PSD13_HUMAN	N/A	N/A	26S proteasome non-ATPase regulatory subunit 13 OS=Homo sapiens GN=PSMD13 PE=1 SV=2	TRUE	-1.83787	0.08472	1.17671e+06	1.24673e+06	1.20175e+06	1.22036e+06	73430.1	87598.8	-70025.5	0.943833	-0.0251049	-1.07201	1.07201
123	123	sp|O43390|HNRPR_HUMAN	N/A	N/A	Heterogeneous nuclear ribonucleoprotein R OS=Homo sapiens GN=HNRNPR PE=1 SV=1	TRUE	-2.09876	0.05206	2.1264e+06	2.25262e+06	2.14908e+06	2.27298e+06	118805	135782	-126220	0.943968	-0.0250429	-1.2835	1.2835
1796	1796	sp|Q9Y6B6|SAR1B_HUMAN	N/A	N/A	GTP-binding protein SAR1b OS=Homo sapiens GN=SAR1B PE=1 SV=1	TRUE	-0.772873	0.45087	181051	191786	171266	208349	24391	33781.7	-10734.4	0.944029	-0.0250145	-0.345949	0.345949
1160	1160	sp|O15511|ARPC5_HUMAN	N/A	N/A	Actin-related protein 2/3 complex subunit 5 OS=Homo sapiens GN=ARPC5 PE=1 SV=3	TRUE	-2.19455	0.0433	1.29103e+06	1.36716e+06	1.30902e+06	1.37815e+06	83943.1	61520.7	-76131.3	0.944314	-0.0248834	-1.36351	1.36351
1155	1155	tr|G3V1D4|G3V1D4_HUMAN	N/A	N/A	Lin-7 homolog C (C. elegans), isoform CRA_b OS=Homo sapiens GN=LIN7C PE=1 SV=1	TRUE	-0.59468	0.56037	255158	269997	260950	261993	59343.6	45630.9	-14839	0.94504	-0.0245498	-0.251525	0.251525
344	344	tr|J3KQ32|J3KQ32_HUMAN	N/A	N/A	Obg-like ATPase 1 OS=Homo sapiens GN=OLA1 PE=1 SV=1	TRUE	-3.17046	0.00593	1.30055e+06	1.37598e+06	1.3022e+06	1.37984e+06	61321.9	36524.3	-75430.6	0.945181	-0.0244852	-2.22695	2.22695
1299	1299	tr|E9PGT6|E9PGT6_HUMAN	N/A	N/A	COP9 signalosome complex subunit 8 OS=Homo sapiens GN=COPS8 PE=1 SV=1	TRUE	-1.31317	0.20765	162009	171348	160201	165069	16025.9	14082.7	-9338.54	0.9455	-0.0243387	-0.682668	0.682668
1178	1178	sp|Q15738|NSDHL_HUMAN	N/A	N/A	Sterol-4-alpha-carboxylate 3-dehydrogenase, decarboxylating OS=Homo sapiens GN=NSDHL PE=1 SV=2	TRUE	-3.79844	0.00158	583184	616746	576302	613923	16101.5	21056.3	-33561.9	0.945582	-0.0243007	-2.80134	2.80134
552	552	tr|J3KR44|J3KR44_HUMAN	N/A	N/A	Ubiquitin thioesterase OTUB1 OS=Homo sapiens GN=OTUB1 PE=1 SV=2	TRUE	-2.34351	0.03235	506210	535322	514464	534110	34344.5	14466.5	-29111.8	0.945618	-0.0242842	-1.49013	1.49013
5	5	sp|P46821|MAP1B_HUMAN	N/A	N/A	Microtubule-associated protein 1B OS=Homo sapiens GN=MAP1B PE=1 SV=2	TRUE	-4.39018	0.00046	6.12497e+06	6.47178e+06	6.13491e+06	6.52567e+06	166293	168851	-346808	0.946412	-0.0239197	-3.33724	3.33724
1080	1080	sp|Q9Y3D6|FIS1_HUMAN	N/A	N/A	Mitochondrial fission 1 protein OS=Homo sapiens GN=FIS1 PE=1 SV=2	TRUE	-2.89528	0.01054	295544	312114	288479	313241	12652.1	11605.6	-16569.4	0.946912	-0.0236903	-1.97716	1.97716
1087	1087	sp|P13073|COX41_HUMAN	N/A	N/A	Cytochrome c oxidase subunit 4 isoform 1, mitochondrial OS=Homo sapiens GN=COX4I1 PE=1 SV=1	TRUE	-1.73754	0.1015	976891	1.03115e+06	964492	1.02883e+06	72522.4	59316.1	-54263.7	0.947376	-0.0234777	-0.993534	0.993534
1232	1232	sp|P62330|ARF6_HUMAN	N/A	N/A	ADP-ribosylation factor 6 OS=Homo sapiens GN=ARF6 PE=1 SV=2	TRUE	-0.810781	0.42939	661686	698185	675573	677140	77046.4	110916	-36498.7	0.947723	-0.0233184	-0.367148	0.367148
248	248	sp|P07339|CATD_HUMAN	N/A	N/A	Cathepsin D OS=Homo sapiens GN=CTSD PE=1 SV=1	TRUE	-1.20334	0.24635	4.28281e+06	4.51588e+06	4.35542e+06	4.64335e+06	372855	445639	-233065	0.94839	-0.0230131	-0.608447	0.608447
982	982	sp|O95372|LYPA2_HUMAN	N/A	N/A	Acyl-protein thioesterase 2 OS=Homo sapiens GN=LYPLA2 PE=1 SV=1	TRUE	-0.299932	0.76809	75936.9	80050	80040.2	86559.7	29785.9	28377.7	-4113.06	0.948619	-0.0229082	-0.114588	0.114588
1300	1300	sp|Q16795|NDUA9_HUMAN	N/A	N/A	NADH dehydrogenase [ubiquinone] 1 alpha subcomplex subunit 9, mitochondrial OS=Homo sapiens GN=NDUFA9 PE=1 SV=2	TRUE	-0.774104	0.45016	94694.7	99817.8	95244.9	97761.5	15875.4	11923.3	-5123.1	0.948675	-0.0228823	-0.346633	0.346633
223	223	sp|P53621|COPA_HUMAN	N/A	N/A	Coatomer subunit alpha OS=Homo sapiens GN=COPA PE=1 SV=2	TRUE	-1.4868	0.15651	564141	594555	583082	610103	42662.3	44114.9	-30414.7	0.948845	-0.0228049	-0.805458	0.805458
340	340	sp|P62701|RS4X_HUMAN	N/A	N/A	40S ribosomal protein S4, X isoform OS=Homo sapiens GN=RPS4X PE=1 SV=2	TRUE	-1.3447	0.19747	1.54598e+06	1.62905e+06	1.56585e+06	1.65966e+06	101939	154765	-83067.1	0.949009	-0.0227298	-0.704499	0.704499
538	538	sp|Q15435|PP1R7_HUMAN	N/A	N/A	Protein phosphatase 1 regulatory subunit 7 OS=Homo sapiens GN=PPP1R7 PE=1 SV=1	TRUE	-1.66872	0.11462	761441	801750	728735	796098	62755.8	36240.1	-40309.8	0.949723	-0.0224031	-0.94074	0.94074
74	74	tr|A0A087X054|A0A087X054_HUMAN	N/A	N/A	Hypoxia up-regulated protein 1 OS=Homo sapiens GN=HYOU1 PE=1 SV=1	TRUE	-0.715004	0.48491	1.16391e+06	1.22545e+06	1.25107e+06	1.24111e+06	253696	47879.1	-61531.9	0.949788	-0.0223733	-0.314339	0.314339
154	154	sp|P31150|GDIA_HUMAN	N/A	N/A	Rab GDP dissociation inhibitor alpha OS=Homo sapiens GN=GDI1 PE=1 SV=2	TRUE	-2.14173	0.04795	7.05196e+06	7.42436e+06	7.11465e+06	7.50862e+06	432163	292115	-372396	0.949841	-0.0223489	-1.31921	1.31921
584	584	sp|P06748|NPM_HUMAN	N/A	N/A	Nucleophosmin OS=Homo sapiens GN=NPM1 PE=1 SV=2	TRUE	-2.32817	0.03334	2.99244e+06	3.15023e+06	3.03264e+06	3.15456e+06	108266	172099	-157789	0.949912	-0.0223167	-1.47703	1.47703
1579	1579	tr|A0A087WXD2|A0A087WXD2_HUMAN	N/A	N/A	Membrane-associated guanylate kinase, WW and PDZ domain-containing protein 1 OS=Homo sapiens GN=MAGI1 PE=1 SV=1	TRUE	-1.67886	0.1126	23101.7	24316.9	23244	24160.2	1563.94	1506.51	-1215.23	0.950025	-0.0222648	-0.948462	0.948462
246	246	sp|Q15365|PCBP1_HUMAN	N/A	N/A	Poly(rC)-binding protein 1 OS=Homo sapiens GN=PCBP1 PE=1 SV=2	TRUE	-2.37724	0.03026	1.90171e+06	2.00141e+06	1.90457e+06	2.01044e+06	100450	75760.6	-99699.1	0.950186	-0.0221915	-1.51913	1.51913
601	601	sp|P48449|ERG7_HUMAN	N/A	N/A	Lanosterol synthase OS=Homo sapiens GN=LSS PE=1 SV=1	TRUE	-0.767864	0.45375	354743	373250	361465	346125	17279.5	70211.9	-18507.3	0.950416	-0.0220863	-0.343183	0.343183
73	73	sp|P13010|XRCC5_HUMAN	N/A	N/A	X-ray repair cross-complementing protein 5 OS=Homo sapiens GN=XRCC5 PE=1 SV=3	TRUE	-1.13625	0.27258	2.59754e+06	2.73186e+06	2.6259e+06	2.75675e+06	235674	264991	-134316	0.950833	-0.0218956	-0.564506	0.564506
264	264	sp|P61160|ARP2_HUMAN	N/A	N/A	Actin-related protein 2 OS=Homo sapiens GN=ACTR2 PE=1 SV=1	TRUE	-2.21449	0.04166	2.25384e+06	2.3697e+06	2.29891e+06	2.36709e+06	139387	72169.2	-115863	0.951106	-0.021771	-1.38028	1.38028
732	732	sp|Q13148|TADBP_HUMAN	N/A	N/A	TAR DNA-binding protein 43 OS=Homo sapiens GN=TARDBP PE=1 SV=1	TRUE	-2.24759	0.03906	632405	664635	622744	658038	33549.3	26926.6	-32229.5	0.951508	-0.0215875	-1.40827	1.40827
730	730	sp|Q6UXN9|WDR82_HUMAN	N/A	N/A	WD repeat-containing protein 82 OS=Homo sapiens GN=WDR82 PE=1 SV=1	TRUE	-0.965492	0.34867	537596	564888	557940	569886	50928.8	67806	-27291.9	0.951686	-0.0215063	-0.457585	0.457585
313	313	sp|P60891|PRPS1_HUMAN	N/A	N/A	Ribose-phosphate pyrophosphokinase 1 OS=Homo sapiens GN=PRPS1 PE=1 SV=2	TRUE	-0.648503	0.52586	2.39368e+06	2.51469e+06	2.59693e+06	2.57652e+06	542303	138961	-121016	0.951876	-0.0214194	-0.27913	0.27913
1078	1078	sp|O15212|PFD6_HUMAN	N/A	N/A	Prefoldin subunit 6 OS=Homo sapiens GN=PFDN6 PE=1 SV=1	TRUE	-0.907291	0.37772	607086	637682	634285	639878	97158.9	28195.3	-30596.1	0.95202	-0.021354	-0.42283	0.42283
1107	1107	sp|P20339|RAB5A_HUMAN	N/A	N/A	Ras-related protein Rab-5A OS=Homo sapiens GN=RAB5A PE=1 SV=2	TRUE	-1.82887	0.08612	383024	402271	383455	412004	17909.7	26000.5	-19246.9	0.952154	-0.0212927	-1.0649	1.0649
1710	1710	sp|P98172|EFNB1_HUMAN	N/A	N/A	Ephrin-B1 OS=Homo sapiens GN=EFNB1 PE=1 SV=1	TRUE	-1.44157	0.16871	81292	85370.7	82107.4	86697.2	4309.14	7312.9	-4078.72	0.952223	-0.0212611	-0.772859	0.772859
1682	1682	sp|Q12907|LMAN2_HUMAN	N/A	N/A	Vesicular integral-membrane protein VIP36 OS=Homo sapiens GN=LMAN2 PE=1 SV=1	TRUE	-1.68863	0.11068	422691	443869	427981	446673	30603.9	21887.5	-21178.4	0.952287	-0.0212322	-0.955931	0.955931
715	715	sp|O94979|SC31A_HUMAN	N/A	N/A	Protein transport protein Sec31A OS=Homo sapiens GN=SEC31A PE=1 SV=3	TRUE	-0.78848	0.44194	481469	505510	471162	527507	75736.6	51296.4	-24041.6	0.952441	-0.021162	-0.354637	0.354637
1836	1836	tr|F5GZ08|F5GZ08_HUMAN	N/A	N/A	Amyloid-like protein 1 OS=Homo sapiens GN=APLP1 PE=1 SV=1	TRUE	-0.111801	0.91237	2974.26	3122.12	1659.72	1317.19	2112.36	3358.58	-147.861	0.952641	-0.0210709	-0.039829	0.039829
493	493	sp|Q52LJ0|FA98B_HUMAN	N/A	N/A	Protein FAM98B OS=Homo sapiens GN=FAM98B PE=1 SV=1	TRUE	-1.0664	0.30207	518267	543976	525532	535802	58693.5	42259.8	-25708.9	0.952739	-0.0210261	-0.519892	0.519892
1097	1097	sp|Q96JM3|CHAP1_HUMAN	N/A	N/A	Chromosome alignment-maintaining phosphoprotein 1 OS=Homo sapiens GN=CHAMP1 PE=1 SV=2	TRUE	-0.529942	0.60343	64650.3	67837.6	65376.1	62383.3	9752.91	15180	-3187.25	0.953016	-0.0208996	-0.219373	0.219373
229	229	tr|E7EV99|E7EV99_HUMAN	N/A	N/A	Alpha-adducin OS=Homo sapiens GN=ADD1 PE=1 SV=1	TRUE	-1.79731	0.09118	1.01253e+06	1.06235e+06	985791	1.04349e+06	71331.3	42741.5	-49819.3	0.953104	-0.0208595	-1.0401	1.0401
367	367	tr|E3W994|E3W994_HUMAN	N/A	N/A	CLIP-associating protein 2 OS=Homo sapiens GN=CLASP2 PE=1 SV=2	TRUE	-1.84962	0.08293	332457	348682	332618	351006	17980.9	19216.2	-16225.3	0.953467	-0.0206945	-1.08129	1.08129
1655	1655	sp|P62312|LSM6_HUMAN	N/A	N/A	U6 snRNA-associated Sm-like protein LSm6 OS=Homo sapiens GN=LSM6 PE=1 SV=1	TRUE	-2.20244	0.04264	215283	225756	217882	221010	8953.59	11106	-10473.1	0.953609	-0.0206297	-1.37018	1.37018
661	661	sp|Q9BTW9|TBCD_HUMAN	N/A	N/A	Tubulin-specific chaperone D OS=Homo sapiens GN=TBCD PE=1 SV=2	TRUE	-2.50755	0.02332	453593	475591	458259	480397	17142.4	19969.1	-21997.7	0.953747	-0.020567	-1.63227	1.63227
1044	1044	sp|P55263|ADK_HUMAN	N/A	N/A	Adenosine kinase OS=Homo sapiens GN=ADK PE=1 SV=2	TRUE	-0.644813	0.52819	76240.2	79918.8	72207.1	75711	12320.1	11879.6	-3678.57	0.953971	-0.0204648	-0.27721	0.27721
1153	1153	sp|P55884|EIF3B_HUMAN	N/A	N/A	Eukaryotic translation initiation factor 3 subunit B OS=Homo sapiens GN=EIF3B PE=1 SV=3	TRUE	-0.747462	0.46563	531936	557524	553019	574105	58955.9	84090.3	-25587.7	0.954105	-0.020404	-0.331959	0.331959
1253	1253	sp|P49458|SRP09_HUMAN	N/A	N/A	Signal recognition particle 9 kDa protein OS=Homo sapiens GN=SRP9 PE=1 SV=2	TRUE	-0.309452	0.76097	656873	688314	598017	606156	219898	211070	-31440.8	0.954322	-0.0203051	-0.118632	0.118632
644	644	sp|Q9GZP4|PITH1_HUMAN	N/A	N/A	PITH domain-containing protein 1 OS=Homo sapiens GN=PITHD1 PE=1 SV=1	TRUE	-0.43187	0.6716	471313	493739	495853	453703	60253.1	143658	-22425.8	0.95458	-0.0201878	-0.172889	0.172889
960	960	sp|P10606|COX5B_HUMAN	N/A	N/A	Cytochrome c oxidase subunit 5B, mitochondrial OS=Homo sapiens GN=COX5B PE=1 SV=2	TRUE	-1.84779	0.0832	833473	872185	842945	881247	58719.3	22413.2	-38712.2	0.955615	-0.0197172	-1.07988	1.07988
418	418	sp|Q9NYU2|UGGG1_HUMAN	N/A	N/A	UDP-glucose:glycoprotein glucosyltransferase 1 OS=Homo sapiens GN=UGGT1 PE=1 SV=3	TRUE	-2.50484	0.02344	463067	484386	461230	489645	22906.4	11281.2	-21319.3	0.955987	-0.019548	-1.63004	1.63004
571	571	sp|Q6SZW1|SARM1_HUMAN	N/A	N/A	Sterile alpha and TIR motif-containing protein 1 OS=Homo sapiens GN=SARM1 PE=1 SV=1	TRUE	-0.713849	0.4856	337810	352982	343428	359023	47299.9	42758.6	-15172.1	0.957017	-0.0190802	-0.313721	0.313721
202	202	sp|Q13409|DC1I2_HUMAN	N/A	N/A	Cytoplasmic dynein 1 intermediate chain 2 OS=Homo sapiens GN=DYNC1I2 PE=1 SV=3	TRUE	-2.53601	0.02202	904633	944834	901283	934384	35826.5	31273.7	-40200.9	0.957452	-0.018883	-1.65718	1.65718
677	677	sp|P58546|MTPN_HUMAN	N/A	N/A	Myotrophin OS=Homo sapiens GN=MTPN PE=1 SV=2	TRUE	-2.76409	0.01383	663726	692906	661047	692092	18075.9	26005.1	-29179.8	0.957888	-0.0186854	-1.85918	1.85918
1985	1985	tr|B4DR80|B4DR80_HUMAN	N/A	N/A	Serine/threonine-protein kinase 24 OS=Homo sapiens GN=STK24 PE=1 SV=1	TRUE	-0.346292	0.73364	89227.4	93097.2	86717.8	101985	6890.83	32808.7	-3869.76	0.958433	-0.0184382	-0.134517	0.134517
1030	1030	sp|P61601|NCALD_HUMAN	N/A	N/A	Neurocalcin-delta OS=Homo sapiens GN=NCALD PE=1 SV=2	TRUE	-0.337934	0.73981	695872	725925	772482	752675	240812	114854	-30053.5	0.9586	-0.0183627	-0.13088	0.13088
1277	1277	sp|Q8IYB5|SMAP1_HUMAN	N/A	N/A	Stromal membrane-associated protein 1 OS=Homo sapiens GN=SMAP1 PE=1 SV=2	TRUE	-1.08596	0.29359	333269	347625	342093	347860	34587.9	19403.2	-14355.9	0.958703	-0.0183159	-0.532259	0.532259
809	809	sp|Q14558|KPRA_HUMAN	N/A	N/A	Phosphoribosyl pyrophosphate synthase-associated protein 1 OS=Homo sapiens GN=PRPSAP1 PE=1 SV=2	TRUE	-1.1739	0.25761	270711	282184	265082	277158	27233.3	10867.2	-11473.5	0.95934	-0.0180272	-0.589037	0.589037
712	712	sp|Q9UN86|G3BP2_HUMAN	N/A	N/A	Ras GTPase-activating protein-binding protein 2 OS=Homo sapiens GN=G3BP2 PE=1 SV=2	TRUE	-0.306833	0.76293	297882	310489	274794	358608	89516.5	84732.7	-12606.7	0.959397	-0.0180015	-0.117515	0.117515
91	91	sp|Q13200|PSMD2_HUMAN	N/A	N/A	26S proteasome non-ATPase regulatory subunit 2 OS=Homo sapiens GN=PSMD2 PE=1 SV=3	TRUE	-0.89199	0.38562	954615	994995	988296	968650	101441	90300.1	-40380.3	0.959417	-0.0179928	-0.41384	0.41384
425	425	sp|O75663|TIPRL_HUMAN	N/A	N/A	TIP41-like protein OS=Homo sapiens GN=TIPRL PE=1 SV=2	TRUE	-0.93555	0.36341	412780	429853	407888	436075	24867.1	48774.2	-17073	0.960282	-0.0176014	-0.439603	0.439603
692	692	sp|P46060|RAGP1_HUMAN	N/A	N/A	Ran GTPase-activating protein 1 OS=Homo sapiens GN=RANGAP1 PE=1 SV=1	TRUE	-0.75366	0.462	139422	145184	147224	146516	22120	6071.13	-5762.48	0.960309	-0.0175889	-0.335358	0.335358
1502	1502	sp|P49902|5NTC_HUMAN	N/A	N/A	Cytosolic purine 5'-nucleotidase OS=Homo sapiens GN=NT5C2 PE=1 SV=1	TRUE	-0.913469	0.37456	135136	140671	136163	139713	12089.7	13573.5	-5534.68	0.960655	-0.0174325	-0.426479	0.426479
1065	1065	tr|H0Y659|H0Y659_HUMAN	N/A	N/A	E3 ubiquitin-protein ligase HUWE1 (Fragment) OS=Homo sapiens GN=HUWE1 PE=1 SV=1	TRUE	-0.716627	0.48393	297570	309682	281939	313481	46180	20932.6	-12111.6	0.96089	-0.0173263	-0.315217	0.315217
926	926	sp|O75396|SC22B_HUMAN	N/A	N/A	Vesicle-trafficking protein SEC22b OS=Homo sapiens GN=SEC22B PE=1 SV=4	TRUE	-0.71481	0.48503	1.12777e+06	1.17315e+06	1.19508e+06	1.1745e+06	180393	61197.3	-45388.2	0.961311	-0.0171361	-0.314231	0.314231
673	673	tr|A0A0C4DFV9|A0A0C4DFV9_HUMAN	N/A	N/A	Protein SET OS=Homo sapiens GN=SET PE=1 SV=1	TRUE	-1.70721	0.10711	2.41773e+06	2.51468e+06	2.36129e+06	2.54215e+06	113504	127050	-96950.5	0.961446	-0.017075	-0.97017	0.97017
1413	1413	sp|P62166|NCS1_HUMAN	N/A	N/A	Neuronal calcium sensor 1 OS=Homo sapiens GN=NCS1 PE=1 SV=2	TRUE	-0.315841	0.75621	157034	163206	166473	169799	40251.5	42625.8	-6172.28	0.962181	-0.0167432	-0.121358	0.121358
454	454	sp|Q9UHD8|SEPT9_HUMAN	N/A	N/A	Septin-9 OS=Homo sapiens GN=SEPT9 PE=1 SV=2	TRUE	-0.395535	0.69767	1.22559e+06	1.27345e+06	1.37656e+06	1.29021e+06	264703	248341	-47854.7	0.962421	-0.0166348	-0.15635	0.15635
1372	1372	sp|Q12756|KIF1A_HUMAN	N/A	N/A	Kinesin-like protein KIF1A OS=Homo sapiens GN=KIF1A PE=1 SV=2	TRUE	-0.268267	0.79192	51883.5	53905.3	55903.9	55029.9	18682.1	12733.9	-2021.76	0.962494	-0.0166019	-0.101319	0.101319
1214	1214	sp|Q14166|TTL12_HUMAN	N/A	N/A	Tubulin--tyrosine ligase-like protein 12 OS=Homo sapiens GN=TTLL12 PE=1 SV=2	TRUE	-1.031	0.31788	319681	332071	330715	334995	26466.8	24480.5	-12390	0.962689	-0.0165141	-0.497737	0.497737
741	741	tr|Q5SRQ6|Q5SRQ6_HUMAN	N/A	N/A	Casein kinase II subunit beta OS=Homo sapiens GN=CSNK2B PE=1 SV=2	TRUE	-0.718974	0.48253	724376	752269	743091	743015	60886.3	99192.7	-27893.5	0.962921	-0.0164094	-0.316476	0.316476
23	23	sp|Q08211|DHX9_HUMAN	N/A	N/A	ATP-dependent RNA helicase A OS=Homo sapiens GN=DHX9 PE=1 SV=4	TRUE	-1.75676	0.09808	2.04346e+06	2.12191e+06	2.0568e+06	2.11578e+06	102697	86024.3	-78448.8	0.963029	-0.0163606	-1.00842	1.00842
7	7	sp|P11137|MTAP2_HUMAN	N/A	N/A	Microtubule-associated protein 2 OS=Homo sapiens GN=MAP2 PE=1 SV=4	TRUE	-1.86699	0.08034	5.2563e+06	5.45702e+06	5.29694e+06	5.45469e+06	167922	275359	-200715	0.963219	-0.016275	-1.09507	1.09507
1725	1725	tr|B1AKC9|B1AKC9_HUMAN	N/A	N/A	Ephrin type-B receptor 2 OS=Homo sapiens GN=EPHB2 PE=1 SV=1	TRUE	-0.401162	0.69361	24245.1	25163.4	25047.3	27497.6	3182.69	6086	-918.389	0.963503	-0.0161469	-0.158885	0.158885
1201	1201	sp|Q96EI5|TCAL4_HUMAN	N/A	N/A	Transcription elongation factor A protein-like 4 OS=Homo sapiens GN=TCEAL4 PE=1 SV=2	TRUE	-0.148799	0.88357	78583.6	81547.1	102798	106726	43686.3	40759	-2963.47	0.963659	-0.0160765	-0.053759	0.053759
1957	1957	sp|P14649|MYL6B_HUMAN	N/A	N/A	Myosin light chain 6B OS=Homo sapiens GN=MYL6B PE=1 SV=1	TRUE	-0.199511	0.84438	53432.5	55446.8	59490.4	61878.7	21174.4	21657	-2014.28	0.963672	-0.0160709	-0.0734621	0.0734621
347	347	sp|Q9Y3F4|STRAP_HUMAN	N/A	N/A	Serine-threonine kinase receptor-associated protein OS=Homo sapiens GN=STRAP PE=1 SV=1	TRUE	-1.26164	0.22516	937289	972314	950026	993567	67454.5	48845	-35024.2	0.963979	-0.0159326	-0.647509	0.647509
113	113	sp|P55060|XPO2_HUMAN	N/A	N/A	Exportin-2 OS=Homo sapiens GN=CSE1L PE=1 SV=3	TRUE	-1.0725	0.29941	637674	661441	636450	642738	33905	57187.4	-23767.6	0.964067	-0.0158928	-0.523734	0.523734
1033	1033	tr|G5EA30|G5EA30_HUMAN	N/A	N/A	CUG triplet repeat, RNA binding protein 1, isoform CRA_c OS=Homo sapiens GN=CELF1 PE=1 SV=1	TRUE	-1.16277	0.26197	371750	385363	375875	386719	26366.5	23201.5	-13612.6	0.964676	-0.0156186	-0.581748	0.581748
738	738	sp|Q9UIA9|XPO7_HUMAN	N/A	N/A	Exportin-7 OS=Homo sapiens GN=XPO7 PE=1 SV=3	TRUE	-0.444419	0.66269	281636	291936	290979	303005	56713	40216.1	-10299.4	0.96472	-0.0155986	-0.17869	0.17869
475	475	sp|Q8TAQ2|SMRC2_HUMAN	N/A	N/A	SWI/SNF complex subunit SMARCC2 OS=Homo sapiens GN=SMARCC2 PE=1 SV=1	TRUE	-0.949581	0.35645	597272	619047	581857	604972	54565.8	41893.2	-21774.8	0.964825	-0.0155513	-0.448001	0.448001
322	322	sp|Q8N163|CCAR2_HUMAN	N/A	N/A	Cell cycle and apoptosis regulator protein 2 OS=Homo sapiens GN=CCAR2 PE=1 SV=2	TRUE	-1.44197	0.1686	702996	728553	696480	724009	47274.4	24337.4	-25557.2	0.964921	-0.0155084	-0.773142	0.773142
473	473	sp|P43686|PRS6B_HUMAN	N/A	N/A	26S protease regulatory subunit 6B OS=Homo sapiens GN=PSMC4 PE=1 SV=2	TRUE	-0.93871	0.36184	807448	836796	857571	830224	88050.7	32315.1	-29348.3	0.964928	-0.0155052	-0.441483	0.441483
339	339	sp|P67775|PP2AA_HUMAN	N/A	N/A	Serine/threonine-protein phosphatase 2A catalytic subunit alpha isoform OS=Homo sapiens GN=PPP2CA PE=1 SV=1	TRUE	-1.2341	0.23499	1.03932e+06	1.07703e+06	1.03492e+06	1.08227e+06	72698.7	55849.1	-37711.9	0.964985	-0.0154793	-0.628951	0.628951
494	494	sp|Q9Y266|NUDC_HUMAN	N/A	N/A	Nuclear migration protein nudC OS=Homo sapiens GN=NUDC PE=1 SV=1	TRUE	-2.26102	0.03805	747233	774346	750951	775150	29904.9	19996.2	-27112.9	0.964986	-0.0154789	-1.41965	1.41965
2024	2024	sp|P35573|GDE_HUMAN	N/A	N/A	Glycogen debranching enzyme OS=Homo sapiens GN=AGL PE=1 SV=3	TRUE	-0.274914	0.7869	76816.8	79600.7	81129.3	77188.7	25776.7	16076	-2783.86	0.965027	-0.0154604	-0.10408	0.10408
1885	1885	tr|E9PRR9|E9PRR9_HUMAN	N/A	N/A	Protein tyrosine phosphatase type IVA 2 OS=Homo sapiens GN=PTP4A2 PE=1 SV=1	TRUE	-0.105358	0.9174	92579.6	95930.6	49985	134823	66865.2	68072.2	-3351.04	0.965068	-0.015442	-0.0374413	0.0374413
1189	1189	sp|Q8NBU5|ATAD1_HUMAN	N/A	N/A	ATPase family AAA domain-containing protein 1 OS=Homo sapiens GN=ATAD1 PE=1 SV=1	TRUE	-0.243126	0.811	17475.6	18105.8	18366.1	19283.6	6011.58	4933.72	-630.259	0.96519	-0.0153871	-0.0909791	0.0909791
1701	1701	tr|J3KPP4|J3KPP4_HUMAN	N/A	N/A	Cisplatin resistance-associated overexpressed protein, isoform CRA_b OS=Homo sapiens GN=LUC7L3 PE=1 SV=1	TRUE	-0.162938	0.87261	21866.4	22641.7	24577	26442.2	9891.21	10291.9	-775.283	0.965759	-0.0151314	-0.0591798	0.0591798
1992	1992	tr|A0A0A0MTR1|A0A0A0MTR1_HUMAN	N/A	N/A	Cadherin-13 OS=Homo sapiens GN=CDH13 PE=1 SV=2	TRUE	-0.559472	0.58359	23071.9	23883.5	23462.5	23689.2	2479.44	3576.48	-811.584	0.966019	-0.0150143	-0.233892	0.233892
1787	1787	sp|Q9Y653|GPR56_HUMAN	N/A	N/A	G-protein coupled receptor 56 OS=Homo sapiens GN=GPR56 PE=1 SV=2	TRUE	-1.44231	0.16851	105449	109145	106056	108525	3707.01	6735.93	-3696.44	0.966133	-0.0149632	-0.773374	0.773374
1185	1185	sp|P47813|IF1AX_HUMAN	N/A	N/A	Eukaryotic translation initiation factor 1A, X-chromosomal OS=Homo sapiens GN=EIF1AX PE=1 SV=2	TRUE	-0.413303	0.68487	142921	147894	144740	163874	8485.08	35084.5	-4972.85	0.966376	-0.014854	-0.164392	0.164392
93	93	sp|P61978|HNRPK_HUMAN	N/A	N/A	Heterogeneous nuclear ribonucleoprotein K OS=Homo sapiens GN=HNRNPK PE=1 SV=1	TRUE	-1.9064	0.07472	8.25435e+06	8.53725e+06	8.16925e+06	8.49401e+06	312889	316691	-282903	0.966863	-0.0146353	-1.12656	1.12656
152	152	tr|E7EVJ5|E7EVJ5_HUMAN	N/A	N/A	Cytoplasmic FMR1-interacting protein 2 OS=Homo sapiens GN=CYFIP2 PE=1 SV=1	TRUE	-0.907856	0.37743	962014	994790	983527	982434	95649.1	50812.4	-32776.1	0.967052	-0.01455	-0.423164	0.423164
1053	1053	tr|B8ZZU8|B8ZZU8_HUMAN	N/A	N/A	Transcription elongation factor B (SIII), polypeptide 2 (18kDa, elongin B), isoform CRA_b OS=Homo sapiens GN=TCEB2 PE=1 SV=1	TRUE	-1.27411	0.22082	1.15284e+06	1.19206e+06	1.14886e+06	1.20546e+06	68934.4	61438.4	-39216.8	0.967102	-0.0145279	-0.655962	0.655962
576	576	sp|Q13367|AP3B2_HUMAN	N/A	N/A	AP-3 complex subunit beta-2 OS=Homo sapiens GN=AP3B2 PE=1 SV=2	TRUE	-0.738335	0.471	116676	120584	116161	124943	13424.4	8481.63	-3908.08	0.96759	-0.0143084	-0.326979	0.326979
873	873	sp|Q9H8Y8|GORS2_HUMAN	N/A	N/A	Golgi reassembly-stacking protein 2 OS=Homo sapiens GN=GORASP2 PE=1 SV=3	TRUE	-0.8901	0.3866	270682	279692	269496	282879	21026.1	21910.3	-9009.91	0.967786	-0.0142205	-0.412738	0.412738
654	654	sp|P24666|PPAC_HUMAN	N/A	N/A	Low molecular weight phosphotyrosine protein phosphatase OS=Homo sapiens GN=ACP1 PE=1 SV=3	TRUE	-1.50187	0.15261	1.90197e+06	1.96512e+06	1.88709e+06	1.98423e+06	105764	68741.7	-63148.9	0.967865	-0.0141852	-0.816417	0.816417
845	845	tr|B1ANH0|B1ANH0_HUMAN	N/A	N/A	Guanylate kinase (Fragment) OS=Homo sapiens GN=GUK1 PE=1 SV=1	TRUE	-0.321741	0.75181	404909	418338	399016	414633	75926.7	99566	-13428.7	0.9679	-0.0141696	-0.123892	0.123892
675	675	sp|P32969|RL9_HUMAN	N/A	N/A	60S ribosomal protein L9 OS=Homo sapiens GN=RPL9 PE=1 SV=1	TRUE	-0.448423	0.65986	731677	755914	750248	808373	81468.7	140197	-24237.1	0.967937	-0.014153	-0.180548	0.180548
739	739	sp|Q16543|CDC37_HUMAN	N/A	N/A	Hsp90 co-chaperone Cdc37 OS=Homo sapiens GN=CDC37 PE=1 SV=1	TRUE	-0.525556	0.6064	555660	573744	585658	600328	65265.7	79983.1	-18084.8	0.968479	-0.0139096	-0.217241	0.217241
43	43	sp|P50395|GDIB_HUMAN	N/A	N/A	Rab GDP dissociation inhibitor beta OS=Homo sapiens GN=GDI2 PE=1 SV=2	TRUE	-1.86921	0.08001	2.17152e+06	2.24186e+06	2.19792e+06	2.24926e+06	69740.3	88775.1	-70339.8	0.968624	-0.0138446	-1.09686	1.09686
273	273	sp|O43776|SYNC_HUMAN	N/A	N/A	Asparagine--tRNA ligase, cytoplasmic OS=Homo sapiens GN=NARS PE=1 SV=1	TRUE	-1.07869	0.29672	858863	886580	853862	889136	54801.2	54210	-27716.5	0.968738	-0.0137938	-0.527653	0.527653
378	378	sp|O15540|FABP7_HUMAN	N/A	N/A	Fatty acid-binding protein, brain OS=Homo sapiens GN=FABP7 PE=1 SV=3	TRUE	-1.01898	0.32337	1.02226e+07	1.0552e+07	9.96339e+06	1.06356e+07	881452	404252	-329380	0.968785	-0.0137726	-0.4903	0.4903
1197	1197	sp|Q8IXJ6|SIR2_HUMAN	N/A	N/A	NAD-dependent protein deacetylase sirtuin-2 OS=Homo sapiens GN=SIRT2 PE=1 SV=2	TRUE	-0.450945	0.65808	113605	117262	110690	113735	17080.3	17317.6	-3656.19	0.96882	-0.0137568	-0.181721	0.181721
869	869	sp|P37108|SRP14_HUMAN	N/A	N/A	Signal recognition particle 14 kDa protein OS=Homo sapiens GN=SRP14 PE=1 SV=2	TRUE	-0.79807	0.43652	1.50704e+06	1.55535e+06	1.5115e+06	1.60932e+06	28812.9	179295	-48308.5	0.96894	-0.013703	-0.359996	0.359996
1766	1766	sp|O75380|NDUS6_HUMAN	N/A	N/A	NADH dehydrogenase [ubiquinone] iron-sulfur protein 6, mitochondrial OS=Homo sapiens GN=NDUFS6 PE=1 SV=1	TRUE	-1.16663	0.26045	58959.2	60846.6	59977.7	61493.6	3548.64	3310.87	-1887.35	0.968982	-0.0136844	-0.584276	0.584276
1195	1195	tr|A0A0A0MSQ0|A0A0A0MSQ0_HUMAN	N/A	N/A	Plastin-3 OS=Homo sapiens GN=PLS3 PE=1 SV=1	TRUE	-0.0966741	0.92419	88099.7	90839.9	44747.6	92069.5	82091.1	22179.1	-2740.21	0.969835	-0.0133023	-0.0342387	0.0342387
1536	1536	sp|O00303|EIF3F_HUMAN	N/A	N/A	Eukaryotic translation initiation factor 3 subunit F OS=Homo sapiens GN=EIF3F PE=1 SV=1	TRUE	-0.513499	0.61462	90164.3	92918.2	82644.6	90512.5	14358.7	7257.5	-2753.84	0.970363	-0.0130659	-0.211393	0.211393
2072	2072	tr|U3KPV2|U3KPV2_HUMAN	N/A	N/A	Golgi pH regulator B (Fragment) OS=Homo sapiens GN=GPR89B PE=4 SV=1	TRUE	-0.192733	0.84959	63282.1	65197.8	66803.6	71768.4	23282.4	18630.2	-1915.68	0.970617	-0.0129519	-0.0707906	0.0707906
683	683	sp|P31689|DNJA1_HUMAN	N/A	N/A	DnaJ homolog subfamily A member 1 OS=Homo sapiens GN=DNAJA1 PE=1 SV=2	TRUE	-0.67336	0.51033	916889	944011	872194	986630	77519.2	92694.2	-27122.1	0.971269	-0.0126604	-0.292149	0.292149
269	269	tr|C9JZR2|C9JZR2_HUMAN	N/A	N/A	Catenin delta-1 OS=Homo sapiens GN=CTNND1 PE=1 SV=2	TRUE	-0.805356	0.43242	760809	783197	790801	777045	66895.7	49800.3	-22388.2	0.971414	-0.0125955	-0.364094	0.364094
1807	1807	tr|A2A2V1|A2A2V1_HUMAN	N/A	N/A	Major prion protein (Fragment) OS=Homo sapiens GN=PRNP PE=1 SV=1	TRUE	-0.669412	0.51278	82006	84404	81104.8	85505.6	8963.6	5927.88	-2397.93	0.97159	-0.012517	-0.290069	0.290069
1348	1348	sp|P52564|MP2K6_HUMAN	N/A	N/A	Dual specificity mitogen-activated protein kinase kinase 6 OS=Homo sapiens GN=MAP2K6 PE=1 SV=1	TRUE	-0.255248	0.80178	82863.1	85261.9	81120.2	85208.5	20379.9	19481.8	-2398.79	0.971866	-0.0123938	-0.0959448	0.0959448
1092	1092	sp|Q2M2I8|AAK1_HUMAN	N/A	N/A	AP2-associated protein kinase 1 OS=Homo sapiens GN=AAK1 PE=1 SV=3	TRUE	-0.290349	0.77528	67875.1	69837.5	72769.8	69699.6	18079.7	9178.47	-1962.37	0.971901	-0.012378	-0.110541	0.110541
275	275	sp|P49189|AL9A1_HUMAN	N/A	N/A	4-trimethylaminobutyraldehyde dehydrogenase OS=Homo sapiens GN=ALDH9A1 PE=1 SV=3	TRUE	-0.806847	0.43159	1.74458e+06	1.79478e+06	1.73526e+06	1.7578e+06	119227	143600	-50197.8	0.972031	-0.0123198	-0.364929	0.364929
306	306	tr|F5GY55|F5GY55_HUMAN	N/A	N/A	DNA damage-binding protein 1 OS=Homo sapiens GN=DDB1 PE=1 SV=1	TRUE	-0.881839	0.39092	785292	807871	793054	823704	28862.7	71183.2	-22578.6	0.972052	-0.0123107	-0.407912	0.407912
498	498	sp|P24752|THIL_HUMAN	N/A	N/A	Acetyl-CoA acetyltransferase, mitochondrial OS=Homo sapiens GN=ACAT1 PE=1 SV=1	TRUE	-1.17406	0.25755	1.23232e+06	1.26769e+06	1.21814e+06	1.27639e+06	50976.4	74631.6	-35370.2	0.972099	-0.0122897	-0.589138	0.589138
520	520	sp|P12931|SRC_HUMAN	N/A	N/A	Proto-oncogene tyrosine-protein kinase Src OS=Homo sapiens GN=SRC PE=1 SV=3	TRUE	-1.19838	0.24822	544802	560436	549945	548107	27806.3	27543.3	-15634.3	0.972103	-0.0122876	-0.605163	0.605163
497	497	sp|P36405|ARL3_HUMAN	N/A	N/A	ADP-ribosylation factor-like protein 3 OS=Homo sapiens GN=ARL3 PE=1 SV=2	TRUE	-1.23959	0.233	1.36926e+06	1.40855e+06	1.39733e+06	1.4097e+06	63432.4	70835.9	-39289.5	0.972106	-0.0122862	-0.632644	0.632644
2059	2059	tr|A0A087X0R6|A0A087X0R6_HUMAN	N/A	N/A	Sorting nexin-12 OS=Homo sapiens GN=SNX12 PE=1 SV=1	TRUE	-1.60381	0.12831	449411	462228	453962	458886	17332.4	16564.6	-12817.1	0.972271	-0.0122126	-0.891739	0.891739
1688	1688	tr|F5H390|F5H390_HUMAN	N/A	N/A	Coronin OS=Homo sapiens GN=CORO1B PE=1 SV=1	TRUE	-0.0461657	0.96375	21393.8	21989.9	5035.9	1933.47	26147.5	28578.1	-596.075	0.972893	-0.0119348	-0.0160356	0.0160356
1501	1501	sp|P26885|FKBP2_HUMAN	N/A	N/A	Peptidyl-prolyl cis-trans isomerase FKBP2 OS=Homo sapiens GN=FKBP2 PE=1 SV=2	TRUE	-0.201287	0.84301	27727.8	28492.6	31075.8	30581	8837.81	7197.71	-764.755	0.97316	-0.011816	-0.0741673	0.0741673
871	871	tr|A0A087WYT3|A0A087WYT3_HUMAN	N/A	N/A	Prostaglandin E synthase 3 OS=Homo sapiens GN=PTGES3 PE=1 SV=1	TRUE	-0.823958	0.42208	1.5034e+06	1.54412e+06	1.50719e+06	1.57341e+06	114930	93658.7	-40719.9	0.973629	-0.0116064	-0.374605	0.374605
411	411	tr|F6TLX2|F6TLX2_HUMAN	N/A	N/A	Glyoxalase domain-containing protein 4 OS=Homo sapiens GN=GLOD4 PE=1 SV=1	TRUE	-1.17672	0.25652	1.6025e+06	1.64481e+06	1.58871e+06	1.67217e+06	79251.4	73173.7	-42309.7	0.974277	-0.0113176	-0.590879	0.590879
785	785	tr|E9PGT1|E9PGT1_HUMAN	N/A	N/A	Translin OS=Homo sapiens GN=TSN PE=1 SV=1	TRUE	-1.48708	0.15644	693620	711625	695088	713696	17868.2	31626.1	-18005.8	0.974698	-0.0111301	-0.805652	0.805652
971	971	tr|A0A0C4DFR6|A0A0C4DFR6_HUMAN	N/A	N/A	Protein SEC13 homolog OS=Homo sapiens GN=SEC13 PE=1 SV=1	TRUE	-0.471114	0.64392	256545	263203	267802	260700	40337.9	13060.3	-6658.34	0.974703	-0.0111279	-0.191168	0.191168
2015	2015	sp|Q8NHH9|ATLA2_HUMAN	N/A	N/A	Atlastin-2 OS=Homo sapiens GN=ATL2 PE=1 SV=2	TRUE	-0.30512	0.76421	31316.2	32096.3	28549.6	32787.8	6304.92	4368.56	-780.138	0.975694	-0.0106864	-0.116787	0.116787
435	435	sp|Q99733|NP1L4_HUMAN	N/A	N/A	Nucleosome assembly protein 1-like 4 OS=Homo sapiens GN=NAP1L4 PE=1 SV=1	TRUE	-1.82964	0.086	1.36533e+06	1.39909e+06	1.35894e+06	1.3988e+06	49341	25088.1	-33758.6	0.975871	-0.0106076	-1.0655	1.0655
369	369	sp|P62191|PRS4_HUMAN	N/A	N/A	26S protease regulatory subunit 4 OS=Homo sapiens GN=PSMC1 PE=1 SV=1	TRUE	-1.39927	0.18082	723146	740987	718686	724541	27502.6	26583	-17840.6	0.975923	-0.0105843	-0.742754	0.742754
2053	2053	sp|Q15006|EMC2_HUMAN	N/A	N/A	ER membrane protein complex subunit 2 OS=Homo sapiens GN=EMC2 PE=1 SV=1	TRUE	-0.896402	0.38333	91846.5	94014.3	94042.5	93517.9	5639.07	4564.44	-2167.76	0.976942	-0.0101311	-0.416427	0.416427
67	67	sp|P12956|XRCC6_HUMAN	N/A	N/A	X-ray repair cross-complementing protein 6 OS=Homo sapiens GN=XRCC6 PE=1 SV=2	TRUE	-0.425704	0.67599	2.81575e+06	2.88091e+06	2.82632e+06	3.00705e+06	108271	446218	-65156.2	0.977383	-0.00993502	-0.17006	0.17006
670	670	sp|Q9NP72|RAB18_HUMAN	N/A	N/A	Ras-related protein Rab-18 OS=Homo sapiens GN=RAB18 PE=1 SV=1	TRUE	-0.411042	0.68649	1.09767e+06	1.12268e+06	1.1214e+06	1.10612e+06	115639	141157	-25001.9	0.97773	-0.00978101	-0.163366	0.163366
491	491	sp|P61088|UBE2N_HUMAN	N/A	N/A	Ubiquitin-conjugating enzyme E2 N OS=Homo sapiens GN=UBE2N PE=1 SV=1	TRUE	-1.08218	0.29521	2.54907e+06	2.60642e+06	2.5513e+06	2.64459e+06	122958	100786	-57350.3	0.977997	-0.00966269	-0.529869	0.529869
815	815	sp|P48556|PSMD8_HUMAN	N/A	N/A	26S proteasome non-ATPase regulatory subunit 8 OS=Homo sapiens GN=PSMD8 PE=1 SV=2	TRUE	-0.312427	0.75875	140498	143617	139473	149358	9516.94	28396.8	-3118.97	0.978283	-0.0095356	-0.119901	0.119901
1411	1411	sp|Q13636|RAB31_HUMAN	N/A	N/A	Ras-related protein Rab-31 OS=Homo sapiens GN=RAB31 PE=1 SV=1	TRUE	-0.121347	0.90493	144881	148081	153088	155172	34749.3	71090.6	-3200.68	0.978386	-0.00948992	-0.043385	0.043385
1002	1002	sp|P78356|PI42B_HUMAN	N/A	N/A	Phosphatidylinositol 5-phosphate 4-kinase type-2 beta OS=Homo sapiens GN=PIP4K2B PE=1 SV=1	TRUE	-0.439139	0.66643	158272	161764	149686	169063	16102.6	17596.2	-3491.46	0.978416	-0.0094763	-0.176245	0.176245
261	261	tr|A0A087X2I1|A0A087X2I1_HUMAN	N/A	N/A	26S protease regulatory subunit 10B OS=Homo sapiens GN=PSMC6 PE=1 SV=1	TRUE	-0.717441	0.48345	1.14575e+06	1.17066e+06	1.14864e+06	1.16597e+06	89382.3	53521.3	-24914.6	0.978717	-0.00934265	-0.315648	0.315648
39	39	sp|P78371|TCPB_HUMAN	N/A	N/A	T-complex protein 1 subunit beta OS=Homo sapiens GN=CCT2 PE=1 SV=4	TRUE	-0.668192	0.51354	2.18431e+06	2.23024e+06	2.26323e+06	2.18313e+06	171283	114891	-45937.6	0.979402	-0.00903882	-0.289426	0.289426
228	228	sp|P61158|ARP3_HUMAN	N/A	N/A	Actin-related protein 3 OS=Homo sapiens GN=ACTR3 PE=1 SV=3	TRUE	-1.67947	0.11248	2.34085e+06	2.38825e+06	2.34223e+06	2.39462e+06	69168.1	48852.2	-47406.1	0.98015	-0.00870732	-0.948925	0.948925
1881	1881	tr|Q7Z6U2|Q7Z6U2_HUMAN	N/A	N/A	TATA box-binding protein-like protein 1 OS=Homo sapiens GN=TBPL1 PE=1 SV=1	TRUE	-0.148981	0.88343	28149.7	28716.9	31278.2	30109.7	9990.79	5532.35	-567.134	0.980251	-0.00866277	-0.0538279	0.0538279
1768	1768	sp|P15531|NDKA_HUMAN	N/A	N/A	Nucleoside diphosphate kinase A OS=Homo sapiens GN=NME1 PE=1 SV=1	TRUE	-0.239377	0.81385	526383	536983	494214	501057	93548.8	94324.2	-10600.2	0.98026	-0.00865886	-0.0894556	0.0894556
678	678	sp|O15145|ARPC3_HUMAN	N/A	N/A	Actin-related protein 2/3 complex subunit 3 OS=Homo sapiens GN=ARPC3 PE=1 SV=3	TRUE	-0.316798	0.75549	1.09428e+06	1.11627e+06	1.15282e+06	1.17413e+06	148288	146187	-21989	0.980301	-0.00864037	-0.121771	0.121771
1361	1361	tr|K7ER15|K7ER15_HUMAN	N/A	N/A	Haloacid dehalogenase-like hydrolase domain-containing protein 2 (Fragment) OS=Homo sapiens GN=HDHD2 PE=1 SV=1	TRUE	-0.351651	0.72969	90372.6	92177.7	87895.5	85703.7	8649.15	12741.2	-1805.09	0.980417	-0.00858907	-0.136862	0.136862
1973	1973	sp|Q8NFH5|NUP53_HUMAN	N/A	N/A	Nucleoporin NUP53 OS=Homo sapiens GN=NUP35 PE=1 SV=1	TRUE	-0.174756	0.86346	35404	36108.3	35638.5	38204.9	2280.09	11874.8	-704.364	0.980493	-0.0085555	-0.0637578	0.0637578
756	756	sp|Q9HB71|CYBP_HUMAN	N/A	N/A	Calcyclin-binding protein OS=Homo sapiens GN=CACYBP PE=1 SV=2	TRUE	-0.825548	0.4212	937499	955921	949422	958711	27408.8	61077.3	-18422.2	0.980728	-0.00845128	-0.375512	0.375512
1946	1946	tr|A0A087WYF7|A0A087WYF7_HUMAN	N/A	N/A	MICOS complex subunit MIC27 OS=Homo sapiens GN=APOOL PE=1 SV=1	TRUE	-0.101486	0.92043	17455.3	17797.4	17212.5	18608.2	7710.76	6545.52	-342.154	0.980775	-0.00843058	-0.0360092	0.0360092
474	474	sp|P63092|GNAS2_HUMAN	N/A	N/A	Guanine nucleotide-binding protein G(s) subunit alpha isoforms short OS=Homo sapiens GN=GNAS PE=1 SV=1	TRUE	-1.27244	0.2214	1.42185e+06	1.44969e+06	1.40369e+06	1.44688e+06	59847.7	26937.2	-27836.9	0.980798	-0.00842044	-0.654822	0.654822
727	727	sp|O15020|SPTN2_HUMAN	N/A	N/A	Spectrin beta chain, non-erythrocytic 2 OS=Homo sapiens GN=SPTBN2 PE=1 SV=3	TRUE	-0.134266	0.89487	80676	82248	68414.3	75357.9	23721.4	25903.9	-1572	0.980887	-0.00838101	-0.0482401	0.0482401
968	968	sp|Q13867|BLMH_HUMAN	N/A	N/A	Bleomycin hydrolase OS=Homo sapiens GN=BLMH PE=1 SV=1	TRUE	-0.398615	0.69545	500527	510116	502299	514811	49275.3	52723.4	-9588.71	0.981203	-0.00824119	-0.157734	0.157734
110	110	sp|P16615|AT2A2_HUMAN	N/A	N/A	Sarcoplasmic/endoplasmic reticulum calcium ATPase 2 OS=Homo sapiens GN=ATP2A2 PE=1 SV=1	TRUE	-0.801189	0.43476	1.02647e+06	1.04559e+06	1.0328e+06	1.04516e+06	40133.3	59304.4	-19123.8	0.98171	-0.00801676	-0.36175	0.36175
1624	1624	sp|Q9UIJ7|KAD3_HUMAN	N/A	N/A	GTP:AMP phosphotransferase AK3, mitochondrial OS=Homo sapiens GN=AK3 PE=1 SV=4	TRUE	-0.216925	0.83101	146822	149551	158393	155343	28464.4	24779.6	-2728.86	0.981753	-0.00799779	-0.0803938	0.0803938
1037	1037	sp|Q9Y2Z0|SGT1_HUMAN	N/A	N/A	Protein SGT1 homolog OS=Homo sapiens GN=SUGT1 PE=1 SV=3	TRUE	-0.620236	0.54384	262097	266898	263483	270611	20610.7	10703	-4801.46	0.98201	-0.00788401	-0.264529	0.264529
1420	1420	sp|Q9BY32|ITPA_HUMAN	N/A	N/A	Inosine triphosphate pyrophosphatase OS=Homo sapiens GN=ITPA PE=1 SV=2	TRUE	-0.397769	0.69606	116067	118161	113306	117651	9248.1	12806	-2094.42	0.982275	-0.00776694	-0.157353	0.157353
224	224	sp|P23526|SAHH_HUMAN	N/A	N/A	Adenosylhomocysteinase OS=Homo sapiens GN=AHCY PE=1 SV=4	TRUE	-0.642372	0.52973	2.18183e+06	2.2207e+06	2.18991e+06	2.14263e+06	111946	142880	-38866.1	0.982498	-0.00766821	-0.275945	0.275945
1240	1240	sp|P49418|AMPH_HUMAN	N/A	N/A	Amphiphysin OS=Homo sapiens GN=AMPH PE=1 SV=1	TRUE	-0.223705	0.82582	56458.9	57444.8	58259.7	56598.8	5583.36	11983.7	-985.837	0.982839	-0.00751783	-0.0831146	0.0831146
226	226	sp|P63104|1433Z_HUMAN	N/A	N/A	14-3-3 protein zeta/delta OS=Homo sapiens GN=YWHAZ PE=1 SV=1	TRUE	-1.00082	0.33181	1.01302e+07	1.0302e+07	1.01206e+07	1.03531e+07	301235	417763	-171822	0.983322	-0.00730443	-0.479111	0.479111
215	215	sp|Q1KMD3|HNRL2_HUMAN	N/A	N/A	Heterogeneous nuclear ribonucleoprotein U-like protein 2 OS=Homo sapiens GN=HNRNPUL2 PE=1 SV=1	TRUE	-0.994643	0.33472	1.29072e+06	1.31255e+06	1.27779e+06	1.30264e+06	32028.9	57524	-21829	0.983369	-0.0072835	-0.475318	0.475318
1554	1554	tr|D6W592|D6W592_HUMAN	N/A	N/A	Heterogeneous nuclear ribonucleoprotein L-like OS=Homo sapiens GN=HNRPLL PE=1 SV=1	TRUE	-0.0835894	0.93442	84978.1	86407.3	82898.7	92120.2	48620.4	16345.2	-1429.22	0.98346	-0.00724352	-0.0294579	0.0294579
333	333	sp|P67936|TPM4_HUMAN	N/A	N/A	Tropomyosin alpha-4 chain OS=Homo sapiens GN=TPM4 PE=1 SV=3	TRUE	-0.0428732	0.96633	2.05028e+06	2.08469e+06	2.5362e+06	1.00019e+06	1.06848e+06	2.15798e+06	-34413.1	0.983492	-0.00722895	-0.0148745	0.0148745
76	76	sp|Q00839|HNRPU_HUMAN	N/A	N/A	Heterogeneous nuclear ribonucleoprotein U OS=Homo sapiens GN=HNRNPU PE=1 SV=6	TRUE	-0.821867	0.42323	6.90828e+06	7.02192e+06	6.87154e+06	6.89672e+06	178729	374302	-113633	0.983817	-0.00708548	-0.373424	0.373424
713	713	sp|P16870|CBPE_HUMAN	N/A	N/A	Carboxypeptidase E OS=Homo sapiens GN=CPE PE=1 SV=1	TRUE	-0.602412	0.55534	389769	396106	379617	406665	21049.3	23514.2	-6337.24	0.984001	-0.00700439	-0.255441	0.255441
544	544	tr|K7ER00|K7ER00_HUMAN	N/A	N/A	Phenylalanine--tRNA ligase alpha subunit OS=Homo sapiens GN=FARSA PE=1 SV=1	TRUE	-0.679864	0.50631	516765	524886	519063	509227	13166.5	33326.7	-8120.59	0.984529	-0.00677156	-0.295583	0.295583
50	50	sp|P04406|G3P_HUMAN	N/A	N/A	Glyceraldehyde-3-phosphate dehydrogenase OS=Homo sapiens GN=GAPDH PE=1 SV=3	TRUE	-0.859863	0.40256	1.81391e+07	1.84158e+07	1.77399e+07	1.86038e+07	798491	542883	-276751	0.984972	-0.00657605	-0.395169	0.395169
2071	2071	sp|O00116|ADAS_HUMAN	N/A	N/A	Alkyldihydroxyacetonephosphate synthase, peroxisomal OS=Homo sapiens GN=AGPS PE=1 SV=1	TRUE	-0.0898633	0.92951	19578.6	19869.8	22117.4	20029.3	6758.03	6988.43	-291.204	0.985344	-0.00641197	-0.0317459	0.0317459
526	526	sp|Q07954|LRP1_HUMAN	N/A	N/A	Prolow-density lipoprotein receptor-related protein 1 OS=Homo sapiens GN=LRP1 PE=1 SV=2	TRUE	-0.23639	0.81613	324724	329551	309628	322225	39459.5	46869	-4827.71	0.985351	-0.0064092	-0.0882407	0.0882407
1650	1650	sp|P19174|PLCG1_HUMAN	N/A	N/A	1-phosphatidylinositol 4,5-bisphosphate phosphodiesterase gamma-1 OS=Homo sapiens GN=PLCG1 PE=1 SV=1	TRUE	-0.202737	0.8419	34264.2	34772.4	35790.4	33716.8	5159.48	5470.7	-508.188	0.985385	-0.00639392	-0.0747395	0.0747395
16	16	sp|P13639|EF2_HUMAN	N/A	N/A	Elongation factor 2 OS=Homo sapiens GN=EEF2 PE=1 SV=4	TRUE	-0.639208	0.53173	3.7859e+06	3.84044e+06	3.75938e+06	3.83298e+06	239006	91581.5	-54535.4	0.9858	-0.00621132	-0.274309	0.274309
495	495	sp|P61106|RAB14_HUMAN	N/A	N/A	Ras-related protein Rab-14 OS=Homo sapiens GN=RAB14 PE=1 SV=4	TRUE	-0.411928	0.68586	1.83257e+06	1.85835e+06	1.83146e+06	1.86169e+06	146837	117022	-25781.7	0.986127	-0.00606733	-0.163765	0.163765
266	266	sp|Q13561|DCTN2_HUMAN	N/A	N/A	Dynactin subunit 2 OS=Homo sapiens GN=DCTN2 PE=1 SV=4	TRUE	-0.779496	0.44706	1.66555e+06	1.68861e+06	1.67271e+06	1.69242e+06	60743.8	64694.3	-23058	0.986345	-0.00597118	-0.349634	0.349634
415	415	sp|P07814|SYEP_HUMAN	N/A	N/A	Bifunctional glutamate/proline--tRNA ligase OS=Homo sapiens GN=EPRS PE=1 SV=5	TRUE	-0.277191	0.78518	396937	402390	402446	412523	32187.2	49460.3	-5452.48	0.98645	-0.00592503	-0.105031	0.105031
536	536	sp|Q15008|PSMD6_HUMAN	N/A	N/A	26S proteasome non-ATPase regulatory subunit 6 OS=Homo sapiens GN=PSMD6 PE=1 SV=1	TRUE	-0.396755	0.69679	532016	538885	545907	544151	41972.9	30590.6	-6868.82	0.987254	-0.00557126	-0.156898	0.156898
1739	1739	sp|P61006|RAB8A_HUMAN	N/A	N/A	Ras-related protein Rab-8A OS=Homo sapiens GN=RAB8A PE=1 SV=1	TRUE	-0.0487164	0.96175	32147	32553.9	24364.7	34464.4	20060.7	15014.6	-406.901	0.987501	-0.00546259	-0.0169378	0.0169378
281	281	sp|P26641|EF1G_HUMAN	N/A	N/A	Elongation factor 1-gamma OS=Homo sapiens GN=EEF1G PE=1 SV=3	TRUE	-0.342565	0.73638	2.54278e+06	2.5734e+06	2.45543e+06	2.58812e+06	207879	169360	-30617.9	0.988102	-0.00519816	-0.132898	0.132898
697	697	sp|Q9BQ04|RBM4B_HUMAN	N/A	N/A	RNA-binding protein 4B OS=Homo sapiens GN=RBM4B PE=1 SV=1	TRUE	-0.103021	0.91923	595728	602864	569783	612702	122943	167516	-7135.56	0.988164	-0.00517102	-0.0365758	0.0365758
149	149	sp|P62937|PPIA_HUMAN	N/A	N/A	Peptidyl-prolyl cis-trans isomerase A OS=Homo sapiens GN=PPIA PE=1 SV=2	TRUE	-1.25176	0.22865	1.44323e+07	1.45988e+07	1.43628e+07	1.45928e+07	344315	201648	-166492	0.988596	-0.00498136	-0.640829	0.640829
802	802	tr|B4DHE8|B4DHE8_HUMAN	N/A	N/A	RNA-binding protein Musashi homolog 2 OS=Homo sapiens GN=MSI2 PE=1 SV=1	TRUE	-0.316164	0.75596	248025	250875	243293	247998	21841.6	15940.7	-2849.69	0.988641	-0.00496139	-0.121501	0.121501
1510	1510	sp|Q9Y5U9|IR3IP_HUMAN	N/A	N/A	Immediate early response 3-interacting protein 1 OS=Homo sapiens GN=IER3IP1 PE=1 SV=1	TRUE	-0.320176	0.75298	325029	328705	319594	328656	30516.7	15975.3	-3676.19	0.988816	-0.00488445	-0.123217	0.123217
820	820	sp|Q86Y82|STX12_HUMAN	N/A	N/A	Syntaxin-12 OS=Homo sapiens GN=STX12 PE=1 SV=1	TRUE	-0.101388	0.9205	588312	594917	658783	588078	190674	42831.9	-6604.62	0.988898	-0.00484839	-0.0359762	0.0359762
689	689	sp|Q99426|TBCB_HUMAN	N/A	N/A	Tubulin-folding cofactor B OS=Homo sapiens GN=TBCB PE=1 SV=2	TRUE	-0.150195	0.88249	813489	822455	806945	899727	37142.1	175198	-8966.24	0.989098	-0.00476059	-0.0542902	0.0542902
409	409	tr|H0Y4R1|H0Y4R1_HUMAN	N/A	N/A	Inosine-5'-monophosphate dehydrogenase 2 (Fragment) OS=Homo sapiens GN=IMPDH2 PE=1 SV=1	TRUE	-0.167391	0.86916	756264	764560	813060	780104	118742	89467.2	-8295.59	0.98915	-0.00473791	-0.0609003	0.0609003
1172	1172	sp|P20674|COX5A_HUMAN	N/A	N/A	Cytochrome c oxidase subunit 5A, mitochondrial OS=Homo sapiens GN=COX5A PE=1 SV=2	TRUE	-0.318713	0.75407	400856	405203	403567	403722	27479.9	30316.5	-4346.98	0.989272	-0.00468424	-0.122588	0.122588
1947	1947	tr|J3KTL8|J3KTL8_HUMAN	N/A	N/A	Structural maintenance of chromosomes flexible hinge domain-containing protein 1 (Fragment) OS=Homo sapiens GN=SMCHD1 PE=1 SV=1	TRUE	-0.0488565	0.96164	9197.9	9297.42	9238.95	11282	3512.86	5000.37	-99.5202	0.989296	-0.00467378	-0.0169875	0.0169875
753	753	sp|P13804|ETFA_HUMAN	N/A	N/A	Electron transfer flavoprotein subunit alpha, mitochondrial OS=Homo sapiens GN=ETFA PE=1 SV=1	TRUE	-0.23918	0.814	369580	373526	376038	375981	33014	36877	-3946.13	0.989435	-0.00461253	-0.0893756	0.0893756
2052	2052	tr|Q5T6W2|Q5T6W2_HUMAN	N/A	N/A	Heterogeneous nuclear ribonucleoprotein K (Fragment) OS=Homo sapiens GN=HNRNPK PE=1 SV=1	TRUE	-0.429671	0.67317	623938	630546	643515	636420	39399.8	23995.7	-6607.17	0.989522	-0.00457476	-0.171875	0.171875
345	345	sp|P47755|CAZA2_HUMAN	N/A	N/A	F-actin-capping protein subunit alpha-2 OS=Homo sapiens GN=CAPZA2 PE=1 SV=3	TRUE	-0.336275	0.74103	709943	717348	675275	715873	57991.7	31654.3	-7405.73	0.989676	-0.00450685	-0.130164	0.130164
669	669	sp|Q13151|ROA0_HUMAN	N/A	N/A	Heterogeneous nuclear ribonucleoprotein A0 OS=Homo sapiens GN=HNRNPA0 PE=1 SV=1	TRUE	-0.17127	0.86616	1.87894e+06	1.89808e+06	1.94473e+06	1.8457e+06	225318	248211	-19138.1	0.989917	-0.00440117	-0.0624019	0.0624019
1259	1259	sp|Q9UHD9|UBQL2_HUMAN	N/A	N/A	Ubiquilin-2 OS=Homo sapiens GN=UBQLN2 PE=1 SV=2	TRUE	-0.0615611	0.95167	431350	435664	366336	411239	199992	64689	-4313.26	0.9901	-0.00432113	-0.0215136	0.0215136
90	90	sp|O15075|DCLK1_HUMAN	N/A	N/A	Serine/threonine-protein kinase DCLK1 OS=Homo sapiens GN=DCLK1 PE=1 SV=2	TRUE	-0.30308	0.76573	1.79425e+06	1.81198e+06	1.72791e+06	1.86275e+06	133883	113558	-17735.9	0.990212	-0.00427185	-0.115924	0.115924
190	190	tr|R4GNH3|R4GNH3_HUMAN	N/A	N/A	26S protease regulatory subunit 6A OS=Homo sapiens GN=PSMC3 PE=1 SV=1	TRUE	-0.586705	0.56559	1.83976e+06	1.8578e+06	1.82769e+06	1.82895e+06	71276.4	58560.5	-18040.7	0.990289	-0.00423795	-0.247498	0.247498
371	371	tr|H0Y7A7|H0Y7A7_HUMAN	N/A	N/A	Calmodulin (Fragment) OS=Homo sapiens GN=CALM2 PE=1 SV=1	TRUE	-0.380053	0.7089	3.28172e+06	3.31339e+06	3.28392e+06	3.2747e+06	112393	223321	-31672.2	0.990441	-0.00417133	-0.149415	0.149415
17	17	sp|Q14195|DPYL3_HUMAN	N/A	N/A	Dihydropyrimidinase-related protein 3 OS=Homo sapiens GN=DPYSL3 PE=1 SV=1	TRUE	-0.609827	0.55054	1.6769e+07	1.69183e+07	1.6562e+07	1.66311e+07	392175	620930	-149287	0.991176	-0.00384922	-0.259211	0.259211
780	780	tr|Q96C32|Q96C32_HUMAN	N/A	N/A	Polyubiquitin-C OS=Homo sapiens GN=UBC PE=1 SV=1	TRUE	-0.483501	0.63529	5.64929e+06	5.69832e+06	5.66714e+06	5.71195e+06	175737	248315	-49028.6	0.991396	-0.00375286	-0.197028	0.197028
915	915	sp|Q9UNS2|CSN3_HUMAN	N/A	N/A	COP9 signalosome complex subunit 3 OS=Homo sapiens GN=COPS3 PE=1 SV=3	TRUE	-0.17118	0.86623	407245	410669	411682	404349	49130.3	34430.7	-3423.24	0.991664	-0.00363536	-0.0623668	0.0623668
1729	1729	sp|Q8WZA0|LZIC_HUMAN	N/A	N/A	Protein LZIC OS=Homo sapiens GN=LZIC PE=1 SV=1	TRUE	-0.207232	0.83844	426082	429455	424850	424640	42693.3	23675.9	-3372.27	0.992148	-0.00342373	-0.076528	0.076528
894	894	sp|P54578|UBP14_HUMAN	N/A	N/A	Ubiquitin carboxyl-terminal hydrolase 14 OS=Homo sapiens GN=USP14 PE=1 SV=3	TRUE	-0.222231	0.82695	539462	543645	548917	550891	44927.6	34218.5	-4183.47	0.992305	-0.00335492	-0.0825207	0.0825207
2000	2000	sp|Q86X55|CARM1_HUMAN	N/A	N/A	Histone-arginine methyltransferase CARM1 OS=Homo sapiens GN=CARM1 PE=1 SV=3	TRUE	-0.0792309	0.93783	41184.8	41497.3	40238.4	40566.6	5852.86	10282.2	-312.469	0.99247	-0.00328256	-0.0278759	0.0278759
1590	1590	sp|Q01813|PFKAP_HUMAN	N/A	N/A	ATP-dependent 6-phosphofructokinase, platelet type OS=Homo sapiens GN=PFKP PE=1 SV=2	TRUE	-0.141838	0.88898	79867.6	80466.1	79420.8	80840.5	9405.85	8472.74	-598.521	0.992562	-0.00324243	-0.051108	0.051108
312	312	tr|J3KQE5|J3KQE5_HUMAN	N/A	N/A	GTP-binding nuclear protein Ran (Fragment) OS=Homo sapiens GN=RAN PE=1 SV=1	TRUE	-0.129146	0.89885	7.50613e+06	7.55911e+06	8.22695e+06	7.54555e+06	1.22646e+06	100603	-52974.7	0.992992	-0.00305428	-0.0463128	0.0463128
991	991	sp|P55010|IF5_HUMAN	N/A	N/A	Eukaryotic translation initiation factor 5 OS=Homo sapiens GN=EIF5 PE=1 SV=2	TRUE	-0.3473	0.73289	547465	551136	545096	548841	16821.7	26886.7	-3671.58	0.993338	-0.00290288	-0.134961	0.134961
405	405	sp|Q14008|CKAP5_HUMAN	N/A	N/A	Cytoskeleton-associated protein 5 OS=Homo sapiens GN=CKAP5 PE=1 SV=3	TRUE	-0.148914	0.88348	599063	602745	607598	619068	31449.7	67168.4	-3681.48	0.993892	-0.00266074	-0.0538033	0.0538033
856	856	sp|Q96JE9|MAP6_HUMAN	N/A	N/A	Microtubule-associated protein 6 OS=Homo sapiens GN=MAP6 PE=1 SV=2	TRUE	-0.147264	0.88476	353171	355331	348228	367252	17878.6	40201.8	-2159.77	0.993922	-0.00264779	-0.0531745	0.0531745
758	758	sp|Q93009|UBP7_HUMAN	N/A	N/A	Ubiquitin carboxyl-terminal hydrolase 7 OS=Homo sapiens GN=USP7 PE=1 SV=2	TRUE	-0.113065	0.91139	142793	143654	142927	145617	13828.2	18163.1	-860.35	0.994011	-0.00260884	-0.0402957	0.0402957
194	194	sp|P35998|PRS7_HUMAN	N/A	N/A	26S protease regulatory subunit 7 OS=Homo sapiens GN=PSMC2 PE=1 SV=3	TRUE	-0.0657672	0.94838	1.20903e+06	1.21612e+06	1.09211e+06	1.09938e+06	233679	223456	-7088.04	0.994172	-0.00253865	-0.0230176	0.0230176
1270	1270	sp|Q9Y281|COF2_HUMAN	N/A	N/A	Cofilin-2 OS=Homo sapiens GN=CFL2 PE=1 SV=1	TRUE	-0.310885	0.7599	241316	242692	241621	245120	7420.36	11007.9	-1375.71	0.994331	-0.00246882	-0.119244	0.119244
663	663	sp|P07437|TBB5_HUMAN	N/A	N/A	Tubulin beta chain OS=Homo sapiens GN=TUBB PE=1 SV=2	TRUE	-0.36891	0.71703	1.53823e+07	1.54693e+07	1.54474e+07	1.54544e+07	346546	616998	-87020.8	0.994375	-0.00244997	-0.144463	0.144463
595	595	sp|Q8WXF1|PSPC1_HUMAN	N/A	N/A	Paraspeckle component 1 OS=Homo sapiens GN=PSPC1 PE=1 SV=1	TRUE	-0.164274	0.87157	745780	749791	742719	738584	56277.9	46867.5	-4010.34	0.994651	-0.00232911	-0.0596977	0.0596977
350	350	tr|B0YIW6|B0YIW6_HUMAN	N/A	N/A	Archain 1, isoform CRA_a OS=Homo sapiens GN=ARCN1 PE=1 SV=1	TRUE	-0.160704	0.87434	644233	647540	619453	660692	55570.8	26906.5	-3307.39	0.994892	-0.00222389	-0.0583197	0.0583197
38	38	sp|O60282|KIF5C_HUMAN	N/A	N/A	Kinesin heavy chain isoform 5C OS=Homo sapiens GN=KIF5C PE=1 SV=1	TRUE	-0.169655	0.86741	1.45162e+06	1.45905e+06	1.45602e+06	1.40547e+06	52108.1	120602	-7429.63	0.994908	-0.00221712	-0.0617756	0.0617756
172	172	sp|Q9Y678|COPG1_HUMAN	N/A	N/A	Coatomer subunit gamma-1 OS=Homo sapiens GN=COPG1 PE=1 SV=1	TRUE	-0.0910801	0.92856	441528	443772	486670	446513	70079.8	23457.7	-2243.65	0.994944	-0.00220131	-0.03219	0.03219
964	964	sp|Q9Y3C6|PPIL1_HUMAN	N/A	N/A	Peptidyl-prolyl cis-trans isomerase-like 1 OS=Homo sapiens GN=PPIL1 PE=1 SV=1	TRUE	-0.0990409	0.92234	207068	207909	203898	208472	23860.8	8894.02	-840.675	0.995957	-0.00175962	-0.035109	0.035109
1648	1648	sp|O14776|TCRG1_HUMAN	N/A	N/A	Transcription elongation regulator 1 OS=Homo sapiens GN=TCERG1 PE=1 SV=2	TRUE	-0.0603831	0.9526	68956.6	69224.4	71698.2	69477.7	11599.7	6524.78	-267.877	0.99613	-0.00168384	-0.0210894	0.0210894
188	188	sp|P51991|ROA3_HUMAN	N/A	N/A	Heterogeneous nuclear ribonucleoprotein A3 OS=Homo sapiens GN=HNRNPA3 PE=1 SV=2	TRUE	-0.162121	0.87324	4.45218e+06	4.46551e+06	4.47698e+06	4.43832e+06	123178	213739	-13331.3	0.997015	-0.00129848	-0.0588664	0.0588664
166	166	sp|Q9Y2A7|NCKP1_HUMAN	N/A	N/A	Nck-associated protein 1 OS=Homo sapiens GN=NCKAP1 PE=1 SV=1	TRUE	-0.0861447	0.93242	590129	591689	594426	597569	37286.2	39518.9	-1560.15	0.997363	-0.00114665	-0.0303884	0.0303884
1228	1228	sp|P61009|SPCS3_HUMAN	N/A	N/A	Signal peptidase complex subunit 3 OS=Homo sapiens GN=SPCS3 PE=1 SV=1	TRUE	-0.170054	0.8671	389315	390326	390231	394337	10995.2	14046.1	-1011.13	0.99741	-0.00112649	-0.0619308	0.0619308
2070	2070	sp|Q14232|EI2BA_HUMAN	N/A	N/A	Translation initiation factor eIF-2B subunit alpha OS=Homo sapiens GN=EIF2B1 PE=1 SV=1	TRUE	-0.0383843	0.96986	105630	105888	106011	100809	13526.6	14961.6	-258.067	0.997563	-0.00105974	-0.013291	0.013291
496	496	sp|Q9NRW1|RAB6B_HUMAN	N/A	N/A	Ras-related protein Rab-6B OS=Homo sapiens GN=RAB6B PE=1 SV=1	TRUE	-0.111248	0.9128	809469	811078	795710	812664	36535.8	23371.8	-1608.34	0.998017	-0.000862046	-0.0396244	0.0396244
479	479	sp|O14617|AP3D1_HUMAN	N/A	N/A	AP-3 complex subunit delta-1 OS=Homo sapiens GN=AP3D1 PE=1 SV=1	TRUE	-0.019627	0.98458	361057	361709	365022	355103	11790	98949.7	-651.939	0.998198	-0.000783472	-0.00674899	0.00674899
651	651	tr|Q5VWC4|Q5VWC4_HUMAN	N/A	N/A	26S proteasome non-ATPase regulatory subunit 4 OS=Homo sapiens GN=PSMD4 PE=1 SV=1	TRUE	-0.0385017	0.96976	330493	331068	339550	335021	38263.5	23253	-574.637	0.998264	-0.000754464	-0.0133357	0.0133357
1653	1653	sp|Q8IWQ3|BRSK2_HUMAN	N/A	N/A	Serine/threonine-protein kinase BRSK2 OS=Homo sapiens GN=BRSK2 PE=1 SV=3	TRUE	-0.0207972	0.98366	115569	115743	110087	119066	22159.9	11734.5	-173.831	0.998498	-0.000652745	-0.00715499	0.00715499
1548	1548	sp|Q9UBN7|HDAC6_HUMAN	N/A	N/A	Histone deacetylase 6 OS=Homo sapiens GN=HDAC6 PE=1 SV=2	TRUE	-0.00270068	0.99788	190355	190606	127423	151073	207542	185934	-250.848	0.998684	-0.000571931	-0.000921682	0.000921682
118	118	sp|Q92499|DDX1_HUMAN	N/A	N/A	ATP-dependent RNA helicase DDX1 OS=Homo sapiens GN=DDX1 PE=1 SV=2	TRUE	-0.0463189	0.96363	1.99303e+06	1.99523e+06	1.99208e+06	1.98207e+06	100974	100261	-2196.99	0.998899	-0.000478474	-0.0160897	0.0160897
534	534	sp|Q7Z4S6|KI21A_HUMAN	N/A	N/A	Kinesin-like protein KIF21A OS=Homo sapiens GN=KIF21A PE=1 SV=2	TRUE	-0.0260334	0.97955	468443	468767	465953	464823	23850	28698.5	-323.814	0.999309	-0.000300105	-0.00897339	0.00897339
449	449	sp|Q9P0L0|VAPA_HUMAN	N/A	N/A	Vesicle-associated membrane protein-associated protein A OS=Homo sapiens GN=VAPA PE=1 SV=3	TRUE	0.00439565	0.99655	1.96021e+06	1.96004e+06	1.95442e+06	1.95581e+06	73038.6	92157.5	172.296	1.00009	3.81747e-05	-0.00150091	0.00150091
460	460	sp|Q13363|CTBP1_HUMAN	N/A	N/A	C-terminal-binding protein 1 OS=Homo sapiens GN=CTBP1 PE=1 SV=2	TRUE	0.0185988	0.98539	622166	621879	629168	617130	27985.9	36941.2	287.321	1.00046	0.000200607	-0.00639185	0.00639185
640	640	sp|O95433|AHSA1_HUMAN	N/A	N/A	Activator of 90 kDa heat shock protein ATPase homolog 1 OS=Homo sapiens GN=AHSA1 PE=1 SV=1	TRUE	0.011766	0.99076	728077	727134	737692	764568	144325	192318	943.042	1.0013	0.000562885	-0.00403154	0.00403154
1747	1747	tr|X6R960|X6R960_HUMAN	N/A	N/A	E3 ubiquitin-protein ligase UBR4 OS=Homo sapiens GN=UBR4 PE=1 SV=1	TRUE	0.0109465	0.9914	57154.9	57080.2	57673.8	60314.8	5624.92	19688.7	74.7153	1.00131	0.000568099	-0.00375109	0.00375109
286	286	sp|P51149|RAB7A_HUMAN	N/A	N/A	Ras-related protein Rab-7a OS=Homo sapiens GN=RAB7A PE=1 SV=1	TRUE	0.0163647	0.98715	3.77372e+06	3.76878e+06	4.20184e+06	3.90617e+06	802812	417941	4937.16	1.00131	0.000568559	-0.00561685	0.00561685
4	4	sp|P63261|ACTG_HUMAN	N/A	N/A	Actin, cytoplasmic 2 OS=Homo sapiens GN=ACTG1 PE=1 SV=1	TRUE	0.0086352	0.99322	1.7504e+06	1.74796e+06	1.71536e+06	1.63749e+06	277834	802211	2443.65	1.0014	0.000606721	-0.00295454	0.00295454
72	72	sp|P11216|PYGB_HUMAN	N/A	N/A	Glycogen phosphorylase, brain form OS=Homo sapiens GN=PYGB PE=1 SV=5	TRUE	0.141267	0.88942	1.49891e+06	1.49667e+06	1.49161e+06	1.49789e+06	34783.8	32361.9	2237.19	1.00149	0.00064869	-0.0508931	0.0508931
237	237	sp|P13489|RINI_HUMAN	N/A	N/A	Ribonuclease inhibitor OS=Homo sapiens GN=RNH1 PE=1 SV=2	TRUE	0.0840311	0.93407	1.51102e+06	1.50815e+06	1.55092e+06	1.4972e+06	84361.1	58177.5	2870.4	1.0019	0.000825792	-0.0296206	0.0296206
728	728	sp|Q15126|PMVK_HUMAN	N/A	N/A	Phosphomevalonate kinase OS=Homo sapiens GN=PMVK PE=1 SV=3	TRUE	0.105058	0.91764	685042	683701	683636	672963	21574.7	31617.1	1340.43	1.00196	0.000850621	-0.0373277	0.0373277
1789	1789	sp|Q9UBP0|SPAST_HUMAN	N/A	N/A	Spastin OS=Homo sapiens GN=SPAST PE=1 SV=1	TRUE	0.0080081	0.99371	6340.87	6324.98	4820.66	7894.81	4181.61	4238.61	15.8938	1.00251	0.00108995	-0.00274034	0.00274034
1619	1619	sp|Q6ZMI0|PPR21_HUMAN	N/A	N/A	Protein phosphatase 1 regulatory subunit 21 OS=Homo sapiens GN=PPP1R21 PE=1 SV=1	TRUE	0.00713719	0.99439	24875.2	24810.4	14596.2	14325.5	16993.4	21314.6	64.8524	1.00261	0.00113373	-0.00244325	0.00244325
1355	1355	tr|E5RJR5|E5RJR5_HUMAN	N/A	N/A	S-phase kinase-associated protein 1 OS=Homo sapiens GN=SKP1 PE=1 SV=1	TRUE	0.0566446	0.95553	197685	197095	197116	201832	25950.8	17427.4	590.227	1.00299	0.00129861	-0.0197557	0.0197557
718	718	sp|P61201|CSN2_HUMAN	N/A	N/A	COP9 signalosome complex subunit 2 OS=Homo sapiens GN=COPS2 PE=1 SV=1	TRUE	0.132462	0.89627	514713	513100	512731	514273	17192.7	32237	1613.17	1.00314	0.00136327	-0.0475611	0.0475611
1754	1754	sp|O15066|KIF3B_HUMAN	N/A	N/A	Kinesin-like protein KIF3B OS=Homo sapiens GN=KIF3B PE=1 SV=1	TRUE	0.0230358	0.98191	40573.6	40433	47798.7	40563.9	17652.7	4866.22	140.604	1.00348	0.00150762	-0.00792832	0.00792832
1832	1832	sp|Q9BPX5|ARP5L_HUMAN	N/A	N/A	Actin-related protein 2/3 complex subunit 5-like protein OS=Homo sapiens GN=ARPC5L PE=1 SV=1	TRUE	0.179357	0.85991	403422	401700	404717	408105	18745.8	21864.8	1721.86	1.00429	0.0018576	-0.065547	0.065547
755	755	sp|O75569|PRKRA_HUMAN	N/A	N/A	Interferon-inducible double-stranded RNA-dependent protein kinase activator A OS=Homo sapiens GN=PRKRA PE=1 SV=1	TRUE	0.199499	0.84439	756274	752665	740777	751343	34576.5	41832.8	3609.1	1.0048	0.00207751	-0.0734569	0.0734569
413	413	sp|P10768|ESTD_HUMAN	N/A	N/A	S-formylglutathione hydrolase OS=Homo sapiens GN=ESD PE=1 SV=2	TRUE	0.260152	0.79806	1.04403e+06	1.03903e+06	1.04513e+06	1.04027e+06	42410.5	39102.4	5002.36	1.00481	0.00208588	-0.0979645	0.0979645
1263	1263	sp|P04066|FUCO_HUMAN	N/A	N/A	Tissue alpha-L-fucosidase OS=Homo sapiens GN=FUCA1 PE=1 SV=4	TRUE	0.245741	0.80901	304758	303288	307667	302235	14167	11007.6	1469.6	1.00485	0.00209931	-0.0920461	0.0920461
2044	2044	tr|D6RFG8|D6RFG8_HUMAN	N/A	N/A	Deoxycytidine kinase OS=Homo sapiens GN=DCK PE=1 SV=1	TRUE	0.0531009	0.95831	54616.6	54322.4	58886.4	56761.6	9969.95	13298.9	294.199	1.00542	0.00234571	-0.018494	0.018494
324	324	sp|P21266|GSTM3_HUMAN	N/A	N/A	Glutathione S-transferase Mu 3 OS=Homo sapiens GN=GSTM3 PE=1 SV=3	TRUE	0.231554	0.81982	683314	679457	679049	685421	31232	39007.4	3856.92	1.00568	0.00245829	-0.0862815	0.0862815
551	551	sp|P35606|COPB2_HUMAN	N/A	N/A	Coatomer subunit beta' OS=Homo sapiens GN=COPB2 PE=1 SV=2	TRUE	0.0590686	0.95363	474826	472083	511708	487199	96334.6	100636	2743	1.00581	0.00251613	-0.0206201	0.0206201
445	445	tr|B1AK88|B1AK88_HUMAN	N/A	N/A	Capping protein (Actin filament) muscle Z-line, beta, isoform CRA_d OS=Homo sapiens GN=CAPZB PE=1 SV=1	TRUE	0.139344	0.89092	2.05658e+06	2.04424e+06	2.12284e+06	2.096e+06	199999	174987	12343.3	1.00604	0.00261443	-0.0501613	0.0501613
1349	1349	tr|G5E9L9|G5E9L9_HUMAN	N/A	N/A	Doublecortin and CaM kinase-like 2, isoform CRA_c OS=Homo sapiens GN=DCLK2 PE=1 SV=1	TRUE	0.0484246	0.96198	196083	194894	210670	200332	35335.9	64634.6	1189.04	1.0061	0.00264155	-0.016834	0.016834
835	835	sp|O96008|TOM40_HUMAN	N/A	N/A	Mitochondrial import receptor subunit TOM40 homolog OS=Homo sapiens GN=TOMM40 PE=1 SV=1	TRUE	0.143337	0.88781	824694	819169	846164	794007	97025	62911.8	5524.98	1.00674	0.00291932	-0.05168	0.05168
1669	1669	tr|H0Y4B0|H0Y4B0_HUMAN	N/A	N/A	ERI1 exoribonuclease 3 (Fragment) OS=Homo sapiens GN=ERI3 PE=1 SV=1	TRUE	0.0957528	0.92491	117152	116315	110901	117822	18544	18570.8	837.651	1.0072	0.0031164	-0.0339005	0.0339005
338	338	sp|O60256|KPRB_HUMAN	N/A	N/A	Phosphoribosyl pyrophosphate synthase-associated protein 2 OS=Homo sapiens GN=PRPSAP2 PE=1 SV=1	TRUE	0.187306	0.85378	535466	531597	525095	527004	50121.5	36428.8	3868.59	1.00728	0.00314904	-0.068654	0.068654
1586	1586	tr|B1ANR0|B1ANR0_HUMAN	N/A	N/A	Polyadenylate-binding protein OS=Homo sapiens GN=PABPC4 PE=1 SV=1	TRUE	0.229153	0.82165	100926	100178	101059	99263.3	7142.93	6697.67	747.944	1.00747	0.00323045	-0.0853131	0.0853131
1297	1297	sp|Q96F85|CNRP1_HUMAN	N/A	N/A	CB1 cannabinoid receptor-interacting protein 1 OS=Homo sapiens GN=CNRIP1 PE=1 SV=1	TRUE	0.0800485	0.93719	68596.2	68073.5	67058.9	66193.8	16278.2	10895.8	522.669	1.00768	0.00332178	-0.0281724	0.0281724
1626	1626	sp|O43148|MCES_HUMAN	N/A	N/A	mRNA cap guanine-N7 methyltransferase OS=Homo sapiens GN=RNMT PE=1 SV=1	TRUE	0.193467	0.84903	114973	114068	115092	115158	11278.3	8351.54	905.025	1.00793	0.00343214	-0.071077	0.071077
1196	1196	sp|O75915|PRAF3_HUMAN	N/A	N/A	PRA1 family protein 3 OS=Homo sapiens GN=ARL6IP5 PE=1 SV=1	TRUE	0.15151	0.88147	736575	730737	742434	740040	74826.5	88116.6	5838.22	1.00799	0.00345601	-0.0547925	0.0547925
1670	1670	tr|M0R165|M0R165_HUMAN	N/A	N/A	Epidermal growth factor receptor substrate 15-like 1 OS=Homo sapiens GN=EPS15L1 PE=1 SV=1	TRUE	0.115078	0.90982	47045.2	46657.4	42812.9	44854.8	8938.39	4721.43	387.764	1.00831	0.00359445	-0.0410445	0.0410445
1340	1340	sp|Q9HB90|RRAGC_HUMAN	N/A	N/A	Ras-related GTP-binding protein C OS=Homo sapiens GN=RRAGC PE=1 SV=1	TRUE	0.290223	0.77537	204078	202219	203527	195408	13337.6	13841.7	1859.56	1.0092	0.00397542	-0.110491	0.110491
227	227	sp|P43034|LIS1_HUMAN	N/A	N/A	Platelet-activating factor acetylhydrolase IB subunit alpha OS=Homo sapiens GN=PAFAH1B1 PE=1 SV=2	TRUE	0.547957	0.59129	1.55967e+06	1.54533e+06	1.54286e+06	1.55714e+06	58267.5	52579.9	14335.3	1.00928	0.00401017	-0.228199	0.228199
812	812	sp|Q9H444|CHM4B_HUMAN	N/A	N/A	Charged multivesicular body protein 4b OS=Homo sapiens GN=CHMP4B PE=1 SV=1	TRUE	0.29165	0.7743	568285	562728	574197	547066	39938.8	40889.7	5556.75	1.00987	0.00426747	-0.111091	0.111091
1811	1811	sp|Q9BQE3|TBA1C_HUMAN	N/A	N/A	Tubulin alpha-1C chain OS=Homo sapiens GN=TUBA1C PE=1 SV=1	TRUE	0.102549	0.9196	5.72361e+06	5.6651e+06	5.50363e+06	5.93782e+06	433193	1.6557e+06	58501.9	1.01033	0.00446184	-0.036401	0.036401
1173	1173	tr|F8W6G1|F8W6G1_HUMAN	N/A	N/A	Nuclear receptor-binding protein OS=Homo sapiens GN=NRBP1 PE=1 SV=1	TRUE	0.140825	0.88977	209908	207709	219463	216296	40057.6	24286.7	2198.98	1.01059	0.00457363	-0.0507222	0.0507222
235	235	sp|P27348|1433T_HUMAN	N/A	N/A	14-3-3 protein theta OS=Homo sapiens GN=YWHAQ PE=1 SV=1	TRUE	0.386303	0.70436	7.06908e+06	6.99459e+06	7.14934e+06	7.05894e+06	315830	484685	74492.8	1.01065	0.00460081	-0.152205	0.152205
940	940	sp|P25685|DNJB1_HUMAN	N/A	N/A	DnaJ homolog subfamily B member 1 OS=Homo sapiens GN=DNAJB1 PE=1 SV=4	TRUE	0.339947	0.73832	248987	246301	249584	245834	12405.1	20200.1	2686.15	1.01091	0.00471076	-0.131755	0.131755
1922	1922	tr|E5RIN2|E5RIN2_HUMAN	N/A	N/A	TBC1 domain family member 9B OS=Homo sapiens GN=TBC1D9B PE=1 SV=1	TRUE	0.0415071	0.96741	2504.44	2476.51	2599.57	2729.37	1245.41	1589.07	27.9337	1.01128	0.00487118	-0.0143894	0.0143894
244	244	sp|Q5SQI0|ATAT_HUMAN	N/A	N/A	Alpha-tubulin N-acetyltransferase 1 OS=Homo sapiens GN=ATAT1 PE=1 SV=1	TRUE	0.452849	0.65674	2.07187e+06	2.04851e+06	2.09207e+06	2.07874e+06	103868	114685	23356.4	1.0114	0.00492366	-0.182607	0.182607
1128	1128	sp|O95197|RTN3_HUMAN	N/A	N/A	Reticulon-3 OS=Homo sapiens GN=RTN3 PE=1 SV=2	TRUE	1.00762	0.32863	1.62135e+06	1.60283e+06	1.63381e+06	1.59611e+06	45681.9	30856.6	18515.6	1.01155	0.00498813	-0.483293	0.483293
978	978	sp|Q5SSJ5|HP1B3_HUMAN	N/A	N/A	Heterochromatin protein 1-binding protein 3 OS=Homo sapiens GN=HP1BP3 PE=1 SV=1	TRUE	0.289092	0.77622	479590	474025	486292	458116	25848.4	51650.3	5565.72	1.01174	0.00506953	-0.110015	0.110015
2010	2010	tr|W4VSQ8|W4VSQ8_HUMAN	N/A	N/A	Nudix (Nucleoside diphosphate linked moiety X)-type motif 16-like 1, isoform CRA_b OS=Homo sapiens GN=NUDT16L1 PE=1 SV=1	TRUE	0.326997	0.74791	184563	182403	184945	181779	14248.1	13766.7	2159.53	1.01184	0.00511155	-0.126151	0.126151
100	100	sp|P14866|HNRPL_HUMAN	N/A	N/A	Heterogeneous nuclear ribonucleoprotein L OS=Homo sapiens GN=HNRNPL PE=1 SV=2	TRUE	0.376364	0.71159	1.94437e+06	1.92143e+06	1.9644e+06	1.87606e+06	132585	125964	22943.4	1.01194	0.00515509	-0.14777	0.14777
346	346	sp|Q9UBT2|SAE2_HUMAN	N/A	N/A	SUMO-activating enzyme subunit 2 OS=Homo sapiens GN=UBA2 PE=1 SV=2	TRUE	0.344245	0.73514	1.22805e+06	1.21337e+06	1.23645e+06	1.23876e+06	64735.8	110343	14679.8	1.0121	0.00522275	-0.13363	0.13363
983	983	sp|Q9NR31|SAR1A_HUMAN	N/A	N/A	GTP-binding protein SAR1a OS=Homo sapiens GN=SAR1A PE=1 SV=1	TRUE	0.166339	0.86997	389601	384799	402383	389077	58453.1	63904.6	4801.97	1.01248	0.0053861	-0.0604957	0.0604957
1923	1923	sp|Q9NUD5|ZCHC3_HUMAN	N/A	N/A	Zinc finger CCHC domain-containing protein 3 OS=Homo sapiens GN=ZCCHC3 PE=1 SV=1	TRUE	0.120136	0.90587	38218.5	37723.5	39662.6	39559.4	6774.58	10341	495.06	1.01312	0.00566235	-0.0429341	0.0429341
811	811	sp|O00442|RTCA_HUMAN	N/A	N/A	RNA 3'-terminal phosphate cyclase OS=Homo sapiens GN=RTCA PE=1 SV=1	TRUE	0.287221	0.77763	420028	414531	435991	412373	52515.2	23202.8	5496.71	1.01326	0.00572093	-0.109227	0.109227
569	569	sp|Q15717|ELAV1_HUMAN	N/A	N/A	ELAV-like protein 1 OS=Homo sapiens GN=ELAVL1 PE=1 SV=2	TRUE	0.890687	0.38629	1.90275e+06	1.87782e+06	1.86068e+06	1.86364e+06	74876.4	37993.9	24928.7	1.01328	0.00572746	-0.413087	0.413087
1906	1906	sp|Q9H0Q3|FXYD6_HUMAN	N/A	N/A	FXYD domain-containing ion transport regulator 6 OS=Homo sapiens GN=FXYD6 PE=1 SV=1	TRUE	0.135711	0.89374	186511	183977	197923	182684	48674.5	27721.6	2533.95	1.01377	0.0059408	-0.0487888	0.0487888
1001	1001	tr|B4DSP0|B4DSP0_HUMAN	N/A	N/A	HCG1642748, isoform CRA_b OS=Homo sapiens GN=PEG10 PE=1 SV=1	TRUE	0.101065	0.92075	178069	175640	184102	182907	59452.4	40748.9	2428.14	1.01382	0.00596277	-0.0358583	0.0358583
1069	1069	sp|Q9BS26|ERP44_HUMAN	N/A	N/A	Endoplasmic reticulum resident protein 44 OS=Homo sapiens GN=ERP44 PE=1 SV=1	TRUE	0.478156	0.63901	844661	833127	835636	838953	39971.6	60324.5	11534	1.01384	0.00597123	-0.194492	0.194492
297	297	sp|P84077|ARF1_HUMAN	N/A	N/A	ADP-ribosylation factor 1 OS=Homo sapiens GN=ARF1 PE=1 SV=2	TRUE	0.0653248	0.94872	11778.6	11617.1	14796	12698.5	6110.66	4202.51	161.489	1.0139	0.00599555	-0.0228619	0.0228619
1919	1919	sp|O15294|OGT1_HUMAN	N/A	N/A	UDP-N-acetylglucosamine--peptide N-acetylglucosaminyltransferase 110 kDa subunit OS=Homo sapiens GN=OGT PE=1 SV=3	TRUE	0.218338	0.82993	93644.2	92356.6	96470.5	89576.5	8139.98	15707.5	1287.56	1.01394	0.00601278	-0.0809585	0.0809585
1356	1356	sp|P62820|RAB1A_HUMAN	N/A	N/A	Ras-related protein Rab-1A OS=Homo sapiens GN=RAB1A PE=1 SV=3	TRUE	0.501363	0.62294	365019	359808	358035	364538	23224.8	20811.1	5211.63	1.01448	0.00624541	-0.205554	0.205554
1994	1994	sp|Q5D862|FILA2_HUMAN	N/A	N/A	Filaggrin-2 OS=Homo sapiens GN=FLG2 PE=1 SV=1	TRUE	0.0571166	0.95516	68448	67424.3	60767.8	80289	49008.2	22114.5	1023.66	1.01518	0.00654403	-0.0199239	0.0199239
806	806	sp|P61758|PFD3_HUMAN	N/A	N/A	Prefoldin subunit 3 OS=Homo sapiens GN=VBP1 PE=1 SV=3	TRUE	0.348726	0.73184	786306	774338	764264	796369	86540.8	55778.6	11968.2	1.01546	0.0066611	-0.135584	0.135584
2045	2045	tr|H0Y7K3|H0Y7K3_HUMAN	N/A	N/A	Girdin (Fragment) OS=Homo sapiens GN=CCDC88A PE=1 SV=1	TRUE	0.241345	0.81235	40902	40275.5	40246.8	41876.6	4625.08	6265.07	626.477	1.01555	0.00670336	-0.0902568	0.0902568
134	134	tr|J9JID7|J9JID7_HUMAN	N/A	N/A	Lamin B2, isoform CRA_a OS=Homo sapiens GN=LMNB2 PE=1 SV=1	TRUE	1.17058	0.25891	1.29911e+06	1.27907e+06	1.29818e+06	1.27358e+06	45004.3	24755.2	20041.7	1.01567	0.00675217	-0.586851	0.586851
799	799	tr|J3KNF8|J3KNF8_HUMAN	N/A	N/A	Cytochrome b5 type B OS=Homo sapiens GN=CYB5B PE=1 SV=1	TRUE	0.847197	0.40938	847649	834569	854580	815615	21524.6	41008.2	13079	1.01567	0.00675329	-0.387873	0.387873
1388	1388	sp|Q9BYV8|CEP41_HUMAN	N/A	N/A	Centrosomal protein of 41 kDa OS=Homo sapiens GN=CEP41 PE=1 SV=1	TRUE	0.113036	0.91141	64577.7	63552.7	72295.1	47004.6	13782	23455.1	1025.03	1.01613	0.00694879	-0.0402862	0.0402862
1025	1025	tr|A0A024R4M0|A0A024R4M0_HUMAN	N/A	N/A	40S ribosomal protein S9 OS=Homo sapiens GN=RPS9 PE=1 SV=1	TRUE	0.222228	0.82695	407873	401375	396530	417299	41539	77257	6497.67	1.01619	0.00697428	-0.0825207	0.0825207
144	144	sp|Q14240|IF4A2_HUMAN	N/A	N/A	Eukaryotic initiation factor 4A-II OS=Homo sapiens GN=EIF4A2 PE=1 SV=2	TRUE	0.417551	0.68182	1.0321e+06	1.01523e+06	1.02216e+06	1.02023e+06	82679.7	88647	16871.8	1.01662	0.00715813	-0.16633	0.16633
419	419	sp|P28074|PSB5_HUMAN	N/A	N/A	Proteasome subunit beta type-5 OS=Homo sapiens GN=PSMB5 PE=1 SV=3	TRUE	1.0941	0.29011	1.12762e+06	1.10904e+06	1.12916e+06	1.11472e+06	44602.5	24654.3	18586.1	1.01676	0.00721795	-0.537437	0.537437
681	681	sp|O43865|SAHH2_HUMAN	N/A	N/A	Adenosylhomocysteinase 2 OS=Homo sapiens GN=AHCYL1 PE=1 SV=2	TRUE	0.568217	0.57778	2.0662e+06	2.03214e+06	2.08483e+06	2.11077e+06	42994.9	174611	34060.2	1.01676	0.00721876	-0.238237	0.238237
1014	1014	sp|O95573|ACSL3_HUMAN	N/A	N/A	Long-chain-fatty-acid--CoA ligase 3 OS=Homo sapiens GN=ACSL3 PE=1 SV=3	TRUE	0.443489	0.66335	349247	343255	354508	352383	20807.2	34788.4	5992.45	1.01746	0.00751637	-0.178257	0.178257
319	319	sp|O43242|PSMD3_HUMAN	N/A	N/A	26S proteasome non-ATPase regulatory subunit 3 OS=Homo sapiens GN=PSMD3 PE=1 SV=2	TRUE	0.385132	0.70521	871917	856906	876152	841865	97283.2	64863	15010.4	1.01752	0.00754167	-0.151682	0.151682
1557	1557	sp|P52815|RM12_HUMAN	N/A	N/A	39S ribosomal protein L12, mitochondrial OS=Homo sapiens GN=MRPL12 PE=1 SV=2	TRUE	0.885522	0.38899	151096	148480	150773	148520	7419.87	4848.79	2616.33	1.01762	0.00758598	-0.410062	0.410062
139	139	sp|O75874|IDHC_HUMAN	N/A	N/A	Isocitrate dehydrogenase [NADP] cytoplasmic OS=Homo sapiens GN=IDH1 PE=1 SV=2	TRUE	0.335003	0.74197	2.2032e+06	2.16475e+06	2.22871e+06	2.17882e+06	221319	263752	38448	1.01776	0.00764577	-0.129614	0.129614
1760	1760	sp|Q00765|REEP5_HUMAN	N/A	N/A	Receptor expression-enhancing protein 5 OS=Homo sapiens GN=REEP5 PE=1 SV=3	TRUE	0.432108	0.67143	403522	396290	397492	400113	32655.8	38136.6	7231.7	1.01825	0.00785378	-0.172999	0.172999
1417	1417	tr|E7EUF7|E7EUF7_HUMAN	N/A	N/A	Receptor expression-enhancing protein (Fragment) OS=Homo sapiens GN=REEP1 PE=1 SV=1	TRUE	0.2094	0.83678	69403.3	68050.9	65596.9	63241.1	14525.6	12824	1352.48	1.01987	0.00854675	-0.0773887	0.0773887
930	930	sp|Q15382|RHEB_HUMAN	N/A	N/A	GTP-binding protein Rheb OS=Homo sapiens GN=RHEB PE=1 SV=1	TRUE	0.2335	0.81833	380939	373344	421187	388047	79702.6	56302.9	7595.24	1.02034	0.00874655	-0.0870715	0.0870715
1036	1036	tr|K7EJL1|K7EJL1_HUMAN	N/A	N/A	AP-1 complex subunit mu-1 OS=Homo sapiens GN=AP1M1 PE=1 SV=1	TRUE	0.740551	0.46969	338993	332232	331820	335762	21272.8	17251.2	6760.87	1.02035	0.00874909	-0.328189	0.328189
170	170	sp|P33176|KINH_HUMAN	N/A	N/A	Kinesin-1 heavy chain OS=Homo sapiens GN=KIF5B PE=1 SV=1	TRUE	0.512298	0.61544	668656	654988	676719	659672	73993	30519.3	13668.1	1.02087	0.00896948	-0.210814	0.210814
1099	1099	tr|B1AMS2|B1AMS2_HUMAN	N/A	N/A	Septin 6, isoform CRA_b OS=Homo sapiens GN=SEPT6 PE=1 SV=1	TRUE	0.441255	0.66493	221835	217261	235647	214861	27127.7	15209.6	4574.42	1.02106	0.00904914	-0.177224	0.177224
1243	1243	sp|P14927|QCR7_HUMAN	N/A	N/A	Cytochrome b-c1 complex subunit 7 OS=Homo sapiens GN=UQCRB PE=1 SV=2	TRUE	0.380455	0.70861	190339	186287	185950	183885	30542.4	9379.76	4051.87	1.02175	0.00934492	-0.149593	0.149593
125	125	sp|Q99460|PSMD1_HUMAN	N/A	N/A	26S proteasome non-ATPase regulatory subunit 1 OS=Homo sapiens GN=PSMD1 PE=1 SV=2	TRUE	1.08449	0.29422	1.01247e+06	990916	1.01692e+06	978462	27623.5	52848.6	21557	1.02175	0.00934663	-0.531328	0.531328
462	462	sp|P26640|SYVC_HUMAN	N/A	N/A	Valine--tRNA ligase OS=Homo sapiens GN=VARS PE=1 SV=4	TRUE	0.492972	0.62873	486017	475191	493523	466169	49910.2	43000.5	10825.5	1.02278	0.00978283	-0.201536	0.201536
195	195	sp|P60174|TPIS_HUMAN	N/A	N/A	Triosephosphate isomerase OS=Homo sapiens GN=TPI1 PE=1 SV=3	TRUE	1.24752	0.23016	5.1785e+06	5.0618e+06	5.24942e+06	5.08452e+06	230069	160733	116707	1.02306	0.00989961	-0.63797	0.63797
565	565	sp|P14324|FPPS_HUMAN	N/A	N/A	Farnesyl pyrophosphate synthase OS=Homo sapiens GN=FDPS PE=1 SV=4	TRUE	1.2157	0.24173	946589	924508	947804	925072	29402.1	45877.1	22081.3	1.02388	0.0102509	-0.616669	0.616669
1513	1513	sp|P43155|CACP_HUMAN	N/A	N/A	Carnitine O-acetyltransferase OS=Homo sapiens GN=CRAT PE=1 SV=5	TRUE	0.0692946	0.94561	13942.7	13616.3	19380.7	20727.9	9750.99	10226.2	326.378	1.02397	0.0102871	-0.0242879	0.0242879
252	252	sp|O00232|PSD12_HUMAN	N/A	N/A	26S proteasome non-ATPase regulatory subunit 12 OS=Homo sapiens GN=PSMD12 PE=1 SV=3	TRUE	0.857618	0.40377	421852	411914	421966	413177	27289.4	21535.5	9937.88	1.02413	0.0103534	-0.393866	0.393866
676	676	sp|O15400|STX7_HUMAN	N/A	N/A	Syntaxin-7 OS=Homo sapiens GN=STX7 PE=1 SV=4	TRUE	0.922125	0.37016	613567	599029	614240	583033	19968.2	42875.6	14538.1	1.02427	0.0104142	-0.431611	0.431611
1562	1562	sp|Q9P2B2|FPRP_HUMAN	N/A	N/A	Prostaglandin F2 receptor negative regulator OS=Homo sapiens GN=PTGFRN PE=1 SV=2	TRUE	0.215007	0.83248	97906.8	95537.3	103639	95963.3	32436	6404.01	2369.54	1.0248	0.0106401	-0.0796262	0.0796262
1320	1320	sp|Q9NVI7|ATD3A_HUMAN	N/A	N/A	ATPase family AAA domain-containing protein 3A OS=Homo sapiens GN=ATAD3A PE=1 SV=2	TRUE	0.902489	0.38018	425573	415243	423358	420468	12871	31832	10329.2	1.02488	0.0106709	-0.420011	0.420011
1962	1962	sp|Q8N0U8|VKORL_HUMAN	N/A	N/A	Vitamin K epoxide reductase complex subunit 1-like protein 1 OS=Homo sapiens GN=VKORC1L1 PE=1 SV=2	TRUE	0.564346	0.58034	19644.6	19166.4	19728.8	19035.2	2211.1	1254.02	478.18	1.02495	0.0107022	-0.236317	0.236317
432	432	sp|P31942|HNRH3_HUMAN	N/A	N/A	Heterogeneous nuclear ribonucleoprotein H3 OS=Homo sapiens GN=HNRNPH3 PE=1 SV=2	TRUE	0.564572	0.58019	2.05701e+06	2.00599e+06	2.05798e+06	2.03658e+06	126032	240026	51019	1.02543	0.0109074	-0.23643	0.23643
1782	1782	sp|P61925|IPKA_HUMAN	N/A	N/A	cAMP-dependent protein kinase inhibitor alpha OS=Homo sapiens GN=PKIA PE=1 SV=2	TRUE	0.262886	0.79599	87824.5	85644.9	86173.4	94166	6173.71	24094.4	2179.57	1.02545	0.010914	-0.0990924	0.0990924
696	696	sp|O60888|CUTA_HUMAN	N/A	N/A	Protein CutA OS=Homo sapiens GN=CUTA PE=1 SV=2	TRUE	1.11211	0.28252	741070	722463	744847	712647	23858.5	44158.7	18606.3	1.02575	0.0110432	-0.548951	0.548951
1763	1763	tr|F5H1N7|F5H1N7_HUMAN	N/A	N/A	Uncharacterized protein KIAA1211 OS=Homo sapiens GN=KIAA1211 PE=1 SV=1	TRUE	0.0926807	0.92731	10879.7	10597.7	12974.3	12010.3	5453.69	7318.5	281.967	1.02661	0.011404	-0.0327751	0.0327751
51	51	tr|E9PLK3|E9PLK3_HUMAN	N/A	N/A	Puromycin-sensitive aminopeptidase OS=Homo sapiens GN=NPEPPS PE=1 SV=1	TRUE	0.493209	0.62857	2.10605e+06	2.04981e+06	2.22562e+06	2.15629e+06	242451	241345	56241.6	1.02744	0.0117554	-0.201646	0.201646
1359	1359	sp|Q9NS86|LANC2_HUMAN	N/A	N/A	LanC-like protein 2 OS=Homo sapiens GN=LANCL2 PE=1 SV=1	TRUE	1.08427	0.29431	200677	195304	199731	196225	11813.9	9025.99	5373.4	1.02751	0.0117873	-0.531195	0.531195
594	594	sp|Q8IV08|PLD3_HUMAN	N/A	N/A	Phospholipase D3 OS=Homo sapiens GN=PLD3 PE=1 SV=1	TRUE	1.62737	0.12319	2.18786e+06	2.12924e+06	2.15989e+06	2.1216e+06	69349.1	82886.8	58624.2	1.02753	0.0117957	-0.909425	0.909425
362	362	sp|O95782|AP2A1_HUMAN	N/A	N/A	AP-2 complex subunit alpha-1 OS=Homo sapiens GN=AP2A1 PE=1 SV=3	TRUE	1.67697	0.11297	870384	846666	870677	848633	38998.2	16716.9	23718.1	1.02801	0.0119988	-0.947037	0.947037
2026	2026	tr|B4DKF8|B4DKF8_HUMAN	N/A	N/A	PH and SEC7 domain-containing protein 3 OS=Homo sapiens GN=PSD3 PE=1 SV=1	TRUE	0.105824	0.91704	1281.64	1246.46	1212.75	1125.59	658.992	748.558	35.1794	1.02822	0.0120875	-0.0376117	0.0376117
2009	2009	sp|P00491|PNPH_HUMAN	N/A	N/A	Purine nucleoside phosphorylase OS=Homo sapiens GN=PNP PE=1 SV=2	TRUE	0.325044	0.74936	65545.3	63734.5	71729.4	62764.5	15513	6219.04	1810.84	1.02841	0.0121672	-0.125309	0.125309
1169	1169	sp|P49841|GSK3B_HUMAN	N/A	N/A	Glycogen synthase kinase-3 beta OS=Homo sapiens GN=GSK3B PE=1 SV=2	TRUE	0.651929	0.5237	583770	567498	603534	550927	68289.9	30710.5	16271.6	1.02867	0.0122771	-0.280917	0.280917
952	952	sp|Q99471|PFD5_HUMAN	N/A	N/A	Prefoldin subunit 5 OS=Homo sapiens GN=PFDN5 PE=1 SV=2	TRUE	0.659788	0.51878	530197	515178	543174	509717	40580.6	54923	15018.6	1.02915	0.0124796	-0.285017	0.285017
1	1	sp|Q14204|DYHC1_HUMAN	N/A	N/A	Cytoplasmic dynein 1 heavy chain 1 OS=Homo sapiens GN=DYNC1H1 PE=1 SV=5	TRUE	1.70964	0.10665	2.76939e+06	2.6909e+06	2.76633e+06	2.69373e+06	60769.1	123596	78488.2	1.02917	0.0124863	-0.972039	0.972039
1125	1125	tr|C9JU26|C9JU26_HUMAN	N/A	N/A	ATP synthase subunit f, mitochondrial OS=Homo sapiens GN=ATP5J2 PE=1 SV=1	TRUE	0.726611	0.47796	748248	726894	753742	710037	31507.7	82343.5	21354	1.02938	0.0125745	-0.320608	0.320608
153	153	tr|A0A087WTP3|A0A087WTP3_HUMAN	N/A	N/A	Far upstream element-binding protein 2 OS=Homo sapiens GN=KHSRP PE=1 SV=1	TRUE	3.31237	0.0044	1.71889e+06	1.66977e+06	1.72516e+06	1.67538e+06	37233.3	24348.9	49120.2	1.02942	0.0125915	-2.35655	2.35655
21	21	sp|Q86VP6|CAND1_HUMAN	N/A	N/A	Cullin-associated NEDD8-dissociated protein 1 OS=Homo sapiens GN=CAND1 PE=1 SV=2	TRUE	1.27773	0.21957	2.14885e+06	2.08591e+06	2.16414e+06	2.10992e+06	96594.8	111839	62940.4	1.03017	0.0129107	-0.658427	0.658427
557	557	sp|Q10567|AP1B1_HUMAN	N/A	N/A	AP-1 complex subunit beta-1 OS=Homo sapiens GN=AP1B1 PE=1 SV=2	TRUE	0.503492	0.62148	688549	668261	691536	685023	52381.5	108945	20287.9	1.03036	0.0129887	-0.206573	0.206573
250	250	sp|Q01581|HMCS1_HUMAN	N/A	N/A	Hydroxymethylglutaryl-CoA synthase, cytoplasmic OS=Homo sapiens GN=HMGCS1 PE=1 SV=2	TRUE	1.07533	0.29818	1.8458e+06	1.79138e+06	1.83544e+06	1.83596e+06	119771	93313.2	54422.3	1.03038	0.0129975	-0.525521	0.525521
919	919	tr|I3L4A2|I3L4A2_HUMAN	N/A	N/A	Leucine carboxyl methyltransferase 1 (Fragment) OS=Homo sapiens GN=LCMT1 PE=1 SV=1	TRUE	0.694011	0.49763	397739	385937	378999	382866	48162.6	16827.6	11802.3	1.03058	0.0130821	-0.303093	0.303093
2035	2035	tr|B5MCC5|B5MCC5_HUMAN	N/A	N/A	Disks large homolog 2 OS=Homo sapiens GN=DLG2 PE=1 SV=3	TRUE	0.352865	0.7288	45856.2	44486.7	43953.6	42442.5	6990.64	9310.36	1369.43	1.03078	0.0131672	-0.137392	0.137392
1767	1767	sp|Q13003|GRIK3_HUMAN	N/A	N/A	Glutamate receptor ionotropic, kainate 3 OS=Homo sapiens GN=GRIK3 PE=2 SV=3	TRUE	0.111766	0.9124	4282.93	4154.82	4045.22	3090.36	2133.41	2696.88	128.109	1.03083	0.0131887	-0.0398147	0.0398147
1321	1321	sp|P67812|SC11A_HUMAN	N/A	N/A	Signal peptidase complex catalytic subunit SEC11A OS=Homo sapiens GN=SEC11A PE=1 SV=1	TRUE	0.0979629	0.92318	129532	125638	86057.2	91539	80614.2	87891.2	3894.43	1.031	0.0132575	-0.0347136	0.0347136
1105	1105	sp|Q92520|FAM3C_HUMAN	N/A	N/A	Protein FAM3C OS=Homo sapiens GN=FAM3C PE=1 SV=1	TRUE	0.291277	0.77458	340577	330334	355953	336558	76626.9	72521.9	10243.6	1.03101	0.0132628	-0.110934	0.110934
157	157	sp|Q9ULV4|COR1C_HUMAN	N/A	N/A	Coronin-1C OS=Homo sapiens GN=CORO1C PE=1 SV=1	TRUE	1.78559	0.09313	2.05811e+06	1.99578e+06	2.04017e+06	1.9946e+06	94741.9	44610.8	62328.6	1.03123	0.0133556	-1.03091	1.03091
1654	1654	tr|A0A0A0MTQ5|A0A0A0MTQ5_HUMAN	N/A	N/A	6.8 kDa mitochondrial proteolipid OS=Homo sapiens GN=C14orf2 PE=1 SV=1	TRUE	1.10384	0.28599	347220	336625	345213	334069	21055.7	19640.9	10594.8	1.03147	0.0134581	-0.543649	0.543649
987	987	sp|Q9NR28|DBLOH_HUMAN	N/A	N/A	Diablo homolog, mitochondrial OS=Homo sapiens GN=DIABLO PE=1 SV=1	TRUE	2.38161	0.03	459256	445199	461127	446001	13510.2	11446.9	14057.4	1.03158	0.0135011	-1.52288	1.52288
1717	1717	sp|P60763|RAC3_HUMAN	N/A	N/A	Ras-related C3 botulinum toxin substrate 3 OS=Homo sapiens GN=RAC3 PE=1 SV=1	TRUE	0.193959	0.84865	73104.5	70845.2	69155	72836.9	30881	16355.2	2259.27	1.03189	0.0136335	-0.0712714	0.0712714
35	35	sp|Q9BPU6|DPYL5_HUMAN	N/A	N/A	Dihydropyrimidinase-related protein 5 OS=Homo sapiens GN=DPYSL5 PE=1 SV=1	TRUE	0.450218	0.65859	3.62804e+06	3.51233e+06	3.79625e+06	3.68221e+06	522381	567057	115705	1.03294	0.0140762	-0.181385	0.181385
1463	1463	tr|A0A0G2JP90|A0A0G2JP90_HUMAN	N/A	N/A	Nodal modulator 1 OS=Homo sapiens GN=NOMO1 PE=1 SV=1	TRUE	0.513485	0.61463	143071	138399	141527	131270	20653.2	17847	4672.02	1.03376	0.0144187	-0.211386	0.211386
941	941	sp|Q9UHY7|ENOPH_HUMAN	N/A	N/A	Enolase-phosphatase E1 OS=Homo sapiens GN=ENOPH1 PE=1 SV=1	TRUE	0.840959	0.41276	721228	697271	719844	706105	73033.8	44382	23956.6	1.03436	0.0146707	-0.384302	0.384302
778	778	sp|P09417|DHPR_HUMAN	N/A	N/A	Dihydropteridine reductase OS=Homo sapiens GN=QDPR PE=1 SV=2	TRUE	1.54361	0.14223	969142	936680	966703	940564	38864.7	49696.4	32461.6	1.03466	0.014796	-0.847009	0.847009
1079	1079	sp|Q9UJW0|DCTN4_HUMAN	N/A	N/A	Dynactin subunit 4 OS=Homo sapiens GN=DCTN4 PE=1 SV=1	TRUE	0.94879	0.35684	272826	263652	271289	263580	19503.4	21474.9	9174.66	1.0348	0.0148558	-0.447526	0.447526
3	3	sp|Q9BVA1|TBB2B_HUMAN	N/A	N/A	Tubulin beta-2B chain OS=Homo sapiens GN=TUBB2B PE=1 SV=1	TRUE	2.20638	0.04232	6.78479e+06	6.55396e+06	6.75286e+06	6.60232e+06	215215	228453	230832	1.03522	0.0150328	-1.37345	1.37345
2022	2022	tr|Q5HY81|Q5HY81_HUMAN	N/A	N/A	Ubiquitin-like protein 4A OS=Homo sapiens GN=UBL4A PE=1 SV=2	TRUE	0.243944	0.81037	63910.8	61709.8	58525	70431.6	17790.5	20400.1	2201.01	1.03567	0.0152202	-0.0913166	0.0913166
2060	2060	sp|Q15750|TAB1_HUMAN	N/A	N/A	TGF-beta-activated kinase 1 and MAP3K7-binding protein 1 OS=Homo sapiens GN=TAB1 PE=1 SV=1	TRUE	0.443508	0.66334	72387.5	69873.4	74473	71173.8	9248.88	14271.2	2514.12	1.03598	0.0153518	-0.178264	0.178264
2008	2008	sp|P61225|RAP2B_HUMAN	N/A	N/A	Ras-related protein Rap-2b OS=Homo sapiens GN=RAP2B PE=1 SV=1	TRUE	0.218017	0.83017	52797.3	50963.3	57456	53778.4	19604	15891.6	1833.97	1.03599	0.0153539	-0.080833	0.080833
936	936	sp|O94805|ACL6B_HUMAN	N/A	N/A	Actin-like protein 6B OS=Homo sapiens GN=ACTL6B PE=1 SV=1	TRUE	0.760156	0.45822	126459	122021	126445	121338	12324.9	12440.6	4437.29	1.03636	0.0155127	-0.338926	0.338926
731	731	tr|H3BS72|H3BS72_HUMAN	N/A	N/A	Very-long-chain (3R)-3-hydroxyacyl-CoA dehydratase 3 OS=Homo sapiens GN=HACD3 PE=1 SV=1	TRUE	1.95546	0.06822	1.72166e+06	1.66112e+06	1.70969e+06	1.66498e+06	60103.8	70806.6	60538.8	1.03644	0.0155461	-1.16609	1.16609
705	705	sp|Q15819|UB2V2_HUMAN	N/A	N/A	Ubiquitin-conjugating enzyme E2 variant 2 OS=Homo sapiens GN=UBE2V2 PE=1 SV=4	TRUE	2.32294	0.03369	923074	890157	934348	876743	30540.3	29571.4	32916.8	1.03698	0.0157698	-1.4725	1.4725
1988	1988	sp|P21953|ODBB_HUMAN	N/A	N/A	2-oxoisovalerate dehydrogenase subunit beta, mitochondrial OS=Homo sapiens GN=BCKDHB PE=1 SV=2	TRUE	0.164442	0.87144	60102.1	57947.4	65000.2	59896.5	22474.7	32251.2	2154.71	1.03718	0.0158558	-0.0597625	0.0597625
10	10	sp|P22314|UBA1_HUMAN	N/A	N/A	Ubiquitin-like modifier-activating enzyme 1 OS=Homo sapiens GN=UBA1 PE=1 SV=3	TRUE	1.49516	0.15433	5.31795e+06	5.12697e+06	5.30268e+06	5.16093e+06	211719	319392	190978	1.03725	0.0158833	-0.81155	0.81155
456	456	sp|P28066|PSA5_HUMAN	N/A	N/A	Proteasome subunit alpha type-5 OS=Homo sapiens GN=PSMA5 PE=1 SV=3	TRUE	0.446188	0.66144	767590	739963	786888	781121	117608	143785	27627.5	1.03734	0.0159196	-0.17951	0.17951
1027	1027	sp|Q9BZF1|OSBL8_HUMAN	N/A	N/A	Oxysterol-binding protein-related protein 8 OS=Homo sapiens GN=OSBPL8 PE=1 SV=3	TRUE	0.898887	0.38204	180880	174366	176992	180449	14999.2	15737.3	6514.01	1.03736	0.0159288	-0.417891	0.417891
189	189	sp|P61163|ACTZ_HUMAN	N/A	N/A	Alpha-centractin OS=Homo sapiens GN=ACTR1A PE=1 SV=1	TRUE	0.936006	0.36318	746698	719674	767177	721761	77364.3	38949.3	27024.3	1.03755	0.0160093	-0.439878	0.439878
389	389	sp|P54920|SNAA_HUMAN	N/A	N/A	Alpha-soluble NSF attachment protein OS=Homo sapiens GN=NAPA PE=1 SV=3	TRUE	0.951564	0.35547	646799	623371	642080	627821	64475.2	36038.8	23428.7	1.03758	0.0160232	-0.449197	0.449197
1913	1913	sp|Q9BX68|HINT2_HUMAN	N/A	N/A	Histidine triad nucleotide-binding protein 2, mitochondrial OS=Homo sapiens GN=HINT2 PE=1 SV=1	TRUE	1.32449	0.20395	56291.6	54243.1	57126.3	55002.8	2969.23	3565.68	2048.59	1.03777	0.0160998	-0.690476	0.690476
1207	1207	sp|Q9UKY7|CDV3_HUMAN	N/A	N/A	Protein CDV3 homolog OS=Homo sapiens GN=CDV3 PE=1 SV=1	TRUE	0.238081	0.81484	42985.8	41383	42790.5	44005.7	8554.3	18295.9	1602.83	1.03873	0.0165034	-0.0889277	0.0889277
1960	1960	sp|Q9UKR5|ERG28_HUMAN	N/A	N/A	Probable ergosterol biosynthetic protein 28 OS=Homo sapiens GN=C14orf1 PE=1 SV=1	TRUE	2.17852	0.04467	249754	240283	247905	240632	6020.27	11569.2	9470.6	1.03941	0.0167887	-1.34998	1.34998
752	752	sp|Q13098|CSN1_HUMAN	N/A	N/A	COP9 signalosome complex subunit 1 OS=Homo sapiens GN=GPS1 PE=1 SV=4	TRUE	1.07843	0.29683	466510	448445	469128	460160	31127.5	39453.7	18065.3	1.04028	0.0171521	-0.527492	0.527492
709	709	sp|P36915|GNL1_HUMAN	N/A	N/A	Guanine nucleotide-binding protein-like 1 OS=Homo sapiens GN=GNL1 PE=1 SV=2	TRUE	0.687614	0.50154	480612	461941	492199	497288	31210.5	75247.5	18671.8	1.04042	0.0172088	-0.299694	0.299694
1006	1006	sp|P08574|CY1_HUMAN	N/A	N/A	Cytochrome c1, heme protein, mitochondrial OS=Homo sapiens GN=CYC1 PE=1 SV=3	TRUE	0.268256	0.79193	137915	132449	137608	164031	39094.2	46985.9	5465.55	1.04127	0.0175613	-0.101313	0.101313
476	476	sp|Q9BT78|CSN4_HUMAN	N/A	N/A	COP9 signalosome complex subunit 4 OS=Homo sapiens GN=COPS4 PE=1 SV=1	TRUE	1.09649	0.28909	560016	537725	563636	551321	41392.9	44793.7	22291.9	1.04146	0.0176409	-0.538967	0.538967
1455	1455	sp|Q9NTZ6|RBM12_HUMAN	N/A	N/A	RNA-binding protein 12 OS=Homo sapiens GN=RBM12 PE=1 SV=1	TRUE	0.274806	0.78698	340182	326366	286880	350735	118227	93647.2	13815.7	1.04233	0.018006	-0.104036	0.104036
864	864	tr|K4DI93|K4DI93_HUMAN	N/A	N/A	Cullin 4B, isoform CRA_e OS=Homo sapiens GN=CUL4B PE=1 SV=1	TRUE	1.13571	0.2728	307599	295054	304035	300977	13800.9	30126	12544.6	1.04252	0.0180828	-0.564156	0.564156
994	994	sp|Q00535|CDK5_HUMAN	N/A	N/A	Cyclin-dependent-like kinase 5 OS=Homo sapiens GN=CDK5 PE=1 SV=3	TRUE	0.504834	0.62056	35658	34202.7	38060.3	35220.3	5915.34	6308.98	1455.33	1.04255	0.018097	-0.207216	0.207216
1661	1661	sp|Q9NTJ5|SAC1_HUMAN	N/A	N/A	Phosphatidylinositide phosphatase SAC1 OS=Homo sapiens GN=SACM1L PE=1 SV=2	TRUE	0.649393	0.5253	181856	174373	170337	173617	29742.4	17614.5	7482.53	1.04291	0.0182473	-0.279593	0.279593
422	422	tr|Q5T5C7|Q5T5C7_HUMAN	N/A	N/A	Serine--tRNA ligase, cytoplasmic OS=Homo sapiens GN=SARS PE=1 SV=1	TRUE	2.50467	0.02345	1.22878e+06	1.17794e+06	1.20946e+06	1.1783e+06	53492.7	29104.6	50843	1.04316	0.018352	-1.62986	1.62986
148	148	sp|O94973|AP2A2_HUMAN	N/A	N/A	AP-2 complex subunit alpha-2 OS=Homo sapiens GN=AP2A2 PE=1 SV=2	TRUE	1.88464	0.07778	869696	833681	866103	832044	38326.3	42636.3	36015.6	1.0432	0.0183679	-1.10913	1.10913
310	310	sp|Q9UH03|SEPT3_HUMAN	N/A	N/A	Neuronal-specific septin-3 OS=Homo sapiens GN=SEPT3 PE=1 SV=3	TRUE	2.23005	0.04042	2.26671e+06	2.17273e+06	2.28998e+06	2.14177e+06	62247	110043	93980.6	1.04325	0.0183903	-1.3934	1.3934
687	687	tr|F5H365|F5H365_HUMAN	N/A	N/A	Protein transport protein Sec23A OS=Homo sapiens GN=SEC23A PE=1 SV=1	TRUE	0.937406	0.36249	457429	438444	441568	444148	56407.2	22580.7	18985.3	1.0433	0.0184098	-0.440704	0.440704
480	480	sp|Q04828|AK1C1_HUMAN	N/A	N/A	Aldo-keto reductase family 1 member C1 OS=Homo sapiens GN=AKR1C1 PE=1 SV=1	TRUE	0.793704	0.43898	293128	280874	300764	284952	32338	33162.7	12254.7	1.04363	0.0185468	-0.357555	0.357555
603	603	sp|P62879|GBB2_HUMAN	N/A	N/A	Guanine nucleotide-binding protein G(I)/G(S)/G(T) subunit beta-2 OS=Homo sapiens GN=GNB2 PE=1 SV=3	TRUE	2.43721	0.02685	1.5726e+06	1.50597e+06	1.59827e+06	1.50825e+06	70886.3	41260.9	66633.6	1.04425	0.018803	-1.57106	1.57106
1571	1571	sp|Q7Z3B1|NEGR1_HUMAN	N/A	N/A	Neuronal growth regulator 1 OS=Homo sapiens GN=NEGR1 PE=1 SV=3	TRUE	1.14738	0.26809	274991	263304	278872	274860	14972.9	26635.6	11686.3	1.04438	0.0188599	-0.571719	0.571719
1351	1351	sp|Q9Y4W6|AFG32_HUMAN	N/A	N/A	AFG3-like protein 2 OS=Homo sapiens GN=AFG3L2 PE=1 SV=2	TRUE	0.632788	0.53581	222477	212938	220916	208131	35205.3	28382.4	9538.52	1.04479	0.019031	-0.270989	0.270989
111	111	sp|P49411|EFTU_HUMAN	N/A	N/A	Elongation factor Tu, mitochondrial OS=Homo sapiens GN=TUFM PE=1 SV=2	TRUE	1.91964	0.07292	2.86256e+06	2.73944e+06	2.85861e+06	2.71263e+06	166492	96450.1	123120	1.04494	0.0190929	-1.13715	1.13715
167	167	tr|E9PK25|E9PK25_HUMAN	N/A	N/A	Cofilin-1 OS=Homo sapiens GN=CFL1 PE=1 SV=1	TRUE	1.02443	0.32087	1.40231e+07	1.34188e+07	1.37605e+07	1.34477e+07	1.37712e+06	1.11121e+06	604252	1.04503	0.0191289	-0.493671	0.493671
1436	1436	sp|Q15388|TOM20_HUMAN	N/A	N/A	Mitochondrial import receptor subunit TOM20 homolog OS=Homo sapiens GN=TOMM20 PE=1 SV=1	TRUE	1.01219	0.32651	104222	99725.5	101883	100466	10196.9	8579.95	4496.27	1.04509	0.0191522	-0.486104	0.486104
641	641	sp|Q9NRN7|ADPPT_HUMAN	N/A	N/A	L-aminoadipate-semialdehyde dehydrogenase-phosphopantetheinyl transferase OS=Homo sapiens GN=AASDHPPT PE=1 SV=2	TRUE	1.36003	0.19268	727887	696105	730742	684835	52251	46742.3	31782.6	1.04566	0.0193896	-0.715163	0.715163
1748	1748	sp|Q00577|PURA_HUMAN	N/A	N/A	Transcriptional activator protein Pur-alpha OS=Homo sapiens GN=PURA PE=1 SV=2	TRUE	0.401307	0.6935	47376.2	45261.1	47971	52343.6	3816.99	15343.7	2115.06	1.04673	0.0198348	-0.158954	0.158954
1106	1106	sp|P49006|MRP_HUMAN	N/A	N/A	MARCKS-related protein OS=Homo sapiens GN=MARCKSL1 PE=1 SV=2	TRUE	1.70639	0.10727	1.28794e+06	1.23006e+06	1.30722e+06	1.23747e+06	69485.2	74342.8	57880.6	1.04705	0.0199695	-0.969522	0.969522
1181	1181	sp|Q15813|TBCE_HUMAN	N/A	N/A	Tubulin-specific chaperone E OS=Homo sapiens GN=TBCE PE=1 SV=1	TRUE	0.365158	0.71978	55929.4	53384	61882.3	58831.4	14041.3	15497.6	2545.45	1.04768	0.0202295	-0.1428	0.1428
1081	1081	sp|P26992|CNTFR_HUMAN	N/A	N/A	Ciliary neurotrophic factor receptor subunit alpha OS=Homo sapiens GN=CNTFR PE=1 SV=2	TRUE	0.396667	0.69685	100210	95647.2	98159.2	89050.5	23537.9	25236.8	4562.97	1.04771	0.0202395	-0.156861	0.156861
1777	1777	tr|G5EA06|G5EA06_HUMAN	N/A	N/A	28S ribosomal protein S27, mitochondrial OS=Homo sapiens GN=MRPS27 PE=1 SV=1	TRUE	0.741413	0.46919	35426	33787	38555.1	34046.2	6016.38	2790.27	1639	1.04851	0.0205725	-0.328651	0.328651
49	49	sp|P49368|TCPG_HUMAN	N/A	N/A	T-complex protein 1 subunit gamma OS=Homo sapiens GN=CCT3 PE=1 SV=4	TRUE	2.60215	0.01926	5.95195e+06	5.67638e+06	5.8322e+06	5.69652e+06	268087	170484	275570	1.04855	0.0205878	-1.71534	1.71534
40	40	sp|P48643|TCPE_HUMAN	N/A	N/A	T-complex protein 1 subunit epsilon OS=Homo sapiens GN=CCT5 PE=1 SV=1	TRUE	1.83154	0.0857	2.85336e+06	2.72044e+06	2.83521e+06	2.76848e+06	120947	181028	132917	1.04886	0.0207169	-1.06702	1.06702
1202	1202	tr|C9JAZ1|C9JAZ1_HUMAN	N/A	N/A	Metaxin-2 (Fragment) OS=Homo sapiens GN=MTX2 PE=1 SV=1	TRUE	0.312249	0.75888	199901	190436	196378	191145	56770.4	71032.3	9464.37	1.0497	0.0210645	-0.119827	0.119827
518	518	sp|P30084|ECHM_HUMAN	N/A	N/A	Enoyl-CoA hydratase, mitochondrial OS=Homo sapiens GN=ECHS1 PE=1 SV=4	TRUE	1.09553	0.2895	1.23906e+06	1.17955e+06	1.27701e+06	1.23935e+06	68078.5	148061	59509.9	1.05045	0.0213759	-0.538351	0.538351
1293	1293	sp|Q08209|PP2BA_HUMAN	N/A	N/A	Serine/threonine-protein phosphatase 2B catalytic subunit alpha isoform OS=Homo sapiens GN=PPP3CA PE=1 SV=1	TRUE	1.30725	0.2096	842795	802202	827985	783799	75864.7	54063.8	40593.5	1.0506	0.0214385	-0.678609	0.678609
336	336	sp|O15144|ARPC2_HUMAN	N/A	N/A	Actin-related protein 2/3 complex subunit 2 OS=Homo sapiens GN=ARPC2 PE=1 SV=1	TRUE	0.855392	0.40496	2.10279e+06	2.00125e+06	2.15948e+06	2.13185e+06	154191	320973	101532	1.05073	0.0214928	-0.392588	0.392588
1022	1022	tr|B1ALK7|B1ALK7_HUMAN	N/A	N/A	Rho guanine nucleotide exchange factor 7 OS=Homo sapiens GN=ARHGEF7 PE=1 SV=1	TRUE	0.240364	0.8131	157339	149622	150543	147196	72608	63294.4	7717.51	1.05158	0.0218424	-0.089856	0.089856
605	605	sp|Q04837|SSBP_HUMAN	N/A	N/A	Single-stranded DNA-binding protein, mitochondrial OS=Homo sapiens GN=SSBP1 PE=1 SV=1	TRUE	0.593691	0.56102	969955	922300	884789	879034	191321	146238	47655.5	1.05167	0.0218796	-0.251022	0.251022
1897	1897	tr|K7EPQ7|K7EPQ7_HUMAN	N/A	N/A	Protein YIF1B OS=Homo sapiens GN=YIF1B PE=1 SV=1	TRUE	1.0354	0.31588	103905	98797.4	103461	94763.5	11251.3	9613.51	5107.62	1.0517	0.021891	-0.500478	0.500478
46	46	sp|Q16658|FSCN1_HUMAN	N/A	N/A	Fascin OS=Homo sapiens GN=FSCN1 PE=1 SV=3	TRUE	3.34906	0.00408	6.26944e+06	5.95838e+06	6.29314e+06	6.02973e+06	181089	211773	311062	1.05221	0.0221007	-2.38934	2.38934
1275	1275	sp|O95989|NUDT3_HUMAN	N/A	N/A	Diphosphoinositol polyphosphate phosphohydrolase 1 OS=Homo sapiens GN=NUDT3 PE=1 SV=1	TRUE	1.33214	0.20148	95405.5	90642.6	92721.3	89423.5	4696.13	9643.55	4762.95	1.05255	0.0222413	-0.695768	0.695768
1901	1901	tr|B5MD00|B5MD00_HUMAN	N/A	N/A	Mitochondrial import receptor subunit TOM7 homolog OS=Homo sapiens GN=TOMM7 PE=1 SV=1	TRUE	0.155587	0.8783	7005.21	6653.09	7865.82	8203.43	5292.63	4252.82	352.124	1.05293	0.022398	-0.0563571	0.0563571
798	798	tr|G3V3J9|G3V3J9_HUMAN	N/A	N/A	Guanine nucleotide-binding protein subunit gamma OS=Homo sapiens GN=GNG2 PE=1 SV=1	TRUE	1.01969	0.32305	2.78865e+06	2.64834e+06	2.7593e+06	2.63555e+06	313051	269059	140305	1.05298	0.0224195	-0.49073	0.49073
902	902	sp|O14770|MEIS2_HUMAN	N/A	N/A	Homeobox protein Meis2 OS=Homo sapiens GN=MEIS2 PE=1 SV=2	TRUE	0.307818	0.76219	75998.8	72173.2	72251.2	60321.3	21264.8	30625.4	3825.57	1.05301	0.0224306	-0.117937	0.117937
1879	1879	sp|O95670|VATG2_HUMAN	N/A	N/A	V-type proton ATPase subunit G 2 OS=Homo sapiens GN=ATP6V1G2 PE=2 SV=1	TRUE	0.963173	0.34979	159830	151744	157161	154372	16803.1	18759.4	8085.67	1.05328	0.0225459	-0.456193	0.456193
1290	1290	sp|Q92558|WASF1_HUMAN	N/A	N/A	Wiskott-Aldrich syndrome protein family member 1 OS=Homo sapiens GN=WASF1 PE=1 SV=1	TRUE	1.4678	0.16154	221601	210344	227480	209432	18481	13707.4	11257.8	1.05352	0.0226432	-0.79172	0.79172
808	808	sp|P54709|AT1B3_HUMAN	N/A	N/A	Sodium/potassium-transporting ATPase subunit beta-3 OS=Homo sapiens GN=ATP1B3 PE=1 SV=1	TRUE	0.828272	0.4197	778544	738972	796862	770443	43315.9	136625	39571.4	1.05355	0.0226548	-0.377061	0.377061
104	104	sp|P50991|TCPD_HUMAN	N/A	N/A	T-complex protein 1 subunit delta OS=Homo sapiens GN=CCT4 PE=1 SV=4	TRUE	0.819278	0.42466	4.39816e+06	4.17419e+06	4.24856e+06	3.92772e+06	566100	593371	223962	1.05365	0.0226981	-0.371959	0.371959
1434	1434	sp|Q96A72|MGN2_HUMAN	N/A	N/A	Protein mago nashi homolog 2 OS=Homo sapiens GN=MAGOHB PE=1 SV=1	TRUE	0.883135	0.39024	179111	169940	184939	166780	21512.3	22537.7	9171.81	1.05397	0.0228287	-0.408668	0.408668
1990	1990	sp|Q96E39|RMXL1_HUMAN	N/A	N/A	RNA binding motif protein, X-linked-like-1 OS=Homo sapiens GN=RBMXL1 PE=1 SV=1	TRUE	1.48401	0.15724	162607	154280	165878	151954	12533.3	11237	8326.84	1.05397	0.0228292	-0.803437	0.803437
1932	1932	tr|G3V2U7|G3V2U7_HUMAN	N/A	N/A	Acylphosphatase OS=Homo sapiens GN=ACYP1 PE=1 SV=1	TRUE	0.201945	0.8425	66033.1	62647.9	64013.4	71184.1	32983.9	37961.8	3385.24	1.05404	0.0228555	-0.0744301	0.0744301
1369	1369	sp|Q9BQA1|MEP50_HUMAN	N/A	N/A	Methylosome protein 50 OS=Homo sapiens GN=WDR77 PE=1 SV=1	TRUE	1.75652	0.09812	328329	311396	328597	315148	24716.1	15014.5	16932.4	1.05438	0.0229954	-1.00824	1.00824
542	542	sp|P37837|TALDO_HUMAN	N/A	N/A	Transaldolase OS=Homo sapiens GN=TALDO1 PE=1 SV=2	TRUE	0.344653	0.73484	2.05132e+06	1.94545e+06	2.21477e+06	2.43312e+06	646255	656876	105864	1.05442	0.023012	-0.133807	0.133807
2041	2041	tr|Q4VB86|Q4VB86_HUMAN	N/A	N/A	EPB41 protein OS=Homo sapiens GN=EPB41 PE=1 SV=2	TRUE	1.5178	0.14857	31742.4	30083.3	31655.7	29681.4	2698.27	1863.62	1659.1	1.05515	0.0233143	-0.828069	0.828069
897	897	sp|P41252|SYIC_HUMAN	N/A	N/A	Isoleucine--tRNA ligase, cytoplasmic OS=Homo sapiens GN=IARS PE=1 SV=2	TRUE	0.736694	0.47197	404929	383755	415418	386653	56479.6	65156.6	21174.6	1.05518	0.0233255	-0.326086	0.326086
1333	1333	sp|O95292|VAPB_HUMAN	N/A	N/A	Vesicle-associated membrane protein-associated protein B/C OS=Homo sapiens GN=VAPB PE=1 SV=3	TRUE	2.06974	0.05502	304560	288447	301388	285158	13980.5	18708.1	16112.8	1.05586	0.0236066	-1.25948	1.25948
458	458	sp|O43747|AP1G1_HUMAN	N/A	N/A	AP-1 complex subunit gamma-1 OS=Homo sapiens GN=AP1G1 PE=1 SV=5	TRUE	2.18989	0.04369	760420	720108	752101	743446	32203.8	44863.3	40312.1	1.05598	0.023656	-1.35962	1.35962
60	60	sp|P63010|AP2B1_HUMAN	N/A	N/A	AP-2 complex subunit beta OS=Homo sapiens GN=AP2B1 PE=1 SV=1	TRUE	2.28232	0.03649	1.22184e+06	1.15683e+06	1.21116e+06	1.15192e+06	75653	39728.6	65008.2	1.05619	0.0237441	-1.43783	1.43783
1136	1136	sp|Q9Y5L4|TIM13_HUMAN	N/A	N/A	Mitochondrial import inner membrane translocase subunit Tim13 OS=Homo sapiens GN=TIMM13 PE=1 SV=1	TRUE	1.29713	0.21298	658677	623152	666713	632704	62686.2	53114.4	35525.1	1.05701	0.0240786	-0.671661	0.671661
408	408	sp|O14744|ANM5_HUMAN	N/A	N/A	Protein arginine N-methyltransferase 5 OS=Homo sapiens GN=PRMT5 PE=1 SV=4	TRUE	4.70345	0.00024	818496	774202	821361	775297	24125.1	14701.9	44293.7	1.05721	0.0241621	-3.61979	3.61979
1140	1140	sp|O95674|CDS2_HUMAN	N/A	N/A	Phosphatidate cytidylyltransferase 2 OS=Homo sapiens GN=CDS2 PE=1 SV=1	TRUE	1.18281	0.25416	380068	359218	372777	362073	49676.3	18131.8	20849.8	1.05804	0.024503	-0.594893	0.594893
1533	1533	tr|M0QZC5|M0QZC5_HUMAN	N/A	N/A	40S ribosomal protein S11 OS=Homo sapiens GN=RPS11 PE=1 SV=1	TRUE	0.559295	0.58371	208176	196659	192634	188763	54021.2	29969.5	11517.3	1.05856	0.0247174	-0.233803	0.233803
1402	1402	tr|E9PQY2|E9PQY2_HUMAN	N/A	N/A	Prefoldin subunit 4 OS=Homo sapiens GN=PFDN4 PE=1 SV=1	TRUE	0.944413	0.359	373766	353082	368654	362488	48154.3	44698.7	20683.4	1.05858	0.0247235	-0.444906	0.444906
95	95	tr|A0A0G2JIW1|A0A0G2JIW1_HUMAN	N/A	N/A	Heat shock 70 kDa protein 1B OS=Homo sapiens GN=HSPA1B PE=1 SV=1	TRUE	3.01653	0.00819	5.74388e+06	5.42569e+06	5.72838e+06	5.47155e+06	265219	172607	318184	1.05864	0.0247499	-2.08672	2.08672
546	546	sp|P26196|DDX6_HUMAN	N/A	N/A	Probable ATP-dependent RNA helicase DDX6 OS=Homo sapiens GN=DDX6 PE=1 SV=2	TRUE	4.54146	0.00033	1.54766e+06	1.46156e+06	1.54971e+06	1.45363e+06	40669.5	39758.3	86098.1	1.05891	0.0248583	-3.48149	3.48149
517	517	sp|P22307|NLTP_HUMAN	N/A	N/A	Non-specific lipid-transfer protein OS=Homo sapiens GN=SCP2 PE=1 SV=2	TRUE	1.24998	0.22928	1.38115e+06	1.30428e+06	1.34481e+06	1.35538e+06	134123	126672	76867.8	1.05893	0.0248693	-0.639634	0.639634
2058	2058	tr|Q9H617|Q9H617_HUMAN	N/A	N/A	Transmembrane protein 164 OS=Homo sapiens GN=RP13-360B22.2 PE=1 SV=1	TRUE	0.444683	0.66251	4647.91	4388.49	4631.97	4464.83	1317.57	1151.96	259.419	1.05911	0.0249425	-0.178808	0.178808
441	441	tr|H7BY58|H7BY58_HUMAN	N/A	N/A	Protein-L-isoaspartate O-methyltransferase OS=Homo sapiens GN=PCMT1 PE=1 SV=1	TRUE	1.31307	0.20768	906880	856164	863400	853840	75884.6	87566.2	50715.9	1.05924	0.0249928	-0.682605	0.682605
1616	1616	sp|P49069|CAMLG_HUMAN	N/A	N/A	Calcium signal-modulating cyclophilin ligand OS=Homo sapiens GN=CAMLG PE=1 SV=1	TRUE	0.32885	0.74653	23984.6	22635.5	26773.9	25256.4	9495.75	7829.26	1349.07	1.0596	0.0251419	-0.126953	0.126953
270	270	sp|Q9Y6G9|DC1L1_HUMAN	N/A	N/A	Cytoplasmic dynein 1 light intermediate chain 1 OS=Homo sapiens GN=DYNC1LI1 PE=1 SV=3	TRUE	1.42162	0.17433	1.20086e+06	1.13314e+06	1.24697e+06	1.18362e+06	90730.3	110389	67712.1	1.05976	0.0252059	-0.758628	0.758628
933	933	tr|F8W031|F8W031_HUMAN	N/A	N/A	Uncharacterized protein (Fragment) OS=Homo sapiens PE=1 SV=1	TRUE	0.965278	0.34877	632885	597087	641736	630459	57552.2	95214.9	35798	1.05995	0.0252872	-0.457461	0.457461
638	638	sp|O60488|ACSL4_HUMAN	N/A	N/A	Long-chain-fatty-acid--CoA ligase 4 OS=Homo sapiens GN=ACSL4 PE=1 SV=2	TRUE	0.60591	0.55307	323583	305107	322772	304907	89873.9	17073.6	18476.5	1.06056	0.0255342	-0.25722	0.25722
1408	1408	sp|Q8IUE6|H2A2B_HUMAN	N/A	N/A	Histone H2A type 2-B OS=Homo sapiens GN=HIST2H2AB PE=1 SV=3	TRUE	0.563418	0.58096	706845	666270	733674	744661	115586	182527	40574.8	1.0609	0.0256738	-0.235854	0.235854
1427	1427	tr|B1AKR6|B1AKR6_HUMAN	N/A	N/A	Dynein light chain roadblock-type 1 OS=Homo sapiens GN=DYNLRB1 PE=1 SV=1	TRUE	0.954702	0.35393	437295	411989	405232	418449	68229.9	40844	25306.2	1.06142	0.0258891	-0.451083	0.451083
1935	1935	sp|Q7L5D6|GET4_HUMAN	N/A	N/A	Golgi to ER traffic protein 4 homolog OS=Homo sapiens GN=GET4 PE=1 SV=1	TRUE	0.198102	0.84546	19157.3	18046.5	15303.6	13371.6	12412.4	11352.9	1110.78	1.06155	0.0259408	-0.0729069	0.0729069
723	723	sp|Q8WXF7|ATLA1_HUMAN	N/A	N/A	Atlastin-1 OS=Homo sapiens GN=ATL1 PE=1 SV=1	TRUE	0.598091	0.55815	308532	290526	336478	304023	63275.9	64444.1	18005.6	1.06198	0.0261147	-0.253249	0.253249
1702	1702	sp|Q9BUQ8|DDX23_HUMAN	N/A	N/A	Probable ATP-dependent RNA helicase DDX23 OS=Homo sapiens GN=DDX23 PE=1 SV=3	TRUE	0.46424	0.64873	37992.8	35770	35943.7	36533.3	10796.8	9474.31	2222.84	1.06214	0.0261828	-0.187936	0.187936
364	364	sp|Q92747|ARC1A_HUMAN	N/A	N/A	Actin-related protein 2/3 complex subunit 1A OS=Homo sapiens GN=ARPC1A PE=1 SV=2	TRUE	3.38428	0.00378	1.95162e+06	1.83686e+06	1.94614e+06	1.82957e+06	71404.5	72464	114765	1.06248	0.0263202	-2.42251	2.42251
1724	1724	sp|Q14353|GAMT_HUMAN	N/A	N/A	Guanidinoacetate N-methyltransferase OS=Homo sapiens GN=GAMT PE=1 SV=1	TRUE	0.35235	0.72917	33336.4	31368.3	33417.5	39128.5	2787.85	16523.8	1968.15	1.06274	0.0264284	-0.137171	0.137171
1783	1783	sp|Q99962|SH3G2_HUMAN	N/A	N/A	Endophilin-A1 OS=Homo sapiens GN=SH3GL2 PE=1 SV=1	TRUE	1.31133	0.20825	129088	121425	122698	124008	14242.3	10222.3	7663.01	1.06311	0.0265777	-0.681415	0.681415
532	532	sp|Q13618|CUL3_HUMAN	N/A	N/A	Cullin-3 OS=Homo sapiens GN=CUL3 PE=1 SV=2	TRUE	0.88373	0.38993	243236	228707	250760	226584	32757.1	36872.2	14528.9	1.06353	0.0267482	-0.409013	0.409013
68	68	sp|P34932|HSP74_HUMAN	N/A	N/A	Heat shock 70 kDa protein 4 OS=Homo sapiens GN=HSPA4 PE=1 SV=4	TRUE	4.48165	0.00038	1.93776e+06	1.82064e+06	1.93957e+06	1.8081e+06	50742.3	59762	117118	1.06433	0.0270754	-3.42022	3.42022
614	614	tr|A0A0C4DGN6|A0A0C4DGN6_HUMAN	N/A	N/A	ARF GTPase-activating protein GIT1 OS=Homo sapiens GN=GIT1 PE=1 SV=1	TRUE	1.69856	0.10876	196617	184520	197675	180351	16284	13831.3	12096.7	1.06556	0.0275769	-0.963531	0.963531
1831	1831	sp|Q8WXF0|SRS12_HUMAN	N/A	N/A	Serine/arginine-rich splicing factor 12 OS=Homo sapiens GN=SRSF12 PE=2 SV=1	TRUE	0.264581	0.79471	10782.4	10111.4	12089.6	10216.5	4477.58	6151.32	671.01	1.06636	0.0279045	-0.0997913	0.0997913
1164	1164	tr|J3KPF9|J3KPF9_HUMAN	N/A	N/A	Kinesin-like protein OS=Homo sapiens GN=KIF3A PE=1 SV=1	TRUE	0.894555	0.38428	84172.3	78917.6	88567.5	82227.4	13981.1	10727.2	5254.7	1.06658	0.0279954	-0.415352	0.415352
610	610	sp|O75914|PAK3_HUMAN	N/A	N/A	Serine/threonine-protein kinase PAK 3 OS=Homo sapiens GN=PAK3 PE=1 SV=2	TRUE	1.05113	0.30882	277464	260115	285759	276275	19664.7	45442.4	17348.7	1.0667	0.0280408	-0.510295	0.510295
464	464	sp|P17858|PFKAL_HUMAN	N/A	N/A	ATP-dependent 6-phosphofructokinase, liver type OS=Homo sapiens GN=PFKL PE=1 SV=6	TRUE	0.685743	0.50269	588688	551851	496113	515091	139821	80131.2	36837	1.06675	0.0280634	-0.2987	0.2987
416	416	sp|Q15907|RB11B_HUMAN	N/A	N/A	Ras-related protein Rab-11B OS=Homo sapiens GN=RAB11B PE=1 SV=4	TRUE	3.07883	0.00719	3.88777e+06	3.6433e+06	3.91534e+06	3.66148e+06	184192	151056	244470	1.0671	0.0282057	-2.14327	2.14327
61	61	sp|P30153|2AAA_HUMAN	N/A	N/A	Serine/threonine-protein phosphatase 2A 65 kDa regulatory subunit A alpha isoform OS=Homo sapiens GN=PPP2R1A PE=1 SV=4	TRUE	4.02834	0.00097	2.18662e+06	2.04893e+06	2.17111e+06	2.02921e+06	64611.8	79623.6	137690	1.0672	0.0282461	-3.01323	3.01323
388	388	sp|P31946|1433B_HUMAN	N/A	N/A	14-3-3 protein beta/alpha OS=Homo sapiens GN=YWHAB PE=1 SV=3	TRUE	0.817129	0.42586	2.93691e+06	2.75153e+06	3.13079e+06	2.98382e+06	475354	487106	185383	1.06737	0.0283168	-0.370733	0.370733
1784	1784	sp|Q13574|DGKZ_HUMAN	N/A	N/A	Diacylglycerol kinase zeta OS=Homo sapiens GN=DGKZ PE=1 SV=3	TRUE	0.167513	0.86907	2076.07	1944.98	2108.15	1025.73	1466.18	1833.63	131.092	1.0674	0.0283273	-0.0609452	0.0609452
1863	1863	sp|O95168|NDUB4_HUMAN	N/A	N/A	NADH dehydrogenase [ubiquinone] 1 beta subcomplex subunit 4 OS=Homo sapiens GN=NDUFB4 PE=1 SV=3	TRUE	1.59826	0.12954	252918	236891	244169	236232	27149.3	12958.6	16027	1.06766	0.0284312	-0.887596	0.887596
836	836	sp|Q92734|TFG_HUMAN	N/A	N/A	Protein TFG OS=Homo sapiens GN=TFG PE=1 SV=2	TRUE	0.636729	0.53331	336349	314954	381486	313441	94040.9	36298.7	21394.8	1.06793	0.0285427	-0.27302	0.27302
62	62	sp|P07195|LDHB_HUMAN	N/A	N/A	L-lactate dehydrogenase B chain OS=Homo sapiens GN=LDHB PE=1 SV=2	TRUE	4.26447	0.00059	1.71715e+07	1.60715e+07	1.69729e+07	1.61786e+07	550638	543677	1.09997e+06	1.06844	0.028751	-3.22915	3.22915
1117	1117	sp|P19404|NDUV2_HUMAN	N/A	N/A	NADH dehydrogenase [ubiquinone] flavoprotein 2, mitochondrial OS=Homo sapiens GN=NDUFV2 PE=1 SV=2	TRUE	1.93182	0.07129	417362	390558	412648	392203	32432.8	26091.2	26804	1.06863	0.0288274	-1.14697	1.14697
334	334	sp|P53618|COPB_HUMAN	N/A	N/A	Coatomer subunit beta OS=Homo sapiens GN=COPB1 PE=1 SV=3	TRUE	0.469324	0.64517	687662	643474	585458	648041	280813	30472.4	44188.6	1.06867	0.0288444	-0.190326	0.190326
1111	1111	tr|A6NMH8|A6NMH8_HUMAN	N/A	N/A	Tetraspanin OS=Homo sapiens GN=CD81 PE=1 SV=1	TRUE	0.923492	0.36947	517100	483858	530479	529315	56130.2	92254	33242	1.0687	0.0288566	-0.432421	0.432421
503	503	sp|P23368|MAOM_HUMAN	N/A	N/A	NAD-dependent malic enzyme, mitochondrial OS=Homo sapiens GN=ME2 PE=1 SV=1	TRUE	2.80217	0.01278	553482	517880	550530	501514	24240	29415.5	35602.8	1.06875	0.028875	-1.89347	1.89347
303	303	sp|A0MZ66|SHOT1_HUMAN	N/A	N/A	Shootin-1 OS=Homo sapiens GN=SHTN1 PE=1 SV=4	TRUE	2.72464	0.015	827147	773411	820307	762977	30854.9	50483.4	53735.3	1.06948	0.029172	-1.82391	1.82391
1254	1254	sp|Q9UFN0|NPS3A_HUMAN	N/A	N/A	Protein NipSnap homolog 3A OS=Homo sapiens GN=NIPSNAP3A PE=1 SV=2	TRUE	0.358744	0.72448	26902.8	25152.4	29203.2	25747.4	13404.3	5882.56	1750.46	1.06959	0.0292191	-0.139974	0.139974
1517	1517	sp|P20645|MPRD_HUMAN	N/A	N/A	Cation-dependent mannose-6-phosphate receptor OS=Homo sapiens GN=M6PR PE=1 SV=1	TRUE	0.381107	0.70814	91091.2	85152.3	81272.2	81861.3	40133.7	23976	5938.91	1.06974	0.0292801	-0.149881	0.149881
934	934	tr|A0A087X057|A0A087X057_HUMAN	N/A	N/A	Ganglioside-induced differentiation-associated protein 1-like 1 OS=Homo sapiens GN=GDAP1L1 PE=1 SV=2	TRUE	0.439397	0.66625	544967	509338	557667	398316	36976.3	240433	35629.2	1.06995	0.0293643	-0.176363	0.176363
1949	1949	tr|M0QXB5|M0QXB5_HUMAN	N/A	N/A	Persulfide dioxygenase ETHE1, mitochondrial OS=Homo sapiens GN=ETHE1 PE=1 SV=1	TRUE	0.452797	0.65677	125605	117389	138926	127346	39730.5	37216.1	8216.52	1.06999	0.0293814	-0.182587	0.182587
44	44	sp|Q16555|DPYL2_HUMAN	N/A	N/A	Dihydropyrimidinase-related protein 2 OS=Homo sapiens GN=DPYSL2 PE=1 SV=1	TRUE	4.42862	0.00042	1.58375e+07	1.4801e+07	1.5716e+07	1.4883e+07	546847	440367	1.03647e+06	1.07003	0.0293946	-3.37675	3.37675
314	314	sp|P14868|SYDC_HUMAN	N/A	N/A	Aspartate--tRNA ligase, cytoplasmic OS=Homo sapiens GN=DARS PE=1 SV=2	TRUE	2.31227	0.0344	651448	608803	666587	617406	42848.5	35002.3	42644.3	1.07005	0.0294025	-1.46344	1.46344
1507	1507	sp|O75146|HIP1R_HUMAN	N/A	N/A	Huntingtin-interacting protein 1-related protein OS=Homo sapiens GN=HIP1R PE=1 SV=2	TRUE	0.270434	0.79028	763.838	713.693	825.191	591.917	337.823	441.941	50.1447	1.07026	0.0294896	-0.102219	0.102219
59	59	sp|P50990|TCPQ_HUMAN	N/A	N/A	T-complex protein 1 subunit theta OS=Homo sapiens GN=CCT8 PE=1 SV=4	TRUE	2.81451	0.01246	3.73762e+06	3.48931e+06	3.79345e+06	3.41369e+06	178033	195853	248312	1.07116	0.0298559	-1.90448	1.90448
643	643	sp|P00390|GSHR_HUMAN	N/A	N/A	Glutathione reductase, mitochondrial OS=Homo sapiens GN=GSR PE=1 SV=2	TRUE	3.08037	0.00717	879616	820701	903972	808741	53219.1	21443.8	58914	1.07178	0.0301077	-2.14448	2.14448
1978	1978	sp|P51797|CLCN6_HUMAN	N/A	N/A	Chloride transport protein 6 OS=Homo sapiens GN=CLCN6 PE=1 SV=2	TRUE	0.642877	0.52941	7470.28	6967.63	8208.82	7049.38	1689.35	1627.35	502.659	1.07214	0.0302524	-0.276208	0.276208
708	708	sp|Q15067|ACOX1_HUMAN	N/A	N/A	Peroxisomal acyl-coenzyme A oxidase 1 OS=Homo sapiens GN=ACOX1 PE=1 SV=3	TRUE	0.903848	0.37948	178231	166225	163588	164530	37436.3	13659.4	12006.2	1.07223	0.0302875	-0.420811	0.420811
1917	1917	sp|P06241|FYN_HUMAN	N/A	N/A	Tyrosine-protein kinase Fyn OS=Homo sapiens GN=FYN PE=1 SV=3	TRUE	0.273757	0.78777	3603.23	3359.63	2528.05	2586.14	2073.68	1681.21	243.605	1.07251	0.0304012	-0.103601	0.103601
94	94	sp|P40227|TCPZ_HUMAN	N/A	N/A	T-complex protein 1 subunit zeta OS=Homo sapiens GN=CCT6A PE=1 SV=3	TRUE	4.80204	0.0002	2.61757e+06	2.44032e+06	2.6293e+06	2.44868e+06	62386.4	91492.9	177257	1.07264	0.0304527	-3.69897	3.69897
754	754	sp|Q9P265|DIP2B_HUMAN	N/A	N/A	Disco-interacting protein 2 homolog B OS=Homo sapiens GN=DIP2B PE=1 SV=3	TRUE	0.863104	0.40083	198638	185185	204128	174374	32457.5	33660.7	13453	1.07265	0.0304565	-0.39704	0.39704
431	431	sp|P15121|ALDR_HUMAN	N/A	N/A	Aldose reductase OS=Homo sapiens GN=AKR1B1 PE=1 SV=3	TRUE	1.32832	0.20271	2.28654e+06	2.13024e+06	2.42605e+06	2.14872e+06	342268	86441	156306	1.07337	0.0307514	-0.693125	0.693125
879	879	sp|Q9NRL3|STRN4_HUMAN	N/A	N/A	Striatin-4 OS=Homo sapiens GN=STRN4 PE=1 SV=2	TRUE	0.806007	0.43206	157623	146810	161718	159077	11823.8	38471.6	10813.3	1.07366	0.0308648	-0.364456	0.364456
136	136	sp|P09936|UCHL1_HUMAN	N/A	N/A	Ubiquitin carboxyl-terminal hydrolase isozyme L1 OS=Homo sapiens GN=UCHL1 PE=1 SV=2	TRUE	3.70085	0.00194	1.99047e+07	1.85377e+07	1.99656e+07	1.81109e+07	335647	1.05605e+06	1.36698e+06	1.07374	0.0308993	-2.7122	2.7122
183	183	tr|F8W6L3|F8W6L3_HUMAN	N/A	N/A	Kinesin light chain 1 OS=Homo sapiens GN=KLC1 PE=1 SV=1	TRUE	1.83947	0.08448	1.16282e+06	1.08277e+06	1.10666e+06	1.06169e+06	115777	60363.8	80058.8	1.07394	0.0309797	-1.07325	1.07325
1504	1504	sp|P53602|MVD1_HUMAN	N/A	N/A	Diphosphomevalonate decarboxylase OS=Homo sapiens GN=MVD PE=1 SV=1	TRUE	1.8449	0.08364	350243	326001	354875	333124	25462	30094.2	24242.3	1.07436	0.0311509	-1.07759	1.07759
2043	2043	tr|K7ELQ8|K7ELQ8_HUMAN	N/A	N/A	Amino-terminal enhancer of split OS=Homo sapiens GN=AES PE=1 SV=1	TRUE	0.189362	0.85219	8458.19	7872.6	5917.09	8400.98	6606.28	6513.5	585.592	1.07438	0.0311593	-0.0694636	0.0694636
943	943	sp|Q71UI9|H2AV_HUMAN	N/A	N/A	Histone H2A.V OS=Homo sapiens GN=H2AFV PE=1 SV=3	TRUE	3.65994	0.00211	4.50409e+06	4.19205e+06	4.43531e+06	4.22581e+06	210739	144950	312042	1.07444	0.0311808	-2.67572	2.67572
179	179	sp|P22102|PUR2_HUMAN	N/A	N/A	Trifunctional purine biosynthetic protein adenosine-3 OS=Homo sapiens GN=GART PE=1 SV=1	TRUE	1.6106	0.12682	813027	756380	797065	750400	57777.8	88289.3	56647.3	1.07489	0.0313651	-0.896812	0.896812
711	711	sp|O94819|KBTBB_HUMAN	N/A	N/A	Kelch repeat and BTB domain-containing protein 11 OS=Homo sapiens GN=KBTBD11 PE=1 SV=1	TRUE	1.18495	0.25334	180752	168065	179586	176081	10614.8	30316	12687.1	1.07549	0.031606	-0.596296	0.596296
618	618	sp|P17812|PYRG1_HUMAN	N/A	N/A	CTP synthase 1 OS=Homo sapiens GN=CTPS1 PE=1 SV=2	TRUE	2.50162	0.0236	560385	520958	576385	533241	27831.8	38222.5	39427	1.07568	0.0316838	-1.62709	1.62709
19	19	sp|P11142|HSP7C_HUMAN	N/A	N/A	Heat shock cognate 71 kDa protein OS=Homo sapiens GN=HSPA8 PE=1 SV=1	TRUE	5.67668	3.4365e-05	1.5918e+07	1.47935e+07	1.58931e+07	1.48129e+07	483656	345304	1.1245e+06	1.07601	0.0318174	-4.46388	4.46388
232	232	sp|P35232|PHB_HUMAN	N/A	N/A	Prohibitin OS=Homo sapiens GN=PHB PE=1 SV=1	TRUE	4.59288	0.0003	3.10673e+06	2.88683e+06	3.13114e+06	2.87791e+06	117092	83199.4	219908	1.07618	0.0318835	-3.52288	3.52288
251	251	tr|E9PJP2|E9PJP2_HUMAN	N/A	N/A	Protein SOGA3 OS=Homo sapiens GN=SOGA3 PE=1 SV=1	TRUE	1.52759	0.14614	575019	534216	607222	534322	55432.8	57863.1	40802.4	1.07638	0.0319648	-0.835231	0.835231
724	724	sp|P23381|SYWC_HUMAN	N/A	N/A	Tryptophan--tRNA ligase, cytoplasmic OS=Homo sapiens GN=WARS PE=1 SV=2	TRUE	0.474071	0.64185	226419	210047	185305	177132	84757.1	59582.2	16371.9	1.07794	0.0325961	-0.192566	0.192566
1733	1733	tr|E7ESZ7|E7ESZ7_HUMAN	N/A	N/A	NADH dehydrogenase [ubiquinone] 1 alpha subcomplex subunit 10, mitochondrial OS=Homo sapiens GN=NDUFA10 PE=1 SV=1	TRUE	1.98768	0.06424	68286.1	63317	68166	62463.4	6555.63	3643.04	4969.11	1.07848	0.032812	-1.19219	1.19219
899	899	sp|O75489|NDUS3_HUMAN	N/A	N/A	NADH dehydrogenase [ubiquinone] iron-sulfur protein 3, mitochondrial OS=Homo sapiens GN=NDUFS3 PE=1 SV=1	TRUE	1.18072	0.25497	537928	498494	521905	475067	67686.5	73876.7	39434.3	1.07911	0.0330645	-0.593511	0.593511
1295	1295	tr|A0A087WW73|A0A087WW73_HUMAN	N/A	N/A	Phosphoinositide phospholipase C OS=Homo sapiens GN=PLCB1 PE=1 SV=1	TRUE	0.620615	0.54359	27199.3	25182.1	24406	25090.7	8727.37	4349.14	2017.21	1.0801	0.0334659	-0.264729	0.264729
1364	1364	tr|G3XAN8|G3XAN8_HUMAN	N/A	N/A	Mitochondrial import inner membrane translocase subunit Tim8 B OS=Homo sapiens GN=TIMM8B PE=1 SV=1	TRUE	1.06735	0.30165	174326	161384	165784	156822	33557.3	14038.8	12941.8	1.08019	0.0335012	-0.520497	0.520497
263	263	sp|O00264|PGRC1_HUMAN	N/A	N/A	Membrane-associated progesterone receptor component 1 OS=Homo sapiens GN=PGRMC1 PE=1 SV=3	TRUE	2.73644	0.01464	1.27886e+06	1.18388e+06	1.30737e+06	1.22007e+06	56623.1	87394.7	94986.1	1.08023	0.0335175	-1.83446	1.83446
854	854	sp|Q9Y3P9|RBGP1_HUMAN	N/A	N/A	Rab GTPase-activating protein 1 OS=Homo sapiens GN=RABGAP1 PE=1 SV=3	TRUE	1.43826	0.16963	226742	209877	228783	214805	23084.3	26545.2	16865.3	1.08036	0.0335677	-0.770497	0.770497
660	660	sp|O43765|SGTA_HUMAN	N/A	N/A	Small glutamine-rich tetratricopeptide repeat-containing protein alpha OS=Homo sapiens GN=SGTA PE=1 SV=1	TRUE	4.21579	0.00066	1.46627e+06	1.35528e+06	1.46619e+06	1.36009e+06	55590.1	56104.6	110989	1.08189	0.0341846	-3.18046	3.18046
767	767	sp|Q96GD0|PLPP_HUMAN	N/A	N/A	Pyridoxal phosphate phosphatase OS=Homo sapiens GN=PDXP PE=1 SV=2	TRUE	2.56556	0.02074	559830	517429	560007	525843	29740.3	39670.7	42400.8	1.08195	0.0342052	-1.68319	1.68319
1749	1749	tr|F5H7S3|F5H7S3_HUMAN	N/A	N/A	Tropomyosin alpha-1 chain OS=Homo sapiens GN=TPM1 PE=1 SV=2	TRUE	1.13987	0.27112	74411.3	68765.9	72188	72675.3	5221.43	13910.4	5645.44	1.0821	0.034266	-0.566838	0.566838
242	242	sp|O14980|XPO1_HUMAN	N/A	N/A	Exportin-1 OS=Homo sapiens GN=XPO1 PE=1 SV=1	TRUE	0.686775	0.50206	452942	418545	380023	422168	149136	18308.1	34397.4	1.08218	0.0343008	-0.299244	0.299244
2074	2074	tr|A8MYV2|A8MYV2_HUMAN	N/A	N/A	LUC7-like (S. cerevisiae) OS=Homo sapiens GN=LUC7L PE=1 SV=1	TRUE	0.581478	0.56902	24547.7	22643.8	23801	24824.3	3870.28	9028.19	1903.91	1.08408	0.0350617	-0.244872	0.244872
1059	1059	sp|Q9NRW7|VPS45_HUMAN	N/A	N/A	Vacuolar protein sorting-associated protein 45 OS=Homo sapiens GN=VPS45 PE=1 SV=1	TRUE	2.12537	0.04948	232864	214744	232835	222937	12663	22221	18119.4	1.08438	0.0351801	-1.30557	1.30557
1292	1292	sp|Q8NC96|NECP1_HUMAN	N/A	N/A	Adaptin ear-binding coat-associated protein 1 OS=Homo sapiens GN=NECAP1 PE=1 SV=2	TRUE	2.72823	0.01488	753245	694574	754361	699398	32746	55587	58670.9	1.08447	0.0352177	-1.8274	1.8274
774	774	sp|P29762|RABP1_HUMAN	N/A	N/A	Cellular retinoic acid-binding protein 1 OS=Homo sapiens GN=CRABP1 PE=1 SV=2	TRUE	0.760245	0.45817	647548	596820	657614	621565	117459	162093	50727.7	1.085	0.0354284	-0.338973	0.338973
1703	1703	tr|A0A0A0MSK4|A0A0A0MSK4_HUMAN	N/A	N/A	G-protein-signaling modulator 1 OS=Homo sapiens GN=GPSM1 PE=1 SV=1	TRUE	1.94621	0.06941	89141.4	82145.2	90113.6	82438.6	7148.47	8074.59	6996.14	1.08517	0.035497	-1.15858	1.15858
539	539	sp|P14174|MIF_HUMAN	N/A	N/A	Macrophage migration inhibitory factor OS=Homo sapiens GN=MIF PE=1 SV=4	TRUE	4.11788	0.00081	5.93314e+06	5.46684e+06	5.83224e+06	5.42327e+06	258854	219996	466297	1.0853	0.035548	-3.09151	3.09151
951	951	sp|O60443|DFNA5_HUMAN	N/A	N/A	Non-syndromic hearing impairment protein 5 OS=Homo sapiens GN=DFNA5 PE=1 SV=2	TRUE	1.08396	0.29445	81145.1	74760.3	78331.1	77159.1	12323.2	12664.6	6384.76	1.0854	0.035591	-0.530988	0.530988
514	514	tr|Q5U5J2|Q5U5J2_HUMAN	N/A	N/A	CSNK2A1 protein OS=Homo sapiens GN=CSNK2A1 PE=1 SV=1	TRUE	6.91409	3.4847e-06	750156	690484	755037	689353	18153.1	18461.8	59672.2	1.08642	0.0359981	-5.45783	5.45783
65	65	sp|Q14203|DCTN1_HUMAN	N/A	N/A	Dynactin subunit 1 OS=Homo sapiens GN=DCTN1 PE=1 SV=3	TRUE	2.05031	0.05709	945363	870080	974734	854174	91078.4	61955	75282.7	1.08652	0.0360393	-1.24344	1.24344
355	355	sp|P30048|PRDX3_HUMAN	N/A	N/A	Thioredoxin-dependent peroxide reductase, mitochondrial OS=Homo sapiens GN=PRDX3 PE=1 SV=3	TRUE	4.4396	0.00041	2.24982e+06	2.06928e+06	2.25057e+06	2.08366e+06	103532	64523.4	180532	1.08724	0.0363269	-3.38722	3.38722
957	957	sp|O75935|DCTN3_HUMAN	N/A	N/A	Dynactin subunit 3 OS=Homo sapiens GN=DCTN3 PE=1 SV=1	TRUE	1.59424	0.13044	621727	571504	635389	577958	78841.2	52112.9	50222.6	1.08788	0.0365802	-0.884589	0.884589
721	721	sp|Q07960|RHG01_HUMAN	N/A	N/A	Rho GTPase-activating protein 1 OS=Homo sapiens GN=ARHGAP1 PE=1 SV=1	TRUE	1.30738	0.20956	566604	520430	553661	506627	99631.2	36054.8	46174	1.08872	0.0369173	-0.678692	0.678692
814	814	sp|Q4G0F5|VP26B_HUMAN	N/A	N/A	Vacuolar protein sorting-associated protein 26B OS=Homo sapiens GN=VPS26B PE=1 SV=2	TRUE	3.11849	0.00662	763765	700902	761556	693001	30520.2	52208.1	62863.2	1.08969	0.0373026	-2.17914	2.17914
1112	1112	tr|A0A087WXB0|A0A087WXB0_HUMAN	N/A	N/A	Secretory carrier-associated membrane protein 1 OS=Homo sapiens GN=SCAMP1 PE=1 SV=1	TRUE	0.714977	0.48493	499129	457965	490073	467033	152732	80657.5	41163.9	1.08988	0.0373804	-0.314321	0.314321
1734	1734	tr|Q5SWX3|Q5SWX3_HUMAN	N/A	N/A	Calcium/calmodulin-dependent protein kinase (CaM kinase) II gamma, isoform CRA_n OS=Homo sapiens GN=CAMK2G PE=1 SV=1	TRUE	1.95224	0.06864	105977	97229.7	104278	98017.2	7780.19	10962	8747.55	1.08997	0.0374137	-1.16342	1.16342
1971	1971	sp|P05129|KPCG_HUMAN	N/A	N/A	Protein kinase C gamma type OS=Homo sapiens GN=PRKCG PE=1 SV=3	TRUE	0.462784	0.64975	37561.6	34427.8	43610.3	37282.6	18109.1	9205.7	3133.76	1.09102	0.0378343	-0.187254	0.187254
585	585	sp|P68402|PA1B2_HUMAN	N/A	N/A	Platelet-activating factor acetylhydrolase IB subunit beta OS=Homo sapiens GN=PAFAH1B2 PE=1 SV=1	TRUE	3.34872	0.00408	1.97177e+06	1.80704e+06	1.98085e+06	1.82088e+06	118120	88469.3	164732	1.09116	0.0378889	-2.38934	2.38934
1465	1465	sp|Q9NQE9|HINT3_HUMAN	N/A	N/A	Histidine triad nucleotide-binding protein 3 OS=Homo sapiens GN=HINT3 PE=1 SV=1	TRUE	2.21153	0.0419	77181.4	70708.9	76054.9	69187.8	5897.09	6505.15	6472.58	1.09154	0.038039	-1.37779	1.37779
477	477	sp|P17252|KPCA_HUMAN	N/A	N/A	Protein kinase C alpha type OS=Homo sapiens GN=PRKCA PE=1 SV=4	TRUE	1.5818	0.13326	286204	262199	279629	264984	32862.5	31507.6	24004.6	1.09155	0.038044	-0.8753	0.8753
1599	1599	sp|Q92623|TTC9A_HUMAN	N/A	N/A	Tetratricopeptide repeat protein 9A OS=Homo sapiens GN=TTC9 PE=2 SV=3	TRUE	1.94578	0.06946	84697.3	77590.1	80144.3	76473.8	8250.94	7210.81	7107.18	1.0916	0.0380632	-1.15827	1.15827
1817	1817	tr|I3L170|I3L170_HUMAN	N/A	N/A	Microtubule-associated protein OS=Homo sapiens GN=MAPT PE=1 SV=1	TRUE	1.58918	0.13158	365603	334781	385037	357521	41370.2	40913.1	30821.5	1.09206	0.0382483	-0.88081	0.88081
1467	1467	sp|Q96QR8|PURB_HUMAN	N/A	N/A	Transcriptional activator protein Pur-beta OS=Homo sapiens GN=PURB PE=1 SV=3	TRUE	1.28292	0.21779	106591	97596.7	106447	106481	10008.9	18498.6	8994.45	1.09216	0.038286	-0.661962	0.661962
912	912	sp|P31146|COR1A_HUMAN	N/A	N/A	Coronin-1A OS=Homo sapiens GN=CORO1A PE=1 SV=4	TRUE	2.29784	0.0354	231772	212176	233807	203048	13983.5	21424.5	19596	1.09236	0.0383648	-1.451	1.451
1578	1578	sp|Q8WUX9|CHMP7_HUMAN	N/A	N/A	Charged multivesicular body protein 7 OS=Homo sapiens GN=CHMP7 PE=1 SV=1	TRUE	0.15295	0.88035	10175.7	9313.86	3377.04	1589.25	11449.3	12437.8	861.884	1.09254	0.0384365	-0.0553446	0.0553446
2027	2027	sp|O43172|PRP4_HUMAN	N/A	N/A	U4/U6 small nuclear ribonucleoprotein Prp4 OS=Homo sapiens GN=PRPF4 PE=1 SV=2	TRUE	0.400643	0.69398	32478.2	29722	34665.7	29727.3	11098.3	17400.6	2756.24	1.09273	0.0385145	-0.158653	0.158653
1568	1568	sp|Q9NV96|CC50A_HUMAN	N/A	N/A	Cell cycle control protein 50A OS=Homo sapiens GN=TMEM30A PE=1 SV=1	TRUE	1.87475	0.0792	35311.9	32302.4	34147.4	31927.1	3355.52	3454.21	3009.42	1.09316	0.0386853	-1.10127	1.10127
1104	1104	sp|Q96AG4|LRC59_HUMAN	N/A	N/A	Leucine-rich repeat-containing protein 59 OS=Homo sapiens GN=LRRC59 PE=1 SV=1	TRUE	2.79618	0.01294	241601	220876	237975	214931	17724.4	13426.9	20725.2	1.09383	0.0389506	-1.88807	1.88807
807	807	tr|F8WCF6|F8WCF6_HUMAN	N/A	N/A	Actin-related protein 2/3 complex subunit 4 OS=Homo sapiens GN=ARPC4-TTLL3 PE=3 SV=1	TRUE	5.01967	0.00013	3.87325e+06	3.5378e+06	3.85292e+06	3.5142e+06	163897	115454	335446	1.09482	0.0393417	-3.88606	3.88606
2051	2051	sp|Q9P0M2|AKA7G_HUMAN	N/A	N/A	A-kinase anchor protein 7 isoform gamma OS=Homo sapiens GN=AKAP7 PE=1 SV=2	TRUE	0.780845	0.44629	53419.9	48789	58139	48903.1	17245.3	4375.76	4630.88	1.09492	0.039381	-0.350383	0.350383
1073	1073	sp|Q08752|PPID_HUMAN	N/A	N/A	Peptidyl-prolyl cis-trans isomerase D OS=Homo sapiens GN=PPID PE=1 SV=3	TRUE	1.38422	0.18529	333557	304586	346893	300196	47140.9	41475	28971.3	1.09512	0.0394605	-0.732148	0.732148
58	58	sp|Q99832|TCPH_HUMAN	N/A	N/A	T-complex protein 1 subunit eta OS=Homo sapiens GN=CCT7 PE=1 SV=2	TRUE	3.14554	0.00625	1.6888e+06	1.54192e+06	1.70876e+06	1.55511e+06	102639	95336.4	146881	1.09526	0.0395167	-2.20412	2.20412
1109	1109	sp|P57088|TMM33_HUMAN	N/A	N/A	Transmembrane protein 33 OS=Homo sapiens GN=TMEM33 PE=1 SV=2	TRUE	1.84382	0.08381	462504	421798	443626	443275	45172.2	48435.9	40706	1.09651	0.040011	-1.0767	1.0767
1774	1774	sp|Q8IYK8|REM2_HUMAN	N/A	N/A	GTP-binding protein REM 2 OS=Homo sapiens GN=REM2 PE=1 SV=2	TRUE	0.703768	0.49169	4637	4224.33	4634.13	4665.95	1205.11	1281.51	412.675	1.09769	0.0404798	-0.308309	0.308309
54	54	sp|Q13509|TBB3_HUMAN	N/A	N/A	Tubulin beta-3 chain OS=Homo sapiens GN=TUBB3 PE=1 SV=2	TRUE	4.22889	0.00064	9.73717e+06	8.86984e+06	9.86231e+06	8.93746e+06	476450	389327	867328	1.09778	0.0405169	-3.19382	3.19382
182	182	tr|A0A0A0MTS2|A0A0A0MTS2_HUMAN	N/A	N/A	Glucose-6-phosphate isomerase (Fragment) OS=Homo sapiens GN=GPI PE=1 SV=1	TRUE	5.34475	6.5749e-05	2.46805e+06	2.24784e+06	2.44199e+06	2.24756e+06	101513	70512.2	220203	1.09796	0.0405873	-4.18211	4.18211
1509	1509	tr|A0A0G2JNZ5|A0A0G2JNZ5_HUMAN	N/A	N/A	Glucosylceramidase OS=Homo sapiens GN=GBA PE=1 SV=1	TRUE	0.776487	0.44879	103628	94330.3	103602	105671	5586.42	35485.3	9297.76	1.09857	0.0408261	-0.347957	0.347957
1392	1392	sp|Q15276|RABE1_HUMAN	N/A	N/A	Rab GTPase-binding effector protein 1 OS=Homo sapiens GN=RABEP1 PE=1 SV=2	TRUE	1.63479	0.12161	95454	86889.2	95549.3	82680.6	12176.7	9938.04	8564.87	1.09857	0.0408287	-0.915031	0.915031
890	890	sp|O60502|OGA_HUMAN	N/A	N/A	Protein O-GlcNAcase OS=Homo sapiens GN=MGEA5 PE=1 SV=2	TRUE	3.83069	0.00147	194526	177027	192318	177520	6941.49	11816.3	17499.1	1.09885	0.0409382	-2.83268	2.83268
1995	1995	sp|O95219|SNX4_HUMAN	N/A	N/A	Sorting nexin-4 OS=Homo sapiens GN=SNX4 PE=1 SV=1	TRUE	2.49795	0.02377	98461.5	89558.5	98927.8	89305.5	7275.81	7835.13	8902.99	1.09941	0.0411596	-1.62397	1.62397
98	98	sp|P08237|PFKAM_HUMAN	N/A	N/A	ATP-dependent 6-phosphofructokinase, muscle type OS=Homo sapiens GN=PFKM PE=1 SV=2	TRUE	5.88878	2.2874e-05	1.96183e+06	1.78269e+06	1.95473e+06	1.78946e+06	65192.9	63866.2	179143	1.10049	0.0415863	-4.64066	4.64066
796	796	sp|P61081|UBC12_HUMAN	N/A	N/A	NEDD8-conjugating enzyme Ubc12 OS=Homo sapiens GN=UBE2M PE=1 SV=1	TRUE	4.21216	0.00066	1.38697e+06	1.25953e+06	1.40188e+06	1.25345e+06	67098.8	61124.8	127441	1.10118	0.0418587	-3.18046	3.18046
295	295	sp|P18669|PGAM1_HUMAN	N/A	N/A	Phosphoglycerate mutase 1 OS=Homo sapiens GN=PGAM1 PE=1 SV=2	TRUE	4.90364	0.00016	1.9994e+06	1.8148e+06	1.98059e+06	1.77798e+06	86641.5	72437	184594	1.10172	0.0420697	-3.79588	3.79588
33	33	sp|Q9NQC3|RTN4_HUMAN	N/A	N/A	Reticulon-4 OS=Homo sapiens GN=RTN4 PE=1 SV=2	TRUE	4.70599	0.00024	2.08151e+06	1.88887e+06	2.08132e+06	1.86306e+06	36483.9	117258	192636	1.10198	0.0421756	-3.61979	3.61979
665	665	sp|Q07021|C1QBP_HUMAN	N/A	N/A	Complement component 1 Q subcomponent-binding protein, mitochondrial OS=Homo sapiens GN=C1QBP PE=1 SV=1	TRUE	4.81625	0.00019	1.22009e+06	1.10661e+06	1.22102e+06	1.10945e+06	24523	66291.2	113473	1.10254	0.0423948	-3.72125	3.72125
1473	1473	sp|Q9H2M9|RBGPR_HUMAN	N/A	N/A	Rab3 GTPase-activating protein non-catalytic subunit OS=Homo sapiens GN=RAB3GAP2 PE=1 SV=1	TRUE	0.625363	0.54055	48943.5	44389.5	46476.1	43905.3	21202.3	5267.02	4554.03	1.10259	0.0424151	-0.267164	0.267164
138	138	sp|Q7L099|RUFY3_HUMAN	N/A	N/A	Protein RUFY3 OS=Homo sapiens GN=RUFY3 PE=1 SV=1	TRUE	1.90483	0.07494	1.76924e+06	1.60277e+06	1.86303e+06	1.64112e+06	193942	176429	166472	1.10387	0.0429162	-1.12529	1.12529
256	256	sp|Q02790|FKBP4_HUMAN	N/A	N/A	Peptidyl-prolyl cis-trans isomerase FKBP4 OS=Homo sapiens GN=FKBP4 PE=1 SV=3	TRUE	3.99039	0.00105	602323	545515	591247	543583	39014.1	17374.9	56807.4	1.10414	0.0430223	-2.97881	2.97881
1255	1255	tr|F8WAL6|F8WAL6_HUMAN	N/A	N/A	Abl interactor 2 OS=Homo sapiens GN=ABI2 PE=1 SV=2	TRUE	4.00601	0.00102	177789	161000	180251	164328	9165.9	8606.81	16789.7	1.10428	0.0430809	-2.9914	2.9914
1034	1034	sp|Q15286|RAB35_HUMAN	N/A	N/A	Ras-related protein Rab-35 OS=Homo sapiens GN=RAB35 PE=1 SV=1	TRUE	1.41192	0.17713	261253	236337	268931	233611	44942.1	27980	24915.8	1.10542	0.0435292	-0.751708	0.751708
391	391	tr|H0Y3P2|H0Y3P2_HUMAN	N/A	N/A	Eukaryotic translation initiation factor 4 gamma 2 OS=Homo sapiens GN=EIF4G2 PE=1 SV=1	TRUE	1.15587	0.2647	914575	827331	968662	901274	149224	170311	87244	1.10545	0.04354	-0.577246	0.577246
1715	1715	sp|Q6PI78|TMM65_HUMAN	N/A	N/A	Transmembrane protein 65 OS=Homo sapiens GN=TMEM65 PE=1 SV=2	TRUE	1.3792	0.18681	135849	122860	128902	118907	24302.6	14411.3	12989.5	1.10573	0.0436475	-0.7286	0.7286
212	212	sp|Q8N1G4|LRC47_HUMAN	N/A	N/A	Leucine-rich repeat-containing protein 47 OS=Homo sapiens GN=LRRC47 PE=1 SV=1	TRUE	3.33673	0.00418	1.16206e+06	1.05036e+06	1.14649e+06	1.06136e+06	70804.2	71219.9	111699	1.10634	0.04389	-2.37882	2.37882
2075	2075	tr|A0A087WWU9|A0A087WWU9_HUMAN	N/A	N/A	HCG2039564, isoform CRA_a OS=Homo sapiens GN=SRP19 PE=1 SV=1	TRUE	0.325841	0.74877	12061.4	10898.7	11149.1	9703.33	7063.3	8043.75	1162.68	1.10668	0.0440226	-0.125652	0.125652
1385	1385	sp|Q6P2E9|EDC4_HUMAN	N/A	N/A	Enhancer of mRNA-decapping protein 4 OS=Homo sapiens GN=EDC4 PE=1 SV=1	TRUE	1.7954	0.0915	214721	193994	212694	203221	14560.2	31424.4	20727.2	1.10684	0.0440866	-1.03858	1.03858
146	146	sp|Q96QK1|VPS35_HUMAN	N/A	N/A	Vacuolar protein sorting-associated protein 35 OS=Homo sapiens GN=VPS35 PE=1 SV=2	TRUE	5.55055	4.39e-05	1.78568e+06	1.61327e+06	1.79065e+06	1.63497e+06	75831.4	54165.2	172417	1.10687	0.0440985	-4.35754	4.35754
1308	1308	sp|Q9NS69|TOM22_HUMAN	N/A	N/A	Mitochondrial import receptor subunit TOM22 homolog OS=Homo sapiens GN=TOMM22 PE=1 SV=3	TRUE	1.44082	0.16892	177560	160214	180499	158762	29576.6	20728.9	17346.1	1.10827	0.044645	-0.772319	0.772319
623	623	sp|P13521|SCG2_HUMAN	N/A	N/A	Secretogranin-2 OS=Homo sapiens GN=SCG2 PE=1 SV=2	TRUE	2.69276	0.01601	726186	654997	744992	655775	69722.6	37801.2	71188.3	1.10868	0.0448081	-1.79561	1.79561
1666	1666	sp|Q8WY54|PPM1E_HUMAN	N/A	N/A	Protein phosphatase 1E OS=Homo sapiens GN=PPM1E PE=1 SV=2	TRUE	1.42014	0.17476	35166.7	31680.4	34584	31832.2	3345.61	6561.01	3486.33	1.11005	0.0453414	-0.757558	0.757558
1477	1477	sp|O43615|TIM44_HUMAN	N/A	N/A	Mitochondrial import inner membrane translocase subunit TIM44 OS=Homo sapiens GN=TIMM44 PE=1 SV=2	TRUE	2.40612	0.02857	59938.1	53965.8	60042.2	56443.9	4945.37	5567.08	5972.32	1.11067	0.0455845	-1.54409	1.54409
151	151	sp|Q9C040|TRIM2_HUMAN	N/A	N/A	Tripartite motif-containing protein 2 OS=Homo sapiens GN=TRIM2 PE=1 SV=1	TRUE	2.92517	0.00991	408150	367480	414052	352632	19128.9	37065.6	40670.2	1.11067	0.0455864	-2.00393	2.00393
469	469	sp|Q9UKA9|PTBP2_HUMAN	N/A	N/A	Polypyrimidine tract-binding protein 2 OS=Homo sapiens GN=PTBP2 PE=1 SV=1	TRUE	1.28328	0.21767	669372	602230	611513	600118	142310	66221.6	67142.5	1.11149	0.0459055	-0.662201	0.662201
1306	1306	tr|F8VYN9|F8VYN9_HUMAN	N/A	N/A	ADP-ribosylation factor-like protein 1 OS=Homo sapiens GN=ARL1 PE=1 SV=1	TRUE	1.13625	0.27259	325342	292674	313318	301399	28399.7	81442.4	32667.8	1.11162	0.0459558	-0.56449	0.56449
278	278	sp|P11177|ODPB_HUMAN	N/A	N/A	Pyruvate dehydrogenase E1 component subunit beta, mitochondrial OS=Homo sapiens GN=PDHB PE=1 SV=3	TRUE	5.92314	2.1427e-05	1.02858e+06	924961	1.02849e+06	904879	24237.1	46553	103624	1.11203	0.0461169	-4.66904	4.66904
354	354	tr|E9PFW3|E9PFW3_HUMAN	N/A	N/A	AP-2 complex subunit mu OS=Homo sapiens GN=AP2M1 PE=1 SV=1	TRUE	5.55832	4.3241e-05	830270	746276	830869	758001	26718.1	36624.1	83993.8	1.11255	0.0463198	-4.3641	4.3641
1274	1274	sp|Q15075|EEA1_HUMAN	N/A	N/A	Early endosome antigen 1 OS=Homo sapiens GN=EEA1 PE=1 SV=2	TRUE	0.856445	0.4044	85493.8	76844.7	83937.4	89370	9240.15	28853	8649.09	1.11255	0.0463206	-0.393189	0.393189
1488	1488	sp|P03928|ATP8_HUMAN	N/A	N/A	ATP synthase protein 8 OS=Homo sapiens GN=MT-ATP8 PE=1 SV=1	TRUE	2.77821	0.01343	185654	166842	185193	165886	15506.2	13123.6	18812.5	1.11276	0.0464003	-1.87192	1.87192
1182	1182	tr|G3V4T2|G3V4T2_HUMAN	N/A	N/A	Polyadenylate-binding protein 2 OS=Homo sapiens GN=PABPN1 PE=1 SV=1	TRUE	4.27068	0.00059	594986	534643	593874	536649	24043.7	34909.9	60342.8	1.11287	0.0464426	-3.22915	3.22915
1150	1150	sp|P09496|CLCA_HUMAN	N/A	N/A	Clathrin light chain A OS=Homo sapiens GN=CLTA PE=1 SV=1	TRUE	0.922139	0.37015	1.10723e+06	994493	1.18659e+06	932044	294160	219057	112736	1.11336	0.0466357	-0.431622	0.431622
1534	1534	sp|Q6P587|FAHD1_HUMAN	N/A	N/A	Acylpyruvase FAHD1, mitochondrial OS=Homo sapiens GN=FAHD1 PE=1 SV=2	TRUE	0.618678	0.54484	41825.6	37546.6	43616.1	38321.7	15939.9	13283.3	4279.01	1.11397	0.0468717	-0.263731	0.263731
900	900	tr|J3KQ12|J3KQ12_HUMAN	N/A	N/A	HCG2020143, isoform CRA_b OS=Homo sapiens GN=BSCL2 PE=1 SV=1	TRUE	3.61043	0.00235	526607	472488	526782	478917	37283.5	25142.3	54118.9	1.11454	0.0470958	-2.62893	2.62893
488	488	sp|P61981|1433G_HUMAN	N/A	N/A	14-3-3 protein gamma OS=Homo sapiens GN=YWHAG PE=1 SV=2	TRUE	6.9761	3.1242e-06	6.62583e+06	5.94252e+06	6.63166e+06	6.05029e+06	160500	246150	683318	1.11499	0.0472702	-5.50526	5.50526
92	92	tr|G8JLD5|G8JLD5_HUMAN	N/A	N/A	Dynamin-1-like protein OS=Homo sapiens GN=DNM1L PE=1 SV=1	TRUE	1.15313	0.26579	1.1779e+06	1.05636e+06	1.20024e+06	1.06805e+06	204084	241506	121536	1.11505	0.0472948	-0.575461	0.575461
131	131	sp|Q92598|HS105_HUMAN	N/A	N/A	Heat shock protein 105 kDa OS=Homo sapiens GN=HSPH1 PE=1 SV=1	TRUE	4.2562	0.0006	1.0928e+06	979638	1.09156e+06	935766	30789.8	73582.4	113165	1.11552	0.0474762	-3.22185	3.22185
1326	1326	sp|Q86T03|TM55B_HUMAN	N/A	N/A	Type 1 phosphatidylinositol 4,5-bisphosphate 4-phosphatase OS=Homo sapiens GN=TMEM55B PE=1 SV=1	TRUE	1.82586	0.08659	131594	117933	128994	116253	11432.1	19315.2	13660.4	1.11583	0.0475985	-1.06253	1.06253
540	540	sp|Q9NQW7|XPP1_HUMAN	N/A	N/A	Xaa-Pro aminopeptidase 1 OS=Homo sapiens GN=XPNPEP1 PE=1 SV=3	TRUE	5.31412	6.9855e-05	602269	539423	596479	549497	15550.9	31888.7	62845.6	1.11651	0.0478607	-4.1558	4.1558
1895	1895	sp|P00846|ATP6_HUMAN	N/A	N/A	ATP synthase subunit a OS=Homo sapiens GN=MT-ATP6 PE=1 SV=1	TRUE	2.79333	0.01302	583838	522717	580017	505640	30376.3	58191.7	61120.8	1.11693	0.0480256	-1.88539	1.88539
376	376	sp|P34897|GLYM_HUMAN	N/A	N/A	Serine hydroxymethyltransferase, mitochondrial OS=Homo sapiens GN=SHMT2 PE=1 SV=3	TRUE	3.98967	0.00105	1.26828e+06	1.1353e+06	1.24137e+06	1.13189e+06	74005.7	67246.4	132982	1.11713	0.0481051	-2.97881	2.97881
1716	1716	sp|P27449|VATL_HUMAN	N/A	N/A	V-type proton ATPase 16 kDa proteolipid subunit OS=Homo sapiens GN=ATP6V0C PE=1 SV=1	TRUE	1.64751	0.11895	248417	222283	249012	216666	39060.1	27185.6	26134.7	1.11757	0.0482763	-0.924636	0.924636
612	612	sp|P53597|SUCA_HUMAN	N/A	N/A	Succinyl-CoA ligase [ADP/GDP-forming] subunit alpha, mitochondrial OS=Homo sapiens GN=SUCLG1 PE=1 SV=4	TRUE	2.74714	0.01432	615069	550359	627175	560782	54383.2	45124.9	64710.6	1.11758	0.0482782	-1.84406	1.84406
1116	1116	sp|O75688|PPM1B_HUMAN	N/A	N/A	Protein phosphatase 1B OS=Homo sapiens GN=PPM1B PE=1 SV=1	TRUE	2.95212	0.00937	319930	286170	316583	280541	22649.2	25768.6	33760	1.11797	0.0484308	-2.02826	2.02826
1249	1249	sp|Q8TEA8|DTD1_HUMAN	N/A	N/A	D-tyrosyl-tRNA(Tyr) deacylase 1 OS=Homo sapiens GN=DTD1 PE=1 SV=2	TRUE	4.74242	0.00022	693961	620714	693022	616215	27429.3	37344	73246.9	1.118	0.0484434	-3.65758	3.65758
1738	1738	sp|P42025|ACTY_HUMAN	N/A	N/A	Beta-centractin OS=Homo sapiens GN=ACTR1B PE=1 SV=1	TRUE	1.17508	0.25715	159762	142692	158955	156481	7400.13	42945.4	17069.3	1.11962	0.049072	-0.589813	0.589813
1084	1084	sp|Q00059|TFAM_HUMAN	N/A	N/A	Transcription factor A, mitochondrial OS=Homo sapiens GN=TFAM PE=1 SV=1	TRUE	2.03003	0.05932	403812	360658	397256	362259	50952.7	38352	43154	1.11965	0.0490837	-1.2268	1.2268
782	782	sp|P00492|HPRT_HUMAN	N/A	N/A	Hypoxanthine-guanine phosphoribosyltransferase OS=Homo sapiens GN=HPRT1 PE=1 SV=2	TRUE	1.92112	0.07272	447473	399538	450723	382802	36954.6	65096.9	47935.1	1.11998	0.0492088	-1.13835	1.13835
481	481	sp|P22033|MUTA_HUMAN	N/A	N/A	Methylmalonyl-CoA mutase, mitochondrial OS=Homo sapiens GN=MUT PE=1 SV=4	TRUE	2.08245	0.05371	174392	155649	175806	158900	21252.3	16656.4	18743.3	1.12042	0.0493812	-1.26994	1.26994
976	976	tr|A0A075B780|A0A075B780_HUMAN	N/A	N/A	Transportin-2 OS=Homo sapiens GN=TNPO2 PE=1 SV=1	TRUE	1.64364	0.11975	155646	138774	156041	143162	22101	21446.2	16872.5	1.12158	0.0498314	-0.921724	0.921724
206	206	tr|A0A0A0MS41|A0A0A0MS41_HUMAN	N/A	N/A	Sideroflexin OS=Homo sapiens GN=SFXN3 PE=1 SV=1	TRUE	4.50493	0.00036	1.28231e+06	1.14328e+06	1.29599e+06	1.12717e+06	33184.8	86434.7	139031	1.12161	0.0498409	-3.4437	3.4437
377	377	sp|Q04917|1433F_HUMAN	N/A	N/A	14-3-3 protein eta OS=Homo sapiens GN=YWHAH PE=1 SV=4	TRUE	4.39566	0.00045	2.91138e+06	2.59518e+06	2.92895e+06	2.59276e+06	102975	189648	316197	1.12184	0.049931	-3.34679	3.34679
427	427	sp|P50148|GNAQ_HUMAN	N/A	N/A	Guanine nucleotide-binding protein G(q) subunit alpha OS=Homo sapiens GN=GNAQ PE=1 SV=4	TRUE	2.95092	0.00939	757392	675044	776742	683773	59940.3	58444.6	82347.9	1.12199	0.0499886	-2.02733	2.02733
180	180	sp|P62873|GBB1_HUMAN	N/A	N/A	Guanine nucleotide-binding protein G(I)/G(S)/G(T) subunit beta-1 OS=Homo sapiens GN=GNB1 PE=1 SV=3	TRUE	7.02745	2.8553e-06	4.46429e+06	3.97787e+06	4.44323e+06	3.96579e+06	122135	167935	486419	1.12228	0.0501018	-5.54435	5.54435
186	186	sp|P41250|SYG_HUMAN	N/A	N/A	Glycine--tRNA ligase OS=Homo sapiens GN=GARS PE=1 SV=3	TRUE	5.46323	5.2073e-05	885584	788771	878182	786927	36659	38501.9	96813.4	1.12274	0.050279	-4.28339	4.28339
225	225	sp|P05023|AT1A1_HUMAN	N/A	N/A	Sodium/potassium-transporting ATPase subunit alpha-1 OS=Homo sapiens GN=ATP1A1 PE=1 SV=1	TRUE	3.25481	0.00497	1.00579e+06	895467	1.03307e+06	906009	96458.8	32190.9	110326	1.1232	0.0504589	-2.30364	2.30364
220	220	sp|Q9NSD9|SYFB_HUMAN	N/A	N/A	Phenylalanine--tRNA ligase beta subunit OS=Homo sapiens GN=FARSB PE=1 SV=3	TRUE	4.61795	0.00029	1.23876e+06	1.10263e+06	1.22317e+06	1.10653e+06	62725.4	62348.9	136139	1.12347	0.0505608	-3.5376	3.5376
849	849	sp|P63151|2ABA_HUMAN	N/A	N/A	Serine/threonine-protein phosphatase 2A 55 kDa regulatory subunit B alpha isoform OS=Homo sapiens GN=PPP2R2A PE=1 SV=1	TRUE	1.86102	0.08122	594708	529215	538569	542709	91193.5	53198.5	65493.2	1.12376	0.0506718	-1.09034	1.09034
2003	2003	sp|Q96DG6|CMBL_HUMAN	N/A	N/A	Carboxymethylenebutenolidase homolog OS=Homo sapiens GN=CMBL PE=1 SV=1	TRUE	0.298197	0.76939	12958	11527.7	18228.6	8372.38	9017.59	11213.7	1430.32	1.12408	0.0507958	-0.113853	0.113853
1384	1384	sp|Q16143|SYUB_HUMAN	N/A	N/A	Beta-synuclein OS=Homo sapiens GN=SNCB PE=1 SV=1	TRUE	3.50585	0.00293	527266	468752	539257	473284	20848.6	45524.7	58514.4	1.12483	0.051087	-2.53313	2.53313
895	895	sp|Q7Z7K6|CENPV_HUMAN	N/A	N/A	Centromere protein V OS=Homo sapiens GN=CENPV PE=1 SV=1	TRUE	2.40039	0.0289	615977	547297	624516	582198	53753.3	66920.8	68679.9	1.12549	0.0513414	-1.5391	1.5391
1352	1352	tr|A0A0A0MTN0|A0A0A0MTN0_HUMAN	N/A	N/A	Cullin-2 OS=Homo sapiens GN=CUL2 PE=1 SV=1	TRUE	0.21025	0.83613	1837.22	1630.97	892.311	553.452	2160.42	1998.36	206.251	1.12646	0.0517154	-0.0777262	0.0777262
434	434	tr|A6XGL2|A6XGL2_HUMAN	N/A	N/A	Insulin OS=Homo sapiens GN=INS PE=2 SV=1	TRUE	2.94322	0.00954	2.36331e+06	2.09778e+06	2.37617e+06	2.12978e+06	229029	144207	265525	1.12657	0.0517598	-2.02045	2.02045
633	633	sp|P38117|ETFB_HUMAN	N/A	N/A	Electron transfer flavoprotein subunit beta OS=Homo sapiens GN=ETFB PE=1 SV=3	TRUE	6.40862	8.6541e-06	923457	819388	931227	811119	37075.7	31602.1	104069	1.12701	0.0519269	-5.06278	5.06278
1976	1976	sp|Q93034|CUL5_HUMAN	N/A	N/A	Cullin-5 OS=Homo sapiens GN=CUL5 PE=1 SV=4	TRUE	2.82506	0.01219	100734	89373.1	98190.4	90698.1	10713.1	5548.07	11361	1.12712	0.0519695	-1.914	1.914
222	222	sp|Q15102|PA1B3_HUMAN	N/A	N/A	Platelet-activating factor acetylhydrolase IB subunit gamma OS=Homo sapiens GN=PAFAH1B3 PE=1 SV=1	TRUE	6.94608	3.2936e-06	8.55783e+06	7.59208e+06	8.48156e+06	7.58014e+06	352371	223181	965745	1.1272	0.0520026	-5.48233	5.48233
307	307	sp|P78310|CXAR_HUMAN	N/A	N/A	Coxsackievirus and adenovirus receptor OS=Homo sapiens GN=CXADR PE=1 SV=1	TRUE	2.11116	0.05084	2.01395e+06	1.78581e+06	2.00779e+06	1.88863e+06	168282	277081	228133	1.12775	0.0522117	-1.29379	1.29379
698	698	sp|Q9NVE7|PANK4_HUMAN	N/A	N/A	Pantothenate kinase 4 OS=Homo sapiens GN=PANK4 PE=1 SV=1	TRUE	2.45886	0.02571	195209	172970	188090	165090	17874.8	20413.6	22239.1	1.12857	0.0525294	-1.5899	1.5899
1820	1820	sp|P35080|PROF2_HUMAN	N/A	N/A	Profilin-2 OS=Homo sapiens GN=PFN2 PE=1 SV=3	TRUE	3.44692	0.00332	1.2331e+06	1.09235e+06	1.18536e+06	1.08802e+06	118107	32509.7	140749	1.12885	0.052636	-2.47886	2.47886
531	531	sp|P37268|FDFT_HUMAN	N/A	N/A	Squalene synthase OS=Homo sapiens GN=FDFT1 PE=1 SV=1	TRUE	2.16516	0.04583	648523	574312	675665	572947	94999.1	39348.2	74211.4	1.12922	0.0527778	-1.33885	1.33885
52	52	sp|P10809|CH60_HUMAN	N/A	N/A	60 kDa heat shock protein, mitochondrial OS=Homo sapiens GN=HSPD1 PE=1 SV=2	TRUE	3.6983	0.00195	6.69194e+06	5.91769e+06	6.88049e+06	5.79254e+06	564055	276223	774250	1.13084	0.0533998	-2.70997	2.70997
439	439	sp|Q16799|RTN1_HUMAN	N/A	N/A	Reticulon-1 OS=Homo sapiens GN=RTN1 PE=1 SV=1	TRUE	3.29176	0.0046	2.74757e+06	2.42957e+06	2.80067e+06	2.38906e+06	156132	244167	318004	1.13089	0.0534201	-2.33724	2.33724
1561	1561	tr|A0A0A0MT23|A0A0A0MT23_HUMAN	N/A	N/A	MAP/microtubule affinity-regulating kinase 3 OS=Homo sapiens GN=MARK3 PE=1 SV=1	TRUE	0.286532	0.77815	22225.3	19651.1	12984.5	17566.6	21222.6	16613.4	2574.19	1.13099	0.0534606	-0.108937	0.108937
1480	1480	sp|P36639|8ODP_HUMAN	N/A	N/A	7,8-dihydro-8-oxoguanine triphosphatase OS=Homo sapiens GN=NUDT1 PE=1 SV=3	TRUE	0.671758	0.51132	75894.5	67080.4	80001.3	56864.4	29255.8	26334.4	8814.02	1.13139	0.0536142	-0.291307	0.291307
744	744	sp|Q9NSE4|SYIM_HUMAN	N/A	N/A	Isoleucine--tRNA ligase, mitochondrial OS=Homo sapiens GN=IARS2 PE=1 SV=2	TRUE	3.32066	0.00433	282256	249391	287986	248069	17175.9	24219.3	32865.2	1.13178	0.0537627	-2.36351	2.36351
326	326	sp|P16298|PP2BB_HUMAN	N/A	N/A	Serine/threonine-protein phosphatase 2B catalytic subunit beta isoform OS=Homo sapiens GN=PPP3CB PE=1 SV=2	TRUE	2.82164	0.01228	972278	858984	995637	859368	112244	43713.8	113294	1.13189	0.0538054	-1.9108	1.9108
990	990	sp|Q9NX40|OCAD1_HUMAN	N/A	N/A	OCIA domain-containing protein 1 OS=Homo sapiens GN=OCIAD1 PE=1 SV=1	TRUE	1.89744	0.07597	527257	465653	532844	481195	55884.7	79774.1	61604.4	1.1323	0.0539603	-1.11936	1.11936
1110	1110	sp|Q969E4|TCAL3_HUMAN	N/A	N/A	Transcription elongation factor A protein-like 3 OS=Homo sapiens GN=TCEAL3 PE=1 SV=1	TRUE	0.647204	0.52668	142591	125834	153358	151736	50603.6	58928.4	16757	1.13317	0.0542944	-0.278453	0.278453
1979	1979	tr|B8ZZG1|B8ZZG1_HUMAN	N/A	N/A	MAGUK p55 subfamily member 6 OS=Homo sapiens GN=MPP6 PE=1 SV=1	TRUE	1.19381	0.24995	73352.6	64692.7	71605.9	67164.1	15387.9	15388.2	8659.87	1.13386	0.0545601	-0.602147	0.602147
1301	1301	tr|A0A0G2JL47|A0A0G2JL47_HUMAN	N/A	N/A	Large proline-rich protein BAG6 OS=Homo sapiens GN=BAG6 PE=1 SV=1	TRUE	1.63353	0.12188	66785.7	58875.3	66605.8	63281.4	3691.37	14050.7	7910.36	1.13436	0.0547501	-0.914068	0.914068
1342	1342	sp|P78362|SRPK2_HUMAN	N/A	N/A	SRSF protein kinase 2 OS=Homo sapiens GN=SRPK2 PE=1 SV=3	TRUE	2.21554	0.04157	201888	177879	195754	182448	16803.3	27831.8	24009.7	1.13498	0.0549874	-1.38122	1.38122
368	368	sp|P30044|PRDX5_HUMAN	N/A	N/A	Peroxiredoxin-5, mitochondrial OS=Homo sapiens GN=PRDX5 PE=1 SV=4	TRUE	8.12363	4.5424e-07	5.69812e+06	5.02012e+06	5.64655e+06	5.0373e+06	234633	87390.5	677995	1.13506	0.055017	-6.34271	6.34271
639	639	sp|Q08AM6|VAC14_HUMAN	N/A	N/A	Protein VAC14 homolog OS=Homo sapiens GN=VAC14 PE=1 SV=1	TRUE	2.49231	0.02404	196274	172845	199588	175665	13733	24631.1	23428.4	1.13555	0.0552047	-1.61907	1.61907
1368	1368	sp|Q9H3P7|GCP60_HUMAN	N/A	N/A	Golgi resident protein GCP60 OS=Homo sapiens GN=ACBD3 PE=1 SV=4	TRUE	3.56021	0.00261	84487.9	74352.9	83085.7	76887.2	5758.55	6306.7	10135	1.13631	0.0554965	-2.58336	2.58336
36	36	sp|P17987|TCPA_HUMAN	N/A	N/A	T-complex protein 1 subunit alpha OS=Homo sapiens GN=TCP1 PE=1 SV=1	TRUE	7.23999	1.9745e-06	4.66678e+06	4.1058e+06	4.62365e+06	4.08669e+06	136247	188333	560977	1.13663	0.0556192	-5.70454	5.70454
1873	1873	sp|Q96CX2|KCD12_HUMAN	N/A	N/A	BTB/POZ domain-containing protein KCTD12 OS=Homo sapiens GN=KCTD12 PE=1 SV=1	TRUE	0.434848	0.66948	25152.4	22128.9	31471.7	19909.1	12528.7	16677.2	3023.5	1.13663	0.0556194	-0.174262	0.174262
800	800	tr|B7ZM87|B7ZM87_HUMAN	N/A	N/A	SLIT-ROBO Rho GTPase-activating protein 2 OS=Homo sapiens GN=SRGAP2 PE=1 SV=1	TRUE	2.70954	0.01547	224336	197341	217889	195575	23117.1	18945.1	26994.5	1.13679	0.0556807	-1.81051	1.81051
1875	1875	sp|Q56VL3|OCAD2_HUMAN	N/A	N/A	OCIA domain-containing protein 2 OS=Homo sapiens GN=OCIAD2 PE=1 SV=1	TRUE	1.99439	0.06344	42344.9	37237.7	43425.3	37212.7	6644.67	3855.67	5107.16	1.13715	0.0558178	-1.19764	1.19764
1311	1311	tr|M0QYZ2|M0QYZ2_HUMAN	N/A	N/A	AP-2 complex subunit sigma OS=Homo sapiens GN=AP2S1 PE=1 SV=1	TRUE	4.54517	0.00033	356157	313197	360376	313280	21428.6	18569.7	42959.8	1.13717	0.0558235	-3.48149	3.48149
255	255	sp|P04350|TBB4A_HUMAN	N/A	N/A	Tubulin beta-4A chain OS=Homo sapiens GN=TUBB4A PE=1 SV=2	TRUE	0.861572	0.40165	1.90664e+06	1.67554e+06	2.09119e+06	1.94274e+06	451553	666052	231099	1.13792	0.0561136	-0.396152	0.396152
1145	1145	sp|O60831|PRAF2_HUMAN	N/A	N/A	PRA1 family protein 2 OS=Homo sapiens GN=PRAF2 PE=1 SV=1	TRUE	6.64344	5.6469e-06	961626	844214	964563	831671	39375.3	35506.4	117412	1.13908	0.0565535	-5.24819	5.24819
559	559	sp|Q9NUJ1|ABHDA_HUMAN	N/A	N/A	Mycophenolic acid acyl-glucuronide esterase, mitochondrial OS=Homo sapiens GN=ABHD10 PE=1 SV=1	TRUE	2.22456	0.04085	1.14901e+06	1.00871e+06	1.15936e+06	940179	61262.5	179010	140297	1.13909	0.0565562	-1.38881	1.38881
1132	1132	sp|Q9Y639|NPTN_HUMAN	N/A	N/A	Neuroplastin OS=Homo sapiens GN=NPTN PE=1 SV=2	TRUE	1.532	0.14506	379849	333435	371886	307770	47753.9	77333	46413.9	1.1392	0.0565997	-0.838452	0.838452
192	192	tr|J3KPX7|J3KPX7_HUMAN	N/A	N/A	Prohibitin-2 OS=Homo sapiens GN=PHB2 PE=1 SV=2	TRUE	6.2248	1.2152e-05	2.94467e+06	2.58482e+06	3.03201e+06	2.61419e+06	158013	71476	359850	1.13922	0.0566065	-4.91535	4.91535
1553	1553	sp|O60925|PFD1_HUMAN	N/A	N/A	Prefoldin subunit 1 OS=Homo sapiens GN=PFDN1 PE=1 SV=2	TRUE	0.657848	0.51999	388021	340593	332271	352915	166006	138650	47428.7	1.13925	0.0566204	-0.284005	0.284005
105	105	sp|P31948|STIP1_HUMAN	N/A	N/A	Stress-induced-phosphoprotein 1 OS=Homo sapiens GN=STIP1 PE=1 SV=1	TRUE	4.7585	0.00021	3.46567e+06	3.04185e+06	3.47544e+06	3.05129e+06	228593	138350	423822	1.13933	0.0566497	-3.67778	3.67778
2014	2014	sp|Q96SZ5|AEDO_HUMAN	N/A	N/A	2-aminoethanethiol dioxygenase OS=Homo sapiens GN=ADO PE=1 SV=2	TRUE	0.564012	0.58057	75134.9	65943	93154.6	84187.5	37405.6	31483.7	9191.83	1.13939	0.0566726	-0.236145	0.236145
881	881	sp|O60884|DNJA2_HUMAN	N/A	N/A	DnaJ homolog subfamily A member 2 OS=Homo sapiens GN=DNAJA2 PE=1 SV=1	TRUE	0.68966	0.50029	149751	131381	166066	139173	70050.2	38450.3	18370	1.13982	0.0568372	-0.300778	0.300778
331	331	sp|P61019|RAB2A_HUMAN	N/A	N/A	Ras-related protein Rab-2A OS=Homo sapiens GN=RAB2A PE=1 SV=1	TRUE	5.64367	3.6633e-05	4.22807e+06	3.70866e+06	4.16928e+06	3.64993e+06	194993	195475	519411	1.14005	0.0569252	-4.43613	4.43613
292	292	tr|A0A0G2JPD5|A0A0G2JPD5_HUMAN	N/A	N/A	Microtubule-associated protein OS=Homo sapiens GN=MAPT PE=1 SV=1	TRUE	2.19741	0.04306	744020	652402	786960	643035	109613	60249.6	91617.5	1.14043	0.057069	-1.36593	1.36593
548	548	sp|Q9UL25|RAB21_HUMAN	N/A	N/A	Ras-related protein Rab-21 OS=Homo sapiens GN=RAB21 PE=1 SV=3	TRUE	4.85922	0.00017	690315	605230	706395	604739	30552.5	42730.7	85084.4	1.14058	0.0571265	-3.76955	3.76955
1071	1071	tr|Q5VV89|Q5VV89_HUMAN	N/A	N/A	Microsomal glutathione S-transferase 3 OS=Homo sapiens GN=MGST3 PE=1 SV=1	TRUE	5.15256	9.6335e-05	483166	423509	487201	414948	16860.3	30368.1	59657.3	1.14086	0.0572341	-4.01622	4.01622
716	716	sp|P47985|UCRI_HUMAN	N/A	N/A	Cytochrome b-c1 complex subunit Rieske, mitochondrial OS=Homo sapiens GN=UQCRFS1 PE=1 SV=2	TRUE	1.4261	0.17306	613457	537564	665737	571619	122716	102124	75893	1.14118	0.057354	-0.761803	0.761803
596	596	tr|C9JIZ6|C9JIZ6_HUMAN	N/A	N/A	Prosaposin OS=Homo sapiens GN=PSAP PE=1 SV=2	TRUE	5.32653	6.816e-05	3.90224e+06	3.4188e+06	3.87035e+06	3.48968e+06	103251	251948	483444	1.14141	0.0574407	-4.16647	4.16647
130	130	tr|A0A087WY00|A0A087WY00_HUMAN	N/A	N/A	Unconventional myosin-Va OS=Homo sapiens GN=MYO5A PE=1 SV=1	TRUE	4.63831	0.00027	609303	533076	612534	543328	31233	38148.4	76227.8	1.143	0.0580448	-3.56864	3.56864
702	702	sp|P01111|RASN_HUMAN	N/A	N/A	GTPase NRas OS=Homo sapiens GN=NRAS PE=1 SV=1	TRUE	3.02521	0.00804	104837	91660	105523	91910.2	12129.1	4862.31	13177.2	1.14376	0.0583357	-2.09474	2.09474
89	89	sp|P08238|HS90B_HUMAN	N/A	N/A	Heat shock protein HSP 90-beta OS=Homo sapiens GN=HSP90AB1 PE=1 SV=4	TRUE	3.14164	0.0063	9.42332e+06	8.23886e+06	9.66404e+06	8.52468e+06	822279	776638	1.18447e+06	1.14377	0.0583372	-2.20066	2.20066
1428	1428	sp|Q9NPJ3|ACO13_HUMAN	N/A	N/A	Acyl-coenzyme A thioesterase 13 OS=Homo sapiens GN=ACOT13 PE=1 SV=1	TRUE	4.71127	0.00024	743979	650442	738933	633125	37012.9	46665.3	93537.2	1.14381	0.0583522	-3.61979	3.61979
590	590	sp|Q9NZI8|IF2B1_HUMAN	N/A	N/A	Insulin-like growth factor 2 mRNA-binding protein 1 OS=Homo sapiens GN=IGF2BP1 PE=1 SV=2	TRUE	1.79068	0.09228	270467	236445	270536	243139	39787.8	40814	34022.1	1.14389	0.0583843	-1.03489	1.03489
259	259	sp|P07954|FUMH_HUMAN	N/A	N/A	Fumarate hydratase, mitochondrial OS=Homo sapiens GN=FH PE=1 SV=3	TRUE	2.17851	0.04467	1.1887e+06	1.03901e+06	1.23835e+06	1.08073e+06	156869	133731	149689	1.14407	0.0584522	-1.34998	1.34998
652	652	tr|G5EA09|G5EA09_HUMAN	N/A	N/A	Syndecan binding protein (Syntenin), isoform CRA_a OS=Homo sapiens GN=SDCBP PE=1 SV=1	TRUE	1.66908	0.11455	199697	174549	208208	156218	25804.4	37112.9	25148.7	1.14408	0.0584557	-0.941005	0.941005
580	580	sp|P61604|CH10_HUMAN	N/A	N/A	10 kDa heat shock protein, mitochondrial OS=Homo sapiens GN=HSPE1 PE=1 SV=2	TRUE	9.70368	4.1676e-08	9.42814e+06	8.2368e+06	9.46249e+06	8.24048e+06	322208	178437	1.19134e+06	1.14464	0.0586676	-7.38011	7.38011
860	860	sp|P49589|SYCC_HUMAN	N/A	N/A	Cysteine--tRNA ligase, cytoplasmic OS=Homo sapiens GN=CARS PE=1 SV=3	TRUE	5.98237	1.915e-05	292234	255259	298676	258298	16981.7	7445.83	36975.7	1.14486	0.0587507	-4.71783	4.71783
1394	1394	sp|Q8N335|GPD1L_HUMAN	N/A	N/A	Glycerol-3-phosphate dehydrogenase 1-like protein OS=Homo sapiens GN=GPD1L PE=1 SV=1	TRUE	1.20652	0.24515	143675	125436	153456	127454	39026.6	23104.7	18239.8	1.14541	0.0589617	-0.610568	0.610568
1519	1519	sp|Q9HC35|EMAL4_HUMAN	N/A	N/A	Echinoderm microtubule-associated protein-like 4 OS=Homo sapiens GN=EML4 PE=1 SV=3	TRUE	1.54863	0.14102	33431.3	29183.8	32149.9	29753.6	6106.92	5514.47	4247.51	1.14554	0.0590116	-0.850719	0.850719
1587	1587	sp|P01116|RASK_HUMAN	N/A	N/A	GTPase KRas OS=Homo sapiens GN=KRAS PE=1 SV=1	TRUE	1.69669	0.10912	45013.8	39274.9	45031.2	42687.2	4076.88	9292.24	5738.93	1.14612	0.0592309	-0.962096	0.962096
1918	1918	sp|Q96AG3|S2546_HUMAN	N/A	N/A	Solute carrier family 25 member 46 OS=Homo sapiens GN=SLC25A46 PE=1 SV=1	TRUE	0.431651	0.67175	4986.51	4350.58	5123.1	5133.37	3282.75	2959.31	635.927	1.14617	0.0592493	-0.172792	0.172792
1764	1764	sp|Q96MM6|HS12B_HUMAN	N/A	N/A	Heat shock 70 kDa protein 12B OS=Homo sapiens GN=HSPA12B PE=1 SV=2	TRUE	3.65181	0.00215	2.42538e+06	2.11428e+06	2.55614e+06	2.1399e+06	249950	53302.4	311098	1.14714	0.0596168	-2.66756	2.66756
187	187	sp|P52306|GDS1_HUMAN	N/A	N/A	Rap1 GTPase-GDP dissociation stimulator 1 OS=Homo sapiens GN=RAP1GDS1 PE=1 SV=3	TRUE	6.84387	3.9458e-06	854588	744685	858582	744356	27175.6	39779.4	109903	1.14758	0.0597843	-5.40386	5.40386
1713	1713	sp|P45954|ACDSB_HUMAN	N/A	N/A	Short/branched chain specific acyl-CoA dehydrogenase, mitochondrial OS=Homo sapiens GN=ACADSB PE=1 SV=1	TRUE	3.0455	0.00771	51122.2	44538.5	50106.8	45385.1	4826.41	4332.01	6583.77	1.14782	0.0598746	-2.11295	2.11295
71	71	sp|P48735|IDHP_HUMAN	N/A	N/A	Isocitrate dehydrogenase [NADP], mitochondrial OS=Homo sapiens GN=IDH2 PE=1 SV=2	TRUE	9.494	5.6291e-08	4.14876e+06	3.61392e+06	4.15092e+06	3.55508e+06	123696	115154	534832	1.14799	0.0599389	-7.24956	7.24956
285	285	sp|P08559|ODPA_HUMAN	N/A	N/A	Pyruvate dehydrogenase E1 component subunit alpha, somatic form, mitochondrial OS=Homo sapiens GN=PDHA1 PE=1 SV=3	TRUE	3.98205	0.00107	1.89728e+06	1.65213e+06	1.9071e+06	1.57181e+06	50601.3	177617	245141	1.14838	0.060085	-2.97062	2.97062
27	27	sp|Q14194|DPYL1_HUMAN	N/A	N/A	Dihydropyrimidinase-related protein 1 OS=Homo sapiens GN=CRMP1 PE=1 SV=1	TRUE	13.6887	2.9877e-10	1.52834e+07	1.33062e+07	1.52207e+07	1.33485e+07	224640	370534	1.97715e+06	1.14859	0.0601644	-9.52466	9.52466
283	283	sp|P09622|DLDH_HUMAN	N/A	N/A	Dihydrolipoyl dehydrogenase, mitochondrial OS=Homo sapiens GN=DLD PE=1 SV=2	TRUE	6.40924	8.6444e-06	1.18975e+06	1.03547e+06	1.18896e+06	1.02941e+06	62894.1	35485.8	154280	1.14899	0.060318	-5.06327	5.06327
789	789	tr|A0A024R216|A0A024R216_HUMAN	N/A	N/A	Hepatoma-derived growth factor, related protein 3, isoform CRA_a OS=Homo sapiens GN=HDGFRP3 PE=1 SV=1	TRUE	4.03497	0.00096	1.2083e+06	1.05161e+06	1.17488e+06	1.05349e+06	108730	41826.4	156688	1.149	0.0603193	-3.01773	3.01773
1280	1280	sp|Q9BRX8|F213A_HUMAN	N/A	N/A	Redox-regulatory protein FAM213A OS=Homo sapiens GN=FAM213A PE=1 SV=3	TRUE	2.07732	0.05424	112307	97740.9	111833	108440	12559.2	16875.7	14566.3	1.14903	0.0603315	-1.26568	1.26568
1607	1607	tr|B4DF77|B4DF77_HUMAN	N/A	N/A	Phosphofurin acidic cluster sorting protein 1 OS=Homo sapiens GN=PACS1 PE=1 SV=1	TRUE	1.37818	0.18712	93724.3	81436.1	87241.2	72537	19447	18365.8	12288.1	1.15089	0.0610348	-0.72788	0.72788
827	827	sp|Q13907|IDI1_HUMAN	N/A	N/A	Isopentenyl-diphosphate Delta-isomerase 1 OS=Homo sapiens GN=IDI1 PE=1 SV=2	TRUE	5.19711	8.8137e-05	369346	320532	374499	328103	21728.2	17940.4	48813.8	1.15229	0.0615619	-4.05484	4.05484
886	886	sp|P42785|PCP_HUMAN	N/A	N/A	Lysosomal Pro-X carboxypeptidase OS=Homo sapiens GN=PRCP PE=1 SV=1	TRUE	3.95975	0.00112	539594	468243	526353	476437	41736	34355.2	71350.8	1.15238	0.0615956	-2.95078	2.95078
973	973	sp|Q86TP1|PRUNE_HUMAN	N/A	N/A	Protein prune homolog OS=Homo sapiens GN=PRUNE PE=1 SV=2	TRUE	5.15027	9.6777e-05	304483	264203	305830	266841	14492.9	18451.4	40279.8	1.15246	0.0616249	-4.01423	4.01423
1857	1857	sp|Q9NWV4|CA123_HUMAN	N/A	N/A	UPF0587 protein C1orf123 OS=Homo sapiens GN=C1orf123 PE=1 SV=1	TRUE	0.425931	0.67583	53753.2	46631.2	69746.4	17151.6	28824.4	41054.2	7121.95	1.15273	0.0617272	-0.170163	0.170163
1180	1180	sp|O75323|NIPS2_HUMAN	N/A	N/A	Protein NipSnap homolog 2 OS=Homo sapiens GN=GBAS PE=1 SV=1	TRUE	6.60983	5.9999e-06	537844	466280	550337	464748	29651.8	13257.4	71563.7	1.15348	0.0620092	-5.22186	5.22186
447	447	sp|P30086|PEBP1_HUMAN	N/A	N/A	Phosphatidylethanolamine-binding protein 1 OS=Homo sapiens GN=PEBP1 PE=1 SV=3	TRUE	2.23988	0.03965	6.21185e+06	5.38004e+06	6.01657e+06	5.60064e+06	519483	985571	831814	1.15461	0.0624357	-1.40176	1.40176
515	515	sp|O95202|LETM1_HUMAN	N/A	N/A	LETM1 and EF-hand domain-containing protein 1, mitochondrial OS=Homo sapiens GN=LETM1 PE=1 SV=1	TRUE	6.45724	7.917e-06	550966	476558	550724	475985	24035.7	24846.2	74407.9	1.15614	0.0630089	-5.10144	5.10144
463	463	sp|O75051|PLXA2_HUMAN	N/A	N/A	Plexin-A2 OS=Homo sapiens GN=PLXNA2 PE=1 SV=4	TRUE	2.28446	0.03634	266773	230694	277792	234916	43366.9	19084.6	36079.6	1.1564	0.0631065	-1.43962	1.43962
14	14	sp|P07900|HS90A_HUMAN	N/A	N/A	Heat shock protein HSP 90-alpha OS=Homo sapiens GN=HSP90AA1 PE=1 SV=5	TRUE	6.38151	9.0958e-06	1.15161e+07	9.95473e+06	1.16635e+07	1.00184e+07	634395	369253	1.56141e+06	1.15685	0.0632776	-5.04116	5.04116
1029	1029	sp|P56385|ATP5I_HUMAN	N/A	N/A	ATP synthase subunit e, mitochondrial OS=Homo sapiens GN=ATP5I PE=1 SV=2	TRUE	3.54108	0.00272	1.02806e+06	888313	993857	862932	82024.5	85369.8	139742	1.15731	0.0634503	-2.56543	2.56543
1601	1601	tr|H3BSM5|H3BSM5_HUMAN	N/A	N/A	Gamma-aminobutyric acid receptor-associated protein-like 2 OS=Homo sapiens GN=GABARAPL2 PE=1 SV=1	TRUE	2.5323	0.02218	298729	257826	303456	246184	36149.7	32268.5	40902.4	1.15864	0.0639497	-1.65404	1.65404
80	80	sp|P49588|SYAC_HUMAN	N/A	N/A	Alanine--tRNA ligase, cytoplasmic OS=Homo sapiens GN=AARS PE=1 SV=2	TRUE	7.2144	2.0635e-06	1.3015e+06	1.12309e+06	1.30662e+06	1.13919e+06	44279.9	59528	178414	1.15886	0.0640313	-5.6854	5.6854
1628	1628	tr|H7C1U8|H7C1U8_HUMAN	N/A	N/A	MICOS complex subunit MIC26 (Fragment) OS=Homo sapiens GN=APOO PE=1 SV=1	TRUE	5.41331	5.7437e-05	314189	271071	314243	268420	17895.8	15834.7	43118	1.15907	0.0641079	-4.24081	4.24081
649	649	sp|Q16775|GLO2_HUMAN	N/A	N/A	Hydroxyacylglutathione hydrolase, mitochondrial OS=Homo sapiens GN=HAGH PE=1 SV=2	TRUE	4.20783	0.00067	748619	645567	735365	662745	48253.6	55404.2	103052	1.15963	0.0643194	-3.17393	3.17393
566	566	tr|E9PDE8|E9PDE8_HUMAN	N/A	N/A	Heat shock 70 kDa protein 4L OS=Homo sapiens GN=HSPA4L PE=1 SV=1	TRUE	2.98415	0.00876	383393	330600	406415	328521	43435.3	30497.7	52792.6	1.15969	0.0643408	-2.0575	2.0575
1821	1821	sp|O00560|SDCB1_HUMAN	N/A	N/A	Syntenin-1 OS=Homo sapiens GN=SDCBP PE=1 SV=1	TRUE	2.372	0.03057	583297	502310	592568	461747	62734.2	80970.5	80987.7	1.16123	0.0649185	-1.5147	1.5147
1475	1475	sp|Q9BVG4|PBDC1_HUMAN	N/A	N/A	Protein PBDC1 OS=Homo sapiens GN=PBDC1 PE=1 SV=1	TRUE	5.08621	0.00011	500822	431155	501042	426273	23746.5	33535.8	69667.3	1.16158	0.0650502	-3.95861	3.95861
1728	1728	tr|C9JN83|C9JN83_HUMAN	N/A	N/A	N-alpha-acetyltransferase 10 (Fragment) OS=Homo sapiens GN=NAA10 PE=1 SV=1	TRUE	0.617111	0.54584	30155.4	25943.1	23938.8	28646.5	19427.6	6473.44	4212.35	1.16237	0.0653439	-0.262935	0.262935
630	630	sp|P49773|HINT1_HUMAN	N/A	N/A	Histidine triad nucleotide-binding protein 1 OS=Homo sapiens GN=HINT1 PE=1 SV=2	TRUE	3.29089	0.00461	1.08428e+06	932415	1.03243e+06	902223	106581	88355.5	151866	1.16287	0.0655326	-2.3363	2.3363
1640	1640	tr|C9JDE9|C9JDE9_HUMAN	N/A	N/A	3-ketoacyl-CoA thiolase, peroxisomal OS=Homo sapiens GN=ACAA1 PE=1 SV=1	TRUE	0.949536	0.35647	96161.9	82635.3	96032.3	104672	6289.2	42271.1	13526.6	1.16369	0.0658373	-0.447977	0.447977
980	980	sp|P09497|CLCB_HUMAN	N/A	N/A	Clathrin light chain B OS=Homo sapiens GN=CLTB PE=1 SV=1	TRUE	4.28542	0.00057	779625	669676	770609	666052	53456.6	55378	109949	1.16418	0.0660211	-3.24413	3.24413
1464	1464	tr|A0A0A0MRE6|A0A0A0MRE6_HUMAN	N/A	N/A	WD repeat-containing protein 47 OS=Homo sapiens GN=WDR47 PE=1 SV=1	TRUE	4.2433	0.00062	129983	111647	130931	109249	9699.31	8600.98	18336.1	1.16423	0.0660396	-3.20761	3.20761
1251	1251	sp|P18031|PTN1_HUMAN	N/A	N/A	Tyrosine-protein phosphatase non-receptor type 1 OS=Homo sapiens GN=PTPN1 PE=1 SV=1	TRUE	3.38479	0.00378	160595	137785	156850	140083	17197	10630.5	22810.6	1.16555	0.0665318	-2.42251	2.42251
1847	1847	sp|Q14699|RFTN1_HUMAN	N/A	N/A	Raftlin OS=Homo sapiens GN=RFTN1 PE=1 SV=4	TRUE	0.306438	0.76322	58725.3	50315.8	14071.4	40770.5	75349.4	33172.3	8409.5	1.16713	0.0671209	-0.11735	0.11735
470	470	sp|Q05639|EF1A2_HUMAN	N/A	N/A	Elongation factor 1-alpha 2 OS=Homo sapiens GN=EEF1A2 PE=1 SV=1	TRUE	3.82898	0.00148	855103	731544	852380	709259	30183.4	91982.7	123559	1.1689	0.067778	-2.82974	2.82974
424	424	tr|Q5T9B7|Q5T9B7_HUMAN	N/A	N/A	Adenylate kinase isoenzyme 1 OS=Homo sapiens GN=AK1 PE=1 SV=1	TRUE	8.27392	3.5733e-07	1.93527e+06	1.65525e+06	1.96537e+06	1.6466e+06	80523.9	61846.2	280027	1.16918	0.0678797	-6.44693	6.44693
910	910	sp|Q9UIW2|PLXA1_HUMAN	N/A	N/A	Plexin-A1 OS=Homo sapiens GN=PLXNA1 PE=1 SV=3	TRUE	1.51214	0.15	77020.4	65821.5	80648.9	66206.8	18539.8	12243.9	11198.9	1.17014	0.0682378	-0.823909	0.823909
1482	1482	sp|Q96IX5|USMG5_HUMAN	N/A	N/A	Up-regulated during skeletal muscle growth protein 5 OS=Homo sapiens GN=USMG5 PE=1 SV=1	TRUE	5.47019	5.1367e-05	439486	375131	432307	360396	19093.8	29683.2	64354.9	1.17155	0.068762	-4.28932	4.28932
1156	1156	sp|Q15555|MARE2_HUMAN	N/A	N/A	Microtubule-associated protein RP/EB family member 2 OS=Homo sapiens GN=MAPRE2 PE=1 SV=1	TRUE	2.51414	0.02301	559403	477363	538412	480191	85538.1	47607	82039.5	1.17186	0.0688756	-1.63808	1.63808
79	79	sp|P13645|K1C10_HUMAN	N/A	N/A	Keratin, type I cytoskeletal 10 OS=Homo sapiens GN=KRT10 PE=1 SV=6	TRUE	0.871149	0.39656	2.54885e+06	2.17444e+06	2.13777e+06	2.29415e+06	1.07374e+06	713808	374407	1.17219	0.0689963	-0.401691	0.401691
299	299	sp|Q9UBB4|ATX10_HUMAN	N/A	N/A	Ataxin-10 OS=Homo sapiens GN=ATXN10 PE=1 SV=1	TRUE	4.89763	0.00016	517108	441029	525634	438620	40972.6	22203.5	76079.8	1.17251	0.0691148	-3.79588	3.79588
1133	1133	sp|Q96FC7|PHIPL_HUMAN	N/A	N/A	Phytanoyl-CoA hydroxylase-interacting protein-like OS=Homo sapiens GN=PHYHIPL PE=1 SV=3	TRUE	5.34625	6.5555e-05	598031	509936	598847	510830	22747.4	43889.2	88095.2	1.17276	0.0692081	-4.18339	4.18339
682	682	sp|P35052|GPC1_HUMAN	N/A	N/A	Glypican-1 OS=Homo sapiens GN=GPC1 PE=1 SV=2	TRUE	2.62526	0.01837	1.01658e+06	866424	1.00854e+06	883734	79741.1	151940	150159	1.17331	0.0694126	-1.73589	1.73589
751	751	sp|P80723|BASP1_HUMAN	N/A	N/A	Brain acid soluble protein 1 OS=Homo sapiens GN=BASP1 PE=1 SV=2	TRUE	4.02015	0.00099	3.99605e+06	3.40184e+06	4.05179e+06	3.23993e+06	285536	339255	594210	1.17467	0.0699171	-3.00436	3.00436
276	276	sp|O95831|AIFM1_HUMAN	N/A	N/A	Apoptosis-inducing factor 1, mitochondrial OS=Homo sapiens GN=AIFM1 PE=1 SV=1	TRUE	2.54474	0.02163	382950	325840	375052	353079	41326.5	53151.7	57110.3	1.17527	0.0701381	-1.66494	1.66494
1055	1055	tr|H7BXZ6|H7BXZ6_HUMAN	N/A	N/A	Mitochondrial Rho GTPase OS=Homo sapiens GN=RHOT1 PE=1 SV=2	TRUE	4.05011	0.00093	339641	288814	341097	306431	14331.2	34814.5	50827.2	1.17599	0.0704021	-3.03152	3.03152
48	48	sp|P09104|ENOG_HUMAN	N/A	N/A	Gamma-enolase OS=Homo sapiens GN=ENO2 PE=1 SV=3	TRUE	3.67883	0.00203	3.34142e+06	2.84045e+06	3.38e+06	2.91433e+06	161796	375127	500973	1.17637	0.0705443	-2.6925	2.6925
1625	1625	tr|Q5LJA9|Q5LJA9_HUMAN	N/A	N/A	Ubiquitin carboxyl-terminal hydrolase (Fragment) OS=Homo sapiens GN=UCHL5 PE=1 SV=1	TRUE	2.73007	0.01483	69667.6	59217.3	68645.9	58692.8	6973.67	9123.6	10450.3	1.17647	0.0705823	-1.82886	1.82886
757	757	tr|E9PC15|E9PC15_HUMAN	N/A	N/A	Acylglycerol kinase, mitochondrial OS=Homo sapiens GN=AGK PE=1 SV=1	TRUE	3.34565	0.0041	119992	101967	114355	105410	13876.9	8286.2	18024.8	1.17677	0.0706922	-2.38722	2.38722
855	855	sp|O75964|ATP5L_HUMAN	N/A	N/A	ATP synthase subunit g, mitochondrial OS=Homo sapiens GN=ATP5L PE=1 SV=3	TRUE	4.83063	0.00018	938569	797364	974254	801054	79123.8	37810.1	141205	1.17709	0.0708096	-3.74473	3.74473
1938	1938	tr|E7EPM6|E7EPM6_HUMAN	N/A	N/A	Long-chain-fatty-acid--CoA ligase 1 OS=Homo sapiens GN=ACSL1 PE=1 SV=1	TRUE	1.63171	0.12226	74104.7	62863.3	81708.8	58603.8	18814.9	8554.06	11241.4	1.17882	0.0714488	-0.912716	0.912716
1057	1057	sp|P60228|EIF3E_HUMAN	N/A	N/A	Eukaryotic translation initiation factor 3 subunit E OS=Homo sapiens GN=EIF3E PE=1 SV=1	TRUE	1.37467	0.18818	226599	192151	195740	199335	68618.4	30708.3	34447.6	1.17927	0.0716145	-0.725427	0.725427
107	107	sp|P12235|ADT1_HUMAN	N/A	N/A	ADP/ATP translocase 1 OS=Homo sapiens GN=SLC25A4 PE=1 SV=4	TRUE	3.67329	0.00206	408916	346620	410390	351840	37108.6	34806.5	62296.2	1.17972	0.0717807	-2.68613	2.68613
1113	1113	tr|A0A087WW40|A0A087WW40_HUMAN	N/A	N/A	Endophilin-B1 OS=Homo sapiens GN=SH3GLB1 PE=1 SV=1	TRUE	4.48374	0.00038	187324	158566	183140	156364	12924.4	14254.4	28757.6	1.18136	0.0723823	-3.42022	3.42022
970	970	sp|Q16864|VATF_HUMAN	N/A	N/A	V-type proton ATPase subunit F OS=Homo sapiens GN=ATP6V1F PE=1 SV=2	TRUE	3.77332	0.00166	675436	571661	682581	551430	39307.4	72541.9	103775	1.18153	0.0724458	-2.77989	2.77989
253	253	sp|P32119|PRDX2_HUMAN	N/A	N/A	Peroxiredoxin-2 OS=Homo sapiens GN=PRDX2 PE=1 SV=5	TRUE	3.15427	0.00614	9.17767e+06	7.76744e+06	9.20447e+06	8.27178e+06	267881	1.31424e+06	1.41024e+06	1.18156	0.0724548	-2.21183	2.21183
1091	1091	tr|E9PF59|E9PF59_HUMAN	N/A	N/A	Dipeptidyl aminopeptidase-like protein 6 OS=Homo sapiens GN=DPP6 PE=1 SV=1	TRUE	1.58826	0.13179	346389	293157	329286	322346	84774.9	54067.7	53232.5	1.18158	0.0724645	-0.880118	0.880118
818	818	sp|P19086|GNAZ_HUMAN	N/A	N/A	Guanine nucleotide-binding protein G(z) subunit alpha OS=Homo sapiens GN=GNAZ PE=2 SV=3	TRUE	2.40884	0.02841	316957	268233	334671	260704	45328.4	40343.6	48724.2	1.18165	0.0724884	-1.54653	1.54653
963	963	sp|P48147|PPCE_HUMAN	N/A	N/A	Prolyl endopeptidase OS=Homo sapiens GN=PREP PE=1 SV=2	TRUE	6.25245	1.1544e-05	279371	236284	279378	241363	7253.77	19359.3	43086.9	1.18235	0.072747	-4.93764	4.93764
207	207	sp|P35612|ADDB_HUMAN	N/A	N/A	Beta-adducin OS=Homo sapiens GN=ADD2 PE=1 SV=3	TRUE	4.60476	0.00029	1.03125e+06	871483	1.02491e+06	852904	86593.3	57759.1	159768	1.18333	0.0731055	-3.5376	3.5376
1899	1899	tr|F5H6H0|F5H6H0_HUMAN	N/A	N/A	High mobility group protein HMGI-C OS=Homo sapiens GN=HMGA2 PE=1 SV=1	TRUE	1.22648	0.23776	50748.5	42885.3	56476.3	45600.6	18726.4	4388.4	7863.22	1.18335	0.073115	-0.623861	0.623861
1469	1469	tr|V9HW75|V9HW75_HUMAN	N/A	N/A	Epididymis secretory protein Li 109 OS=Homo sapiens GN=HEL-S-109 PE=1 SV=1	TRUE	0.437361	0.6677	37312.6	31520.2	26826.7	31534.8	39379.5	5281.79	5792.42	1.18377	0.0732669	-0.175419	0.175419
472	472	sp|Q9UNW9|NOVA2_HUMAN	N/A	N/A	RNA-binding protein Nova-2 OS=Homo sapiens GN=NOVA2 PE=1 SV=1	TRUE	1.42281	0.174	291934	246595	279770	244211	55897.2	77553.7	45339.5	1.18386	0.0733013	-0.759451	0.759451
659	659	sp|Q8NBX0|SCPDL_HUMAN	N/A	N/A	Saccharopine dehydrogenase-like oxidoreductase OS=Homo sapiens GN=SCCPDH PE=1 SV=1	TRUE	13.2064	5.0748e-10	903258	762936	905857	758648	27143.1	16713	140322	1.18392	0.0733237	-9.29458	9.29458
624	624	sp|Q02750|MP2K1_HUMAN	N/A	N/A	Dual specificity mitogen-activated protein kinase kinase 1 OS=Homo sapiens GN=MAP2K1 PE=1 SV=2	TRUE	1.26224	0.22495	416596	351871	415257	385966	125709	88667.4	64725	1.18395	0.0733316	-0.647914	0.647914
1056	1056	sp|P00338|LDHA_HUMAN	N/A	N/A	L-lactate dehydrogenase A chain OS=Homo sapiens GN=LDHA PE=1 SV=2	TRUE	2.58931	0.01977	411345	347370	387699	340698	68182.7	29072.4	63975	1.18417	0.0734138	-1.70399	1.70399
1925	1925	sp|Q92905|CSN5_HUMAN	N/A	N/A	COP9 signalosome complex subunit 5 OS=Homo sapiens GN=COPS5 PE=1 SV=4	TRUE	4.78675	0.0002	172646	145701	172965	140951	9009.08	14283.3	26944.9	1.18493	0.0736936	-3.69897	3.69897
28	28	sp|P02768|ALBU_HUMAN	N/A	N/A	Serum albumin OS=Homo sapiens GN=ALB PE=1 SV=2	TRUE	1.76764	0.09618	9.5175e+07	8.03192e+07	9.82159e+07	8.18988e+07	2.32167e+07	9.83232e+06	1.48558e+07	1.18496	0.0737036	-1.01692	1.01692
1450	1450	tr|F8VXU5|F8VXU5_HUMAN	N/A	N/A	Vacuolar protein sorting-associated protein 29 OS=Homo sapiens GN=VPS29 PE=1 SV=1	TRUE	2.62217	0.01849	176510	148923	164987	139181	24430.2	19982.4	27586.6	1.18524	0.0738064	-1.73306	1.73306
341	341	sp|P22695|QCR2_HUMAN	N/A	N/A	Cytochrome b-c1 complex subunit 2, mitochondrial OS=Homo sapiens GN=UQCRC2 PE=1 SV=3	TRUE	3.82848	0.00148	761045	642008	744175	641894	80671.5	46826.8	119037	1.18541	0.0738697	-2.82974	2.82974
457	457	sp|O00139|KIF2A_HUMAN	N/A	N/A	Kinesin-like protein KIF2A OS=Homo sapiens GN=KIF2A PE=1 SV=3	TRUE	4.16521	0.00073	751797	634112	741610	629933	64156.3	55395.4	117685	1.18559	0.0739344	-3.13668	3.13668
1512	1512	sp|Q99653|CHP1_HUMAN	N/A	N/A	Calcineurin B homologous protein 1 OS=Homo sapiens GN=CHP1 PE=1 SV=3	TRUE	2.42365	0.02759	117954	99488.8	121685	100776	16150.9	16172.5	18465	1.1856	0.0739378	-1.55925	1.55925
554	554	sp|P31040|SDHA_HUMAN	N/A	N/A	Succinate dehydrogenase [ubiquinone] flavoprotein subunit, mitochondrial OS=Homo sapiens GN=SDHA PE=1 SV=2	TRUE	9.41875	6.2778e-08	474259	399895	475158	402041	15984.9	17479.1	74364.7	1.18596	0.0740703	-7.20219	7.20219
524	524	tr|E7EMM4|E7EMM4_HUMAN	N/A	N/A	Acid ceramidase OS=Homo sapiens GN=ASAH1 PE=1 SV=1	TRUE	4.2956	0.00056	1.03149e+06	869341	1.05423e+06	884876	83874.5	76090.6	162153	1.18652	0.0742767	-3.25181	3.25181
1955	1955	sp|O43678|NDUA2_HUMAN	N/A	N/A	NADH dehydrogenase [ubiquinone] 1 alpha subcomplex subunit 2 OS=Homo sapiens GN=NDUFA2 PE=1 SV=3	TRUE	1.91182	0.07398	149343	125849	147534	140957	9747.76	35553.2	23493.3	1.18668	0.0743327	-1.13089	1.13089
1470	1470	tr|H0YBX3|H0YBX3_HUMAN	N/A	N/A	Ribonuclease UK114 (Fragment) OS=Homo sapiens GN=HRSP12 PE=1 SV=1	TRUE	0.675134	0.50923	22060.6	18573.1	19330	19991.7	12696.6	8885.3	3487.48	1.18777	0.0747326	-0.293086	0.293086
2032	2032	RRRRRtr|H7C3M8|H7C3M8_HUMAN	N/A	N/A	REVERSED Sarcolemmal membrane-associated protein (Fragment) OS=Homo sapiens GN=SLMAP PE=1 SV=1	TRUE	0.886552	0.38845	451871	380274	396516	430810	219871	101757	71596.8	1.18828	0.0749175	-0.410665	0.410665
1668	1668	sp|O00170|AIP_HUMAN	N/A	N/A	AH receptor-interacting protein OS=Homo sapiens GN=AIP PE=1 SV=2	TRUE	1.24308	0.23174	72762.3	61186.6	68996.9	56187.6	21894.8	17350.9	11575.7	1.18919	0.0752503	-0.634999	0.634999
1021	1021	sp|Q96HE7|ERO1A_HUMAN	N/A	N/A	ERO1-like protein alpha OS=Homo sapiens GN=ERO1A PE=1 SV=2	TRUE	2.41007	0.02835	167069	140451	167443	141044	7451.62	32284.9	26618.1	1.18952	0.0753715	-1.54745	1.54745
1199	1199	sp|P42677|RS27_HUMAN	N/A	N/A	40S ribosomal protein S27 OS=Homo sapiens GN=RPS27 PE=1 SV=3	TRUE	1.5266	0.14638	1.16801e+06	981730	1.20675e+06	1.05622e+06	95650.4	353344	186277	1.18974	0.0754533	-0.834518	0.834518
1659	1659	tr|E7EQY1|E7EQY1_HUMAN	N/A	N/A	Protein FAM136A OS=Homo sapiens GN=FAM136A PE=1 SV=1	TRUE	6.63809	5.7015e-06	110758	93061	110491	94402.2	6789.96	4226.81	17697.4	1.19017	0.0756088	-5.24401	5.24401
870	870	sp|Q9Y2I8|WDR37_HUMAN	N/A	N/A	WD repeat-containing protein 37 OS=Homo sapiens GN=WDR37 PE=1 SV=2	TRUE	3.20481	0.00552	207476	174306	202870	181030	26821.1	15644	33169.9	1.1903	0.0756552	-2.25806	2.25806
106	106	sp|P21281|VATB2_HUMAN	N/A	N/A	V-type proton ATPase subunit B, brain isoform OS=Homo sapiens GN=ATP6V1B2 PE=1 SV=3	TRUE	1.04659	0.31084	2.04208e+06	1.71533e+06	2.26616e+06	1.526e+06	392996	850188	326753	1.19049	0.0757258	-0.507463	0.507463
254	254	sp|O00154|BACH_HUMAN	N/A	N/A	Cytosolic acyl coenzyme A thioester hydrolase OS=Homo sapiens GN=ACOT7 PE=1 SV=3	TRUE	6.99873	3.0026e-06	4.91481e+06	4.12793e+06	4.97415e+06	4.01598e+06	155298	299416	786878	1.19062	0.0757742	-5.5225	5.5225
124	124	sp|P00558|PGK1_HUMAN	N/A	N/A	Phosphoglycerate kinase 1 OS=Homo sapiens GN=PGK1 PE=1 SV=3	TRUE	11.3972	4.3253e-09	4.56794e+06	3.82656e+06	4.5871e+06	3.82691e+06	121754	152507	741375	1.19374	0.0769114	-8.36398	8.36398
1842	1842	sp|Q14677|EPN4_HUMAN	N/A	N/A	Clathrin interactor 1 OS=Homo sapiens GN=CLINT1 PE=1 SV=1	TRUE	0.475512	0.64085	34360	28758.8	27862.4	34285.1	32380.2	14153	5601.24	1.19477	0.077283	-0.193244	0.193244
1810	1810	sp|Q53FA7|QORX_HUMAN	N/A	N/A	Quinone oxidoreductase PIG3 OS=Homo sapiens GN=TP53I3 PE=1 SV=2	TRUE	0.506936	0.61911	63255.8	52848.9	41699.9	47453.2	57979.5	20769.4	10406.9	1.19692	0.0780647	-0.208232	0.208232
867	867	sp|Q9NX63|MIC19_HUMAN	N/A	N/A	MICOS complex subunit MIC19 OS=Homo sapiens GN=CHCHD3 PE=1 SV=1	TRUE	5.38807	6.0364e-05	718470	599691	735637	586185	44521.8	48903.4	118778	1.19807	0.0784807	-4.21922	4.21922
522	522	sp|P24539|AT5F1_HUMAN	N/A	N/A	ATP synthase F(0) complex subunit B1, mitochondrial OS=Homo sapiens GN=ATP5F1 PE=1 SV=2	TRUE	6.99178	3.0394e-06	1.09183e+06	911169	1.10435e+06	915302	51404.8	58019.1	180657	1.19827	0.0785547	-5.51721	5.51721
1353	1353	tr|A0A087X165|A0A087X165_HUMAN	N/A	N/A	SRC kinase-signaling inhibitor 1 OS=Homo sapiens GN=SRCIN1 PE=1 SV=1	TRUE	1.4355	0.17041	104638	87308.5	103845	94692.3	18050.2	31396.7	17329.1	1.19848	0.0786313	-0.768505	0.768505
1076	1076	sp|P12236|ADT3_HUMAN	N/A	N/A	ADP/ATP translocase 3 OS=Homo sapiens GN=SLC25A6 PE=1 SV=4	TRUE	5.48506	4.9893e-05	1.50623e+06	1.25649e+06	1.48334e+06	1.27193e+06	129423	43679.6	249744	1.19876	0.0787335	-4.30196	4.30196
1152	1152	sp|O96000|NDUBA_HUMAN	N/A	N/A	NADH dehydrogenase [ubiquinone] 1 beta subcomplex subunit 10 OS=Homo sapiens GN=NDUFB10 PE=1 SV=3	TRUE	3.0743	0.00726	279792	233254	289409	230563	33972.6	30136.6	46537.8	1.19952	0.079006	-2.13906	2.13906
45	45	sp|P42704|LPPRC_HUMAN	N/A	N/A	Leucine-rich PPR motif-containing protein, mitochondrial OS=Homo sapiens GN=LRPPRC PE=1 SV=3	TRUE	4.54982	0.00033	645887	538035	640241	527938	54631	45526.4	107852	1.20046	0.079346	-3.48149	3.48149
1983	1983	sp|P50583|AP4A_HUMAN	N/A	N/A	Bis(5'-nucleosyl)-tetraphosphatase [asymmetrical] OS=Homo sapiens GN=NUDT2 PE=1 SV=3	TRUE	3.03347	0.00791	177032	147156	185021	141313	23261.5	18217.8	29876	1.20302	0.0802741	-2.10182	2.10182
426	426	sp|P36957|ODO2_HUMAN	N/A	N/A	Dihydrolipoyllysine-residue succinyltransferase component of 2-oxoglutarate dehydrogenase complex, mitochondrial OS=Homo sapiens GN=DLST PE=1 SV=4	TRUE	10.9358	7.8032e-09	2.73989e+06	2.27441e+06	2.73366e+06	2.22071e+06	55626.2	114943	465485	1.20466	0.0808653	-8.10773	8.10773
691	691	sp|P53004|BIEA_HUMAN	N/A	N/A	Biliverdin reductase A OS=Homo sapiens GN=BLVRA PE=1 SV=2	TRUE	2.75356	0.01413	805775	668339	841745	694286	116292	94324.1	137436	1.20564	0.0812167	-1.84986	1.84986
1165	1165	sp|Q9C0E8|LNP_HUMAN	N/A	N/A	Protein lunapark OS=Homo sapiens GN=LNP PE=1 SV=2	TRUE	5.05147	0.00012	335054	277895	344548	280197	25400.8	22519.3	57158.8	1.20568	0.0812337	-3.92082	3.92082
337	337	tr|K7EJE8|K7EJE8_HUMAN	N/A	N/A	Lon protease homolog OS=Homo sapiens GN=LONP1 PE=1 SV=1	TRUE	7.52243	1.2209e-06	792853	656906	795812	646349	45624.2	29290	135947	1.20695	0.0816897	-5.91332	5.91332
236	236	sp|Q99536|VAT1_HUMAN	N/A	N/A	Synaptic vesicle membrane protein VAT-1 homolog OS=Homo sapiens GN=VAT1 PE=1 SV=2	TRUE	14.5142	1.2506e-10	3.24749e+06	2.69005e+06	3.21062e+06	2.69103e+06	93045	67957.2	557440	1.20722	0.0817873	-9.90288	9.90288
293	293	sp|P45880|VDAC2_HUMAN	N/A	N/A	Voltage-dependent anion-selective channel protein 2 OS=Homo sapiens GN=VDAC2 PE=1 SV=2	TRUE	3.33399	0.00421	7.63454e+06	6.31827e+06	7.96928e+06	6.39947e+06	1.05198e+06	544211	1.31627e+06	1.20833	0.0821846	-2.37572	2.37572
[truncated: 326 more rows]
