# Supplementary material for: CHIP-dependent regulation of the actin cytoskeleton is linked to neuronal cell membrane integrity
Source: iScience. 2021 Jul 17;24(8):102878. doi: 10.1016/j.isci.2021.102878 (PMC8350547; doi:10.1016/j.isci.2021.102878)
Supplement: Data S3. ▪▪▪ [file mmc4.xlsx]

## Sheet: Sheet1
Row	Index	Peak Name	m/z	Ret. Time	Group	Use	t-value	p-value	Mean 1	Mean 2	Median 1	Median 2	Sigma 1	Sigma 2	Delta	Fold Change	Log (Fold Change)	log p value	-log p value
998	998	sp|P02808|STAT_HUMAN	N/A	N/A	Statherin OS=Homo sapiens GN=STATH PE=1 SV=2	TRUE	-2.44471	0.02645	18831.1	219810	13345.8	95563.5	13358.5	246267	-200979	0.0856698	-1.06717	-1.57757	1.57757
1974	1974	sp|P04279|SEMG1_HUMAN	N/A	N/A	Semenogelin-1 OS=Homo sapiens GN=SEMG1 PE=1 SV=2	TRUE	-2.11763	0.05022	3031.69	11200.7	2098.21	6221.31	2121.94	11376.6	-8168.97	0.270671	-0.567559	-1.29912	1.29912
1815	1815	sp|Q6FI13|H2A2A_HUMAN	N/A	N/A	Histone H2A type 2-A OS=Homo sapiens GN=HIST2H2AA3 PE=1 SV=3	TRUE	-6.54288	6.7734e-06	17473.9	64442.1	16523.3	65186.1	5618.87	20789.6	-46968.2	0.271157	-0.566779	-5.16919	5.16919
1997	1997	sp|Q5D862|FILA2_HUMAN	N/A	N/A	Filaggrin-2 OS=Homo sapiens GN=FLG2 PE=1 SV=1	TRUE	-2.64653	0.01759	22956.9	71729	17600.2	63651.1	20425.4	51374.6	-48772.1	0.32005	-0.494782	-1.75473	1.75473
1684	1684	tr|F5H390|F5H390_HUMAN	N/A	N/A	Coronin OS=Homo sapiens GN=CORO1B PE=1 SV=1	TRUE	-1.62217	0.1243	7234.47	22421.7	4719.12	5275.54	6146.47	27406.1	-15187.2	0.322655	-0.491262	-0.905529	0.905529
2083	2083	sp|O95139|NDUB6_HUMAN	N/A	N/A	NADH dehydrogenase [ubiquinone] 1 beta subcomplex subunit 6 OS=Homo sapiens GN=NDUFB6 PE=1 SV=3	TRUE	-2.95473	0.00932	10547.7	26978.9	5452.06	20660.8	9865.12	13453.6	-16431.2	0.39096	-0.407867	-2.03058	2.03058
79	79	sp|P13645|K1C10_HUMAN	N/A	N/A	Keratin, type I cytoskeletal 10 OS=Homo sapiens GN=KRT10 PE=1 SV=6	TRUE	-3.67629	0.00204	1.06381e+06	2.67086e+06	901942	2.2395e+06	672449	1.12589e+06	-1.60706e+06	0.398301	-0.399788	-2.69037	2.69037
792	792	sp|P81605|DCD_HUMAN	N/A	N/A	Dermcidin OS=Homo sapiens GN=DCD PE=1 SV=2	TRUE	-3.68313	0.00201	319708	794455	470583	581521	203544	328789	-474747	0.402424	-0.395316	-2.6968	2.6968
1892	1892	sp|P12273|PIP_HUMAN	N/A	N/A	Prolactin-inducible protein OS=Homo sapiens GN=PIP PE=1 SV=1	TRUE	-2.04668	0.05748	23311.5	54754.3	32484.8	38397.5	16308.9	43106.6	-31442.8	0.425747	-0.370849	-1.24048	1.24048
2036	2036	RRRRRtr|H7C3M8|H7C3M8_HUMAN	N/A	N/A	REVERSED Sarcolemmal membrane-associated protein (Fragment) OS=Homo sapiens GN=SLMAP PE=1 SV=1	TRUE	-3.47155	0.00315	203067	473444	222909	415527	39371.8	230310	-270377	0.428915	-0.367629	-2.50169	2.50169
427	427	sp|P35908|K22E_HUMAN	N/A	N/A	Keratin, type II cytoskeletal 2 epidermal OS=Homo sapiens GN=KRT2 PE=1 SV=2	TRUE	-4.03572	0.00096	336837	780950	329355	650173	131044	303014	-444113	0.431316	-0.365204	-3.01773	3.01773
25	25	sp|P04264|K2C1_HUMAN	N/A	N/A	Keratin, type II cytoskeletal 1 OS=Homo sapiens GN=KRT1 PE=1 SV=6	TRUE	-2.54367	0.02168	1.42516e+06	3.21122e+06	1.36288e+06	2.12286e+06	1.06732e+06	1.81605e+06	-1.78605e+06	0.443807	-0.352805	-1.66394	1.66394
1143	1143	sp|P23560|BDNF_HUMAN	N/A	N/A	Brain-derived neurotrophic factor OS=Homo sapiens GN=BDNF PE=1 SV=1	TRUE	-18.1903	4.1082e-12	749831	1.68808e+06	736543	1.73665e+06	90233.8	125705	-938246	0.444193	-0.352429	-11.3863	11.3863
1497	1497	sp|O43347|MSI1H_HUMAN	N/A	N/A	RNA-binding protein Musashi homolog 1 OS=Homo sapiens GN=MSI1 PE=1 SV=1	TRUE	-1.57695	0.13437	36843.5	82705.7	40324.1	33386.3	13281.4	86231.8	-45862.2	0.445477	-0.351174	-0.871698	0.871698
1902	1902	tr|A0A0B4J1R7|A0A0B4J1R7_HUMAN	N/A	N/A	Protein BORCS7-ASMT OS=Homo sapiens GN=BORCS7-ASMT PE=4 SV=1	TRUE	-1.49793	0.15362	24745.2	52812.5	28135.8	32492.9	11300.9	55064.3	-28067.3	0.468548	-0.329246	-0.813552	0.813552
1900	1900	tr|B0YIW2|B0YIW2_HUMAN	N/A	N/A	Apolipoprotein C-III OS=Homo sapiens GN=APOC3 PE=1 SV=1	TRUE	-7.25922	1.9103e-06	392099	825190	386381	933054	24657.6	177276	-433091	0.475163	-0.323158	-5.7189	5.7189
1335	1335	tr|Q6P452|Q6P452_HUMAN	N/A	N/A	Annexin OS=Homo sapiens GN=ANXA4 PE=1 SV=1	TRUE	-11.1751	5.7321e-09	168336	344726	155156	357278	35767.3	31031.8	-176390	0.488317	-0.311298	-8.24169	8.24169
2038	2038	sp|Q9BX67|JAM3_HUMAN	N/A	N/A	Junctional adhesion molecule C OS=Homo sapiens GN=JAM3 PE=1 SV=1	TRUE	-2.68526	0.01625	114180	231308	106313	225517	52103.7	120035	-117127	0.493629	-0.306599	-1.78915	1.78915
1859	1859	sp|Q9BV79|MECR_HUMAN	N/A	N/A	Trans-2-enoyl-CoA reductase, mitochondrial OS=Homo sapiens GN=MECR PE=1 SV=2	TRUE	-2.44741	0.02631	2190.25	4411.69	2281.97	4316.58	967.291	2545.4	-2221.43	0.496466	-0.30411	-1.57988	1.57988
34	34	sp|P35527|K1C9_HUMAN	N/A	N/A	Keratin, type I cytoskeletal 9 OS=Homo sapiens GN=KRT9 PE=1 SV=3	TRUE	-1.92851	0.07173	1.31101e+06	2.61644e+06	1.38598e+06	1.60142e+06	956612	1.79132e+06	-1.30544e+06	0.501064	-0.300107	-1.1443	1.1443
315	315	sp|P04040|CATA_HUMAN	N/A	N/A	Catalase OS=Homo sapiens GN=CAT PE=1 SV=3	TRUE	-9.21914	8.4092e-08	1.50163e+06	2.96997e+06	1.64487e+06	3.07148e+06	364297	309178	-1.46834e+06	0.505606	-0.296188	-7.07525	7.07525
1929	1929	tr|E9PK47|E9PK47_HUMAN	N/A	N/A	Alpha-1,4 glucan phosphorylase OS=Homo sapiens GN=PYGL PE=1 SV=1	TRUE	-8.34291	3.2035e-07	52130.2	101859	56486.7	107356	9863.26	14915.7	-49729.1	0.511786	-0.290911	-6.49438	6.49438
55	55	sp|P11047|LAMC1_HUMAN	N/A	N/A	Laminin subunit gamma-1 OS=Homo sapiens GN=LAMC1 PE=1 SV=3	TRUE	-3.42442	0.00348	829580	1.59031e+06	693687	1.23048e+06	242834	620630	-760731	0.521647	-0.282624	-2.45842	2.45842
13	13	sp|P25391|LAMA1_HUMAN	N/A	N/A	Laminin subunit alpha-1 OS=Homo sapiens GN=LAMA1 PE=1 SV=2	TRUE	-3.94772	0.00115	1.32587e+06	2.53471e+06	1.2094e+06	2.34764e+06	250981	883690	-1.20884e+06	0.523085	-0.281428	-2.9393	2.9393
1600	1600	sp|P53677|AP3M2_HUMAN	N/A	N/A	AP-3 complex subunit mu-2 OS=Homo sapiens GN=AP3M2 PE=2 SV=1	TRUE	-1.31931	0.20564	5408.01	9986.49	5736.95	5492.11	1460.43	10308.2	-4578.48	0.541532	-0.266376	-0.686892	0.686892
879	879	sp|Q99985|SEM3C_HUMAN	N/A	N/A	Semaphorin-3C OS=Homo sapiens GN=SEMA3C PE=2 SV=2	TRUE	-12.225	1.5712e-09	248741	449580	249221	443439	25070.4	42432.7	-200839	0.553274	-0.25706	-8.80377	8.80377
761	761	sp|P07093|GDN_HUMAN	N/A	N/A	Glia-derived nexin OS=Homo sapiens GN=SERPINE2 PE=1 SV=1	TRUE	-6.42206	8.4435e-06	294861	527402	280323	538415	39488.1	101198	-232541	0.559082	-0.252525	-5.07348	5.07348
53	53	sp|P07942|LAMB1_HUMAN	N/A	N/A	Laminin subunit beta-1 OS=Homo sapiens GN=LAMB1 PE=1 SV=2	TRUE	-3.39714	0.00368	947279	1.67326e+06	966936	1.4618e+06	187636	613042	-725985	0.566126	-0.247087	-2.43415	2.43415
1847	1847	sp|Q14699|RFTN1_HUMAN	N/A	N/A	Raftlin OS=Homo sapiens GN=RFTN1 PE=1 SV=4	TRUE	-0.907719	0.3775	35161.7	61518.3	16028.5	14741	36859.3	78925.3	-26356.6	0.571566	-0.242934	-0.423083	0.423083
1922	1922	tr|A0A0A0MTH0|A0A0A0MTH0_HUMAN	N/A	N/A	Neuroligin-4, X-linked OS=Homo sapiens GN=NLGN4X PE=1 SV=1	TRUE	-1.52647	0.14642	439110	768058	479121	992602	290918	577332	-328949	0.571714	-0.242821	-0.8344	0.8344
820	820	sp|Q71DI3|H32_HUMAN	N/A	N/A	Histone H3.2 OS=Homo sapiens GN=HIST2H3A PE=1 SV=3	TRUE	-1.2504	0.22913	2444.88	4246.31	2247	2537.17	1738.81	3956.86	-1801.43	0.575765	-0.239755	-0.639918	0.639918
924	924	tr|J3QS36|J3QS36_HUMAN	N/A	N/A	L-xylulose reductase (Fragment) OS=Homo sapiens GN=DCXR PE=1 SV=1	TRUE	-1.40287	0.17976	1.13789e+06	1.97413e+06	738080	779117	879379	1.55713e+06	-836241	0.5764	-0.239276	-0.745307	0.745307
1996	1996	sp|Q9NT99|LRC4B_HUMAN	N/A	N/A	Leucine-rich repeat-containing protein 4B OS=Homo sapiens GN=LRRC4B PE=2 SV=3	TRUE	-1.22981	0.23655	78873.9	135880	80785.6	213071	68885.6	120800	-57005.8	0.580468	-0.236221	-0.626077	0.626077
2089	2089	tr|A0A0D9SFK2|A0A0D9SFK2_HUMAN	N/A	N/A	Unconventional myosin-XVIIIa OS=Homo sapiens GN=MYO18A PE=1 SV=1	TRUE	-1.25833	0.22633	27721.4	47059.2	27854.8	25792.9	1830.92	46067.2	-19337.8	0.589075	-0.229829	-0.645258	0.645258
1118	1118	sp|Q08629|TICN1_HUMAN	N/A	N/A	Testican-1 OS=Homo sapiens GN=SPOCK1 PE=1 SV=1	TRUE	-12.6942	9.0714e-10	575634	973083	563743	1.02229e+06	38221.9	85800.2	-397449	0.591557	-0.228003	-9.04233	9.04233
1822	1822	tr|K7EK07|K7EK07_HUMAN	N/A	N/A	Histone H3 (Fragment) OS=Homo sapiens GN=H3F3B PE=1 SV=1	TRUE	-1.86874	0.08008	2565.39	4318.72	3195.02	4285.92	1628.86	2295.52	-1753.32	0.594017	-0.226201	-1.09648	1.09648
1717	1717	sp|Q86YZ3|HORN_HUMAN	N/A	N/A	Hornerin OS=Homo sapiens GN=HRNR PE=1 SV=2	TRUE	-0.861339	0.40178	1607.72	2703.11	784.064	519.216	1682.7	3424.07	-1095.39	0.594767	-0.225653	-0.396012	0.396012
1950	1950	sp|Q86U44|MTA70_HUMAN	N/A	N/A	N6-adenosine-methyltransferase 70 kDa subunit OS=Homo sapiens GN=METTL3 PE=1 SV=2	TRUE	-0.993414	0.3353	8610.12	14233.8	3026.77	6500.72	10463.8	13376.5	-5623.7	0.604906	-0.218312	-0.474566	0.474566
1907	1907	sp|Q86SX6|GLRX5_HUMAN	N/A	N/A	Glutaredoxin-related protein 5, mitochondrial OS=Homo sapiens GN=GLRX5 PE=1 SV=2	TRUE	-0.808193	0.43083	55781.6	90824	49986.7	60699.1	59704.8	115565	-35042.4	0.614173	-0.211709	-0.365694	0.365694
12	12	sp|P02787|TRFE_HUMAN	N/A	N/A	Serotransferrin OS=Homo sapiens GN=TF PE=1 SV=3	TRUE	-12.193	1.6323e-09	1.40801e+07	2.28673e+07	1.38725e+07	2.27721e+07	1.46041e+06	1.59421e+06	-8.78711e+06	0.615734	-0.210607	-8.7872	8.7872
1882	1882	tr|H0YF25|H0YF25_HUMAN	N/A	N/A	Parkinson disease 7 domain-containing protein 1 (Fragment) OS=Homo sapiens GN=PDDC1 PE=1 SV=1	TRUE	-0.60088	0.55634	54268.7	87313.3	21111.9	19519.4	51760.9	156651	-33044.5	0.621541	-0.206531	-0.25466	0.25466
308	308	sp|P07196|NFL_HUMAN	N/A	N/A	Neurofilament light polypeptide OS=Homo sapiens GN=NEFL PE=1 SV=3	TRUE	-4.5168	0.00035	1.2501e+06	1.97504e+06	1.26683e+06	2.18636e+06	104224	470076	-724933	0.632952	-0.198629	-3.45593	3.45593
1160	1160	sp|P02533|K1C14_HUMAN	N/A	N/A	Keratin, type I cytoskeletal 14 OS=Homo sapiens GN=KRT14 PE=1 SV=4	TRUE	-1.05729	0.30608	115263	180916	108838	81199.5	87829.9	164280	-65652.3	0.637111	-0.195785	-0.514165	0.514165
1826	1826	sp|Q13491|GPM6B_HUMAN	N/A	N/A	Neuronal membrane glycoprotein M6-b OS=Homo sapiens GN=GPM6B PE=1 SV=2	TRUE	-0.790551	0.44077	17656.2	27661.2	13413.8	9733.11	15935.5	34461.1	-10005	0.638302	-0.194974	-0.355788	0.355788
1669	1669	tr|E5RJH0|E5RJH0_HUMAN	N/A	N/A	Betaine--homocysteine S-methyltransferase 1 OS=Homo sapiens GN=BHMT PE=1 SV=1	TRUE	-11.44	4.0987e-09	367036	572011	357151	586427	27037.3	46457.3	-204975	0.641659	-0.192696	-8.38735	8.38735
1323	1323	sp|P04424|ARLY_HUMAN	N/A	N/A	Argininosuccinate lyase OS=Homo sapiens GN=ASL PE=1 SV=4	TRUE	-4.33054	0.00052	49814.6	77130.6	58183	78152.7	17075	8156.99	-27316.1	0.645847	-0.189871	-3.284	3.284
1050	1050	tr|S4R371|S4R371_HUMAN	N/A	N/A	Fatty acid-binding protein, heart (Fragment) OS=Homo sapiens GN=FABP3 PE=1 SV=1	TRUE	-6.40691	8.6813e-06	675368	1.03099e+06	717268	1.00831e+06	89174	140630	-355626	0.655065	-0.183716	-5.06142	5.06142
1840	1840	sp|Q9H1E5|TMX4_HUMAN	N/A	N/A	Thioredoxin-related transmembrane protein 4 OS=Homo sapiens GN=TMX4 PE=1 SV=1	TRUE	-1.18795	0.25219	151878	231141	155465	148432	21479.2	199012	-79263.2	0.657079	-0.182382	-0.598272	0.598272
1527	1527	sp|P17931|LEG3_HUMAN	N/A	N/A	Galectin-3 OS=Homo sapiens GN=LGALS3 PE=1 SV=5	TRUE	-1.34507	0.19736	12446.3	18731.2	9799.8	12463.2	5057.98	13073.4	-6284.93	0.664467	-0.177526	-0.704741	0.704741
2008	2008	sp|Q66LE6|2ABD_HUMAN	N/A	N/A	Serine/threonine-protein phosphatase 2A 55 kDa regulatory subunit B delta isoform OS=Homo sapiens GN=PPP2R2D PE=2 SV=1	TRUE	-1.88639	0.07753	15753.8	23583	22392.2	22896.3	11493.4	4788.68	-7829.19	0.668015	-0.175214	-1.11053	1.11053
403	403	sp|P02790|HEMO_HUMAN	N/A	N/A	Hemopexin OS=Homo sapiens GN=HPX PE=1 SV=2	TRUE	-6.98451	3.0784e-06	1.84068e+06	2.74887e+06	1.84233e+06	2.76331e+06	308702	238476	-908189	0.669614	-0.174176	-5.51167	5.51167
1954	1954	sp|Q00325|MPCP_HUMAN	N/A	N/A	Phosphate carrier protein, mitochondrial OS=Homo sapiens GN=SLC25A3 PE=1 SV=2	TRUE	-2.35679	0.03151	450671	662694	580774	709121	251186	98715.7	-212022	0.68006	-0.167453	-1.50155	1.50155
1842	1842	sp|Q14677|EPN4_HUMAN	N/A	N/A	Clathrin interactor 1 OS=Homo sapiens GN=CLINT1 PE=1 SV=1	TRUE	-0.888467	0.38745	24899.6	36002	34316.1	29214	15952.7	33924.8	-11102.4	0.691617	-0.160134	-0.411784	0.411784
2043	2043	tr|G3XAM2|G3XAM2_HUMAN	N/A	N/A	Complement factor I OS=Homo sapiens GN=CFI PE=1 SV=1	TRUE	-6.8612	3.8264e-06	28168	40540.9	29218.1	40733.2	4097.6	3532.29	-12372.9	0.694805	-0.158137	-5.41721	5.41721
983	983	sp|P00352|AL1A1_HUMAN	N/A	N/A	Retinal dehydrogenase 1 OS=Homo sapiens GN=ALDH1A1 PE=1 SV=2	TRUE	-7.35645	1.6174e-06	303190	433559	299547	434161	35950	39167.8	-130369	0.699306	-0.155333	-5.79118	5.79118
1966	1966	sp|O95721|SNP29_HUMAN	N/A	N/A	Synaptosomal-associated protein 29 OS=Homo sapiens GN=SNAP29 PE=1 SV=1	TRUE	-1.01458	0.3254	146114	208633	146830	143699	29634.6	182470	-62518.6	0.700341	-0.15469	-0.487582	0.487582
1719	1719	sp|Q14353|GAMT_HUMAN	N/A	N/A	Guanidinoacetate N-methyltransferase OS=Homo sapiens GN=GAMT PE=1 SV=1	TRUE	-1.65429	0.11755	24491.8	34928.7	38649.3	34996.8	18700.6	2919.68	-10437	0.701192	-0.154163	-0.929777	0.929777
1695	1695	sp|Q7L266|ASGL1_HUMAN	N/A	N/A	Isoaspartyl peptidase/L-asparaginase OS=Homo sapiens GN=ASRGL1 PE=1 SV=2	TRUE	-2.31966	0.03391	80762.4	115024	94373	101029	29065	33446.5	-34261.9	0.702134	-0.15358	-1.46967	1.46967
1811	1811	tr|A0A087WYG8|A0A087WYG8_HUMAN	N/A	N/A	Alpha-internexin OS=Homo sapiens GN=INA PE=1 SV=1	TRUE	-2.28758	0.03612	70659.8	100389	90918.5	97665.6	37171.2	11763.8	-29729.5	0.703858	-0.152515	-1.44225	1.44225
1982	1982	sp|Q16762|THTR_HUMAN	N/A	N/A	Thiosulfate sulfurtransferase OS=Homo sapiens GN=TST PE=1 SV=4	TRUE	-6.63953	5.6868e-06	137493	195320	132052	188435	17139.8	19721.3	-57827.1	0.703936	-0.152467	-5.24513	5.24513
1955	1955	sp|P14649|MYL6B_HUMAN	N/A	N/A	Myosin light chain 6B OS=Homo sapiens GN=MYL6B PE=1 SV=1	TRUE	-1.26652	0.22345	39516.6	55986.8	54939.3	62302	32086.8	22191.2	-16470.2	0.70582	-0.151306	-0.65082	0.65082
1496	1496	sp|P60510|PP4C_HUMAN	N/A	N/A	Serine/threonine-protein phosphatase 4 catalytic subunit OS=Homo sapiens GN=PPP4C PE=1 SV=1	TRUE	-2.02993	0.05933	232272	327883	235049	257987	22058.8	139569	-95610.9	0.708399	-0.149722	-1.22673	1.22673
1979	1979	tr|B8ZZG1|B8ZZG1_HUMAN	N/A	N/A	MAGUK p55 subfamily member 6 OS=Homo sapiens GN=MPP6 PE=1 SV=1	TRUE	-2.90853	0.01026	54993.4	76855.5	53199	75042.5	15770.4	16117.7	-21862.1	0.715543	-0.145364	-1.98885	1.98885
28	28	sp|P02768|ALBU_HUMAN	N/A	N/A	Serum albumin OS=Homo sapiens GN=ALB PE=1 SV=2	TRUE	-3.06527	0.0074	7.14289e+07	9.97195e+07	7.74736e+07	1.02929e+08	1.32422e+07	2.43163e+07	-2.82906e+07	0.716298	-0.144906	-2.13077	2.13077
1750	1750	tr|Q5VZU9|Q5VZU9_HUMAN	N/A	N/A	Tripeptidyl-peptidase 2 OS=Homo sapiens GN=TPP2 PE=1 SV=1	TRUE	-0.70826	0.48897	77258.2	107449	36161	31949.9	66886	108992	-30190.4	0.719025	-0.143256	-0.310718	0.310718
1468	1468	tr|H0YBX3|H0YBX3_HUMAN	N/A	N/A	Ribonuclease UK114 (Fragment) OS=Homo sapiens GN=HRSP12 PE=1 SV=1	TRUE	-1.2499	0.22931	16703.4	23114.2	19382.9	20243.5	7732.45	13303.2	-6410.83	0.722645	-0.141075	-0.639577	0.639577
1253	1253	sp|Q9UFN0|NPS3A_HUMAN	N/A	N/A	Protein NipSnap homolog 3A OS=Homo sapiens GN=NIPSNAP3A PE=1 SV=2	TRUE	-1.48105	0.15802	20466.6	28188	23762.6	30604.8	6884.2	14043.7	-7721.33	0.726077	-0.139017	-0.801288	0.801288
1876	1876	sp|P21741|MK_HUMAN	N/A	N/A	Midkine OS=Homo sapiens GN=MDK PE=1 SV=1	TRUE	-3.58182	0.00249	18288.8	25111.4	18466.1	26070.5	3795.31	4272.01	-6822.66	0.728305	-0.137687	-2.6038	2.6038
1772	1772	tr|G5EA06|G5EA06_HUMAN	N/A	N/A	28S ribosomal protein S27, mitochondrial OS=Homo sapiens GN=MRPS27 PE=1 SV=1	TRUE	-2.01213	0.06136	27290.3	37118.5	32803.3	40403.6	13228	6303.92	-9828.14	0.735222	-0.133581	-1.21211	1.21211
233	233	sp|Q8N158|GPC2_HUMAN	N/A	N/A	Glypican-2 OS=Homo sapiens GN=GPC2 PE=2 SV=1	TRUE	-12.6246	9.8302e-10	2.60118e+06	3.52609e+06	2.5882e+06	3.59586e+06	127069	179331	-924910	0.737696	-0.132123	-9.00744	9.00744
1012	1012	sp|P13647|K2C5_HUMAN	N/A	N/A	Keratin, type II cytoskeletal 5 OS=Homo sapiens GN=KRT5 PE=1 SV=3	TRUE	-0.801378	0.43465	178879	242230	133855	126537	133565	195973	-63351.6	0.738465	-0.13167	-0.36186	0.36186
988	988	sp|Q9H2U2|IPYR2_HUMAN	N/A	N/A	Inorganic pyrophosphatase 2, mitochondrial OS=Homo sapiens GN=PPA2 PE=1 SV=2	TRUE	-1.89574	0.0762	334139	451329	335464	365330	14555.4	184880	-117190	0.740344	-0.130566	-1.11805	1.11805
802	802	tr|H3BR70|H3BR70_HUMAN	N/A	N/A	Pyruvate kinase OS=Homo sapiens GN=PKM PE=1 SV=1	TRUE	-1.06093	0.30448	1.76681e+06	2.38249e+06	1.76811e+06	1.83442e+06	60658.7	1.73992e+06	-615684	0.74158	-0.129842	-0.516441	0.516441
2059	2059	tr|F8WE91|F8WE91_HUMAN	N/A	N/A	DNA (cytosine-5)-methyltransferase 3A OS=Homo sapiens GN=DNMT3A PE=1 SV=1	TRUE	-0.920269	0.3711	58850.5	79298.7	54771.4	38059.6	12577	65462.4	-20448.3	0.742136	-0.129516	-0.430509	0.430509
903	903	sp|P12532|KCRU_HUMAN	N/A	N/A	Creatine kinase U-type, mitochondrial OS=Homo sapiens GN=CKMT1A PE=1 SV=1	TRUE	-2.1675	0.04563	656273	884034	656057	799876	37059.9	313054	-227761	0.742362	-0.129384	-1.34075	1.34075
2010	2010	sp|Q8N111|CEND_HUMAN	N/A	N/A	Cell cycle exit and neuronal differentiation protein 1 OS=Homo sapiens GN=CEND1 PE=2 SV=1	TRUE	-0.707355	0.48952	2130.57	2841.55	1037.51	1936.01	1955.83	2295.02	-710.976	0.749792	-0.125059	-0.31023	0.31023
121	121	sp|P53396|ACLY_HUMAN	N/A	N/A	ATP-citrate synthase OS=Homo sapiens GN=ACLY PE=1 SV=3	TRUE	-12.9871	6.4926e-10	944204	1.25852e+06	924655	1.25549e+06	40636.4	60168.7	-314312	0.750252	-0.124793	-9.18758	9.18758
1310	1310	tr|A0A0C4DGS5|A0A0C4DGS5_HUMAN	N/A	N/A	Golgi autoantigen, golgin subfamily a, 2, isoform CRA_a OS=Homo sapiens GN=GOLGA2 PE=1 SV=1	TRUE	-1.20201	0.24685	527041	702084	644205	494681	267581	345340	-175043	0.750681	-0.124545	-0.607567	0.607567
934	934	sp|Q9H9A6|LRC40_HUMAN	N/A	N/A	Leucine-rich repeat-containing protein 40 OS=Homo sapiens GN=LRRC40 PE=1 SV=1	TRUE	-1.49174	0.15522	151868	202031	180430	229952	62096	79505.6	-50162.9	0.751707	-0.123951	-0.809052	0.809052
1455	1455	sp|P39905|GDNF_HUMAN	N/A	N/A	Glial cell line-derived neurotrophic factor OS=Homo sapiens GN=GDNF PE=1 SV=1	TRUE	-3.53741	0.00274	24760.3	32843.1	23833.4	34410.4	3313.76	6000.6	-8082.73	0.753898	-0.122687	-2.56225	2.56225
1759	1759	sp|Q96MM6|HS12B_HUMAN	N/A	N/A	Heat shock 70 kDa protein 12B OS=Homo sapiens GN=HSPA12B PE=1 SV=2	TRUE	-6.83475	4.0103e-06	1.91976e+06	2.54127e+06	1.92676e+06	2.67777e+06	75196.6	262233	-621510	0.755434	-0.121804	-5.39682	5.39682
1370	1370	sp|Q12756|KIF1A_HUMAN	N/A	N/A	Kinesin-like protein KIF1A OS=Homo sapiens GN=KIF1A PE=1 SV=2	TRUE	-1.11812	0.28002	72293.2	95531.8	73098.3	81073.7	16207.1	60207.8	-23238.6	0.756745	-0.12105	-0.552811	0.552811
1778	1778	sp|Q99962|SH3G2_HUMAN	N/A	N/A	Endophilin-A1 OS=Homo sapiens GN=SH3GL2 PE=1 SV=1	TRUE	-6.26196	1.1342e-05	102798	135254	100537	128587	4388.39	14916.9	-32455.8	0.760038	-0.119165	-4.94531	4.94531
1529	1529	tr|M0QZC5|M0QZC5_HUMAN	N/A	N/A	40S ribosomal protein S11 OS=Homo sapiens GN=RPS11 PE=1 SV=1	TRUE	-2.75044	0.01422	166054	218119	167126	201823	4779.61	56588.3	-52065.6	0.761298	-0.118446	-1.8471	1.8471
1549	1549	sp|O60925|PFD1_HUMAN	N/A	N/A	Prefoldin subunit 1 OS=Homo sapiens GN=PFDN1 PE=1 SV=2	TRUE	-0.929078	0.36665	311845	406541	354780	348389	251537	173861	-94696.4	0.767068	-0.115166	-0.435748	0.435748
1721	1721	sp|Q9UHQ9|NB5R1_HUMAN	N/A	N/A	NADH-cytochrome b5 reductase 1 OS=Homo sapiens GN=CYB5R1 PE=1 SV=1	TRUE	-3.31177	0.00441	83802.9	109129	90920.5	109980	20773	9736.61	-25325.8	0.767927	-0.11468	-2.35556	2.35556
1990	1990	tr|A2RRE0|A2RRE0_HUMAN	N/A	N/A	WD repeat-containing protein 7 OS=Homo sapiens GN=WDR7 PE=1 SV=1	TRUE	-2.24022	0.03962	57677.2	74595	62250.5	71510.8	19865.3	10892.3	-16917.8	0.773205	-0.111706	-1.40209	1.40209
1706	1706	sp|Q9UGP8|SEC63_HUMAN	N/A	N/A	Translocation protein SEC63 homolog OS=Homo sapiens GN=SEC63 PE=1 SV=2	TRUE	-0.868194	0.39812	115604	149298	100190	101229	85861.6	78632.6	-33693.8	0.774318	-0.11108	-0.399986	0.399986
1364	1364	sp|Q9Y5P6|GMPPB_HUMAN	N/A	N/A	Mannose-1-phosphate guanyltransferase beta OS=Homo sapiens GN=GMPPB PE=1 SV=2	TRUE	-1.74148	0.10079	107457	137779	110856	127830	11595.8	50932.1	-30322.4	0.779921	-0.107949	-0.996583	0.996583
1453	1453	sp|Q9NTZ6|RBM12_HUMAN	N/A	N/A	RNA-binding protein 12 OS=Homo sapiens GN=RBM12 PE=1 SV=1	TRUE	-1.52089	0.1478	278316	356418	267634	300796	91655	123827	-78101.8	0.78087	-0.107421	-0.830326	0.830326
1498	1498	sp|P31327|CPSM_HUMAN	N/A	N/A	Carbamoyl-phosphate synthase [ammonia], mitochondrial OS=Homo sapiens GN=CPS1 PE=1 SV=2	TRUE	-2.74874	0.01427	50020	63926.2	50490.7	64627.7	8036.43	12875.1	-13906.2	0.782465	-0.106535	-1.84558	1.84558
1287	1287	sp|Q9UHD1|CHRD1_HUMAN	N/A	N/A	Cysteine and histidine-rich domain-containing protein 1 OS=Homo sapiens GN=CHORDC1 PE=1 SV=2	TRUE	-1.73835	0.10135	17865.8	22818.2	18569.1	22822.9	6794.56	5184.62	-4952.39	0.782963	-0.106259	-0.994176	0.994176
1725	1725	tr|X6R8A1|X6R8A1_HUMAN	N/A	N/A	Carboxypeptidase OS=Homo sapiens GN=CTSA PE=1 SV=1	TRUE	-0.808126	0.43087	39321.9	50151.2	32422.9	43249.5	31442.4	25050.9	-10829.3	0.784067	-0.105647	-0.365654	0.365654
1698	1698	sp|Q9BUQ8|DDX23_HUMAN	N/A	N/A	Probable ATP-dependent RNA helicase DDX23 OS=Homo sapiens GN=DDX23 PE=1 SV=3	TRUE	-1.31458	0.20718	31226.4	39805.9	33463.2	37660.3	15985.7	11305	-8579.5	0.784467	-0.105426	-0.683652	0.683652
196	196	sp|Q12860|CNTN1_HUMAN	N/A	N/A	Contactin-1 OS=Homo sapiens GN=CNTN1 PE=1 SV=1	TRUE	-11.0092	7.0949e-09	1.45067e+06	1.84508e+06	1.44314e+06	1.86e+06	84626.9	66256.2	-394417	0.786233	-0.104449	-8.14905	8.14905
1660	1660	tr|S4R305|S4R305_HUMAN	N/A	N/A	Putative tyrosine-protein phosphatase auxilin (Fragment) OS=Homo sapiens GN=DNAJC6 PE=1 SV=1	TRUE	-1.21076	0.24357	37307.7	47447.2	49804.3	50345.5	20105.7	15064.8	-10139.5	0.7863	-0.104412	-0.613376	0.613376
1541	1541	sp|Q8WW59|SPRY4_HUMAN	N/A	N/A	SPRY domain-containing protein 4 OS=Homo sapiens GN=SPRYD4 PE=1 SV=2	TRUE	-1.66538	0.11529	21947.9	27844.6	27595.4	28541.6	10138.6	3168.31	-5896.62	0.788231	-0.103347	-0.938208	0.938208
1947	1947	tr|M0QXB5|M0QXB5_HUMAN	N/A	N/A	Persulfide dioxygenase ETHE1, mitochondrial OS=Homo sapiens GN=ETHE1 PE=1 SV=1	TRUE	-1.3361	0.20021	103939	131608	118444	145517	46108.2	41637.4	-27668.9	0.789762	-0.102504	-0.698514	0.698514
874	874	sp|P78540|ARGI2_HUMAN	N/A	N/A	Arginase-2, mitochondrial OS=Homo sapiens GN=ARG2 PE=1 SV=1	TRUE	-5.70448	3.2569e-05	675520	851738	635946	870355	80246.2	46356	-176217	0.793108	-0.100667	-4.4872	4.4872
1271	1271	tr|Q3LIE7|Q3LIE7_HUMAN	N/A	N/A	Delta(24)-sterol reductase OS=Homo sapiens GN=Nbla03646 PE=1 SV=1	TRUE	-1.04911	0.30972	47398	59720.4	46968.3	54021.7	16394.8	31190.4	-12322.4	0.793665	-0.100363	-0.509031	0.509031
2063	2063	tr|Q9H617|Q9H617_HUMAN	N/A	N/A	Transmembrane protein 164 OS=Homo sapiens GN=RP13-360B22.2 PE=1 SV=1	TRUE	-1.29747	0.21287	3876.67	4870.26	4473.42	4852.93	1835.31	1381.86	-993.587	0.795989	-0.099093	-0.671886	0.671886
1166	1166	sp|P31949|S10AB_HUMAN	N/A	N/A	Protein S100-A11 OS=Homo sapiens GN=S100A11 PE=1 SV=2	TRUE	-1.1703	0.25902	2473.26	3089.94	2360.54	3280.53	1017.56	1209.77	-616.678	0.800424	-0.09668	-0.586667	0.586667
896	896	sp|P41252|SYIC_HUMAN	N/A	N/A	Isoleucine--tRNA ligase, cytoplasmic OS=Homo sapiens GN=IARS PE=1 SV=2	TRUE	-2.05075	0.05704	336699	419674	370996	431059	106420	58384.4	-82975.4	0.802286	-0.0956708	-1.24382	1.24382
1905	1905	sp|Q9BVC6|TM109_HUMAN	N/A	N/A	Transmembrane protein 109 OS=Homo sapiens GN=TMEM109 PE=1 SV=1	TRUE	-2.01936	0.06053	99148.5	123520	106982	125490	27421	23643.3	-24371.4	0.802693	-0.0954507	-1.21803	1.21803
1963	1963	sp|Q16650|TBR1_HUMAN	N/A	N/A	T-box brain protein 1 OS=Homo sapiens GN=TBR1 PE=2 SV=1	TRUE	-0.527995	0.60475	9327.64	11615.4	3844.44	9599.06	9854.49	8477.25	-2287.81	0.803038	-0.0952641	-0.218424	0.218424
1941	1941	sp|Q9Y2Q0|AT8A1_HUMAN	N/A	N/A	Phospholipid-transporting ATPase IA OS=Homo sapiens GN=ATP8A1 PE=1 SV=1	TRUE	-1.48736	0.15636	96083.9	119644	98719.8	124811	42839	20567.6	-23560.1	0.803082	-0.0952403	-0.805874	0.805874
1965	1965	sp|Q8TAC9|SCAM5_HUMAN	N/A	N/A	Secretory carrier-associated membrane protein 5 OS=Homo sapiens GN=SCAMP5 PE=1 SV=1	TRUE	-0.754594	0.46146	119285	148349	124111	118446	20321.8	113748	-29064.2	0.804082	-0.0946995	-0.335866	0.335866
1264	1264	sp|Q8TDJ6|DMXL2_HUMAN	N/A	N/A	DmX-like protein 2 OS=Homo sapiens GN=DMXL2 PE=1 SV=2	TRUE	-2.14387	0.04775	100155	124178	106618	123074	14549.3	30304.7	-24023	0.806543	-0.0933724	-1.32103	1.32103
723	723	sp|P23381|SYWC_HUMAN	N/A	N/A	Tryptophan--tRNA ligase, cytoplasmic OS=Homo sapiens GN=WARS PE=1 SV=2	TRUE	-1.50191	0.1526	191391	237230	188402	194144	22416.8	88775.4	-45839.3	0.806773	-0.0932486	-0.816445	0.816445
1583	1583	tr|E9PKU4|E9PKU4_HUMAN	N/A	N/A	60S ribosomal protein L8 (Fragment) OS=Homo sapiens GN=RPL8 PE=1 SV=1	TRUE	-3.31207	0.00441	392728	486669	404010	493370	80284.1	28189.8	-93940.6	0.806972	-0.0931415	-2.35556	2.35556
1562	1562	sp|P54619|AAKG1_HUMAN	N/A	N/A	5'-AMP-activated protein kinase subunit gamma-1 OS=Homo sapiens GN=PRKAG1 PE=1 SV=1	TRUE	-1.83984	0.08442	119619	148200	117838	131233	8203.84	45874.9	-28580.5	0.807149	-0.0930464	-1.07355	1.07355
162	162	sp|P05091|ALDH2_HUMAN	N/A	N/A	Aldehyde dehydrogenase, mitochondrial OS=Homo sapiens GN=ALDH2 PE=1 SV=2	TRUE	-12.8813	7.321e-10	1.72579e+06	2.13214e+06	1.69571e+06	2.1239e+06	78347.8	53082.9	-406348	0.809417	-0.0918275	-9.13543	9.13543
1953	1953	sp|O43678|NDUA2_HUMAN	N/A	N/A	NADH dehydrogenase [ubiquinone] 1 alpha subcomplex subunit 2 OS=Homo sapiens GN=NDUFA2 PE=1 SV=3	TRUE	-1.6793	0.11251	127122	156478	147542	154608	51433.6	10240.2	-29355.8	0.812396	-0.090232	-0.948809	0.948809
1879	1879	tr|R4GNA1|R4GNA1_HUMAN	N/A	N/A	Protein MINOS1-NBL1 (Fragment) OS=Homo sapiens GN=MINOS1-NBL1 PE=4 SV=1	TRUE	-12.874	7.3818e-10	241120	296310	243615	296173	7699.81	10301	-55189.4	0.813744	-0.089512	-9.13184	9.13184
2028	2028	sp|P35573|GDE_HUMAN	N/A	N/A	Glycogen debranching enzyme OS=Homo sapiens GN=AGL PE=1 SV=3	TRUE	-1.38518	0.18501	65585.2	80492.1	68918.6	85022.8	17658	27028.3	-14906.9	0.814803	-0.0889476	-0.732805	0.732805
1614	1614	sp|Q6ZMI0|PPR21_HUMAN	N/A	N/A	Protein phosphatase 1 regulatory subunit 21 OS=Homo sapiens GN=PPP1R21 PE=1 SV=1	TRUE	-0.680484	0.50593	21297	26062.8	17180.7	15304.3	11158	17803.1	-4765.83	0.817141	-0.087703	-0.29591	0.29591
2088	2088	sp|Q92625|ANS1A_HUMAN	N/A	N/A	Ankyrin repeat and SAM domain-containing protein 1A OS=Homo sapiens GN=ANKS1A PE=1 SV=4	TRUE	-0.607467	0.55207	108165	131868	106096	91673.1	67482.7	95649.8	-23703.1	0.820251	-0.0860534	-0.258006	0.258006
1969	1969	tr|G3V150|G3V150_HUMAN	N/A	N/A	Beta-1,3-glucuronyltransferase 3 (Glucuronosyltransferase I), isoform CRA_a OS=Homo sapiens GN=B3GAT3 PE=1 SV=1	TRUE	-4.35348	0.00049	55975.3	68232.3	54925	67580.1	4665.13	7041.1	-12257	0.820364	-0.0859934	-3.3098	3.3098
271	271	sp|P04181|OAT_HUMAN	N/A	N/A	Ornithine aminotransferase, mitochondrial OS=Homo sapiens GN=OAT PE=1 SV=1	TRUE	-3.37387	0.00387	922409	1.12251e+06	902176	1.12363e+06	174109	36665	-200102	0.821737	-0.0852669	-2.41229	2.41229
1808	1808	sp|Q9BQE3|TBA1C_HUMAN	N/A	N/A	Tubulin alpha-1C chain OS=Homo sapiens GN=TUBA1C PE=1 SV=1	TRUE	-1.28545	0.21693	4.93842e+06	5.99693e+06	5.97975e+06	5.77061e+06	2.42852e+06	452739	-1.05851e+06	0.823491	-0.0843409	-0.66368	0.66368
2087	2087	sp|Q9NX55|HYPK_HUMAN	N/A	N/A	Huntingtin-interacting protein K OS=Homo sapiens GN=HYPK PE=1 SV=2	TRUE	-0.990376	0.33673	35069.7	42529.9	35553.3	39435.3	14444.7	17378.7	-7460.18	0.82459	-0.0837621	-0.472718	0.472718
1459	1459	sp|O43761|SNG3_HUMAN	N/A	N/A	Synaptogyrin-3 OS=Homo sapiens GN=SYNGR3 PE=1 SV=2	TRUE	-6.24271	1.1755e-05	556090	670824	557922	680713	12363.1	53733	-114735	0.828965	-0.0814639	-4.92978	4.92978
1625	1625	sp|Q9UK22|FBX2_HUMAN	N/A	N/A	F-box only protein 2 OS=Homo sapiens GN=FBXO2 PE=1 SV=2	TRUE	-3.28563	0.00466	136322	163888	138681	169385	10725.9	22769.6	-27565.7	0.831801	-0.0799805	-2.33161	2.33161
1236	1236	tr|A0A087WT44|A0A087WT44_HUMAN	N/A	N/A	Heme oxygenase 2 OS=Homo sapiens GN=HMOX2 PE=1 SV=1	TRUE	-0.256398	0.80091	106693	128223	65489.8	62006	115469	223897	-21530.5	0.832086	-0.0798319	-0.0964163	0.0964163
1158	1158	tr|F5H669|F5H669_HUMAN	N/A	N/A	Cleavage and polyadenylation-specificity factor subunit 7 (Fragment) OS=Homo sapiens GN=CPSF7 PE=1 SV=1	TRUE	-0.505538	0.62007	1.21434e+06	1.45653e+06	380386	2.29125e+06	1.01036e+06	1.02211e+06	-242185	0.833724	-0.0789775	-0.207559	0.207559
2012	2012	sp|P00491|PNPH_HUMAN	N/A	N/A	Purine nucleoside phosphorylase OS=Homo sapiens GN=PNP PE=1 SV=2	TRUE	-1.44491	0.16778	57270.2	68676.7	60513.6	75155	17222.7	16255.7	-11406.4	0.833911	-0.0788803	-0.77526	0.77526
1467	1467	tr|V9HW75|V9HW75_HUMAN	N/A	N/A	Epididymis secretory protein Li 109 OS=Homo sapiens GN=HEL-S-109 PE=1 SV=1	TRUE	-0.469735	0.64488	32610.4	39093.8	31521.4	28099.6	3473.78	41261.1	-6483.44	0.834157	-0.0787522	-0.190521	0.190521
690	690	sp|P53004|BIEA_HUMAN	N/A	N/A	Biliverdin reductase A OS=Homo sapiens GN=BLVRA PE=1 SV=2	TRUE	-2.65373	0.01734	704476	844235	701002	882142	100801	121662	-139759	0.834455	-0.0785969	-1.76095	1.76095
2091	2091	sp|O95487|SC24B_HUMAN	N/A	N/A	Protein transport protein Sec24B OS=Homo sapiens GN=SEC24B PE=1 SV=2	TRUE	-0.965463	0.34868	28168.5	33663.3	29670.8	38725	9574.96	14136.6	-5494.8	0.836772	-0.077393	-0.457573	0.457573
333	333	sp|P53618|COPB_HUMAN	N/A	N/A	Coatomer subunit beta OS=Homo sapiens GN=COPB1 PE=1 SV=3	TRUE	-1.17924	0.25554	603847	720523	617389	613237	38562	294307	-116675	0.838068	-0.0767206	-0.592541	0.592541
1923	1923	sp|Q92905|CSN5_HUMAN	N/A	N/A	COP9 signalosome complex subunit 5 OS=Homo sapiens GN=COPS5 PE=1 SV=4	TRUE	-7.81247	7.5334e-07	151627	180894	150165	181216	6048.75	9471.96	-29267	0.838209	-0.0766475	-6.12301	6.12301
1613	1613	sp|P11166|GTR1_HUMAN	N/A	N/A	Solute carrier family 2, facilitated glucose transporter member 1 OS=Homo sapiens GN=SLC2A1 PE=1 SV=2	TRUE	-2.43326	0.02706	77196.4	91895.2	73243.5	89292.6	13214.3	12401.7	-14698.8	0.840048	-0.075696	-1.56767	1.56767
1761	1761	sp|O75380|NDUS6_HUMAN	N/A	N/A	NADH dehydrogenase [ubiquinone] iron-sulfur protein 6, mitochondrial OS=Homo sapiens GN=NDUFS6 PE=1 SV=1	TRUE	-1.19299	0.25026	51902.7	61775.9	62657	62823.5	24546.9	3724.41	-9873.18	0.840177	-0.075629	-0.601609	0.601609
1880	1880	tr|Q7Z6U2|Q7Z6U2_HUMAN	N/A	N/A	TATA box-binding protein-like protein 1 OS=Homo sapiens GN=TBPL1 PE=1 SV=1	TRUE	-0.84804	0.40892	24840.4	29495.1	33360.8	32770.1	12708.6	10470.2	-4654.65	0.842189	-0.0745904	-0.388362	0.388362
1860	1860	sp|Q96ER9|CCD51_HUMAN	N/A	N/A	Coiled-coil domain-containing protein 51 OS=Homo sapiens GN=CCDC51 PE=1 SV=2	TRUE	-1.28886	0.21577	21834.3	25918.8	24179.8	23142.4	8106.12	4967.84	-4084.51	0.842412	-0.0744756	-0.666009	0.666009
1800	1800	sp|Q9GZT9|EGLN1_HUMAN	N/A	N/A	Egl nine homolog 1 OS=Homo sapiens GN=EGLN1 PE=1 SV=1	TRUE	-0.717777	0.48324	24161.7	28650.4	20937.1	23454.5	15608.8	10408.7	-4488.74	0.843327	-0.0740038	-0.315837	0.315837
367	367	sp|P30044|PRDX5_HUMAN	N/A	N/A	Peroxiredoxin-5, mitochondrial OS=Homo sapiens GN=PRDX5 PE=1 SV=4	TRUE	-8.75748	1.6823e-07	5.04927e+06	5.97025e+06	5.01517e+06	5.91589e+06	199375	244514	-920981	0.845738	-0.0727639	-6.7741	6.7741
667	667	sp|P63096|GNAI1_HUMAN	N/A	N/A	Guanine nucleotide-binding protein G(i) subunit alpha-1 OS=Homo sapiens GN=GNAI1 PE=1 SV=2	TRUE	-3.25901	0.00493	891464	1.05384e+06	949060	1.09862e+06	111036	100061	-162374	0.845921	-0.07267	-2.30715	2.30715
1654	1654	sp|P43007|SATT_HUMAN	N/A	N/A	Neutral amino acid transporter A OS=Homo sapiens GN=SLC1A4 PE=1 SV=1	TRUE	-1.4579	0.16422	112839	133373	126282	135570	40997.2	10228	-20534	0.846041	-0.0726086	-0.784574	0.784574
950	950	sp|O60443|DFNA5_HUMAN	N/A	N/A	Non-syndromic hearing impairment protein 5 OS=Homo sapiens GN=DFNA5 PE=1 SV=2	TRUE	-1.65199	0.11802	72075.8	85021.6	72549.6	82067.9	19644.8	12914.4	-12945.9	0.847734	-0.0717402	-0.928044	0.928044
1356	1356	sp|Q13492|PICAL_HUMAN	N/A	N/A	Phosphatidylinositol-binding clathrin assembly protein OS=Homo sapiens GN=PICALM PE=1 SV=2	TRUE	-0.573236	0.57445	50641	59651.3	41457.5	47326	38932.9	26604.6	-9010.27	0.848951	-0.0711174	-0.240748	0.240748
789	789	tr|B7ZKJ8|B7ZKJ8_HUMAN	N/A	N/A	ITIH4 protein OS=Homo sapiens GN=ITIH4 PE=1 SV=1	TRUE	-2.21859	0.04133	825730	972604	872652	1.0154e+06	110128	165275	-146874	0.848988	-0.0710982	-1.38373	1.38373
1226	1226	sp|Q96CN7|ISOC1_HUMAN	N/A	N/A	Isochorismatase domain-containing protein 1 OS=Homo sapiens GN=ISOC1 PE=1 SV=3	TRUE	-0.448249	0.65998	47869.8	56371.8	30349.5	26168.4	39210	41235.2	-8501.99	0.84918	-0.0710003	-0.180469	0.180469
97	97	sp|P04075|ALDOA_HUMAN	N/A	N/A	Fructose-bisphosphate aldolase A OS=Homo sapiens GN=ALDOA PE=1 SV=2	TRUE	-2.12508	0.04951	4.54004e+06	5.34425e+06	4.34079e+06	4.87782e+06	752391	850201	-804211	0.849518	-0.0708272	-1.30531	1.30531
1521	1521	sp|Q9HAV0|GBB4_HUMAN	N/A	N/A	Guanine nucleotide-binding protein subunit beta-4 OS=Homo sapiens GN=GNB4 PE=1 SV=3	TRUE	-0.900045	0.38144	84079.4	98939.6	81126.3	104104	33115.7	36833.6	-14860.2	0.849806	-0.0706804	-0.418574	0.418574
1983	1983	tr|E9PJ42|E9PJ42_HUMAN	N/A	N/A	Transmembrane protein 41B OS=Homo sapiens GN=TMEM41B PE=1 SV=1	TRUE	-0.233568	0.81828	14971.9	17613.2	6212.7	10871.9	28123.4	18974.8	-2641.33	0.850037	-0.0705623	-0.0870981	0.0870981
1958	1958	sp|Q9Y305|ACOT9_HUMAN	N/A	N/A	Acyl-coenzyme A thioesterase 9, mitochondrial OS=Homo sapiens GN=ACOT9 PE=1 SV=2	TRUE	-0.497314	0.62573	6366.97	7480.46	3110.7	9041.91	5028.4	4453.49	-1113.49	0.851147	-0.0699956	-0.203613	0.203613
1267	1267	sp|Q86X76|NIT1_HUMAN	N/A	N/A	Nitrilase homolog 1 OS=Homo sapiens GN=NIT1 PE=1 SV=2	TRUE	-1.24561	0.23084	210537	246895	204788	264404	72114.8	49672.9	-36357.9	0.85274	-0.0691836	-0.636689	0.636689
1304	1304	tr|F8VYN9|F8VYN9_HUMAN	N/A	N/A	ADP-ribosylation factor-like protein 1 OS=Homo sapiens GN=ARL1 PE=1 SV=1	TRUE	-3.92456	0.00121	290924	340883	299807	328341	23936	29757.4	-49959.1	0.853442	-0.068826	-2.91721	2.91721
1371	1371	sp|Q8N7J2|AMER2_HUMAN	N/A	N/A	APC membrane recruitment protein 2 OS=Homo sapiens GN=AMER2 PE=1 SV=3	TRUE	-0.838172	0.41428	74570.4	87335.3	80399	75048.8	18660.6	41704	-12764.9	0.85384	-0.0686235	-0.382706	0.382706
296	296	sp|P84077|ARF1_HUMAN	N/A	N/A	ADP-ribosylation factor 1 OS=Homo sapiens GN=ARF1 PE=1 SV=2	TRUE	-0.64938	0.52531	10538.9	12340.6	12564	15498.1	5320.78	6400.71	-1801.69	0.854003	-0.0685405	-0.279584	0.279584
995	995	sp|P26373|RL13_HUMAN	N/A	N/A	60S ribosomal protein L13 OS=Homo sapiens GN=RPL13 PE=1 SV=4	TRUE	-1.71254	0.10611	1.58416e+06	1.85346e+06	1.69354e+06	1.90667e+06	242693	404523	-269290	0.854709	-0.0681817	-0.974244	0.974244
1401	1401	tr|C9JR52|C9JR52_HUMAN	N/A	N/A	Pleiotrophin OS=Homo sapiens GN=PTN PE=1 SV=1	TRUE	-1.29566	0.21348	73001.1	85409.7	78254.5	81444.2	17513.4	22776.6	-12408.6	0.854716	-0.068178	-0.670643	0.670643
1701	1701	sp|P23471|PTPRZ_HUMAN	N/A	N/A	Receptor-type tyrosine-protein phosphatase zeta OS=Homo sapiens GN=PTPRZ1 PE=1 SV=4	TRUE	-2.26643	0.03764	233125	272694	261048	266619	46250.7	24578.4	-39568.6	0.854897	-0.0680861	-1.42435	1.42435
1931	1931	tr|F8WCZ3|F8WCZ3_HUMAN	N/A	N/A	Coiled-coil domain-containing protein 115 OS=Homo sapiens GN=CCDC115 PE=1 SV=1	TRUE	-0.502578	0.62211	21611.3	25240.3	19713.5	21121	11619.4	18282.5	-3629.02	0.856221	-0.0674139	-0.206133	0.206133
2006	2006	sp|Q9NR45|SIAS_HUMAN	N/A	N/A	Sialic acid synthase OS=Homo sapiens GN=NANS PE=1 SV=2	TRUE	-0.627825	0.53898	19738.9	22999.6	24001.8	24712.3	9685.17	12204.8	-3260.66	0.85823	-0.0663965	-0.268427	0.268427
2031	2031	sp|O43172|PRP4_HUMAN	N/A	N/A	U4/U6 small nuclear ribonucleoprotein Prp4 OS=Homo sapiens GN=PRPF4 PE=1 SV=2	TRUE	-0.823037	0.42258	29238.9	34028.8	35050.9	36347.3	13024.3	11627.3	-4789.89	0.85924	-0.0658854	-0.374091	0.374091
1133	1133	sp|P50914|RL14_HUMAN	N/A	N/A	60S ribosomal protein L14 OS=Homo sapiens GN=RPL14 PE=1 SV=4	TRUE	-4.83597	0.00018	675910	786580	684648	806533	49730	47332.1	-110670	0.859302	-0.065854	-3.74473	3.74473
419	419	sp|P61421|VA0D1_HUMAN	N/A	N/A	V-type proton ATPase subunit d 1 OS=Homo sapiens GN=ATP6V0D1 PE=1 SV=1	TRUE	-1.39669	0.18158	1.11183e+06	1.29355e+06	1.26314e+06	1.44386e+06	257267	293518	-181713	0.859524	-0.0657421	-0.740932	0.740932
1233	1233	tr|J3KQ18|J3KQ18_HUMAN	N/A	N/A	D-dopachrome decarboxylase OS=Homo sapiens GN=DDT PE=1 SV=1	TRUE	-1.31557	0.20686	567694	660135	665306	689605	175821	116295	-92441.5	0.859966	-0.0655188	-0.684323	0.684323
443	443	tr|J3KPF3|J3KPF3_HUMAN	N/A	N/A	4F2 cell-surface antigen heavy chain OS=Homo sapiens GN=SLC3A2 PE=1 SV=1	TRUE	-9.14712	9.3549e-08	828106	962621	832090	977948	28401.2	33759.5	-134515	0.860261	-0.0653695	-7.02896	7.02896
1747	1747	tr|Q5TH30|Q5TH30_HUMAN	N/A	N/A	NDRG family member 3, isoform CRA_c OS=Homo sapiens GN=NDRG3 PE=1 SV=1	TRUE	-0.539164	0.5972	139121	161474	182008	190714	91872.7	83832.9	-22352.4	0.861572	-0.0647082	-0.22388	0.22388
375	375	sp|P34897|GLYM_HUMAN	N/A	N/A	Serine hydroxymethyltransferase, mitochondrial OS=Homo sapiens GN=SHMT2 PE=1 SV=3	TRUE	-5.02956	0.00012	1.14506e+06	1.32886e+06	1.15193e+06	1.30058e+06	77566.5	77477.5	-183801	0.861685	-0.0646513	-3.92082	3.92082
1309	1309	tr|M0QYZ2|M0QYZ2_HUMAN	N/A	N/A	AP-2 complex subunit sigma OS=Homo sapiens GN=AP2S1 PE=1 SV=1	TRUE	-3.91926	0.00122	321765	373175	331208	377654	32254.2	22543.4	-51409.5	0.862237	-0.0643731	-2.91364	2.91364
45	45	sp|P42704|LPPRC_HUMAN	N/A	N/A	Leucine-rich PPR motif-containing protein, mitochondrial OS=Homo sapiens GN=LRPPRC PE=1 SV=3	TRUE	-4.38425	0.00046	583948	676734	585587	670967	27630.2	57162.9	-92785.9	0.862892	-0.0640438	-3.33724	3.33724
29	29	sp|P19367|HXK1_HUMAN	N/A	N/A	Hexokinase-1 OS=Homo sapiens GN=HK1 PE=1 SV=3	TRUE	-3.46475	0.00319	3.45704e+06	4.00359e+06	3.46506e+06	3.9318e+06	339461	329727	-546550	0.863485	-0.0637453	-2.49621	2.49621
1020	1020	sp|Q96HE7|ERO1A_HUMAN	N/A	N/A	ERO1-like protein alpha OS=Homo sapiens GN=ERO1A PE=1 SV=2	TRUE	-2.02941	0.05939	151180	175050	162185	175387	34405.9	7835.32	-23870.5	0.863636	-0.0636691	-1.22629	1.22629
539	539	sp|Q9NQW7|XPP1_HUMAN	N/A	N/A	Xaa-Pro aminopeptidase 1 OS=Homo sapiens GN=XPNPEP1 PE=1 SV=3	TRUE	-10.7435	1.0036e-08	546343	631037	546294	624936	17132.9	16303.1	-84695	0.865785	-0.0625902	-7.99844	7.99844
1635	1635	tr|C9JDE9|C9JDE9_HUMAN	N/A	N/A	3-ketoacyl-CoA thiolase, peroxisomal OS=Homo sapiens GN=ACAA1 PE=1 SV=1	TRUE	-1.25357	0.22801	87284.6	100757	97396.2	100571	31555.4	6611.79	-13471.9	0.866292	-0.0623356	-0.642046	0.642046
1222	1222	sp|Q969H8|MYDGF_HUMAN	N/A	N/A	Myeloid-derived growth factor OS=Homo sapiens GN=MYDGF PE=1 SV=1	TRUE	-0.459636	0.65196	1440.05	1662.31	1372.05	2382.78	940.051	1104.82	-222.254	0.866298	-0.0623328	-0.185779	0.185779
1499	1499	sp|P26885|FKBP2_HUMAN	N/A	N/A	Peptidyl-prolyl cis-trans isomerase FKBP2 OS=Homo sapiens GN=FKBP2 PE=1 SV=2	TRUE	-0.601947	0.55564	25183	29051.6	33820.5	32550.3	16911.7	9258.73	-3868.57	0.866838	-0.0620621	-0.255206	0.255206
380	380	sp|Q02978|M2OM_HUMAN	N/A	N/A	Mitochondrial 2-oxoglutarate/malate carrier protein OS=Homo sapiens GN=SLC25A11 PE=1 SV=3	TRUE	-5.59767	4.0052e-05	1.10529e+06	1.27346e+06	1.09267e+06	1.29547e+06	28308.5	85567.5	-168170	0.867943	-0.061509	-4.39738	4.39738
1034	1034	tr|G5E9G7|G5E9G7_HUMAN	N/A	N/A	Neurexin 2, isoform CRA_a OS=Homo sapiens GN=NRXN2 PE=1 SV=1	TRUE	-2.42259	0.02765	296749	341671	300328	370961	18506.8	52460.4	-44922.1	0.868522	-0.0612191	-1.5583	1.5583
1732	1732	tr|H0YKD8|H0YKD8_HUMAN	N/A	N/A	60S ribosomal protein L28 OS=Homo sapiens GN=RPL28 PE=1 SV=1	TRUE	-0.765007	0.4554	36002.5	41447.9	39514.6	47572.4	14718.5	15471.5	-5445.37	0.868621	-0.0611695	-0.341607	0.341607
1308	1308	tr|H0YLY0|H0YLY0_HUMAN	N/A	N/A	Serine/threonine-protein kinase MRCK beta (Fragment) OS=Homo sapiens GN=CDC42BPB PE=1 SV=6	TRUE	-0.847359	0.40929	161761	185893	139539	159204	65599.5	54737.4	-24131.9	0.870184	-0.0603891	-0.387969	0.387969
2018	2018	sp|Q96SZ5|AEDO_HUMAN	N/A	N/A	2-aminoethanethiol dioxygenase OS=Homo sapiens GN=ADO PE=1 SV=2	TRUE	-0.620936	0.54339	68511.4	78717.9	75985.8	97598	29931.1	39189.2	-10206.5	0.870341	-0.0603107	-0.264888	0.264888
70	70	tr|I3L0N3|I3L0N3_HUMAN	N/A	N/A	Vesicle-fusing ATPase OS=Homo sapiens GN=NSF PE=1 SV=1	TRUE	-8.24068	3.7671e-07	2.55349e+06	2.93363e+06	2.57917e+06	2.92499e+06	76191.5	115527	-380141	0.87042	-0.0602714	-6.42399	6.42399
1618	1618	sp|Q9UIJ7|KAD3_HUMAN	N/A	N/A	GTP:AMP phosphotransferase AK3, mitochondrial OS=Homo sapiens GN=AK3 PE=1 SV=4	TRUE	-1.68347	0.11169	133913	153836	140372	165995	19258.8	29824.3	-19922.1	0.870497	-0.0602326	-0.951986	0.951986
1771	1771	tr|A0A0A6YYC7|A0A0A6YYC7_HUMAN	N/A	N/A	HCG2042749, isoform CRA_d OS=Homo sapiens GN=ZFP91-CNTF PE=4 SV=1	TRUE	-0.41916	0.68067	14709.4	16894.9	14656	13365.1	10109.3	11936.4	-2185.52	0.87064	-0.0601613	-0.167063	0.167063
1062	1062	sp|Q7L775|EPMIP_HUMAN	N/A	N/A	EPM2A-interacting protein 1 OS=Homo sapiens GN=EPM2AIP1 PE=1 SV=1	TRUE	-1.13307	0.27388	179438	205851	174947	184450	24232.3	65600.4	-26412.9	0.871689	-0.0596385	-0.56244	0.56244
36	36	sp|P17987|TCPA_HUMAN	N/A	N/A	T-complex protein 1 subunit alpha OS=Homo sapiens GN=TCP1 PE=1 SV=1	TRUE	-8.57066	2.2431e-07	4.26379e+06	4.88972e+06	4.25722e+06	4.8442e+06	165398	143689	-625933	0.87199	-0.0594884	-6.64915	6.64915
1300	1300	tr|G3V3B0|G3V3B0_HUMAN	N/A	N/A	Apoptotic chromatin condensation inducer in the nucleus OS=Homo sapiens GN=ACIN1 PE=1 SV=1	TRUE	-0.746261	0.46633	168323	192894	173785	158394	26344.4	95199.5	-24571.2	0.872618	-0.0591758	-0.331307	0.331307
414	414	sp|P07814|SYEP_HUMAN	N/A	N/A	Bifunctional glutamate/proline--tRNA ligase OS=Homo sapiens GN=EPRS PE=1 SV=5	TRUE	-1.9994	0.06284	363010	415902	405768	421643	71811.3	33784.9	-52891.9	0.872826	-0.0590723	-1.20176	1.20176
589	589	sp|Q9NZI8|IF2B1_HUMAN	N/A	N/A	Insulin-like growth factor 2 mRNA-binding protein 1 OS=Homo sapiens GN=IGF2BP1 PE=1 SV=2	TRUE	-1.76559	0.09654	248505	283390	266383	283659	42118.1	41708.3	-34885	0.876901	-0.0570494	-1.01529	1.01529
585	585	tr|C9JFR7|C9JFR7_HUMAN	N/A	N/A	Cytochrome c (Fragment) OS=Homo sapiens GN=CYCS PE=1 SV=1	TRUE	-5.54317	4.4536e-05	2.59254e+06	2.95513e+06	2.61592e+06	2.93481e+06	180650	76638.4	-362587	0.877303	-0.0568506	-4.35129	4.35129
1587	1587	sp|Q9H0B6|KLC2_HUMAN	N/A	N/A	Kinesin light chain 2 OS=Homo sapiens GN=KLC2 PE=1 SV=1	TRUE	-0.865987	0.3993	30124.7	34337.2	35560.7	35298.5	13162.9	6300.44	-4212.46	0.877321	-0.0568416	-0.398701	0.398701
204	204	sp|P20020|AT2B1_HUMAN	N/A	N/A	Plasma membrane calcium-transporting ATPase 1 OS=Homo sapiens GN=ATP2B1 PE=1 SV=3	TRUE	-1.44833	0.16684	539037	614259	545987	646245	44712.3	149258	-75221.8	0.87754	-0.0567328	-0.7777	0.7777
942	942	sp|Q71UI9|H2AV_HUMAN	N/A	N/A	Histone H2A.V OS=Homo sapiens GN=H2AFV PE=1 SV=3	TRUE	-5.71661	3.1816e-05	4.14284e+06	4.71926e+06	4.20945e+06	4.64575e+06	206107	221419	-576425	0.877857	-0.0565762	-4.49735	4.49735
1296	1296	sp|Q01650|LAT1_HUMAN	N/A	N/A	Large neutral amino acids transporter small subunit 1 OS=Homo sapiens GN=SLC7A5 PE=1 SV=2	TRUE	-5.32291	6.8651e-05	216412	246450	220364	247541	12104.7	11835.6	-30037.9	0.878118	-0.0564473	-4.16335	4.16335
103	103	sp|Q14697|GANAB_HUMAN	N/A	N/A	Neutral alpha-glucosidase AB OS=Homo sapiens GN=GANAB PE=1 SV=3	TRUE	-2.10004	0.05194	2.03898e+06	2.31979e+06	2.18735e+06	2.40019e+06	314131	249487	-280811	0.87895	-0.056036	-1.2845	1.2845
1382	1382	sp|Q16143|SYUB_HUMAN	N/A	N/A	Beta-synuclein OS=Homo sapiens GN=SNCB PE=1 SV=1	TRUE	-4.44626	0.00041	485790	552456	474125	565112	39264.6	21944.3	-66665.3	0.879329	-0.0558485	-3.38722	3.38722
1426	1426	sp|Q9NPJ3|ACO13_HUMAN	N/A	N/A	Acyl-coenzyme A thioesterase 13 OS=Homo sapiens GN=ACOT13 PE=1 SV=1	TRUE	-4.45604	0.0004	685661	779515	674899	774778	49936	38715.9	-93853.8	0.8796	-0.0557149	-3.39794	3.39794
1557	1557	tr|A0A0A0MT23|A0A0A0MT23_HUMAN	N/A	N/A	MAP/microtubule affinity-regulating kinase 3 OS=Homo sapiens GN=MARK3 PE=1 SV=1	TRUE	-0.333773	0.74289	20506.3	23285.8	16675.8	13614.4	11392.7	22233.7	-2779.51	0.880635	-0.0552041	-0.129075	0.129075
330	330	sp|P61019|RAB2A_HUMAN	N/A	N/A	Ras-related protein Rab-2A OS=Homo sapiens GN=RAB2A PE=1 SV=1	TRUE	-6.88186	3.689e-06	3.90167e+06	4.43004e+06	3.89825e+06	4.37153e+06	106058	204464	-528374	0.880729	-0.0551576	-5.43309	5.43309
2067	2067	sp|Q96I59|SYNM_HUMAN	N/A	N/A	Probable asparagine--tRNA ligase, mitochondrial OS=Homo sapiens GN=NARS2 PE=1 SV=3	TRUE	-1.41911	0.17505	204715	232123	189281	210670	43324.7	38473.1	-27408.5	0.881923	-0.0545695	-0.756838	0.756838
530	530	sp|P37268|FDFT_HUMAN	N/A	N/A	Squalene synthase OS=Homo sapiens GN=FDFT1 PE=1 SV=1	TRUE	-1.93286	0.07115	599275	679500	576042	708442	74817.2	99534	-80225	0.881935	-0.0545633	-1.14783	1.14783
2021	2021	tr|G3V2S9|G3V2S9_HUMAN	N/A	N/A	SRA stem-loop-interacting RNA-binding protein, mitochondrial OS=Homo sapiens GN=SLIRP PE=1 SV=1	TRUE	-1.49164	0.15525	59795.9	67767.6	64064.9	67566.2	14454.2	6937.17	-7971.69	0.882367	-0.0543506	-0.808968	0.808968
1093	1093	sp|P51553|IDH3G_HUMAN	N/A	N/A	Isocitrate dehydrogenase [NAD] subunit gamma, mitochondrial OS=Homo sapiens GN=IDH3G PE=1 SV=1	TRUE	-2.30233	0.03508	527967	598163	516753	571773	34138.8	84858.8	-70196.7	0.882646	-0.0542133	-1.45494	1.45494
1595	1595	sp|P49207|RL34_HUMAN	N/A	N/A	60S ribosomal protein L34 OS=Homo sapiens GN=RPL34 PE=1 SV=3	TRUE	-0.370071	0.71618	564340	639271	309698	383681	390869	464968	-74930.9	0.882787	-0.0541441	-0.144978	0.144978
1090	1090	tr|E9PF59|E9PF59_HUMAN	N/A	N/A	Dipeptidyl aminopeptidase-like protein 6 OS=Homo sapiens GN=DPP6 PE=1 SV=1	TRUE	-1.40796	0.17828	320478	362937	309644	345089	17152.4	88827.9	-42458.7	0.883013	-0.0540327	-0.748897	0.748897
41	41	sp|P25705|ATPA_HUMAN	N/A	N/A	ATP synthase subunit alpha, mitochondrial OS=Homo sapiens GN=ATP5A1 PE=1 SV=1	TRUE	-4.77118	0.00021	9.47869e+06	1.07258e+07	9.47431e+06	1.06181e+07	328885	711864	-1.24713e+06	0.883726	-0.0536822	-3.67778	3.67778
610	610	sp|O75947|ATP5H_HUMAN	N/A	N/A	ATP synthase subunit d, mitochondrial OS=Homo sapiens GN=ATP5H PE=1 SV=3	TRUE	-6.54036	6.8045e-06	2.23579e+06	2.52951e+06	2.2417e+06	2.52781e+06	107895	80682.3	-293718	0.883884	-0.0536049	-5.1672	5.1672
1872	1872	sp|Q9NX14|NDUBB_HUMAN	N/A	N/A	NADH dehydrogenase [ubiquinone] 1 beta subcomplex subunit 11, mitochondrial OS=Homo sapiens GN=NDUFB11 PE=1 SV=1	TRUE	-4.31907	0.00053	315687	357059	315445	355841	13307.7	25470	-41372.4	0.88413	-0.0534838	-3.27572	3.27572
1224	1224	tr|F8WBI9|F8WBI9_HUMAN	N/A	N/A	Propionyl-CoA carboxylase beta chain, mitochondrial OS=Homo sapiens GN=PCCB PE=1 SV=1	TRUE	-1.02844	0.31904	22140.5	25010.5	22482.2	27479	3885.33	7415.63	-2869.98	0.885249	-0.0529346	-0.496155	0.496155
1006	1006	sp|P07099|HYEP_HUMAN	N/A	N/A	Epoxide hydrolase 1 OS=Homo sapiens GN=EPHX1 PE=1 SV=1	TRUE	-1.42193	0.17425	419866	473981	459818	496973	89560.1	70811.3	-54114.8	0.885829	-0.05265	-0.758827	0.758827
242	242	sp|O14980|XPO1_HUMAN	N/A	N/A	Exportin-1 OS=Homo sapiens GN=XPO1 PE=1 SV=1	TRUE	-1.00286	0.33086	420690	474594	425754	398055	39586.3	156315	-53903.6	0.886422	-0.0523597	-0.480356	0.480356
849	849	sp|Q8NFW8|NEUA_HUMAN	N/A	N/A	N-acylneuraminate cytidylyltransferase OS=Homo sapiens GN=CMAS PE=1 SV=2	TRUE	-2.76721	0.01374	422259	476321	420836	466091	16108.7	56352.8	-54062.1	0.886501	-0.0523209	-1.86201	1.86201
77	77	sp|Q16352|AINX_HUMAN	N/A	N/A	Alpha-internexin OS=Homo sapiens GN=INA PE=1 SV=2	TRUE	-1.61975	0.12482	5.50913e+06	6.20915e+06	6.17354e+06	6.25117e+06	1.08512e+06	709559	-700015	0.887261	-0.0519488	-0.903716	0.903716
1206	1206	sp|Q99757|THIOM_HUMAN	N/A	N/A	Thioredoxin, mitochondrial OS=Homo sapiens GN=TXN2 PE=1 SV=2	TRUE	-5.71513	3.1907e-05	282888	318798	282823	321797	14160.1	12441.7	-35909.2	0.887361	-0.0518999	-4.49611	4.49611
216	216	sp|P51649|SSDH_HUMAN	N/A	N/A	Succinate-semialdehyde dehydrogenase, mitochondrial OS=Homo sapiens GN=ALDH5A1 PE=1 SV=2	TRUE	-7.73142	8.6119e-07	1.80938e+06	2.03742e+06	1.80131e+06	2.01369e+06	48637.8	73918.5	-228038	0.888075	-0.0515503	-6.0649	6.0649
1621	1621	sp|P53990|IST1_HUMAN	N/A	N/A	IST1 homolog OS=Homo sapiens GN=IST1 PE=1 SV=1	TRUE	-0.550309	0.58971	175858	197966	188882	194441	80714.5	89504.3	-22108.3	0.888323	-0.0514293	-0.229362	0.229362
192	192	tr|J3KPX7|J3KPX7_HUMAN	N/A	N/A	Prohibitin-2 OS=Homo sapiens GN=PHB2 PE=1 SV=2	TRUE	-5.12011	0.0001	2.74302e+06	3.08532e+06	2.71926e+06	3.17752e+06	113353	165458	-342301	0.889055	-0.0510714	-4	4
703	703	sp|P32004|L1CAM_HUMAN	N/A	N/A	Neural cell adhesion molecule L1 OS=Homo sapiens GN=L1CAM PE=1 SV=2	TRUE	-1.43836	0.1696	605448	680735	668010	664621	135344	79623	-75287.8	0.889402	-0.0509017	-0.770574	0.770574
1203	1203	sp|Q8N474|SFRP1_HUMAN	N/A	N/A	Secreted frizzled-related protein 1 OS=Homo sapiens GN=SFRP1 PE=1 SV=1	TRUE	-1.30591	0.21005	226977	254088	248250	250839	42944.4	45107.5	-27111.1	0.8933	-0.0490025	-0.677677	0.677677
22	22	tr|M0R116|M0R116_HUMAN	N/A	N/A	Sodium/potassium-transporting ATPase subunit alpha OS=Homo sapiens GN=ATP1A3 PE=1 SV=1	TRUE	-3.31287	0.0044	2.12571e+06	2.37923e+06	2.13798e+06	2.40265e+06	159599	165017	-253512	0.893448	-0.0489308	-2.35655	2.35655
89	89	sp|P08238|HS90B_HUMAN	N/A	N/A	Heat shock protein HSP 90-beta OS=Homo sapiens GN=HSP90AB1 PE=1 SV=4	TRUE	-2.77016	0.01366	8.82223e+06	9.87352e+06	9.12853e+06	1.01226e+07	743377	862331	-1.05129e+06	0.893524	-0.0488937	-1.86455	1.86455
63	63	sp|P38646|GRP75_HUMAN	N/A	N/A	Stress-70 protein, mitochondrial OS=Homo sapiens GN=HSPA9 PE=1 SV=2	TRUE	-7.32007	1.7211e-06	3.22091e+06	3.6034e+06	3.19457e+06	3.62013e+06	136056	77857.2	-382491	0.893853	-0.048734	-5.76419	5.76419
435	435	sp|P36542|ATPG_HUMAN	N/A	N/A	ATP synthase subunit gamma, mitochondrial OS=Homo sapiens GN=ATP5C1 PE=1 SV=1	TRUE	-4.12381	0.0008	2.10897e+06	2.35917e+06	2.1343e+06	2.36618e+06	137744	118978	-250197	0.893947	-0.0486882	-3.09691	3.09691
769	769	sp|P62906|RL10A_HUMAN	N/A	N/A	60S ribosomal protein L10a OS=Homo sapiens GN=RPL10A PE=1 SV=2	TRUE	-6.25706	1.1446e-05	780362	872725	788014	860124	28738	33692.7	-92362.6	0.894168	-0.0485811	-4.94135	4.94135
2051	2051	sp|P61073|CXCR4_HUMAN	N/A	N/A	C-X-C chemokine receptor type 4 OS=Homo sapiens GN=CXCR4 PE=1 SV=1	TRUE	-0.678885	0.50691	14989.4	16761.9	18173.2	18363.6	7126.98	3249.97	-1772.57	0.89425	-0.048541	-0.295069	0.295069
231	231	sp|P00367|DHE3_HUMAN	N/A	N/A	Glutamate dehydrogenase 1, mitochondrial OS=Homo sapiens GN=GLUD1 PE=1 SV=2	TRUE	-3.94877	0.00115	1.12404e+06	1.25677e+06	1.15981e+06	1.23375e+06	74142.8	68340.4	-132724	0.894393	-0.0484718	-2.9393	2.9393
224	224	sp|P23526|SAHH_HUMAN	N/A	N/A	Adenosylhomocysteinase OS=Homo sapiens GN=AHCY PE=1 SV=4	TRUE	-3.82554	0.00149	2.04478e+06	2.28605e+06	1.99721e+06	2.29341e+06	148538	117193	-241268	0.894461	-0.0484387	-2.82681	2.82681
1933	1933	sp|Q7L5D6|GET4_HUMAN	N/A	N/A	Golgi to ER traffic protein 4 homolog OS=Homo sapiens GN=GET4 PE=1 SV=1	TRUE	-0.454811	0.65536	17987.6	20072.1	17839.1	16046	4466	13004.1	-2084.49	0.89615	-0.0476192	-0.18352	0.18352
355	355	tr|F8VVM2|F8VVM2_HUMAN	N/A	N/A	Phosphate carrier protein, mitochondrial OS=Homo sapiens GN=SLC25A3 PE=1 SV=1	TRUE	-4.79926	0.0002	485513	541754	480916	552045	21369.6	27916.3	-56241.7	0.896186	-0.0476018	-3.69897	3.69897
1261	1261	sp|P04066|FUCO_HUMAN	N/A	N/A	Tissue alpha-L-fucosidase OS=Homo sapiens GN=FUCA1 PE=1 SV=4	TRUE	-1.54274	0.14244	286206	319312	294706	322361	62660	14774.5	-33106.3	0.89632	-0.047537	-0.846368	0.846368
436	436	sp|Q12931|TRAP1_HUMAN	N/A	N/A	Heat shock protein 75 kDa, mitochondrial OS=Homo sapiens GN=TRAP1 PE=1 SV=3	TRUE	-3.35036	0.00406	513223	572513	521225	558016	28627.2	44710.6	-59290.3	0.896439	-0.0474795	-2.39147	2.39147
37	37	sp|P06576|ATPB_HUMAN	N/A	N/A	ATP synthase subunit beta, mitochondrial OS=Homo sapiens GN=ATP5B PE=1 SV=3	TRUE	-4.1697	0.00072	1.25014e+07	1.39451e+07	1.27493e+07	1.36927e+07	696848	770282	-1.44371e+06	0.896472	-0.0474633	-3.14267	3.14267
185	185	sp|P21796|VDAC1_HUMAN	N/A	N/A	Voltage-dependent anion-selective channel protein 1 OS=Homo sapiens GN=VDAC1 PE=1 SV=2	TRUE	-6.96672	3.1762e-06	4.36849e+06	4.86548e+06	4.37937e+06	4.81114e+06	136156	165115	-496988	0.897854	-0.0467942	-5.49809	5.49809
275	275	sp|P49189|AL9A1_HUMAN	N/A	N/A	4-trimethylaminobutyraldehyde dehydrogenase OS=Homo sapiens GN=ALDH9A1 PE=1 SV=3	TRUE	-2.66791	0.01684	1.64234e+06	1.82791e+06	1.60388e+06	1.81784e+06	167171	124895	-185575	0.898477	-0.0464931	-1.77366	1.77366
1609	1609	sp|Q9UNF0|PACN2_HUMAN	N/A	N/A	Protein kinase C and casein kinase substrate in neurons protein 2 OS=Homo sapiens GN=PACSIN2 PE=1 SV=2	TRUE	-4.59356	0.0003	179829	200142	179492	202278	11090	7279.97	-20312.7	0.898508	-0.0464778	-3.52288	3.52288
1180	1180	tr|G3V4T2|G3V4T2_HUMAN	N/A	N/A	Polyadenylate-binding protein 2 OS=Homo sapiens GN=PABPN1 PE=1 SV=1	TRUE	-4.04446	0.00094	561075	623414	554067	622204	38644.2	25392.4	-62338.9	0.900004	-0.0457555	-3.02687	3.02687
413	413	sp|P48047|ATPO_HUMAN	N/A	N/A	ATP synthase subunit O, mitochondrial OS=Homo sapiens GN=ATP5O PE=1 SV=1	TRUE	-6.8724	3.7512e-06	4.51116e+06	5.01078e+06	4.50863e+06	4.99165e+06	128333	176344	-499619	0.900291	-0.045617	-5.42583	5.42583
106	106	sp|P21281|VATB2_HUMAN	N/A	N/A	V-type proton ATPase subunit B, brain isoform OS=Homo sapiens GN=ATP6V1B2 PE=1 SV=3	TRUE	-1.2249	0.23834	1.92627e+06	2.13956e+06	2.08094e+06	2.37326e+06	321897	411413	-213287	0.900313	-0.0456066	-0.622803	0.622803
104	104	sp|P50991|TCPD_HUMAN	N/A	N/A	T-complex protein 1 subunit delta OS=Homo sapiens GN=CCT4 PE=1 SV=4	TRUE	-2.28481	0.03631	4.1501e+06	4.60825e+06	4.13735e+06	4.45147e+06	100339	593135	-458151	0.90058	-0.0454776	-1.43997	1.43997
483	483	sp|Q8TB36|GDAP1_HUMAN	N/A	N/A	Ganglioside-induced differentiation-associated protein 1 OS=Homo sapiens GN=GDAP1 PE=1 SV=3	TRUE	-3.30302	0.00449	945002	1.04924e+06	917134	1.0465e+06	67383.1	66499.6	-104234	0.900657	-0.0454404	-2.34775	2.34775
793	793	sp|P30049|ATPD_HUMAN	N/A	N/A	ATP synthase subunit delta, mitochondrial OS=Homo sapiens GN=ATP5D PE=1 SV=2	TRUE	-4.31811	0.00053	2.11275e+06	2.34425e+06	2.10078e+06	2.33346e+06	118247	109015	-231495	0.90125	-0.0451547	-3.27572	3.27572
837	837	sp|Q93008|USP9X_HUMAN	N/A	N/A	Probable ubiquitin carboxyl-terminal hydrolase FAF-X OS=Homo sapiens GN=USP9X PE=1 SV=3	TRUE	-0.459513	0.65205	214332	237736	157763	187283	110473	105562	-23404.4	0.901553	-0.0450087	-0.185719	0.185719
193	193	sp|P10515|ODP2_HUMAN	N/A	N/A	Dihydrolipoyllysine-residue acetyltransferase component of pyruvate dehydrogenase complex, mitochondrial OS=Homo sapiens GN=DLAT PE=1 SV=3	TRUE	-8.20691	3.9754e-07	1.33175e+06	1.47616e+06	1.33944e+06	1.47468e+06	39113.7	35452.9	-144415	0.902169	-0.0447121	-6.40062	6.40062
707	707	sp|Q15067|ACOX1_HUMAN	N/A	N/A	Peroxisomal acyl-coenzyme A oxidase 1 OS=Homo sapiens GN=ACOX1 PE=1 SV=3	TRUE	-1.26124	0.2253	168513	186742	170862	171320	18516.5	39207.5	-18229.2	0.902383	-0.0446089	-0.647239	0.647239
292	292	sp|P45880|VDAC2_HUMAN	N/A	N/A	Voltage-dependent anion-selective channel protein 2 OS=Homo sapiens GN=VDAC2 PE=1 SV=2	TRUE	-2.07842	0.05412	7.22267e+06	7.99938e+06	7.26625e+06	8.34592e+06	197924	1.10351e+06	-776718	0.902903	-0.044359	-1.26664	1.26664
1543	1543	tr|E9PLT0|E9PLT0_HUMAN	N/A	N/A	Cold shock domain-containing protein E1 OS=Homo sapiens GN=CSDE1 PE=1 SV=1	TRUE	-0.204419	0.8406	40144.8	44455.5	25065.3	24483.1	43512.7	45921	-4310.66	0.903034	-0.0442958	-0.0754106	0.0754106
1305	1305	sp|P07741|APT_HUMAN	N/A	N/A	Adenine phosphoribosyltransferase OS=Homo sapiens GN=APRT PE=1 SV=2	TRUE	-3.2979	0.00454	150032	166072	148915	167963	11130.1	9434.91	-16039.9	0.903416	-0.0441122	-2.34294	2.34294
279	279	sp|P54577|SYYC_HUMAN	N/A	N/A	Tyrosine--tRNA ligase, cytoplasmic OS=Homo sapiens GN=YARS PE=1 SV=4	TRUE	-2.5998	0.01935	906801	1.00309e+06	936616	1.01476e+06	86725.8	69466.1	-96293.5	0.904004	-0.0438299	-1.71332	1.71332
1055	1055	sp|P00338|LDHA_HUMAN	N/A	N/A	L-lactate dehydrogenase A chain OS=Homo sapiens GN=LDHA PE=1 SV=2	TRUE	-1.59605	0.13004	389779	430992	388491	406305	30004.7	71418.9	-41213.1	0.904376	-0.0436509	-0.885923	0.885923
1406	1406	sp|Q8IUE6|H2A2B_HUMAN	N/A	N/A	Histone H2A type 2-B OS=Homo sapiens GN=HIST2H2AB PE=1 SV=3	TRUE	-0.963161	0.3498	670424	740614	772138	768670	181992	121142	-70189.9	0.905227	-0.0432423	-0.45618	0.45618
2020	2020	sp|Q9H1V8|S6A17_HUMAN	N/A	N/A	Sodium-dependent neutral amino acid transporter SLC6A17 OS=Homo sapiens GN=SLC6A17 PE=1 SV=3	TRUE	-0.522871	0.60823	71460	78882.2	80448.9	85794	24353.1	34935.1	-7422.25	0.905907	-0.0429163	-0.215932	0.215932
592	592	sp|P51674|GPM6A_HUMAN	N/A	N/A	Neuronal membrane glycoprotein M6-a OS=Homo sapiens GN=GPM6A PE=1 SV=2	TRUE	-2.67204	0.0167	4.39092e+06	4.84472e+06	4.30627e+06	5.00773e+06	346192	373827	-453806	0.90633	-0.0427137	-1.77728	1.77728
1424	1424	tr|B5MCD7|B5MCD7_HUMAN	N/A	N/A	Synaptogyrin-1 OS=Homo sapiens GN=SYNGR1 PE=1 SV=1	TRUE	-4.97942	0.00014	472560	521087	474610	523671	21073.1	20266	-48527.4	0.906873	-0.0424536	-3.85387	3.85387
211	211	sp|P51659|DHB4_HUMAN	N/A	N/A	Peroxisomal multifunctional enzyme type 2 OS=Homo sapiens GN=HSD17B4 PE=1 SV=3	TRUE	-1.88418	0.07784	1.13509e+06	1.25116e+06	1.1562e+06	1.24071e+06	88886.8	162028	-116070	0.90723	-0.0422827	-1.1088	1.1088
1188	1188	tr|A0A0C4DGH2|A0A0C4DGH2_HUMAN	N/A	N/A	Ras-related protein R-Ras2 OS=Homo sapiens GN=RRAS2 PE=1 SV=1	TRUE	-0.662616	0.51701	285509	314509	299739	324657	50941	121013	-29000.1	0.907793	-0.0420134	-0.286501	0.286501
184	184	sp|P31930|QCR1_HUMAN	N/A	N/A	Cytochrome b-c1 complex subunit 1, mitochondrial OS=Homo sapiens GN=UQCRC1 PE=1 SV=3	TRUE	-4.66441	0.00026	1.54822e+06	1.70458e+06	1.54583e+06	1.71214e+06	68389.9	73729.8	-156359	0.908271	-0.0417844	-3.58503	3.58503
1500	1500	sp|P49902|5NTC_HUMAN	N/A	N/A	Cytosolic purine 5'-nucleotidase OS=Homo sapiens GN=NT5C2 PE=1 SV=1	TRUE	-2.507	0.02334	128653	141595	127650	142691	8847.48	12710.7	-12941.7	0.9086	-0.0416272	-1.6319	1.6319
925	925	sp|O75396|SC22B_HUMAN	N/A	N/A	Vesicle-trafficking protein SEC22b OS=Homo sapiens GN=SEC22B PE=1 SV=4	TRUE	-1.03552	0.31583	1.07376e+06	1.18166e+06	1.1927e+06	1.25216e+06	248884	189129	-107898	0.90869	-0.0415843	-0.500547	0.500547
1539	1539	tr|E9PNK6|E9PNK6_HUMAN	N/A	N/A	Tumor protein D53 OS=Homo sapiens GN=TPD52L1 PE=1 SV=1	TRUE	-2.10101	0.05184	219604	241314	221825	240344	24664.4	18777.7	-21709.7	0.910035	-0.0409418	-1.28534	1.28534
230	230	tr|B4DJV2|B4DJV2_HUMAN	N/A	N/A	Citrate synthase OS=Homo sapiens GN=CS PE=1 SV=1	TRUE	-5.33768	6.6674e-05	4.14812e+06	4.55818e+06	4.18141e+06	4.53697e+06	167769	158021	-410062	0.910038	-0.0409403	-4.17604	4.17604
587	587	sp|P05026|AT1B1_HUMAN	N/A	N/A	Sodium/potassium-transporting ATPase subunit beta-1 OS=Homo sapiens GN=ATP1B1 PE=1 SV=1	TRUE	-3.59778	0.00241	1.25783e+06	1.38198e+06	1.23446e+06	1.39307e+06	67753.3	78271.9	-124151	0.910165	-0.04088	-2.61798	2.61798
1687	1687	sp|Q9Y6E2|BZW2_HUMAN	N/A	N/A	Basic leucine zipper and W2 domain-containing protein 2 OS=Homo sapiens GN=BZW2 PE=1 SV=1	TRUE	-0.538087	0.59792	37804.6	41461	44974	40494.1	14729.7	14092.6	-3656.37	0.911812	-0.0400949	-0.223357	0.223357
1959	1959	sp|Q9UKR5|ERG28_HUMAN	N/A	N/A	Probable ergosterol biosynthetic protein 28 OS=Homo sapiens GN=C14orf1 PE=1 SV=1	TRUE	-5.26117	7.7588e-05	238903	261683	234686	259701	11367.9	6285.43	-22780.6	0.912946	-0.039555	-4.11021	4.11021
1858	1858	sp|Q9H479|FN3K_HUMAN	N/A	N/A	Fructosamine-3-kinase OS=Homo sapiens GN=FN3K PE=1 SV=1	TRUE	-2.3491	0.03199	86158.9	94301.9	85671.3	98052	3332.46	9850.85	-8142.97	0.91365	-0.0392202	-1.49499	1.49499
1575	1575	sp|Q96HS1|PGAM5_HUMAN	N/A	N/A	Serine/threonine-protein phosphatase PGAM5, mitochondrial OS=Homo sapiens GN=PGAM5 PE=1 SV=2	TRUE	-2.0184	0.06064	72747	79583.3	72734.8	76595.9	8163.69	6049.91	-6836.35	0.914098	-0.0390072	-1.21724	1.21724
1896	1896	tr|H0YEN6|H0YEN6_HUMAN	N/A	N/A	Delta(14)-sterol reductase (Fragment) OS=Homo sapiens GN=TM7SF2 PE=1 SV=1	TRUE	-2.17963	0.04457	85706.2	93753.7	83389.8	90028.5	4403.12	10163.7	-8047.54	0.914163	-0.0389764	-1.35096	1.35096
240	240	sp|O94826|TOM70_HUMAN	N/A	N/A	Mitochondrial import receptor subunit TOM70 OS=Homo sapiens GN=TOMM70A PE=1 SV=1	TRUE	-7.01975	2.894e-06	1.7929e+06	1.9605e+06	1.79635e+06	1.97315e+06	37147.1	61240.1	-167598	0.914513	-0.0388103	-5.5385	5.5385
520	520	sp|Q99719|SEPT5_HUMAN	N/A	N/A	Septin-5 OS=Homo sapiens GN=SEPT5 PE=1 SV=1	TRUE	-2.1431	0.04782	1.21192e+06	1.32496e+06	1.19722e+06	1.33039e+06	138540	76454.5	-113039	0.914685	-0.0387284	-1.32039	1.32039
806	806	tr|F8WCF6|F8WCF6_HUMAN	N/A	N/A	Actin-related protein 2/3 complex subunit 4 OS=Homo sapiens GN=ARPC4-TTLL3 PE=3 SV=1	TRUE	-3.87618	0.00134	3.71269e+06	4.05826e+06	3.64748e+06	4.03693e+06	205088	171681	-345575	0.914846	-0.0386518	-2.8729	2.8729
1330	1330	sp|P08247|SYPH_HUMAN	N/A	N/A	Synaptophysin OS=Homo sapiens GN=SYP PE=1 SV=3	TRUE	-3.17801	0.00584	2.0769e+06	2.26966e+06	2.09285e+06	2.23016e+06	149295	104028	-192761	0.91507	-0.0385455	-2.23359	2.23359
1832	1832	sp|Q9BPX5|ARP5L_HUMAN	N/A	N/A	Actin-related protein 2/3 complex subunit 5-like protein OS=Homo sapiens GN=ARPC5L PE=1 SV=1	TRUE	-3.21478	0.00541	386840	422694	394463	423844	27061.2	19676.9	-35854.2	0.915177	-0.038495	-2.2668	2.2668
1056	1056	sp|P60228|EIF3E_HUMAN	N/A	N/A	Eukaryotic translation initiation factor 3 subunit E OS=Homo sapiens GN=EIF3E PE=1 SV=1	TRUE	-0.749008	0.46472	217321	237422	202764	205028	36245.6	71890.8	-20101.1	0.915336	-0.0384196	-0.332809	0.332809
1089	1089	sp|Q9Y5K8|VATD_HUMAN	N/A	N/A	V-type proton ATPase subunit D OS=Homo sapiens GN=ATP6V1D PE=1 SV=1	TRUE	-3.80825	0.00155	253749	277144	255107	276438	10601	15075.5	-23394.9	0.915586	-0.0383011	-2.80967	2.80967
447	447	sp|Q9Y277|VDAC3_HUMAN	N/A	N/A	Voltage-dependent anion-selective channel protein 3 OS=Homo sapiens GN=VDAC3 PE=1 SV=1	TRUE	-3.58823	0.00246	939466	1.02574e+06	946048	1.02862e+06	37622	61540	-86271.9	0.915893	-0.0381553	-2.60906	2.60906
170	170	sp|P33176|KINH_HUMAN	N/A	N/A	Kinesin-1 heavy chain OS=Homo sapiens GN=KIF5B PE=1 SV=1	TRUE	-2.15239	0.04698	642003	700605	639828	709196	25450.7	77613	-58602	0.916355	-0.0379362	-1.32809	1.32809
1818	1818	sp|O00560|SDCB1_HUMAN	N/A	N/A	Syntenin-1 OS=Homo sapiens GN=SDCBP PE=1 SV=1	TRUE	-1.90448	0.07499	560545	611170	581785	620833	45000.1	65835.3	-50624.5	0.917168	-0.0375512	-1.125	1.125
718	718	sp|P62424|RL7A_HUMAN	N/A	N/A	60S ribosomal protein L7a OS=Homo sapiens GN=RPL7A PE=1 SV=2	TRUE	-2.18946	0.04373	722508	787636	694886	770535	66463.3	59549	-65127.8	0.917312	-0.0374828	-1.35922	1.35922
1505	1505	sp|O75146|HIP1R_HUMAN	N/A	N/A	Huntingtin-interacting protein 1-related protein OS=Homo sapiens GN=HIP1R PE=1 SV=2	TRUE	-0.42524	0.67633	734.351	800.357	732.513	864.793	302.454	354.067	-66.0061	0.917529	-0.0373801	-0.169841	0.169841
1544	1544	sp|Q9UBN7|HDAC6_HUMAN	N/A	N/A	Histone deacetylase 6 OS=Homo sapiens GN=HDAC6 PE=1 SV=2	TRUE	-0.3525	0.72906	10747	11697.1	11414.7	11518.3	3303.38	7380.33	-950.092	0.918775	-0.0367906	-0.137237	0.137237
1663	1663	tr|H9KV31|H9KV31_HUMAN	N/A	N/A	Neural cell adhesion molecule 2 OS=Homo sapiens GN=NCAM2 PE=1 SV=2	TRUE	-1.40379	0.17949	89085.8	96859.3	91628.9	96062.1	8868	14047.5	-7773.46	0.919745	-0.0363327	-0.74596	0.74596
232	232	sp|P35232|PHB_HUMAN	N/A	N/A	Prohibitin OS=Homo sapiens GN=PHB PE=1 SV=1	TRUE	-5.69079	3.3441e-05	2.99429e+06	3.25514e+06	2.97691e+06	3.27971e+06	61478.4	123008	-260857	0.919863	-0.0362768	-4.47572	4.47572
1434	1434	sp|Q15388|TOM20_HUMAN	N/A	N/A	Mitochondrial import receptor subunit TOM20 homolog OS=Homo sapiens GN=TOMM20 PE=1 SV=1	TRUE	-1.08594	0.2936	100462	109202	106383	106749	21641.8	10701.6	-8739.31	0.919971	-0.0362259	-0.532244	0.532244
1216	1216	sp|Q68D91|MBLC2_HUMAN	N/A	N/A	Metallo-beta-lactamase domain-containing protein 2 OS=Homo sapiens GN=MBLAC2 PE=1 SV=3	TRUE	-5.19304	8.8854e-05	144700	157211	144508	157657	4060.7	5978.57	-12510.4	0.920423	-0.0360127	-4.05132	4.05132
301	301	sp|Q99714|HCD2_HUMAN	N/A	N/A	3-hydroxyacyl-CoA dehydrogenase type-2 OS=Homo sapiens GN=HSD17B10 PE=1 SV=3	TRUE	-4.72353	0.00023	1.55662e+06	1.69119e+06	1.57185e+06	1.68818e+06	71336	47077.9	-134574	0.920427	-0.0360107	-3.63827	3.63827
911	911	sp|P31146|COR1A_HUMAN	N/A	N/A	Coronin-1A OS=Homo sapiens GN=CORO1A PE=1 SV=4	TRUE	-2.82884	0.0121	227065	246663	225641	246214	15165.1	14212.2	-19598	0.920547	-0.035954	-1.91721	1.91721
1223	1223	tr|A0A0C4DGH0|A0A0C4DGH0_HUMAN	N/A	N/A	CD276 antigen OS=Homo sapiens GN=CD276 PE=1 SV=1	TRUE	-1.35502	0.19424	133628	145146	129784	148334	18721.5	17314.2	-11517.9	0.920646	-0.0359073	-0.711661	0.711661
958	958	sp|P43490|NAMPT_HUMAN	N/A	N/A	Nicotinamide phosphoribosyltransferase OS=Homo sapiens GN=NAMPT PE=1 SV=1	TRUE	-0.26996	0.79064	265005	287772	349814	169144	139860	210837	-22767.3	0.920884	-0.035795	-0.102021	0.102021
1250	1250	sp|P18031|PTN1_HUMAN	N/A	N/A	Tyrosine-protein phosphatase non-receptor type 1 OS=Homo sapiens GN=PTPN1 PE=1 SV=1	TRUE	-2.05872	0.05619	154979	168264	153928	164341	7144.49	17993	-13285.3	0.921045	-0.035719	-1.25034	1.25034
1104	1104	sp|Q92520|FAM3C_HUMAN	N/A	N/A	Protein FAM3C OS=Homo sapiens GN=FAM3C PE=1 SV=1	TRUE	-0.84387	0.41118	328987	356845	364561	373035	58007.6	80269.8	-27857.8	0.921933	-0.0353007	-0.385968	0.385968
785	785	sp|P20336|RAB3A_HUMAN	N/A	N/A	Ras-related protein Rab-3A OS=Homo sapiens GN=RAB3A PE=1 SV=1	TRUE	-3.84085	0.00144	2.04469e+06	2.21765e+06	2.04345e+06	2.20775e+06	85187.1	104850	-172959	0.922008	-0.0352653	-2.84164	2.84164
137	137	sp|P00505|AATM_HUMAN	N/A	N/A	Aspartate aminotransferase, mitochondrial OS=Homo sapiens GN=GOT2 PE=1 SV=3	TRUE	-5.03487	0.00012	6.36092e+06	6.89482e+06	6.40334e+06	6.84572e+06	192743	253080	-533895	0.922566	-0.0350026	-3.92082	3.92082
277	277	sp|Q6PCE3|PGM2L_HUMAN	N/A	N/A	Glucose 1,6-bisphosphate synthase OS=Homo sapiens GN=PGM2L1 PE=1 SV=3	TRUE	-4.03417	0.00096	969725	1.05093e+06	969459	1.04401e+06	35488.8	48863.7	-81209.6	0.922726	-0.0349271	-3.01773	3.01773
56	56	sp|Q99798|ACON_HUMAN	N/A	N/A	Aconitate hydratase, mitochondrial OS=Homo sapiens GN=ACO2 PE=1 SV=2	TRUE	-3.09454	0.00696	2.06756e+06	2.23845e+06	2.04891e+06	2.18991e+06	90205.8	138955	-170887	0.923658	-0.0344887	-2.15739	2.15739
622	622	sp|P13521|SCG2_HUMAN	N/A	N/A	Secretogranin-2 OS=Homo sapiens GN=SCG2 PE=1 SV=2	TRUE	-2.17995	0.04454	702817	760877	704977	781131	32281.3	73088.9	-58059.6	0.923694	-0.034472	-1.35125	1.35125
1165	1165	sp|P62277|RS13_HUMAN	N/A	N/A	40S ribosomal protein S13 OS=Homo sapiens GN=RPS13 PE=1 SV=2	TRUE	-3.58087	0.0025	263646	285302	263711	283232	11814.9	13769.7	-21656.8	0.924092	-0.0342849	-2.60206	2.60206
1068	1068	sp|Q9BS26|ERP44_HUMAN	N/A	N/A	Endoplasmic reticulum resident protein 44 OS=Homo sapiens GN=ERP44 PE=1 SV=1	TRUE	-4.22078	0.00065	818697	885013	818905	875448	21373.7	42010.6	-66315.8	0.925068	-0.0338263	-3.18709	3.18709
977	977	sp|Q5SSJ5|HP1B3_HUMAN	N/A	N/A	Heterochromatin protein 1-binding protein 3 OS=Homo sapiens GN=HP1BP3 PE=1 SV=1	TRUE	-3.15088	0.00618	464934	502503	464761	509490	23257.1	27178.4	-37569.9	0.925235	-0.0337481	-2.20901	2.20901
165	165	sp|O75746|CMC1_HUMAN	N/A	N/A	Calcium-binding mitochondrial carrier protein Aralar1 OS=Homo sapiens GN=SLC25A12 PE=1 SV=2	TRUE	-2.54671	0.02155	736724	796215	720371	783126	41789.2	56256.9	-59490.9	0.925283	-0.0337255	-1.66655	1.66655
345	345	sp|Q9UBT2|SAE2_HUMAN	N/A	N/A	SUMO-activating enzyme subunit 2 OS=Homo sapiens GN=UBA2 PE=1 SV=2	TRUE	-1.96444	0.06709	1.19098e+06	1.28671e+06	1.24327e+06	1.29643e+06	129477	67882.4	-95728.8	0.925602	-0.0335757	-1.17334	1.17334
407	407	sp|O14744|ANM5_HUMAN	N/A	N/A	Protein arginine N-methyltransferase 5 OS=Homo sapiens GN=PRMT5 PE=1 SV=4	TRUE	-6.2083	1.2531e-05	794105	857593	793894	860333	17398.1	25268.4	-63487.5	0.92597	-0.0334031	-4.90201	4.90201
19	19	sp|P11142|HSP7C_HUMAN	N/A	N/A	Heat shock cognate 71 kDa protein OS=Homo sapiens GN=HSPA8 PE=1 SV=1	TRUE	-5.69065	3.345e-05	1.54463e+07	1.66784e+07	1.53763e+07	1.66544e+07	404932	507868	-1.2321e+06	0.926126	-0.0333299	-4.4756	4.4756
1970	1970	tr|A0A0C4DG16|A0A0C4DG16_HUMAN	N/A	N/A	Calcitonin receptor OS=Homo sapiens GN=CALCR PE=4 SV=1	TRUE	-0.392519	0.69985	44137.7	47656.4	45521.4	53264	10735.9	24657.9	-3518.76	0.926164	-0.0333121	-0.154995	0.154995
128	128	sp|P55809|SCOT1_HUMAN	N/A	N/A	Succinyl-CoA:3-ketoacid coenzyme A transferase 1, mitochondrial OS=Homo sapiens GN=OXCT1 PE=1 SV=1	TRUE	-5.94661	2.0493e-05	2.05179e+06	2.21491e+06	2.08272e+06	2.18988e+06	55040.9	61178.1	-163123	0.926352	-0.0332238	-4.68839	4.68839
1755	1755	sp|Q00765|REEP5_HUMAN	N/A	N/A	Receptor expression-enhancing protein 5 OS=Homo sapiens GN=REEP5 PE=1 SV=3	TRUE	-1.61013	0.12692	391901	422805	386456	416452	46227.3	34328.8	-30903.7	0.926908	-0.0329634	-0.89647	0.89647
1347	1347	tr|G5E9L9|G5E9L9_HUMAN	N/A	N/A	Doublecortin and CaM kinase-like 2, isoform CRA_c OS=Homo sapiens GN=DCLK2 PE=1 SV=1	TRUE	-0.873573	0.39527	190522	205454	199803	220627	35450.9	37049.5	-14931.7	0.927323	-0.0327688	-0.403106	0.403106
42	42	sp|P14625|ENPL_HUMAN	N/A	N/A	Endoplasmin OS=Homo sapiens GN=HSP90B1 PE=1 SV=1	TRUE	-7.15592	2.283e-06	4.65862e+06	5.02229e+06	4.65595e+06	4.95532e+06	41020.2	146840	-363669	0.927589	-0.0326444	-5.64149	5.64149
1976	1976	sp|Q93034|CUL5_HUMAN	N/A	N/A	Cullin-5 OS=Homo sapiens GN=CUL5 PE=1 SV=4	TRUE	-1.90858	0.07442	97913.8	105545	96761	102863	4243.91	11219.8	-7631.55	0.927694	-0.0325952	-1.12831	1.12831
1178	1178	sp|O75323|NIPS2_HUMAN	N/A	N/A	Protein NipSnap homolog 2 OS=Homo sapiens GN=GBAS PE=1 SV=1	TRUE	-3.23458	0.00519	522852	563533	528891	576591	21472.6	31024.6	-40680.8	0.927811	-0.0325404	-2.28483	2.28483
1028	1028	sp|P56385|ATP5I_HUMAN	N/A	N/A	ATP synthase subunit e, mitochondrial OS=Homo sapiens GN=ATP5I PE=1 SV=2	TRUE	-2.15399	0.04683	999728	1.07718e+06	1.00591e+06	1.04132e+06	64883.5	86174.8	-77450.3	0.928099	-0.0324058	-1.32948	1.32948
158	158	sp|O15240|VGF_HUMAN	N/A	N/A	Neurosecretory protein VGF OS=Homo sapiens GN=VGF PE=1 SV=2	TRUE	-3.29785	0.00454	2.48751e+06	2.67992e+06	2.51395e+06	2.69926e+06	120314	127129	-192413	0.928202	-0.0323575	-2.34294	2.34294
795	795	sp|P61081|UBC12_HUMAN	N/A	N/A	NEDD8-conjugating enzyme Ubc12 OS=Homo sapiens GN=UBE2M PE=1 SV=1	TRUE	-2.80314	0.01276	1.34891e+06	1.45323e+06	1.37115e+06	1.46988e+06	86644.7	70398.8	-104313	0.928219	-0.0323493	-1.89415	1.89415
1408	1408	tr|M0R1E0|M0R1E0_HUMAN	N/A	N/A	Ras-related protein Rab-4B (Fragment) OS=Homo sapiens GN=RAB4B PE=1 SV=1	TRUE	-0.760009	0.4583	236169	254396	210250	231180	56946.6	43971.1	-18226.8	0.928353	-0.032287	-0.33885	0.33885
619	619	tr|H7C2I1|H7C2I1_HUMAN	N/A	N/A	Protein arginine N-methyltransferase 1 OS=Homo sapiens GN=PRMT1 PE=1 SV=1	TRUE	-0.411755	0.68598	524108	564544	449970	413353	174829	237131	-40436	0.928374	-0.032277	-0.163689	0.163689
1910	1910	sp|Q99259|DCE1_HUMAN	N/A	N/A	Glutamate decarboxylase 1 OS=Homo sapiens GN=GAD1 PE=1 SV=1	TRUE	-0.251544	0.8046	13991.3	15069.9	18322.1	14635.1	9844	8281.56	-1078.64	0.928424	-0.0322535	-0.09442	0.09442
854	854	sp|O75964|ATP5L_HUMAN	N/A	N/A	ATP synthase subunit g, mitochondrial OS=Homo sapiens GN=ATP5L PE=1 SV=3	TRUE	-2.37479	0.03041	930516	1.0022e+06	928701	1.03054e+06	21020.7	88084.7	-71685.5	0.928472	-0.0322312	-1.51698	1.51698
665	665	sp|P02545|LMNA_HUMAN	N/A	N/A	Prelamin-A/C OS=Homo sapiens GN=LMNA PE=1 SV=1	TRUE	-0.322831	0.751	38787.1	41774	29655.8	33658.4	17322.8	21687.9	-2986.93	0.928498	-0.0322191	-0.12436	0.12436
98	98	sp|P08237|PFKAM_HUMAN	N/A	N/A	ATP-dependent 6-phosphofructokinase, muscle type OS=Homo sapiens GN=PFKM PE=1 SV=2	TRUE	-4.90865	0.00016	1.90886e+06	2.05553e+06	1.90245e+06	2.04747e+06	58665.3	67774.8	-146668	0.928647	-0.0321493	-3.79588	3.79588
357	357	sp|P13861|KAP2_HUMAN	N/A	N/A	cAMP-dependent protein kinase type II-alpha regulatory subunit OS=Homo sapiens GN=PRKAR2A PE=1 SV=2	TRUE	-1.12289	0.27805	1.11995e+06	1.20486e+06	1.10613e+06	1.17279e+06	94552.9	206195	-84905.2	0.929531	-0.0317362	-0.555877	0.555877
1471	1471	sp|Q9H2M9|RBGPR_HUMAN	N/A	N/A	Rab3 GTPase-activating protein non-catalytic subunit OS=Homo sapiens GN=RAB3GAP2 PE=1 SV=1	TRUE	-0.472585	0.64289	47680.1	51279.7	48677.4	48706.6	5378.85	22208.4	-3599.6	0.929804	-0.0316084	-0.191863	0.191863
1130	1130	tr|E9PNQ8|E9PNQ8_HUMAN	N/A	N/A	Thy-1 membrane glycoprotein (Fragment) OS=Homo sapiens GN=THY1 PE=1 SV=1	TRUE	-4.65662	0.00026	1.14115e+06	1.22721e+06	1.1245e+06	1.2324e+06	39665	38735.6	-86056.6	0.929876	-0.0315749	-3.58503	3.58503
71	71	sp|P48735|IDHP_HUMAN	N/A	N/A	Isocitrate dehydrogenase [NADP], mitochondrial OS=Homo sapiens GN=IDH2 PE=1 SV=2	TRUE	-4.92371	0.00015	4.04243e+06	4.34693e+06	4.06308e+06	4.35014e+06	132689	129673	-304499	0.929951	-0.03154	-3.82391	3.82391
179	179	sp|P22102|PUR2_HUMAN	N/A	N/A	Trifunctional purine biosynthetic protein adenosine-3 OS=Homo sapiens GN=GART PE=1 SV=1	TRUE	-1.77267	0.09532	792188	851852	801799	835281	80951.9	60353.6	-59664.6	0.929959	-0.0315362	-1.02082	1.02082
565	565	tr|E9PDE8|E9PDE8_HUMAN	N/A	N/A	Heat shock 70 kDa protein 4L OS=Homo sapiens GN=HSPA4L PE=1 SV=1	TRUE	-1.05391	0.30758	373612	401700	392296	425825	65774.8	45456.8	-28088.2	0.930077	-0.0314813	-0.512042	0.512042
206	206	tr|A0A0A0MS41|A0A0A0MS41_HUMAN	N/A	N/A	Sideroflexin OS=Homo sapiens GN=SFXN3 PE=1 SV=1	TRUE	-4.4695	0.00039	1.24986e+06	1.34357e+06	1.23348e+06	1.35781e+06	52218.2	35068.2	-93711.7	0.930252	-0.0313995	-3.40894	3.40894
522	522	sp|Q9UI12|VATH_HUMAN	N/A	N/A	V-type proton ATPase subunit H OS=Homo sapiens GN=ATP6V1H PE=1 SV=1	TRUE	-1.28468	0.21719	647728	696191	635258	671218	67082.2	91147.7	-48463.2	0.930388	-0.0313359	-0.66316	0.66316
1212	1212	sp|Q14166|TTL12_HUMAN	N/A	N/A	Tubulin--tyrosine ligase-like protein 12 OS=Homo sapiens GN=TTLL12 PE=1 SV=2	TRUE	-1.41836	0.17527	311674	334956	323621	346758	40655.4	27788.3	-23282.4	0.930491	-0.0312877	-0.756292	0.756292
1925	1925	sp|P17152|TMM11_HUMAN	N/A	N/A	Transmembrane protein 11, mitochondrial OS=Homo sapiens GN=TMEM11 PE=1 SV=1	TRUE	-1.49557	0.15423	147031	157905	147418	156633	20215.5	8190.19	-10873.6	0.931138	-0.0309858	-0.811831	0.811831
66	66	sp|P38606|VATA_HUMAN	N/A	N/A	V-type proton ATPase catalytic subunit A OS=Homo sapiens GN=ATP6V1A PE=1 SV=2	TRUE	-1.72541	0.10371	4.2214e+06	4.53327e+06	4.21522e+06	4.70426e+06	220870	495221	-311864	0.931205	-0.0309545	-0.984179	0.984179
329	329	sp|Q9H598|VIAAT_HUMAN	N/A	N/A	Vesicular inhibitory amino acid transporter OS=Homo sapiens GN=SLC32A1 PE=2 SV=2	TRUE	-6.32011	1.0185e-05	1.37931e+06	1.48082e+06	1.36698e+06	1.48592e+06	42742.6	22245.3	-101511	0.931449	-0.0308407	-4.99204	4.99204
604	604	sp|Q04837|SSBP_HUMAN	N/A	N/A	Single-stranded DNA-binding protein, mitochondrial OS=Homo sapiens GN=SSBP1 PE=1 SV=1	TRUE	-0.808344	0.43075	946716	1.01627e+06	891808	927045	162779	200343	-69554.3	0.931559	-0.0307895	-0.365775	0.365775
626	626	tr|A0A0C4DFU2|A0A0C4DFU2_HUMAN	N/A	N/A	Superoxide dismutase OS=Homo sapiens GN=SOD2 PE=1 SV=1	TRUE	-0.613584	0.54812	1.05005e+06	1.12679e+06	986713	1.08773e+06	247650	281835	-76735.1	0.931899	-0.0306311	-0.261124	0.261124
1556	1556	tr|J3KQN4|J3KQN4_HUMAN	N/A	N/A	60S ribosomal protein L36a OS=Homo sapiens GN=RPL36A PE=3 SV=1	TRUE	-0.235975	0.81645	62012.7	66532.8	74150.1	64167.5	39789	41461.9	-4520.13	0.932062	-0.0305554	-0.0880704	0.0880704
421	421	tr|Q5T5C7|Q5T5C7_HUMAN	N/A	N/A	Serine--tRNA ligase, cytoplasmic OS=Homo sapiens GN=SARS PE=1 SV=1	TRUE	-4.10661	0.00083	1.20016e+06	1.28748e+06	1.19861e+06	1.26723e+06	30138.4	56225.8	-87325.5	0.932174	-0.0305032	-3.08092	3.08092
411	411	sp|P50213|IDH3A_HUMAN	N/A	N/A	Isocitrate dehydrogenase [NAD] subunit alpha, mitochondrial OS=Homo sapiens GN=IDH3A PE=1 SV=1	TRUE	-4.61421	0.00029	1.18712e+06	1.27329e+06	1.18018e+06	1.26276e+06	35802.7	43097.2	-86175.9	0.93232	-0.0304348	-3.5376	3.5376
303	303	sp|Q9HCJ6|VAT1L_HUMAN	N/A	N/A	Synaptic vesicle membrane protein VAT-1 homolog-like OS=Homo sapiens GN=VAT1L PE=1 SV=2	TRUE	-3.32175	0.00432	1.91355e+06	2.05217e+06	1.9151e+06	2.06331e+06	92515.1	84347.8	-138621	0.932451	-0.0303738	-2.36452	2.36452
1024	1024	tr|A0A024R4M0|A0A024R4M0_HUMAN	N/A	N/A	40S ribosomal protein S9 OS=Homo sapiens GN=RPS9 PE=1 SV=1	TRUE	-1.6466	0.11914	398506	427349	392043	415542	29559.4	43449	-28843.3	0.932506	-0.0303481	-0.923942	0.923942
1956	1956	sp|O00767|ACOD_HUMAN	N/A	N/A	Acyl-CoA desaturase OS=Homo sapiens GN=SCD PE=1 SV=2	TRUE	-0.371919	0.71483	73579.1	78881.9	76596.3	81337.9	26892.7	33261.7	-5302.73	0.932776	-0.0302225	-0.145797	0.145797
1846	1846	sp|Q6ZVF9|GRIN3_HUMAN	N/A	N/A	G protein-regulated inducer of neurite outgrowth 3 OS=Homo sapiens GN=GPRIN3 PE=2 SV=2	TRUE	-0.128868	0.89907	13926.7	14922.1	2001.64	5546.65	16442.9	16328.6	-995.422	0.933292	-0.0299824	-0.0462065	0.0462065
1413	1413	tr|K7EKW4|K7EKW4_HUMAN	N/A	N/A	Isochorismatase domain-containing protein 2 (Fragment) OS=Homo sapiens GN=ISOC2 PE=1 SV=1	TRUE	-0.26591	0.7937	13593.6	14564.7	15792.7	13183.1	4844.59	9826.31	-971.074	0.933327	-0.0299662	-0.100344	0.100344
109	109	sp|Q13423|NNTM_HUMAN	N/A	N/A	NAD(P) transhydrogenase, mitochondrial OS=Homo sapiens GN=NNT PE=1 SV=3	TRUE	-3.89723	0.00128	1.34542e+06	1.4415e+06	1.34416e+06	1.42428e+06	48461.2	55872	-96080.5	0.933347	-0.029957	-2.89279	2.89279
286	286	sp|P62760|VISL1_HUMAN	N/A	N/A	Visinin-like protein 1 OS=Homo sapiens GN=VSNL1 PE=1 SV=2	TRUE	-3.09666	0.00693	3.7129e+06	3.97702e+06	3.70867e+06	3.9688e+06	207435	149818	-264125	0.933587	-0.0298451	-2.15927	2.15927
939	939	sp|P25685|DNJB1_HUMAN	N/A	N/A	DnaJ homolog subfamily B member 1 OS=Homo sapiens GN=DNAJB1 PE=1 SV=4	TRUE	-0.670186	0.5123	319488	342033	304745	316011	48439.6	88532.7	-22544.6	0.934087	-0.0296129	-0.290476	0.290476
1866	1866	tr|Q1HDL3|Q1HDL3_HUMAN	N/A	N/A	HBeAg-binding protein 2 binding protein A OS=Homo sapiens GN=HBEBP2BPA PE=1 SV=1	TRUE	-0.559365	0.58366	100008	107037	112271	110061	36341.5	10025	-7029.14	0.93433	-0.0294999	-0.23384	0.23384
708	708	sp|P36915|GNL1_HUMAN	N/A	N/A	Guanine nucleotide-binding protein-like 1 OS=Homo sapiens GN=GNL1 PE=1 SV=2	TRUE	-1.86266	0.08097	528203	565138	539986	551132	30875	50848.2	-36935.3	0.934644	-0.0293538	-1.09168	1.09168
1512	1512	sp|P07919|QCR6_HUMAN	N/A	N/A	Cytochrome b-c1 complex subunit 6, mitochondrial OS=Homo sapiens GN=UQCRH PE=1 SV=2	TRUE	-2.15929	0.04636	289065	309233	291873	307953	20968.5	18586.2	-20167.8	0.934781	-0.0292901	-1.33386	1.33386
617	617	sp|P17812|PYRG1_HUMAN	N/A	N/A	CTP synthase 1 OS=Homo sapiens GN=CTPS1 PE=1 SV=2	TRUE	-2.3575	0.03147	548935	587146	551352	604047	39023.3	29009.2	-38210.8	0.934921	-0.029225	-1.5021	1.5021
1867	1867	tr|I3L3B4|I3L3B4_HUMAN	N/A	N/A	Uncharacterized protein (Fragment) OS=Homo sapiens PE=4 SV=1	TRUE	-1.00719	0.32883	114567	122511	114346	129950	16362.9	17094.8	-7944.64	0.935152	-0.0291179	-0.483029	0.483029
331	331	sp|Q9NQX3|GEPH_HUMAN	N/A	N/A	Gephyrin OS=Homo sapiens GN=GPHN PE=1 SV=1	TRUE	-3.14281	0.00629	1.05146e+06	1.12427e+06	1.05641e+06	1.13683e+06	56187.5	40912.6	-72813.1	0.935235	-0.0290791	-2.20135	2.20135
528	528	sp|Q9Y6C9|MTCH2_HUMAN	N/A	N/A	Mitochondrial carrier homolog 2 OS=Homo sapiens GN=MTCH2 PE=1 SV=1	TRUE	-2.22268	0.041	1.58291e+06	1.69188e+06	1.58493e+06	1.70905e+06	84777.6	120196	-108975	0.935589	-0.0289147	-1.38722	1.38722
857	857	sp|Q9H936|GHC1_HUMAN	N/A	N/A	Mitochondrial glutamate carrier 1 OS=Homo sapiens GN=SLC25A22 PE=1 SV=1	TRUE	-2.43305	0.02707	472936	505352	474157	508204	18651.3	35350.4	-32415.6	0.935855	-0.0287912	-1.56751	1.56751
207	207	sp|P35612|ADDB_HUMAN	N/A	N/A	Beta-adducin OS=Homo sapiens GN=ADD2 PE=1 SV=3	TRUE	-1.77124	0.09557	1.01151e+06	1.08052e+06	989223	1.07463e+06	73497.6	90884.8	-69009.9	0.936133	-0.0286625	-1.01968	1.01968
550	550	sp|P35606|COPB2_HUMAN	N/A	N/A	Coatomer subunit beta' OS=Homo sapiens GN=COPB2 PE=1 SV=2	TRUE	-0.583849	0.56746	465763	497527	429527	536265	128193	101022	-31764.2	0.936156	-0.0286519	-0.246065	0.246065
970	970	tr|A0A0C4DFR6|A0A0C4DFR6_HUMAN	N/A	N/A	Protein SEC13 homolog OS=Homo sapiens GN=SEC13 PE=1 SV=1	TRUE	-0.781126	0.44613	301750	322283	301344	308553	20527.7	76142	-20533.3	0.936288	-0.0285906	-0.350539	0.350539
538	538	sp|P14174|MIF_HUMAN	N/A	N/A	Macrophage migration inhibitory factor OS=Homo sapiens GN=MIF PE=1 SV=4	TRUE	-3.25723	0.00495	5.82272e+06	6.21655e+06	5.79922e+06	6.10788e+06	240527	271517	-393835	0.936647	-0.0284239	-2.30539	2.30539
632	632	sp|P38117|ETFB_HUMAN	N/A	N/A	Electron transfer flavoprotein subunit beta OS=Homo sapiens GN=ETFB PE=1 SV=3	TRUE	-2.91572	0.01011	906585	967568	901791	975411	49264	38860.5	-60983.4	0.936972	-0.0282732	-1.99525	1.99525
1449	1449	tr|C9JFZ1|C9JFZ1_HUMAN	N/A	N/A	Synaptojanin-1 OS=Homo sapiens GN=SYNJ1 PE=1 SV=1	TRUE	-3.19733	0.00561	167626	178882	166334	177797	6125.21	8603.33	-11255.7	0.937077	-0.0282245	-2.25104	2.25104
433	433	tr|A6XGL2|A6XGL2_HUMAN	N/A	N/A	Insulin OS=Homo sapiens GN=INS PE=2 SV=1	TRUE	-1.76395	0.09682	2.32063e+06	2.47619e+06	2.28288e+06	2.48925e+06	111448	239955	-155564	0.937176	-0.0281789	-1.01403	1.01403
1712	1712	sp|P60763|RAC3_HUMAN	N/A	N/A	Ras-related C3 botulinum toxin substrate 3 OS=Homo sapiens GN=RAC3 PE=1 SV=1	TRUE	-0.352101	0.72936	71785.5	76595.6	73091.5	72436.3	25159.8	32351.6	-4810.1	0.937201	-0.0281671	-0.137058	0.137058
1579	1579	tr|A6NF51|A6NF51_HUMAN	N/A	N/A	3'(2'),5'-bisphosphate nucleotidase 1 OS=Homo sapiens GN=BPNT1 PE=1 SV=2	TRUE	-0.422573	0.67823	317604	338801	341536	406794	73993.2	131040	-21197.3	0.937434	-0.0280591	-0.168623	0.168623
1909	1909	sp|P09972|ALDOC_HUMAN	N/A	N/A	Fructose-bisphosphate aldolase C OS=Homo sapiens GN=ALDOC PE=1 SV=2	TRUE	-0.372641	0.71431	22434	23929.2	24038.5	26867	7998.28	8995.86	-1495.2	0.937516	-0.0280215	-0.146113	0.146113
160	160	sp|P06733|ENOA_HUMAN	N/A	N/A	Alpha-enolase OS=Homo sapiens GN=ENO1 PE=1 SV=2	TRUE	-6.58078	6.3236e-06	5.18341e+06	5.52836e+06	5.16092e+06	5.53138e+06	106730	115488	-344950	0.937604	-0.0279808	-5.19904	5.19904
14	14	sp|P07900|HS90A_HUMAN	N/A	N/A	Heat shock protein HSP 90-alpha OS=Homo sapiens GN=HSP90AA1 PE=1 SV=5	TRUE	-2.95728	0.00927	1.13136e+07	1.20662e+07	1.14331e+07	1.22148e+07	376320	664304	-752618	0.937626	-0.0279703	-2.03292	2.03292
1388	1388	sp|Q3ZCM7|TBB8_HUMAN	N/A	N/A	Tubulin beta-8 chain OS=Homo sapiens GN=TUBB8 PE=1 SV=2	TRUE	-0.366855	0.71853	518347	552303	518293	386393	35563.9	275389	-33955.6	0.93852	-0.0275565	-0.143555	0.143555
1599	1599	sp|Q99442|SEC62_HUMAN	N/A	N/A	Translocation protein SEC62 OS=Homo sapiens GN=SEC62 PE=1 SV=1	TRUE	-2.07392	0.05459	255399	272054	257357	274575	16788.6	17279.7	-16655.2	0.93878	-0.0274364	-1.26289	1.26289
379	379	tr|E9PDG8|E9PDG8_HUMAN	N/A	N/A	Clathrin coat assembly protein AP180 OS=Homo sapiens GN=SNAP91 PE=1 SV=1	TRUE	-2.15637	0.04662	595905	634695	594593	655620	34795.7	41251.1	-38790.7	0.938883	-0.0273885	-1.33143	1.33143
658	658	sp|Q8NBX0|SCPDL_HUMAN	N/A	N/A	Saccharopine dehydrogenase-like oxidoreductase OS=Homo sapiens GN=SCCPDH PE=1 SV=1	TRUE	-2.77277	0.01358	888788	946403	891228	948838	55495.2	28392.5	-57615	0.939122	-0.0272779	-1.8671	1.8671
90	90	sp|O15075|DCLK1_HUMAN	N/A	N/A	Serine/threonine-protein kinase DCLK1 OS=Homo sapiens GN=DCLK1 PE=1 SV=2	TRUE	-2.20364	0.04254	1.76569e+06	1.87999e+06	1.77096e+06	1.8099e+06	66206.4	140819	-114300	0.939202	-0.027241	-1.3712	1.3712
119	119	sp|Q93050|VPP1_HUMAN	N/A	N/A	V-type proton ATPase 116 kDa subunit a isoform 1 OS=Homo sapiens GN=ATP6V0A1 PE=1 SV=3	TRUE	-4.16111	0.00074	1.70285e+06	1.81305e+06	1.70982e+06	1.81115e+06	49668.9	62012.8	-110203	0.939217	-0.027234	-3.13077	3.13077
917	917	sp|Q9UPY8|MARE3_HUMAN	N/A	N/A	Microtubule-associated protein RP/EB family member 3 OS=Homo sapiens GN=MAPRE3 PE=1 SV=1	TRUE	-1.10768	0.28437	1.49934e+06	1.59631e+06	1.58668e+06	1.57503e+06	237027	113139	-96975.7	0.93925	-0.0272187	-0.546116	0.546116
477	477	sp|Q53GQ0|DHB12_HUMAN	N/A	N/A	Very-long-chain 3-oxoacyl-CoA reductase OS=Homo sapiens GN=HSD17B12 PE=1 SV=2	TRUE	-1.62667	0.12334	921012	979855	921737	978163	43197.2	99552.6	-58842.5	0.939948	-0.0268963	-0.908896	0.908896
425	425	sp|P36957|ODO2_HUMAN	N/A	N/A	Dihydrolipoyllysine-residue succinyltransferase component of 2-oxoglutarate dehydrogenase complex, mitochondrial OS=Homo sapiens GN=DLST PE=1 SV=4	TRUE	-5.51699	4.6871e-05	2.7017e+06	2.87077e+06	2.67211e+06	2.86406e+06	71269.3	58069.6	-169062	0.941109	-0.02636	-4.3291	4.3291
394	394	tr|F1T0E5|F1T0E5_HUMAN	N/A	N/A	Calcium-dependent secretion activator 1 OS=Homo sapiens GN=CADPS PE=1 SV=1	TRUE	-3.07603	0.00723	718299	763081	719099	749720	37907.9	21691	-44781.9	0.941314	-0.0262653	-2.14086	2.14086
515	515	sp|Q7L0J3|SV2A_HUMAN	N/A	N/A	Synaptic vesicle glycoprotein 2A OS=Homo sapiens GN=SV2A PE=1 SV=1	TRUE	-5.05372	0.00012	1.53695e+06	1.63259e+06	1.53521e+06	1.63318e+06	22437.2	52150.7	-95637.5	0.94142	-0.0262167	-3.92082	3.92082
1912	1912	sp|Q9BX68|HINT2_HUMAN	N/A	N/A	Histidine triad nucleotide-binding protein 2, mitochondrial OS=Homo sapiens GN=HINT2 PE=1 SV=1	TRUE	-1.9835	0.06474	55531.3	58980.8	55471.2	59837.5	4183.79	3117.1	-3449.52	0.941515	-0.026173	-1.18883	1.18883
853	853	sp|Q9Y3P9|RBGP1_HUMAN	N/A	N/A	Rab GTPase-activating protein 1 OS=Homo sapiens GN=RABGAP1 PE=1 SV=3	TRUE	-1.38102	0.18626	223682	237574	219009	239596	18024.1	24205.1	-13892.5	0.941524	-0.0261688	-0.72988	0.72988
1366	1366	sp|Q9H3P7|GCP60_HUMAN	N/A	N/A	Golgi resident protein GCP60 OS=Homo sapiens GN=ACBD3 PE=1 SV=4	TRUE	-2.19298	0.04343	83359.1	88524.7	83368.1	87053.7	3648.51	6051.81	-5165.58	0.941648	-0.0261114	-1.36221	1.36221
1153	1153	tr|H0Y8E4|H0Y8E4_HUMAN	N/A	N/A	Kinase D-interacting substrate of 220 kDa (Fragment) OS=Homo sapiens GN=KIDINS220 PE=1 SV=1	TRUE	-2.37218	0.03056	157379	167110	155745	166560	8046.09	9312.07	-9731.22	0.941768	-0.0260562	-1.51485	1.51485
1138	1138	sp|P62266|RS23_HUMAN	N/A	N/A	40S ribosomal protein S23 OS=Homo sapiens GN=RPS23 PE=1 SV=3	TRUE	-1.22269	0.23915	417128	442851	432337	451954	45830.9	43389.4	-25722.1	0.941917	-0.0259874	-0.62133	0.62133
234	234	sp|P40925|MDHC_HUMAN	N/A	N/A	Malate dehydrogenase, cytoplasmic OS=Homo sapiens GN=MDH1 PE=1 SV=4	TRUE	-1.92829	0.07176	6.79416e+06	7.21123e+06	6.67121e+06	7.08948e+06	464616	452951	-417070	0.942164	-0.0258736	-1.14412	1.14412
1173	1173	sp|Q9NPH2|INO1_HUMAN	N/A	N/A	Inositol-3-phosphate synthase 1 OS=Homo sapiens GN=ISYNA1 PE=1 SV=1	TRUE	-0.341541	0.73714	178585	189507	187348	158815	33689	89822.2	-10921.6	0.942368	-0.0257793	-0.13245	0.13245
336	336	tr|K7EJE8|K7EJE8_HUMAN	N/A	N/A	Lon protease homolog OS=Homo sapiens GN=LONP1 PE=1 SV=1	TRUE	-1.10513	0.28544	782947	830716	825613	833818	120618	47607.3	-47768.8	0.942497	-0.0257201	-0.544485	0.544485
553	553	sp|P31040|SDHA_HUMAN	N/A	N/A	Succinate dehydrogenase [ubiquinone] flavoprotein subunit, mitochondrial OS=Homo sapiens GN=SDHA PE=1 SV=2	TRUE	-1.76414	0.09679	468552	496917	454816	497703	45190	16871.3	-28365.4	0.942917	-0.0255264	-1.01417	1.01417
1989	1989	sp|P21953|ODBB_HUMAN	N/A	N/A	2-oxoisovalerate dehydrogenase subunit beta, mitochondrial OS=Homo sapiens GN=BCKDHB PE=1 SV=2	TRUE	-0.302518	0.76615	59389.2	62975.8	63826.7	68100.7	26650.5	23553.8	-3586.57	0.943048	-0.025466	-0.115686	0.115686
47	47	sp|P13591|NCAM1_HUMAN	N/A	N/A	Neural cell adhesion molecule 1 OS=Homo sapiens GN=NCAM1 PE=1 SV=3	TRUE	-3.56585	0.00258	6.27998e+06	6.65399e+06	6.25674e+06	6.6054e+06	224668	220303	-374006	0.943792	-0.0251236	-2.58838	2.58838
236	236	sp|Q99536|VAT1_HUMAN	N/A	N/A	Synaptic vesicle membrane protein VAT-1 homolog OS=Homo sapiens GN=VAT1 PE=1 SV=2	TRUE	-4.57223	0.00031	3.21179e+06	3.40264e+06	3.19206e+06	3.36396e+06	77478	98380.3	-190854	0.94391	-0.0250694	-3.50864	3.50864
1605	1605	sp|Q8N5K1|CISD2_HUMAN	N/A	N/A	CDGSH iron-sulfur domain-containing protein 2 OS=Homo sapiens GN=CISD2 PE=1 SV=1	TRUE	-1.07246	0.29943	168227	178199	161412	172891	15992.2	22853.1	-9971.32	0.944044	-0.0250078	-0.523705	0.523705
1693	1693	tr|H0Y750|H0Y750_HUMAN	N/A	N/A	Renin receptor (Fragment) OS=Homo sapiens GN=ATP6AP2 PE=1 SV=1	TRUE	-0.903797	0.37951	156504	165767	156133	163007	15365.1	26633.7	-9263.32	0.944119	-0.0249735	-0.420777	0.420777
1054	1054	tr|H7BXZ6|H7BXZ6_HUMAN	N/A	N/A	Mitochondrial Rho GTPase OS=Homo sapiens GN=RHOT1 PE=1 SV=2	TRUE	-1.34848	0.19628	336133	355864	345799	357329	41257.7	14983.3	-19730.2	0.944557	-0.0247719	-0.707124	0.707124
541	541	sp|P37837|TALDO_HUMAN	N/A	N/A	Transaldolase OS=Homo sapiens GN=TALDO1 PE=1 SV=2	TRUE	-0.385703	0.7048	2.03107e+06	2.14938e+06	2.34438e+06	2.32017e+06	622887	677291	-118304	0.944959	-0.0245871	-0.151934	0.151934
845	845	sp|P28161|GSTM2_HUMAN	N/A	N/A	Glutathione S-transferase Mu 2 OS=Homo sapiens GN=GSTM2 PE=1 SV=2	TRUE	-0.795541	0.43794	317551	336021	317312	317349	53858.1	44166.2	-18470.2	0.945033	-0.0245532	-0.358585	0.358585
222	222	sp|Q15102|PA1B3_HUMAN	N/A	N/A	Platelet-activating factor acetylhydrolase IB subunit gamma OS=Homo sapiens GN=PAFAH1B3 PE=1 SV=1	TRUE	-3.44626	0.00332	8.47797e+06	8.96661e+06	8.52743e+06	8.88663e+06	211218	369225	-488646	0.945504	-0.0243367	-2.47886	2.47886
353	353	tr|E9PFW3|E9PFW3_HUMAN	N/A	N/A	AP-2 complex subunit mu OS=Homo sapiens GN=AP2M1 PE=1 SV=1	TRUE	-4.16611	0.00073	822625	869931	825382	870744	19304.5	28066.9	-47306	0.945621	-0.0242829	-3.13668	3.13668
1227	1227	sp|P61009|SPCS3_HUMAN	N/A	N/A	Signal peptidase complex subunit 3 OS=Homo sapiens GN=SPCS3 PE=1 SV=1	TRUE	-3.62314	0.00228	385925	407909	388233	408674	14177.9	11415.5	-21983.2	0.946107	-0.0240596	-2.64207	2.64207
651	651	tr|G5EA09|G5EA09_HUMAN	N/A	N/A	Syndecan binding protein (Syntenin), isoform CRA_a OS=Homo sapiens GN=SDCBP PE=1 SV=1	TRUE	-1.03969	0.31394	198140	209239	203186	218200	17127.9	27060.5	-11098.9	0.946956	-0.0236703	-0.503153	0.503153
186	186	sp|P41250|SYG_HUMAN	N/A	N/A	Glycine--tRNA ligase OS=Homo sapiens GN=GARS PE=1 SV=3	TRUE	-2.76573	0.01378	878738	927887	889497	919686	36948.5	38431.2	-49148.6	0.947032	-0.0236355	-1.86075	1.86075
191	191	tr|E7ESP9|E7ESP9_HUMAN	N/A	N/A	Neurofilament medium polypeptide OS=Homo sapiens GN=NEFM PE=1 SV=1	TRUE	-0.821354	0.42351	2.58505e+06	2.72809e+06	2.66306e+06	2.89049e+06	238446	464876	-143042	0.947567	-0.0233901	-0.373136	0.373136
906	906	sp|O95563|MPC2_HUMAN	N/A	N/A	Mitochondrial pyruvate carrier 2 OS=Homo sapiens GN=MPC2 PE=1 SV=1	TRUE	-1.2094	0.24408	501978	529731	489839	529308	59211.9	35118	-27752.7	0.94761	-0.0233705	-0.612468	0.612468
140	140	sp|O43175|SERA_HUMAN	N/A	N/A	D-3-phosphoglycerate dehydrogenase OS=Homo sapiens GN=PHGDH PE=1 SV=4	TRUE	-4.53319	0.00034	2.61157e+06	2.75572e+06	2.61579e+06	2.77502e+06	66394	68493.7	-144143	0.947693	-0.0233323	-3.46852	3.46852
11	11	sp|P49327|FAS_HUMAN	N/A	N/A	Fatty acid synthase OS=Homo sapiens GN=FASN PE=1 SV=3	TRUE	-2.39339	0.0293	1.05897e+06	1.11636e+06	1.09197e+06	1.11888e+06	64755.7	31338.5	-57393.7	0.948589	-0.022922	-1.53313	1.53313
1241	1241	tr|F5GZN3|F5GZN3_HUMAN	N/A	N/A	Lactadherin OS=Homo sapiens GN=MFGE8 PE=1 SV=1	TRUE	-0.88064	0.39155	173500	182898	179868	175488	21127.7	24055.9	-9398.4	0.948614	-0.0229105	-0.407213	0.407213
1462	1462	tr|A0A0A0MRE6|A0A0A0MRE6_HUMAN	N/A	N/A	WD repeat-containing protein 47 OS=Homo sapiens GN=WDR47 PE=1 SV=1	TRUE	-1.85155	0.08264	129201	136190	130655	137184	5056.28	10132.5	-6988.99	0.948682	-0.0228793	-1.08281	1.08281
920	920	tr|E7EM64|E7EM64_HUMAN	N/A	N/A	COP9 signalosome complex subunit 6 OS=Homo sapiens GN=COPS6 PE=1 SV=1	TRUE	-0.776402	0.44884	115197	121415	120582	120802	23081.3	6663.11	-6217.39	0.948792	-0.0228289	-0.347908	0.347908
50	50	sp|P04406|G3P_HUMAN	N/A	N/A	Glyceraldehyde-3-phosphate dehydrogenase OS=Homo sapiens GN=GAPDH PE=1 SV=3	TRUE	-3.10849	0.00676	1.80339e+07	1.90054e+07	1.81988e+07	1.86005e+07	428439	834046	-971562	0.94888	-0.0227888	-2.17005	2.17005
475	475	sp|Q9BT78|CSN4_HUMAN	N/A	N/A	COP9 signalosome complex subunit 4 OS=Homo sapiens GN=COPS4 PE=1 SV=1	TRUE	-1.16867	0.25966	557068	586766	573339	590686	62702	43360.9	-29697.6	0.949388	-0.0225564	-0.585595	0.585595
1606	1606	sp|Q9Y4C0|NRX3A_HUMAN	N/A	N/A	Neurexin-3 OS=Homo sapiens GN=NRXN3 PE=1 SV=4	TRUE	-1.34789	0.19647	50927.3	53619.6	49676.6	53173.3	4633.16	3800.04	-2692.28	0.949789	-0.0223728	-0.706704	0.706704
1103	1103	sp|Q96AG4|LRC59_HUMAN	N/A	N/A	Leucine-rich repeat-containing protein 59 OS=Homo sapiens GN=LRRC59 PE=1 SV=1	TRUE	-1.32491	0.20381	240459	253140	230830	249396	21920.2	18547.7	-12681.3	0.949904	-0.0223202	-0.690775	0.690775
1295	1295	sp|Q96F85|CNRP1_HUMAN	N/A	N/A	CB1 cannabinoid receptor-interacting protein 1 OS=Homo sapiens GN=CNRIP1 PE=1 SV=1	TRUE	-0.528982	0.60408	68283.2	71876.3	69903.6	70240.7	11124.4	17073.1	-3593.11	0.95001	-0.0222719	-0.218906	0.218906
259	259	sp|P07954|FUMH_HUMAN	N/A	N/A	Fumarate hydratase, mitochondrial OS=Homo sapiens GN=FH PE=1 SV=3	TRUE	-0.873149	0.3955	1.18332e+06	1.24551e+06	1.2661e+06	1.29688e+06	136207	164631	-62189	0.95007	-0.0222446	-0.402854	0.402854
62	62	sp|P07195|LDHB_HUMAN	N/A	N/A	L-lactate dehydrogenase B chain OS=Homo sapiens GN=LDHB PE=1 SV=2	TRUE	-4.09079	0.00085	1.70945e+07	1.79918e+07	1.72075e+07	1.77806e+07	312486	579053	-897231	0.950131	-0.0222165	-3.07058	3.07058
1351	1351	tr|A0A087X165|A0A087X165_HUMAN	N/A	N/A	SRC kinase-signaling inhibitor 1 OS=Homo sapiens GN=SRCIN1 PE=1 SV=1	TRUE	-0.736158	0.47229	104186	109639	106072	108786	11635.6	18929.8	-5452.46	0.950269	-0.0221535	-0.325791	0.325791
92	92	tr|G8JLD5|G8JLD5_HUMAN	N/A	N/A	Dynamin-1-like protein OS=Homo sapiens GN=DNM1L PE=1 SV=1	TRUE	-0.814192	0.42749	1.17287e+06	1.23415e+06	1.13949e+06	1.25847e+06	72815.9	213739	-61282.1	0.950345	-0.0221188	-0.369074	0.369074
1244	1244	sp|O43837|IDH3B_HUMAN	N/A	N/A	Isocitrate dehydrogenase [NAD] subunit beta, mitochondrial OS=Homo sapiens GN=IDH3B PE=1 SV=2	TRUE	-1.23658	0.23409	91809	96585.9	90398.2	95848.5	6919.06	9296.9	-4776.92	0.950542	-0.0220286	-0.630617	0.630617
52	52	sp|P10809|CH60_HUMAN	N/A	N/A	60 kDa heat shock protein, mitochondrial OS=Homo sapiens GN=HSPD1 PE=1 SV=2	TRUE	-1.69596	0.10926	6.66529e+06	7.01164e+06	6.75289e+06	7.21426e+06	159452	591549	-346351	0.950603	-0.0220006	-0.961539	0.961539
715	715	sp|P47985|UCRI_HUMAN	N/A	N/A	Cytochrome b-c1 complex subunit Rieske, mitochondrial OS=Homo sapiens GN=UQCRFS1 PE=1 SV=2	TRUE	-0.524469	0.60714	611100	642755	649720	697688	127524	128549	-31655.7	0.95075	-0.0219336	-0.216711	0.216711
328	328	sp|P30041|PRDX6_HUMAN	N/A	N/A	Peroxiredoxin-6 OS=Homo sapiens GN=PRDX6 PE=1 SV=3	TRUE	-2.60661	0.01908	1.55534e+06	1.63538e+06	1.564e+06	1.65187e+06	37901.7	83959.9	-80038.8	0.951058	-0.021793	-1.71942	1.71942
112	112	sp|P02538|K2C6A_HUMAN	N/A	N/A	Keratin, type II cytoskeletal 6A OS=Homo sapiens GN=KRT6A PE=1 SV=3	TRUE	-0.113473	0.91107	136318	143309	99716.3	62744.6	106049	151377	-6990.98	0.951217	-0.0217203	-0.0404483	0.0404483
1281	1281	sp|P53992|SC24C_HUMAN	N/A	N/A	Protein transport protein Sec24C OS=Homo sapiens GN=SEC24C PE=1 SV=3	TRUE	-0.514547	0.6139	79275.4	83328	87524.1	82110.8	22943.9	5643.66	-4052.53	0.951366	-0.0216522	-0.211902	0.211902
212	212	sp|Q8N1G4|LRC47_HUMAN	N/A	N/A	Leucine-rich repeat-containing protein 47 OS=Homo sapiens GN=LRRC47 PE=1 SV=1	TRUE	-1.85592	0.08198	1.15879e+06	1.21755e+06	1.15464e+06	1.20124e+06	59588.9	73975.3	-58764.9	0.951735	-0.0214839	-1.08629	1.08629
2080	2080	tr|A8MYV2|A8MYV2_HUMAN	N/A	N/A	LUC7-like (S. cerevisiae) OS=Homo sapiens GN=LUC7L PE=1 SV=1	TRUE	-0.460156	0.6516	24480.2	25720.7	25726.6	24933.6	6995.42	4058.07	-1240.47	0.951772	-0.0214673	-0.186019	0.186019
6	6	sp|Q00610|CLH1_HUMAN	N/A	N/A	Clathrin heavy chain 1 OS=Homo sapiens GN=CLTC PE=1 SV=5	TRUE	-1.71768	0.10514	2.825e+06	2.9652e+06	2.84367e+06	2.87182e+06	158959	186254	-140199	0.952718	-0.0210354	-0.978232	0.978232
1482	1482	tr|C9JE82|C9JE82_HUMAN	N/A	N/A	Voltage-dependent calcium channel subunit alpha-2/delta-2 OS=Homo sapiens GN=CACNA2D2 PE=1 SV=1	TRUE	-0.82888	0.41937	167801	176128	177714	176945	28290.5	10388.1	-8326.77	0.952723	-0.0210333	-0.377403	0.377403
417	417	sp|Q9NYU2|UGGG1_HUMAN	N/A	N/A	UDP-glucose:glycoprotein glucosyltransferase 1 OS=Homo sapiens GN=UGGT1 PE=1 SV=3	TRUE	-2.38024	0.03008	462275	485183	458883	483029	16165.8	23921.8	-22907.3	0.952786	-0.0210045	-1.52172	1.52172
686	686	tr|F5H365|F5H365_HUMAN	N/A	N/A	Protein transport protein Sec23A OS=Homo sapiens GN=SEC23A PE=1 SV=1	TRUE	-0.852125	0.40672	456713	479277	478720	462631	53107.2	59080.7	-22564.6	0.95292	-0.0209438	-0.390704	0.390704
1392	1392	sp|Q8N335|GPD1L_HUMAN	N/A	N/A	Glycerol-3-phosphate dehydrogenase 1-like protein OS=Homo sapiens GN=GPD1L PE=1 SV=1	TRUE	-0.494215	0.62787	143463	150545	143584	160776	13168.6	40921.1	-7081.73	0.952959	-0.0209256	-0.20213	0.20213
1313	1313	sp|Q96TC7|RMD3_HUMAN	N/A	N/A	Regulator of microtubule dynamics protein 3 OS=Homo sapiens GN=RMDN3 PE=1 SV=2	TRUE	-0.310615	0.7601	211086	221401	192076	195988	72383.1	68454.6	-10315.1	0.95341	-0.0207203	-0.119129	0.119129
1087	1087	tr|J3QQ67|J3QQ67_HUMAN	N/A	N/A	60S ribosomal protein L18 (Fragment) OS=Homo sapiens GN=RPL18 PE=1 SV=1	TRUE	-1.01715	0.32422	660332	692398	646984	673996	75331.6	57182.8	-32066.1	0.953688	-0.0205935	-0.48916	0.48916
727	727	sp|Q15126|PMVK_HUMAN	N/A	N/A	Phosphomevalonate kinase OS=Homo sapiens GN=PMVK PE=1 SV=3	TRUE	-2.29479	0.03561	684691	717766	683016	716248	36826.6	22658.7	-33074.9	0.95392	-0.0204882	-1.44843	1.44843
516	516	sp|P22307|NLTP_HUMAN	N/A	N/A	Non-specific lipid-transfer protein OS=Homo sapiens GN=SCP2 PE=1 SV=2	TRUE	-1.07737	0.29729	1.38079e+06	1.44709e+06	1.36956e+06	1.40862e+06	120130	140212	-66307	0.954179	-0.02037	-0.52682	0.52682
1819	1819	tr|E5RFP6|E5RFP6_HUMAN	N/A	N/A	Voltage-dependent anion-selective channel protein 3 OS=Homo sapiens GN=VDAC3 PE=1 SV=1	TRUE	-1.338	0.1996	137552	144104	137012	147795	9175.37	11474.8	-6552.68	0.954528	-0.0202112	-0.699839	0.699839
1510	1510	sp|Q99653|CHP1_HUMAN	N/A	N/A	Calcineurin B homologous protein 1 OS=Homo sapiens GN=CHP1 PE=1 SV=3	TRUE	-0.643383	0.52909	117969	123589	122958	127588	20002.2	16926.2	-5619.47	0.954531	-0.02021	-0.27647	0.27647
521	521	sp|P24539|AT5F1_HUMAN	N/A	N/A	ATP synthase F(0) complex subunit B1, mitochondrial OS=Homo sapiens GN=ATP5F1 PE=1 SV=2	TRUE	-2.48666	0.02432	1.09228e+06	1.14397e+06	1.09847e+06	1.15702e+06	31657.6	53735.9	-51695.9	0.95481	-0.0200829	-1.61404	1.61404
828	828	sp|P62745|RHOB_HUMAN	N/A	N/A	Rho-related GTP-binding protein RhoB OS=Homo sapiens GN=RHOB PE=1 SV=1	TRUE	-1.28501	0.21708	673692	704538	674576	693498	21265.4	68800.2	-30845.3	0.956219	-0.0194426	-0.66338	0.66338
2027	2027	tr|D6RIZ4|D6RIZ4_HUMAN	N/A	N/A	Major facilitator superfamily domain-containing protein 10 OS=Homo sapiens GN=MFSD10 PE=1 SV=1	TRUE	-0.23518	0.81705	17770.6	18578.8	22375.1	20372.4	8767.1	5424.7	-808.209	0.956498	-0.0193158	-0.0877514	0.0877514
1978	1978	sp|P51797|CLCN6_HUMAN	N/A	N/A	Chloride transport protein 6 OS=Homo sapiens GN=CLCN6 PE=1 SV=2	TRUE	-0.495219	0.62718	7488.2	7827.34	7563.28	8600.86	1041.18	1771.15	-339.145	0.956672	-0.019237	-0.202608	0.202608
1891	1891	sp|P42766|RL35_HUMAN	N/A	N/A	60S ribosomal protein L35 OS=Homo sapiens GN=RPL35 PE=1 SV=2	TRUE	-2.14554	0.0476	283626	296452	281397	293205	14709.3	10258.4	-12825.5	0.956737	-0.0192076	-1.32239	1.32239
49	49	sp|P49368|TCPG_HUMAN	N/A	N/A	T-complex protein 1 subunit gamma OS=Homo sapiens GN=CCT3 PE=1 SV=4	TRUE	-2.31791	0.03402	5.97262e+06	6.23622e+06	6.04504e+06	6.11512e+06	194821	280072	-263599	0.957731	-0.0187564	-1.46827	1.46827
1897	1897	tr|F5H6H0|F5H6H0_HUMAN	N/A	N/A	High mobility group protein HMGI-C OS=Homo sapiens GN=HMGA2 PE=1 SV=1	TRUE	-0.329419	0.74611	50938.8	53175.9	54027.2	59196.2	5476.69	19623	-2237.07	0.957931	-0.0186659	-0.127197	0.127197
929	929	sp|Q15382|RHEB_HUMAN	N/A	N/A	GTP-binding protein Rheb OS=Homo sapiens GN=RHEB PE=1 SV=1	TRUE	-0.444531	0.66261	382471	399139	417464	441619	75347.8	83524.9	-16668.2	0.95824	-0.0185259	-0.178742	0.178742
430	430	sp|P15121|ALDR_HUMAN	N/A	N/A	Aldose reductase OS=Homo sapiens GN=AKR1B1 PE=1 SV=3	TRUE	-0.793129	0.43931	2.29609e+06	2.39581e+06	2.33433e+06	2.54248e+06	116121	358883	-99723.2	0.958376	-0.0184641	-0.357229	0.357229
938	938	sp|Q08623|HDHD1_HUMAN	N/A	N/A	Pseudouridine-5'-phosphatase OS=Homo sapiens GN=PUDP PE=1 SV=3	TRUE	-0.158507	0.87604	53226	55505.2	52616.4	42405.7	8157.76	42360.3	-2279.26	0.958936	-0.0182103	-0.0574761	0.0574761
1741	1741	sp|O00330|ODPX_HUMAN	N/A	N/A	Pyruvate dehydrogenase protein X component, mitochondrial OS=Homo sapiens GN=PDHX PE=1 SV=3	TRUE	-0.332027	0.74418	214776	223973	228152	234840	50753.3	65799.9	-9197.11	0.958937	-0.0182101	-0.128322	0.128322
26	26	sp|P68104|EF1A1_HUMAN	N/A	N/A	Elongation factor 1-alpha 1 OS=Homo sapiens GN=EEF1A1 PE=1 SV=1	TRUE	-1.3864	0.18464	6.87453e+06	7.16212e+06	6.99378e+06	7.18834e+06	356337	510199	-287593	0.959845	-0.0177988	-0.733674	0.733674
316	316	sp|Q3SXM5|HSDL1_HUMAN	N/A	N/A	Inactive hydroxysteroid dehydrogenase-like protein 1 OS=Homo sapiens GN=HSDL1 PE=1 SV=3	TRUE	-0.689949	0.50011	1.4226e+06	1.48207e+06	1.47423e+06	1.60124e+06	145271	213891	-59464.3	0.959877	-0.0177842	-0.300934	0.300934
595	595	tr|C9JIZ6|C9JIZ6_HUMAN	N/A	N/A	Prosaposin OS=Homo sapiens GN=PSAP PE=1 SV=2	TRUE	-3.2109	0.00545	3.9248e+06	4.08867e+06	3.93769e+06	4.05519e+06	107240	109275	-163870	0.959921	-0.0177645	-2.2636	2.2636
287	287	tr|J3KQA0|J3KQA0_HUMAN	N/A	N/A	Synaptotagmin I, isoform CRA_b OS=Homo sapiens GN=SYT1 PE=1 SV=1	TRUE	-2.72299	0.01505	2.20299e+06	2.29438e+06	2.20484e+06	2.26836e+06	61462.5	79748.8	-91388.2	0.960169	-0.0176524	-1.82246	1.82246
972	972	sp|Q86TP1|PRUNE_HUMAN	N/A	N/A	Protein prune homolog OS=Homo sapiens GN=PRUNE PE=1 SV=2	TRUE	-1.29889	0.21239	306436	319025	317128	320284	24833.5	15124.4	-12589.1	0.960539	-0.017485	-0.672866	0.672866
1972	1972	sp|O75145|LIPA3_HUMAN	N/A	N/A	Liprin-alpha-3 OS=Homo sapiens GN=PPFIA3 PE=1 SV=3	TRUE	-0.112374	0.91192	6701.55	6976.4	8805.98	7840.82	4403.92	5868.74	-274.842	0.960604	-0.0174556	-0.0400433	0.0400433
1070	1070	tr|Q5VV89|Q5VV89_HUMAN	N/A	N/A	Microsomal glutathione S-transferase 3 OS=Homo sapiens GN=MGST3 PE=1 SV=1	TRUE	-1.75664	0.0981	486471	506244	493914	510583	28813.5	17609	-19772.9	0.960942	-0.0173029	-1.00833	1.00833
1218	1218	tr|E9PDI2|E9PDI2_HUMAN	N/A	N/A	Adenylyl cyclase-associated protein OS=Homo sapiens GN=CAP2 PE=1 SV=1	TRUE	-0.236755	0.81585	78940.2	82137.2	93798.6	92471.7	30657.8	26480.9	-3197.06	0.961077	-0.017242	-0.0883897	0.0883897
775	775	sp|P49755|TMEDA_HUMAN	N/A	N/A	Transmembrane emp24 domain-containing protein 10 OS=Homo sapiens GN=TMED10 PE=1 SV=2	TRUE	-2.06831	0.05517	744763	774661	748369	773689	28381.7	32789.4	-29898.5	0.961404	-0.0170939	-1.2583	1.2583
289	289	sp|P16435|NCPR_HUMAN	N/A	N/A	NADPH--cytochrome P450 reductase OS=Homo sapiens GN=POR PE=1 SV=2	TRUE	-0.888761	0.3873	580727	603971	610049	615894	68638	38009.6	-23243.9	0.961515	-0.017044	-0.411953	0.411953
311	311	tr|J3KQE5|J3KQE5_HUMAN	N/A	N/A	GTP-binding nuclear protein Ran (Fragment) OS=Homo sapiens GN=RAN PE=1 SV=1	TRUE	-0.650648	0.52451	7.56297e+06	7.86457e+06	7.66e+06	8.62604e+06	532992	1.28442e+06	-301601	0.961651	-0.0169826	-0.280246	0.280246
1367	1367	sp|Q9BQA1|MEP50_HUMAN	N/A	N/A	Methylosome protein 50 OS=Homo sapiens GN=WDR77 PE=1 SV=1	TRUE	-1.13867	0.27161	330824	344014	327398	344367	23139.9	25926.6	-13190	0.961659	-0.0169791	-0.566054	0.566054
2013	2013	tr|W4VSQ8|W4VSQ8_HUMAN	N/A	N/A	Nudix (Nucleoside diphosphate linked moiety X)-type motif 16-like 1, isoform CRA_b OS=Homo sapiens GN=NUDT16L1 PE=1 SV=1	TRUE	-1.04862	0.30994	186013	193380	187451	193686	14857.7	14948.8	-7367.05	0.961904	-0.0168684	-0.508722	0.508722
1728	1728	tr|E7ESZ7|E7ESZ7_HUMAN	N/A	N/A	NADH dehydrogenase [ubiquinone] 1 alpha subcomplex subunit 10, mitochondrial OS=Homo sapiens GN=NDUFA10 PE=1 SV=1	TRUE	-0.710291	0.48775	68830	71548.3	69834.3	71437.4	9198.32	6870.68	-2718.3	0.962007	-0.0168216	-0.311803	0.311803
1442	1442	tr|J3QTA6|J3QTA6_HUMAN	N/A	N/A	MICOS complex subunit MIC25 OS=Homo sapiens GN=CHCHD6 PE=1 SV=1	TRUE	-0.822397	0.42294	120454	125205	117834	122563	13569.9	10782.7	-4751.34	0.962052	-0.0168017	-0.373721	0.373721
138	138	sp|Q7L099|RUFY3_HUMAN	N/A	N/A	Protein RUFY3 OS=Homo sapiens GN=RUFY3 PE=1 SV=1	TRUE	-0.564875	0.57999	1.7835e+06	1.85377e+06	1.97828e+06	1.95244e+06	312882	203340	-70261.3	0.962098	-0.0167807	-0.236579	0.236579
953	953	sp|Q16527|CSRP2_HUMAN	N/A	N/A	Cysteine and glycine-rich protein 2 OS=Homo sapiens GN=CSRP2 PE=1 SV=3	TRUE	-0.847812	0.40905	301825	313632	298027	324062	26513.3	32292.1	-11807.8	0.962352	-0.0166662	-0.388224	0.388224
1417	1417	sp|Q9NZ45|CISD1_HUMAN	N/A	N/A	CDGSH iron-sulfur domain-containing protein 1 OS=Homo sapiens GN=CISD1 PE=1 SV=1	TRUE	-1.48716	0.15641	648433	673730	655573	661357	23511.3	45292.9	-25297.4	0.962452	-0.016621	-0.805735	0.805735
547	547	sp|Q9UL25|RAB21_HUMAN	N/A	N/A	Ras-related protein Rab-21 OS=Homo sapiens GN=RAB21 PE=1 SV=3	TRUE	-2.14546	0.04761	696310	723290	695456	740263	19905.5	32047.8	-26980.3	0.962698	-0.01651	-1.3223	1.3223
1072	1072	sp|Q08752|PPID_HUMAN	N/A	N/A	Peptidyl-prolyl cis-trans isomerase D OS=Homo sapiens GN=PPID PE=1 SV=3	TRUE	-0.619352	0.5444	336472	349492	328158	363541	39208.8	49400.8	-13020.8	0.962744	-0.0164893	-0.264082	0.264082
1045	1045	sp|Q9UQM7|KCC2A_HUMAN	N/A	N/A	Calcium/calmodulin-dependent protein kinase type II subunit alpha OS=Homo sapiens GN=CAMK2A PE=1 SV=2	TRUE	-0.765551	0.45509	485373	503512	489223	532682	36768.3	60830.2	-18138.2	0.963977	-0.0159335	-0.341903	0.341903
247	247	sp|P17174|AATC_HUMAN	N/A	N/A	Aspartate aminotransferase, cytoplasmic OS=Homo sapiens GN=GOT1 PE=1 SV=3	TRUE	-1.7723	0.09538	1.66558e+06	1.72782e+06	1.68235e+06	1.71214e+06	79447	69184.9	-62236.7	0.96398	-0.0159321	-1.02054	1.02054
915	915	sp|P19022|CADH2_HUMAN	N/A	N/A	Cadherin-2 OS=Homo sapiens GN=CDH2 PE=1 SV=4	TRUE	-0.127647	0.90002	212501	220437	211555	168371	13362	186033	-7935.94	0.963999	-0.0159234	-0.0457478	0.0457478
579	579	sp|P61604|CH10_HUMAN	N/A	N/A	10 kDa heat shock protein, mitochondrial OS=Homo sapiens GN=HSPE1 PE=1 SV=2	TRUE	-2.78157	0.01334	9.52437e+06	9.87855e+06	9.57583e+06	9.91277e+06	175440	339320	-354178	0.964147	-0.0158569	-1.87484	1.87484
473	473	sp|P63092|GNAS2_HUMAN	N/A	N/A	Guanine nucleotide-binding protein G(s) subunit alpha isoforms short OS=Homo sapiens GN=GNAS PE=1 SV=1	TRUE	-2.25873	0.03822	1.43652e+06	1.48976e+06	1.44241e+06	1.47178e+06	32929	62575.4	-53238.8	0.964264	-0.0158042	-1.41771	1.41771
147	147	sp|P04843|RPN1_HUMAN	N/A	N/A	Dolichyl-diphosphooligosaccharide--protein glycosyltransferase subunit 1 OS=Homo sapiens GN=RPN1 PE=1 SV=1	TRUE	-2.54396	0.02167	1.9235e+06	1.99477e+06	1.92383e+06	1.97925e+06	46181	70209.1	-71261.1	0.964276	-0.0157987	-1.66414	1.66414
238	238	sp|P07355|ANXA2_HUMAN	N/A	N/A	Annexin A2 OS=Homo sapiens GN=ANXA2 PE=1 SV=2	TRUE	-0.178309	0.86072	144611	149942	153660	150052	73650.5	51189	-5330.97	0.964447	-0.0157219	-0.0651381	0.0651381
451	451	sp|O94925|GLSK_HUMAN	N/A	N/A	Glutaminase kidney isoform, mitochondrial OS=Homo sapiens GN=GLS PE=1 SV=1	TRUE	-1.53717	0.14379	654731	678826	660931	685066	19373.1	42847	-24094.2	0.964506	-0.015695	-0.842271	0.842271
1473	1473	sp|Q9BVG4|PBDC1_HUMAN	N/A	N/A	Protein PBDC1 OS=Homo sapiens GN=PBDC1 PE=1 SV=1	TRUE	-1.27753	0.21964	506194	524748	507166	525347	35729.7	24934.2	-18553.9	0.964642	-0.0156337	-0.658289	0.658289
59	59	sp|P50990|TCPQ_HUMAN	N/A	N/A	T-complex protein 1 subunit theta OS=Homo sapiens GN=CCT8 PE=1 SV=4	TRUE	-2.07476	0.0545	3.77822e+06	3.91618e+06	3.79211e+06	3.97747e+06	68916.8	187206	-137964	0.964771	-0.0155758	-1.2636	1.2636
1593	1593	tr|A6NMA8|A6NMA8_HUMAN	N/A	N/A	Quinone oxidoreductase-like protein 1 OS=Homo sapiens GN=CRYZL1 PE=1 SV=1	TRUE	-0.305245	0.76411	74790.8	77490.1	83283.1	76171.4	26026.4	5136.19	-2699.21	0.965167	-0.0153975	-0.116844	0.116844
859	859	sp|P49589|SYCC_HUMAN	N/A	N/A	Cysteine--tRNA ligase, cytoplasmic OS=Homo sapiens GN=CARS PE=1 SV=3	TRUE	-0.697492	0.49551	401685	416150	398515	429802	19379.7	59118.4	-14464.6	0.965242	-0.0153638	-0.304948	0.304948
833	833	sp|O75306|NDUS2_HUMAN	N/A	N/A	NADH dehydrogenase [ubiquinone] iron-sulfur protein 2, mitochondrial OS=Homo sapiens GN=NDUFS2 PE=1 SV=2	TRUE	-0.587467	0.56509	322412	333928	321789	344349	45237.3	37580.5	-11516.5	0.965512	-0.0152422	-0.247882	0.247882
993	993	sp|Q00535|CDK5_HUMAN	N/A	N/A	Cyclin-dependent-like kinase 5 OS=Homo sapiens GN=CDK5 PE=1 SV=3	TRUE	-0.16508	0.87095	36079.7	37361.7	34844	39875.8	22456.6	6199.59	-1281.94	0.965688	-0.015163	-0.0600068	0.0600068
976	976	tr|A0A087WW96|A0A087WW96_HUMAN	N/A	N/A	Synapsin-2 OS=Homo sapiens GN=SYN2 PE=1 SV=1	TRUE	-1.06755	0.30157	354663	367251	350260	366245	30721.9	17536.3	-12588	0.965724	-0.0151471	-0.520612	0.520612
1596	1596	tr|H3BSM5|H3BSM5_HUMAN	N/A	N/A	Gamma-aminobutyric acid receptor-associated protein-like 2 OS=Homo sapiens GN=GABARAPL2 PE=1 SV=1	TRUE	-0.663732	0.51631	302346	313005	298933	317931	29677.2	37952.3	-10659.1	0.965946	-0.0150471	-0.287089	0.287089
465	465	sp|Q01484|ANK2_HUMAN	N/A	N/A	Ankyrin-2 OS=Homo sapiens GN=ANK2 PE=1 SV=4	TRUE	-0.599668	0.55713	332386	344038	356412	343445	45221.9	36779.8	-11651.6	0.966133	-0.0149632	-0.254043	0.254043
545	545	sp|P26196|DDX6_HUMAN	N/A	N/A	Probable ATP-dependent RNA helicase DDX6 OS=Homo sapiens GN=DDX6 PE=1 SV=2	TRUE	-2.616	0.01872	1.56754e+06	1.62159e+06	1.57105e+06	1.62363e+06	45087.3	42532.5	-54049	0.966669	-0.0147222	-1.72769	1.72769
673	673	sp|P41217|OX2G_HUMAN	N/A	N/A	OX-2 membrane glycoprotein OS=Homo sapiens GN=CD200 PE=1 SV=4	TRUE	-1.73681	0.10163	1.16334e+06	1.20297e+06	1.16901e+06	1.20234e+06	56893.6	38062.5	-39629.2	0.967057	-0.0145479	-0.992978	0.992978
1052	1052	tr|B8ZZU8|B8ZZU8_HUMAN	N/A	N/A	Transcription elongation factor B (SIII), polypeptide 2 (18kDa, elongin B), isoform CRA_b OS=Homo sapiens GN=TCEB2 PE=1 SV=1	TRUE	-1.35457	0.19438	1.16874e+06	1.20792e+06	1.16277e+06	1.20459e+06	47795.6	72431.7	-39183.2	0.967561	-0.0143215	-0.711348	0.711348
251	251	tr|E9PJP2|E9PJP2_HUMAN	N/A	N/A	Protein SOGA3 OS=Homo sapiens GN=SOGA3 PE=1 SV=1	TRUE	-0.722843	0.48021	583030	602496	597915	636222	56035.2	58195.1	-19465.6	0.967692	-0.0142629	-0.318569	0.318569
1084	1084	sp|Q8WUM4|PDC6I_HUMAN	N/A	N/A	Programmed cell death 6-interacting protein OS=Homo sapiens GN=PDCD6IP PE=1 SV=1	TRUE	-0.503848	0.62123	152860	157900	158994	161219	23179.1	19055.6	-5039.55	0.968084	-0.014087	-0.206748	0.206748
124	124	sp|P00558|PGK1_HUMAN	N/A	N/A	Phosphoglycerate kinase 1 OS=Homo sapiens GN=PGK1 PE=1 SV=3	TRUE	-2.47762	0.02476	4.63469e+06	4.78614e+06	4.59775e+06	4.80725e+06	131553	127761	-151451	0.968356	-0.0139648	-1.60625	1.60625
586	586	sp|P18124|RL7_HUMAN	N/A	N/A	60S ribosomal protein L7 OS=Homo sapiens GN=RPL7 PE=1 SV=1	TRUE	-0.919809	0.37133	1.63412e+06	1.68607e+06	1.5978e+06	1.68161e+06	101038	136006	-51947.5	0.96919	-0.013591	-0.43024	0.43024
1263	1263	tr|G8JLG1|G8JLG1_HUMAN	N/A	N/A	Structural maintenance of chromosomes protein OS=Homo sapiens GN=SMC1A PE=1 SV=2	TRUE	-0.183955	0.85636	183919	189755	232017	209922	78383.4	54000.6	-5836.54	0.969242	-0.0135679	-0.0673436	0.0673436
464	464	sp|Q9P2R7|SUCB1_HUMAN	N/A	N/A	Succinyl-CoA ligase [ADP-forming] subunit beta, mitochondrial OS=Homo sapiens GN=SUCLA2 PE=1 SV=3	TRUE	-1.69285	0.10986	1.59967e+06	1.64961e+06	1.61371e+06	1.64846e+06	41109.2	78372.8	-49939.2	0.969727	-0.0133507	-0.95916	0.95916
167	167	tr|E9PK25|E9PK25_HUMAN	N/A	N/A	Cofilin-1 OS=Homo sapiens GN=CFL1 PE=1 SV=1	TRUE	-0.808951	0.43041	1.425e+07	1.46927e+07	1.43104e+07	1.44202e+07	787407	1.44102e+06	-442797	0.969863	-0.0132896	-0.366118	0.366118
1144	1144	sp|O60831|PRAF2_HUMAN	N/A	N/A	PRA1 family protein 2 OS=Homo sapiens GN=PRAF2 PE=1 SV=1	TRUE	-1.74678	0.09984	977394	1.00756e+06	959464	1.01058e+06	31377.6	41222.3	-30164.4	0.970062	-0.0132005	-1.0007	1.0007
1841	1841	sp|Q9BWS9|CHID1_HUMAN	N/A	N/A	Chitinase domain-containing protein 1 OS=Homo sapiens GN=CHID1 PE=1 SV=1	TRUE	-0.445951	0.66161	32551.5	33555.5	31901.2	33145	5331.39	4146.42	-1003.99	0.97008	-0.0131925	-0.179398	0.179398
866	866	sp|Q9NX63|MIC19_HUMAN	N/A	N/A	MICOS complex subunit MIC19 OS=Homo sapiens GN=CHCHD3 PE=1 SV=1	TRUE	-1.30139	0.21155	730273	752794	740133	770404	22598.5	46739.3	-22520.9	0.970084	-0.0131909	-0.674587	0.674587
628	628	sp|P21283|VATC1_HUMAN	N/A	N/A	V-type proton ATPase subunit C 1 OS=Homo sapiens GN=ATP6V1C1 PE=1 SV=4	TRUE	-0.471001	0.644	599367	617800	605394	654170	70592.6	93817.5	-18433.4	0.970163	-0.0131554	-0.191114	0.191114
980	980	sp|Q9NZ01|TECR_HUMAN	N/A	N/A	Very-long-chain enoyl-CoA reductase OS=Homo sapiens GN=TECR PE=1 SV=1	TRUE	-1.35354	0.1947	309200	318699	312173	314935	15978.9	13707.7	-9498.67	0.970195	-0.0131408	-0.710634	0.710634
105	105	sp|P31948|STIP1_HUMAN	N/A	N/A	Stress-induced-phosphoprotein 1 OS=Homo sapiens GN=STIP1 PE=1 SV=1	TRUE	-1.18161	0.25463	3.52318e+06	3.63115e+06	3.49836e+06	3.64121e+06	135351	238385	-107972	0.970265	-0.0131096	-0.59409	0.59409
1622	1622	tr|H7C1U8|H7C1U8_HUMAN	N/A	N/A	MICOS complex subunit MIC26 (Fragment) OS=Homo sapiens GN=APOO PE=1 SV=1	TRUE	-1.02459	0.3208	319418	329201	323724	329325	21587.1	18828.7	-9783.06	0.970282	-0.0131018	-0.493766	0.493766
540	540	sp|P39023|RL3_HUMAN	N/A	N/A	60S ribosomal protein L3 OS=Homo sapiens GN=RPL3 PE=1 SV=2	TRUE	-0.130502	0.8978	521906	537653	449343	422975	238664	272188	-15747.5	0.970711	-0.0129102	-0.0468204	0.0468204
149	149	sp|P62937|PPIA_HUMAN	N/A	N/A	Peptidyl-prolyl cis-trans isomerase A OS=Homo sapiens GN=PPIA PE=1 SV=2	TRUE	-1.9784	0.06537	1.4682e+07	1.51217e+07	1.45031e+07	1.50463e+07	561805	358997	-439674	0.970924	-0.0128147	-1.18462	1.18462
1363	1363	sp|Q99747|SNAG_HUMAN	N/A	N/A	Gamma-soluble NSF attachment protein OS=Homo sapiens GN=NAPG PE=1 SV=1	TRUE	-0.497553	0.62557	358914	369645	351787	370325	35506.3	54092.4	-10731.3	0.970969	-0.0127948	-0.203724	0.203724
1516	1516	sp|Q9HC35|EMAL4_HUMAN	N/A	N/A	Echinoderm microtubule-associated protein-like 4 OS=Homo sapiens GN=EML4 PE=1 SV=3	TRUE	-0.327035	0.74788	34012.5	35026.6	33961.1	33683.5	6760.59	6389.8	-1014.07	0.971048	-0.0127591	-0.126168	0.126168
615	615	tr|E5RHK8|E5RHK8_HUMAN	N/A	N/A	Dynamin-3 OS=Homo sapiens GN=DNM3 PE=1 SV=1	TRUE	-0.804011	0.43317	116669	120144	118307	119203	7033.31	10894.6	-3475.37	0.971073	-0.012748	-0.363342	0.363342
312	312	sp|P60891|PRPS1_HUMAN	N/A	N/A	Ribose-phosphate pyrophosphokinase 1 OS=Homo sapiens GN=PRPS1 PE=1 SV=2	TRUE	-0.343478	0.73571	2.4355e+06	2.50802e+06	2.58037e+06	2.72051e+06	279918	568213	-72521.9	0.971084	-0.0127432	-0.133293	0.133293
428	428	sp|P39656|OST48_HUMAN	N/A	N/A	Dolichyl-diphosphooligosaccharide--protein glycosyltransferase 48 kDa subunit OS=Homo sapiens GN=DDOST PE=1 SV=4	TRUE	-1.28993	0.21541	1.78173e+06	1.83475e+06	1.74552e+06	1.79467e+06	74235.5	98481.5	-53027.8	0.971098	-0.0127369	-0.666734	0.666734
677	677	sp|O15145|ARPC3_HUMAN	N/A	N/A	Actin-related protein 2/3 complex subunit 3 OS=Homo sapiens GN=ARPC3 PE=1 SV=3	TRUE	-0.470216	0.64455	1.11349e+06	1.14657e+06	1.0611e+06	1.20815e+06	142777	155459	-33083.7	0.971146	-0.0127157	-0.190743	0.190743
1381	1381	tr|Q86UY0|Q86UY0_HUMAN	N/A	N/A	Protein BLOC1S5-TXNDC5 OS=Homo sapiens GN=TXNDC5 PE=1 SV=1	TRUE	-0.243706	0.81056	62463.6	64316.9	72895.9	69340.4	19342.8	12095.5	-1853.24	0.971186	-0.0126977	-0.0912148	0.0912148
1470	1470	sp|P47914|RL29_HUMAN	N/A	N/A	60S ribosomal protein L29 OS=Homo sapiens GN=RPL29 PE=1 SV=2	TRUE	-0.391754	0.70041	220621	227068	232255	234500	33162.4	36569.1	-6446.49	0.97161	-0.0125081	-0.154648	0.154648
72	72	sp|P11216|PYGB_HUMAN	N/A	N/A	Glycogen phosphorylase, brain form OS=Homo sapiens GN=PYGB PE=1 SV=5	TRUE	-2.67317	0.01666	1.52605e+06	1.57051e+06	1.51922e+06	1.56397e+06	34170.5	36355.3	-44457.7	0.971692	-0.0124713	-1.77833	1.77833
722	722	sp|Q8WXF7|ATLA1_HUMAN	N/A	N/A	Atlastin-1 OS=Homo sapiens GN=ATL1 PE=1 SV=1	TRUE	-0.287625	0.77733	314162	323276	346206	352611	68101	66321.9	-9113.84	0.971808	-0.0124196	-0.109395	0.109395
1461	1461	tr|A0A0G2JP90|A0A0G2JP90_HUMAN	N/A	N/A	Nodal modulator 1 OS=Homo sapiens GN=NOMO1 PE=1 SV=1	TRUE	-0.436041	0.66863	145743	149903	146112	148278	18747.1	21628.1	-4160.15	0.972248	-0.012223	-0.174814	0.174814
20	20	sp|P14618|KPYM_HUMAN	N/A	N/A	Pyruvate kinase PKM OS=Homo sapiens GN=PKM PE=1 SV=4	TRUE	-1.12133	0.2787	9.17391e+06	9.43541e+06	8.97332e+06	9.55348e+06	536270	449299	-261498	0.972285	-0.0122062	-0.554863	0.554863
502	502	sp|P23368|MAOM_HUMAN	N/A	N/A	NAD-dependent malic enzyme, mitochondrial OS=Homo sapiens GN=ME2 PE=1 SV=1	TRUE	-1.28305	0.21775	563886	579916	570863	576652	27674.4	25278.5	-16030.3	0.972358	-0.012174	-0.662042	0.662042
640	640	sp|Q9NRN7|ADPPT_HUMAN	N/A	N/A	L-aminoadipate-semialdehyde dehydrogenase-phosphopantetheinyl transferase OS=Homo sapiens GN=AASDHPPT PE=1 SV=2	TRUE	-0.773599	0.45045	741846	762659	771920	765601	59277.2	54777.8	-20812.8	0.97271	-0.0120166	-0.346353	0.346353
1785	1785	sp|Q9UBP0|SPAST_HUMAN	N/A	N/A	Spastin OS=Homo sapiens GN=SPAST PE=1 SV=1	TRUE	-0.085134	0.93321	6463.04	6643.5	3398.02	5050.89	4609.13	4380.73	-180.451	0.972838	-0.0119595	-0.0300206	0.0300206
856	856	sp|P22059|OSBP1_HUMAN	N/A	N/A	Oxysterol-binding protein 1 OS=Homo sapiens GN=OSBP PE=1 SV=1	TRUE	-0.334797	0.74213	247138	253994	242164	258212	44074.8	42790.8	-6855.53	0.973009	-0.0118831	-0.12952	0.12952
225	225	sp|P05023|AT1A1_HUMAN	N/A	N/A	Sodium/potassium-transporting ATPase subunit alpha-1 OS=Homo sapiens GN=ATP1A1 PE=1 SV=1	TRUE	-0.788432	0.44197	1.02593e+06	1.05384e+06	1.01337e+06	1.08234e+06	32578.8	101071	-27908.4	0.973517	-0.0116563	-0.354607	0.354607
1060	1060	sp|P62753|RS6_HUMAN	N/A	N/A	40S ribosomal protein S6 OS=Homo sapiens GN=RPS6 PE=1 SV=1	TRUE	-0.577422	0.57169	793302	814494	777958	799245	73924.3	81591.8	-21191.4	0.973982	-0.011449	-0.242839	0.242839
1691	1691	sp|Q02543|RL18A_HUMAN	N/A	N/A	60S ribosomal protein L18a OS=Homo sapiens GN=RPL18A PE=1 SV=2	TRUE	-1.01548	0.32499	257494	264372	257520	257515	16012.5	12509.2	-6877.99	0.973984	-0.0114483	-0.48813	0.48813
220	220	sp|Q9NSD9|SYFB_HUMAN	N/A	N/A	Phenylalanine--tRNA ligase beta subunit OS=Homo sapiens GN=FARSB PE=1 SV=3	TRUE	-1.19939	0.24784	1.26435e+06	1.29794e+06	1.26466e+06	1.28159e+06	52331.8	65706.2	-33582.7	0.974126	-0.0113848	-0.605829	0.605829
730	730	tr|H3BS72|H3BS72_HUMAN	N/A	N/A	Very-long-chain (3R)-3-hydroxyacyl-CoA dehydratase 3 OS=Homo sapiens GN=HACD3 PE=1 SV=1	TRUE	-1.76437	0.09675	1.75728e+06	1.80391e+06	1.77013e+06	1.79124e+06	47583	63427.9	-46633.6	0.974149	-0.0113748	-1.01435	1.01435
717	717	sp|P61201|CSN2_HUMAN	N/A	N/A	COP9 signalosome complex subunit 2 OS=Homo sapiens GN=COPS2 PE=1 SV=1	TRUE	-1.31191	0.20806	521588	535373	530595	534753	25950.3	17898.7	-13785.6	0.97425	-0.0113294	-0.681811	0.681811
415	415	sp|Q15907|RB11B_HUMAN	N/A	N/A	Ras-related protein Rab-11B OS=Homo sapiens GN=RAB11B PE=1 SV=4	TRUE	-1.14646	0.26846	3.97142e+06	4.07345e+06	3.90957e+06	4.1021e+06	185110	192383	-102026	0.974953	-0.0110161	-0.57112	0.57112
1480	1480	sp|Q96IX5|USMG5_HUMAN	N/A	N/A	Up-regulated during skeletal muscle growth protein 5 OS=Homo sapiens GN=USMG5 PE=1 SV=1	TRUE	-1.18366	0.25383	449017	460479	448512	453278	21064.5	20005.7	-11462.1	0.975108	-0.0109471	-0.595457	0.595457
488	488	sp|Q8NCB2|CAMKV_HUMAN	N/A	N/A	CaM kinase-like vesicle-associated protein OS=Homo sapiens GN=CAMKV PE=2 SV=2	TRUE	-1.26917	0.22253	1.18284e+06	1.21302e+06	1.16885e+06	1.18833e+06	31160.6	64163.2	-30176.5	0.975123	-0.0109407	-0.652611	0.652611
1141	1141	sp|P35268|RL22_HUMAN	N/A	N/A	60S ribosomal protein L22 OS=Homo sapiens GN=RPL22 PE=1 SV=2	TRUE	-3.3651	0.00394	1.76719e+06	1.81219e+06	1.77011e+06	1.81646e+06	22616	33133.6	-44998.4	0.975169	-0.0109201	-2.4045	2.4045
531	531	sp|Q13618|CUL3_HUMAN	N/A	N/A	Cullin-3 OS=Homo sapiens GN=CUL3 PE=1 SV=2	TRUE	-0.43098	0.67223	248540	254860	248946	262692	27463	34364.2	-6319.6	0.975204	-0.0109047	-0.172482	0.172482
363	363	sp|Q92747|ARC1A_HUMAN	N/A	N/A	Actin-related protein 2/3 complex subunit 1A OS=Homo sapiens GN=ARPC1A PE=1 SV=2	TRUE	-1.29873	0.21244	1.99422e+06	2.04484e+06	2.02353e+06	2.03908e+06	89950.1	74716.7	-50622.1	0.975244	-0.0108867	-0.672764	0.672764
60	60	sp|P63010|AP2B1_HUMAN	N/A	N/A	AP-2 complex subunit beta OS=Homo sapiens GN=AP2B1 PE=1 SV=1	TRUE	-1.82619	0.08654	1.12565e+06	1.15415e+06	1.12405e+06	1.14678e+06	32950.9	33255.3	-28498	0.975308	-0.0108581	-1.06278	1.06278
800	800	sp|O60701|UGDH_HUMAN	N/A	N/A	UDP-glucose 6-dehydrogenase OS=Homo sapiens GN=UGDH PE=1 SV=1	TRUE	-1.20091	0.24726	545951	559658	548067	554143	17429.4	29473	-13706.8	0.975509	-0.0107689	-0.606846	0.606846
1487	1487	sp|Q96HU8|DIRA2_HUMAN	N/A	N/A	GTP-binding protein Di-Ras2 OS=Homo sapiens GN=DIRAS2 PE=1 SV=1	TRUE	-0.544773	0.59342	101790	104336	100791	104320	8654.66	11030	-2545.94	0.975599	-0.0107288	-0.226638	0.226638
136	136	sp|P09936|UCHL1_HUMAN	N/A	N/A	Ubiquitin carboxyl-terminal hydrolase isozyme L1 OS=Homo sapiens GN=UCHL1 PE=1 SV=2	TRUE	-2.24171	0.03951	2.03486e+07	2.08555e+07	2.04622e+07	2.09181e+07	580091	351590	-506868	0.975696	-0.0106854	-1.40329	1.40329
431	431	sp|P31942|HNRH3_HUMAN	N/A	N/A	Heterogeneous nuclear ribonucleoprotein H3 OS=Homo sapiens GN=HNRNPH3 PE=1 SV=2	TRUE	-0.403475	0.69194	2.10289e+06	2.15527e+06	2.26158e+06	2.15615e+06	366323	132209	-52377.8	0.975698	-0.0106847	-0.159932	0.159932
669	669	sp|Q9NP72|RAB18_HUMAN	N/A	N/A	Ras-related protein Rab-18 OS=Homo sapiens GN=RAB18 PE=1 SV=1	TRUE	-0.548076	0.59121	1.12228e+06	1.15012e+06	1.10894e+06	1.1749e+06	92228.1	121302	-27838.9	0.975795	-0.0106415	-0.228258	0.228258
1834	1834	sp|Q4KMP7|TB10B_HUMAN	N/A	N/A	TBC1 domain family member 10B OS=Homo sapiens GN=TBC1D10B PE=1 SV=3	TRUE	-0.377865	0.7105	20545.6	21046.8	19799.9	20656.4	2516.71	3082.74	-501.249	0.976184	-0.0104683	-0.148436	0.148436
2042	2042	tr|C9J4M6|C9J4M6_HUMAN	N/A	N/A	DNA-directed RNA polymerase OS=Homo sapiens GN=POLR2B PE=1 SV=2	TRUE	-0.582185	0.56856	92834.1	95097.7	92168.3	91510.1	8488.04	8001.23	-2263.68	0.976196	-0.0104629	-0.245224	0.245224
461	461	sp|P26640|SYVC_HUMAN	N/A	N/A	Valine--tRNA ligase OS=Homo sapiens GN=VARS PE=1 SV=4	TRUE	-0.451751	0.65751	497264	509232	525654	517185	59859.2	52276.9	-11967.4	0.976499	-0.0103281	-0.182098	0.182098
1715	1715	tr|E7EV41|E7EV41_HUMAN	N/A	N/A	Sodium/calcium exchanger 1 OS=Homo sapiens GN=SLC8A1 PE=1 SV=1	TRUE	-0.390601	0.70124	164584	168517	168566	163904	20303.3	22368.4	-3933.19	0.97666	-0.0102566	-0.154133	0.154133
1448	1448	tr|F8VXU5|F8VXU5_HUMAN	N/A	N/A	Vacuolar protein sorting-associated protein 29 OS=Homo sapiens GN=VPS29 PE=1 SV=1	TRUE	-0.279788	0.78323	180679	184938	179979	172866	37843.1	25572.8	-4259.62	0.976967	-0.01012	-0.106111	0.106111
956	956	sp|O75935|DCTN3_HUMAN	N/A	N/A	Dynactin subunit 3 OS=Homo sapiens GN=DCTN3 PE=1 SV=1	TRUE	-0.364031	0.7206	636674	651430	618406	665537	89184.2	82665.1	-14755.8	0.977349	-0.00995049	-0.142306	0.142306
1995	1995	tr|A0A0A0MTR1|A0A0A0MTR1_HUMAN	N/A	N/A	Cadherin-13 OS=Homo sapiens GN=CDH13 PE=1 SV=2	TRUE	-0.507703	0.61859	23627.6	24174.2	23785.9	24587.4	1916.88	2599.55	-546.606	0.977389	-0.00993261	-0.208597	0.208597
1085	1085	sp|P19623|SPEE_HUMAN	N/A	N/A	Spermidine synthase OS=Homo sapiens GN=SRM PE=1 SV=1	TRUE	-0.588434	0.56446	563236	576237	568428	566795	47445.8	46283.7	-13000.8	0.977438	-0.00991061	-0.248367	0.248367
564	564	sp|P14324|FPPS_HUMAN	N/A	N/A	Farnesyl pyrophosphate synthase OS=Homo sapiens GN=FDPS PE=1 SV=4	TRUE	-1.17065	0.25888	969640	991801	974532	993291	47800.3	30664	-22160.6	0.977656	-0.00981386	-0.586902	0.586902
1708	1708	sp|P45954|ACDSB_HUMAN	N/A	N/A	Short/branched chain specific acyl-CoA dehydrogenase, mitochondrial OS=Homo sapiens GN=ACADSB PE=1 SV=1	TRUE	-0.585864	0.56614	52389.2	53564.6	53879.4	52496.8	3258.03	5060.73	-1175.4	0.978056	-0.00963608	-0.247076	0.247076
1112	1112	tr|A0A087WW40|A0A087WW40_HUMAN	N/A	N/A	Endophilin-B1 OS=Homo sapiens GN=SH3GLB1 PE=1 SV=1	TRUE	-0.468882	0.64548	192076	196274	188438	191886	23177.4	13573.5	-4197.97	0.978612	-0.00938962	-0.190117	0.190117
94	94	sp|P40227|TCPZ_HUMAN	N/A	N/A	T-complex protein 1 subunit zeta OS=Homo sapiens GN=CCT6A PE=1 SV=3	TRUE	-1.63248	0.1221	2.68472e+06	2.74259e+06	2.68928e+06	2.75471e+06	84379.3	64744.9	-57875.1	0.978898	-0.00926271	-0.913284	0.913284
46	46	sp|Q16658|FSCN1_HUMAN	N/A	N/A	Fascin OS=Homo sapiens GN=FSCN1 PE=1 SV=3	TRUE	-1.75601	0.09821	6.43063e+06	6.56895e+06	6.42852e+06	6.59369e+06	139037	191082	-138322	0.978943	-0.00924257	-1.00784	1.00784
602	602	sp|P62879|GBB2_HUMAN	N/A	N/A	Guanine nucleotide-binding protein G(I)/G(S)/G(T) subunit beta-2 OS=Homo sapiens GN=GNB2 PE=1 SV=3	TRUE	-1.21879	0.24059	1.61332e+06	1.64773e+06	1.60961e+06	1.67497e+06	40262.1	74516.9	-34409.8	0.979117	-0.00916549	-0.618722	0.618722
334	334	sp|Q9UQ80|PA2G4_HUMAN	N/A	N/A	Proliferation-associated protein 2G4 OS=Homo sapiens GN=PA2G4 PE=1 SV=3	TRUE	-0.271743	0.78929	717305	732500	699838	719773	94572.8	138554	-15195.3	0.979256	-0.00910393	-0.102763	0.102763
118	118	sp|Q92499|DDX1_HUMAN	N/A	N/A	ATP-dependent RNA helicase DDX1 OS=Homo sapiens GN=DDX1 PE=1 SV=2	TRUE	-1.11578	0.28099	2.04534e+06	2.08823e+06	2.03949e+06	2.08711e+06	46175.5	105659	-42886.4	0.979463	-0.00901206	-0.551309	0.551309
777	777	sp|P09417|DHPR_HUMAN	N/A	N/A	Dihydropteridine reductase OS=Homo sapiens GN=QDPR PE=1 SV=2	TRUE	-1.0728	0.29927	994824	1.01544e+06	1.01028e+06	1.01287e+06	40535.3	41008.8	-20619.7	0.979694	-0.00890961	-0.523937	0.523937
131	131	sp|Q92598|HS105_HUMAN	N/A	N/A	Heat shock protein 105 kDa OS=Homo sapiens GN=HSPH1 PE=1 SV=1	TRUE	-1.39761	0.18131	1.12181e+06	1.14501e+06	1.11739e+06	1.14369e+06	37739.2	32501	-23202.7	0.979736	-0.00889103	-0.741578	0.741578
148	148	sp|O94973|AP2A2_HUMAN	N/A	N/A	AP-2 complex subunit alpha-2 OS=Homo sapiens GN=AP2A2 PE=1 SV=2	TRUE	-1.21245	0.24294	892785	911239	894655	907669	21723.1	40163.8	-18454.3	0.979748	-0.00888557	-0.614501	0.614501
117	117	sp|Q07065|CKAP4_HUMAN	N/A	N/A	Cytoskeleton-associated protein 4 OS=Homo sapiens GN=CKAP4 PE=1 SV=2	TRUE	-0.999241	0.33255	729718	744714	723086	756497	33028	30599.1	-14996.6	0.979863	-0.0088348	-0.478143	0.478143
1009	1009	sp|Q9H3N1|TMX1_HUMAN	N/A	N/A	Thioredoxin-related transmembrane protein 1 OS=Homo sapiens GN=TMX1 PE=1 SV=1	TRUE	-0.29692	0.77035	317766	324245	308244	310652	44565.2	47962	-6479.84	0.980016	-0.008767	-0.113312	0.113312
1792	1792	sp|Q9Y6B6|SAR1B_HUMAN	N/A	N/A	GTP-binding protein SAR1b OS=Homo sapiens GN=SAR1B PE=1 SV=1	TRUE	-0.319487	0.75349	185985	189706	180020	179416	23767.2	25612.2	-3721.05	0.980385	-0.00860325	-0.122923	0.122923
116	116	sp|P27824|CALX_HUMAN	N/A	N/A	Calnexin OS=Homo sapiens GN=CANX PE=1 SV=2	TRUE	-1.19182	0.25071	2.89085e+06	2.94816e+06	2.86051e+06	2.92323e+06	85817.7	115983	-57318.5	0.980558	-0.00852675	-0.600828	0.600828
1	1	sp|Q14204|DYHC1_HUMAN	N/A	N/A	Cytoplasmic dynein 1 heavy chain 1 OS=Homo sapiens GN=DYNC1H1 PE=1 SV=5	TRUE	-2.2119	0.04187	2.84536e+06	2.90167e+06	2.84255e+06	2.89797e+06	42106.2	63723.9	-56313.8	0.980593	-0.00851136	-1.3781	1.3781
635	635	sp|P62495|ERF1_HUMAN	N/A	N/A	Eukaryotic peptide chain release factor subunit 1 OS=Homo sapiens GN=ETF1 PE=1 SV=3	TRUE	-0.541988	0.5953	521541	531728	543144	517098	40101.3	39643.1	-10187.3	0.980841	-0.00840135	-0.225264	0.225264
932	932	tr|F8W031|F8W031_HUMAN	N/A	N/A	Uncharacterized protein (Fragment) OS=Homo sapiens PE=1 SV=1	TRUE	-0.348181	0.73224	650483	663125	677795	672185	90645.5	60399.5	-12641.9	0.980936	-0.00835938	-0.135347	0.135347
1175	1175	sp|O00567|NOP56_HUMAN	N/A	N/A	Nucleolar protein 56 OS=Homo sapiens GN=NOP56 PE=1 SV=4	TRUE	-0.167652	0.86896	160793	163874	145034	163054	43193.3	34261.9	-3080.99	0.981199	-0.00824291	-0.0610002	0.0610002
270	270	sp|Q9Y6G9|DC1L1_HUMAN	N/A	N/A	Cytoplasmic dynein 1 light intermediate chain 1 OS=Homo sapiens GN=DYNC1LI1 PE=1 SV=3	TRUE	-0.70841	0.48888	1.23459e+06	1.25822e+06	1.23316e+06	1.30614e+06	30990.7	95176.7	-23636.1	0.981215	-0.00823595	-0.310798	0.310798
1332	1332	sp|Q4J6C6|PPCEL_HUMAN	N/A	N/A	Prolyl endopeptidase-like OS=Homo sapiens GN=PREPL PE=1 SV=1	TRUE	-0.213823	0.83339	274911	280152	303656	287670	60822.3	41312.2	-5240.51	0.981294	-0.00820083	-0.0791517	0.0791517
910	910	sp|P51648|AL3A2_HUMAN	N/A	N/A	Fatty aldehyde dehydrogenase OS=Homo sapiens GN=ALDH3A2 PE=1 SV=1	TRUE	-0.290962	0.77482	428627	436615	421367	428306	51911.4	63929.6	-7987.06	0.981707	-0.00801818	-0.110799	0.110799
525	525	sp|Q07954|LRP1_HUMAN	N/A	N/A	Prolow-density lipoprotein receptor-related protein 1 OS=Homo sapiens GN=LRP1 PE=1 SV=2	TRUE	-0.426925	0.67512	334044	340236	334313	324397	13520.1	41356.6	-6191.91	0.981801	-0.00797647	-0.170619	0.170619
1553	1553	sp|P52815|RM12_HUMAN	N/A	N/A	39S ribosomal protein L12, mitochondrial OS=Homo sapiens GN=MRPL12 PE=1 SV=2	TRUE	-0.787823	0.44232	155461	158312	158141	157974	7612.56	7736.5	-2850.28	0.981996	-0.00789039	-0.354263	0.354263
637	637	sp|O60488|ACSL4_HUMAN	N/A	N/A	Long-chain-fatty-acid--CoA ligase 4 OS=Homo sapiens GN=ACSL4 PE=1 SV=2	TRUE	-0.19203	0.85013	332932	339034	327169	338247	15123.1	94131.9	-6102.65	0.982	-0.00788855	-0.0705147	0.0705147
254	254	sp|O00154|BACH_HUMAN	N/A	N/A	Cytosolic acyl coenzyme A thioester hydrolase OS=Homo sapiens GN=ACOT7 PE=1 SV=3	TRUE	-1.49746	0.15374	5.05727e+06	5.14956e+06	5.07892e+06	5.21144e+06	88569	162307	-92293.4	0.982077	-0.00785428	-0.813213	0.813213
2077	2077	tr|U3KPV2|U3KPV2_HUMAN	N/A	N/A	Golgi pH regulator B (Fragment) OS=Homo sapiens GN=GPR89B PE=4 SV=1	TRUE	-0.102701	0.91948	65120.2	66307.4	73540.8	69982.6	24651.8	24392.3	-1187.22	0.982095	-0.00784639	-0.0364577	0.0364577
199	199	sp|P23396|RS3_HUMAN	N/A	N/A	40S ribosomal protein S3 OS=Homo sapiens GN=RPS3 PE=1 SV=2	TRUE	-1.40228	0.17993	3.15146e+06	3.20843e+06	3.14998e+06	3.19423e+06	92660.3	79164.5	-56966.7	0.982245	-0.00778032	-0.744896	0.744896
80	80	sp|P49588|SYAC_HUMAN	N/A	N/A	Alanine--tRNA ligase, cytoplasmic OS=Homo sapiens GN=AARS PE=1 SV=2	TRUE	-1.22222	0.23932	1.33974e+06	1.36367e+06	1.33115e+06	1.36895e+06	35794.4	46577.9	-23932.4	0.98245	-0.00768951	-0.621021	0.621021
35	35	sp|Q9BPU6|DPYL5_HUMAN	N/A	N/A	Dihydropyrimidinase-related protein 5 OS=Homo sapiens GN=DPYSL5 PE=1 SV=1	TRUE	-0.228512	0.82214	3.7358e+06	3.80142e+06	4.01627e+06	3.97567e+06	664843	548006	-65627.6	0.982736	-0.00756311	-0.0850542	0.0850542
365	365	sp|P38919|IF4A3_HUMAN	N/A	N/A	Eukaryotic initiation factor 4A-III OS=Homo sapiens GN=EIF4A3 PE=1 SV=4	TRUE	-0.783207	0.44494	1.18138e+06	1.20195e+06	1.19524e+06	1.19993e+06	55532.1	55861	-20563.7	0.982891	-0.00749449	-0.351699	0.351699
256	256	sp|Q02790|FKBP4_HUMAN	N/A	N/A	Peptidyl-prolyl cis-trans isomerase FKBP4 OS=Homo sapiens GN=FKBP4 PE=1 SV=3	TRUE	-0.713754	0.48566	620515	631086	618215	619451	17708	40750.6	-10571.1	0.983249	-0.00733634	-0.313668	0.313668
755	755	sp|Q9HB71|CYBP_HUMAN	N/A	N/A	Calcyclin-binding protein OS=Homo sapiens GN=CACYBP PE=1 SV=2	TRUE	-0.958312	0.35216	966761	982282	952003	994601	39164.5	28754.1	-15520.4	0.9842	-0.00691678	-0.45326	0.45326
1231	1231	sp|P62330|ARF6_HUMAN	N/A	N/A	ADP-ribosylation factor 6 OS=Homo sapiens GN=ARF6 PE=1 SV=2	TRUE	-0.368977	0.71698	682351	693273	685790	707964	37385.6	80547.9	-10921.9	0.984246	-0.00689636	-0.144493	0.144493
1590	1590	sp|Q8IWB7|WDFY1_HUMAN	N/A	N/A	WD repeat and FYVE domain-containing protein 1 OS=Homo sapiens GN=WDFY1 PE=1 SV=1	TRUE	-0.132355	0.89635	73924.2	75103.6	80537	80450.7	18149	19627.6	-1179.4	0.984296	-0.00687412	-0.0475224	0.0475224
16	16	sp|P13639|EF2_HUMAN	N/A	N/A	Elongation factor 2 OS=Homo sapiens GN=EEF2 PE=1 SV=4	TRUE	-0.646655	0.52702	3.90522e+06	3.96678e+06	3.87573e+06	3.9398e+06	136257	250968	-61555.4	0.984482	-0.0067921	-0.278173	0.278173
423	423	tr|Q5T9B7|Q5T9B7_HUMAN	N/A	N/A	Adenylate kinase isoenzyme 1 OS=Homo sapiens GN=AK1 PE=1 SV=1	TRUE	-1.01387	0.32573	1.99704e+06	2.02772e+06	1.99771e+06	2.05825e+06	33386.6	84407.2	-30676.5	0.984871	-0.00662047	-0.487142	0.487142
605	605	sp|P62241|RS8_HUMAN	N/A	N/A	40S ribosomal protein S8 OS=Homo sapiens GN=RPS8 PE=1 SV=2	TRUE	-0.467804	0.64623	857973	871116	865556	888443	35751.1	76326.4	-13142.9	0.984913	-0.0066023	-0.189613	0.189613
1171	1171	sp|P20674|COX5A_HUMAN	N/A	N/A	Cytochrome c oxidase subunit 5A, mitochondrial OS=Homo sapiens GN=COX5A PE=1 SV=2	TRUE	-0.181717	0.85809	413714	420006	460343	422641	99785.1	28829.7	-6291.44	0.985021	-0.00655469	-0.0664672	0.0664672
462	462	sp|O75051|PLXA2_HUMAN	N/A	N/A	Plexin-A2 OS=Homo sapiens GN=PLXNA2 PE=1 SV=4	TRUE	-0.246399	0.80851	275385	279527	272354	291042	21733.8	45506.9	-4142.02	0.985182	-0.00648351	-0.0923146	0.0923146
1454	1454	tr|H7BZ72|H7BZ72_HUMAN	N/A	N/A	Nucleolar protein 58 (Fragment) OS=Homo sapiens GN=NOP58 PE=1 SV=1	TRUE	-0.0648634	0.94909	75918.3	77058.4	100621	92817.8	40735.1	33479	-1140.03	0.985206	-0.00647312	-0.0226926	0.0226926
1383	1383	sp|Q6P2E9|EDC4_HUMAN	N/A	N/A	Enhancer of mRNA-decapping protein 4 OS=Homo sapiens GN=EDC4 PE=1 SV=1	TRUE	-0.223234	0.82618	221710	224979	233744	222892	41180.4	15273.1	-3268.25	0.985473	-0.00635524	-0.0829253	0.0829253
559	559	sp|P61247|RS3A_HUMAN	N/A	N/A	40S ribosomal protein S3a OS=Homo sapiens GN=RPS3A PE=1 SV=2	TRUE	-0.268491	0.79175	1.51085e+06	1.53303e+06	1.55e+06	1.56782e+06	99598.4	226983	-22183.9	0.985529	-0.00633042	-0.101412	0.101412
625	625	sp|Q92820|GGH_HUMAN	N/A	N/A	Gamma-glutamyl hydrolase OS=Homo sapiens GN=GGH PE=1 SV=2	TRUE	-0.184666	0.85581	883219	895912	865262	825645	81604.3	189365	-12692.7	0.985833	-0.00619679	-0.0676226	0.0676226
323	323	sp|P21266|GSTM3_HUMAN	N/A	N/A	Glutathione S-transferase Mu 3 OS=Homo sapiens GN=GSTM3 PE=1 SV=3	TRUE	-0.650623	0.52452	706000	715957	697230	711990	32132.5	32792.9	-9957.04	0.986093	-0.00608226	-0.280238	0.280238
58	58	sp|Q99832|TCPH_HUMAN	N/A	N/A	T-complex protein 1 subunit eta OS=Homo sapiens GN=CCT7 PE=1 SV=2	TRUE	-0.47233	0.64307	1.74522e+06	1.76946e+06	1.70884e+06	1.79077e+06	110222	107480	-24238.6	0.986302	-0.0059902	-0.191742	0.191742
99	99	sp|P52209|6PGD_HUMAN	N/A	N/A	6-phosphogluconate dehydrogenase, decarboxylating OS=Homo sapiens GN=PGD PE=1 SV=3	TRUE	-0.767289	0.45408	3.74997e+06	3.80199e+06	3.71096e+06	3.84802e+06	112474	169439	-52014.9	0.986319	-0.00598259	-0.342868	0.342868
1702	1702	tr|E9PFG7|E9PFG7_HUMAN	N/A	N/A	2-oxoglutarate dehydrogenase, mitochondrial OS=Homo sapiens GN=OGDH PE=1 SV=1	TRUE	-0.112862	0.91154	117079	118695	112247	120522	13460	40782.7	-1615.67	0.986388	-0.00595223	-0.0402243	0.0402243
2	2	sp|Q71U36|TBA1A_HUMAN	N/A	N/A	Tubulin alpha-1A chain OS=Homo sapiens GN=TUBA1A PE=1 SV=1	TRUE	-0.188535	0.85283	5.47173e+06	5.54472e+06	5.70292e+06	5.43976e+06	652843	960620	-72991.9	0.986836	-0.00575511	-0.0691375	0.0691375
181	181	sp|P63244|GBLP_HUMAN	N/A	N/A	Guanine nucleotide-binding protein subunit beta-2-like 1 OS=Homo sapiens GN=GNB2L1 PE=1 SV=3	TRUE	-0.735501	0.47268	1.52795e+06	1.54817e+06	1.52322e+06	1.55444e+06	65939.3	49545.2	-20221	0.986939	-0.00570979	-0.325433	0.325433
27	27	sp|Q14194|DPYL1_HUMAN	N/A	N/A	Dihydropyrimidinase-related protein 1 OS=Homo sapiens GN=CRMP1 PE=1 SV=1	TRUE	-1.21363	0.2425	1.58087e+07	1.60134e+07	1.57022e+07	1.59467e+07	448674	234231	-204754	0.987214	-0.00558886	-0.615288	0.615288
1251	1251	sp|Q9P121|NTRI_HUMAN	N/A	N/A	Neurotrimin OS=Homo sapiens GN=NTM PE=1 SV=1	TRUE	-0.390455	0.70135	520995	527631	499539	530926	47998.9	17208.3	-6636.48	0.987422	-0.00549715	-0.154065	0.154065
282	282	sp|P09622|DLDH_HUMAN	N/A	N/A	Dihydrolipoyl dehydrogenase, mitochondrial OS=Homo sapiens GN=DLD PE=1 SV=2	TRUE	-0.622062	0.54266	1.23095e+06	1.24659e+06	1.24404e+06	1.24538e+06	36360.2	66064.4	-15636.4	0.987457	-0.00548197	-0.265472	0.265472
3	3	sp|Q9BVA1|TBB2B_HUMAN	N/A	N/A	Tubulin beta-2B chain OS=Homo sapiens GN=TUBB2B PE=1 SV=1	TRUE	-0.695201	0.4969	7.02032e+06	7.10891e+06	6.95661e+06	7.07537e+06	307912	226593	-88592	0.987538	-0.00544623	-0.303731	0.303731
44	44	sp|Q16555|DPYL2_HUMAN	N/A	N/A	Dihydropyrimidinase-related protein 2 OS=Homo sapiens GN=DPYSL2 PE=1 SV=1	TRUE	-0.852539	0.4065	1.63875e+07	1.6594e+07	1.62802e+07	1.64784e+07	446247	573562	-206517	0.987555	-0.00543882	-0.390939	0.390939
325	325	sp|P16298|PP2BB_HUMAN	N/A	N/A	Serine/threonine-protein phosphatase 2B catalytic subunit beta isoform OS=Homo sapiens GN=PPP3CB PE=1 SV=2	TRUE	-0.28023	0.78289	1.00622e+06	1.01874e+06	1.00127e+06	1.04269e+06	63861.7	117752	-12512.7	0.987717	-0.00536729	-0.106299	0.106299
391	391	sp|P17600|SYN1_HUMAN	N/A	N/A	Synapsin-1 OS=Homo sapiens GN=SYN1 PE=1 SV=3	TRUE	-0.357527	0.72537	1.03981e+06	1.05249e+06	1.0524e+06	1.08552e+06	68504.6	81421.1	-12681	0.987951	-0.0052644	-0.13944	0.13944
1638	1638	sp|P13473|LAMP2_HUMAN	N/A	N/A	Lysosome-associated membrane glycoprotein 2 OS=Homo sapiens GN=LAMP2 PE=1 SV=2	TRUE	-0.247031	0.80803	296461	300057	299020	299089	34102	27276.9	-3595.86	0.988016	-0.00523599	-0.0925725	0.0925725
17	17	sp|Q14195|DPYL3_HUMAN	N/A	N/A	Dihydropyrimidinase-related protein 3 OS=Homo sapiens GN=DPYSL3 PE=1 SV=1	TRUE	-0.611044	0.54975	1.73631e+07	1.757e+07	1.70766e+07	1.7352e+07	929691	409258	-206896	0.988224	-0.0051444	-0.259835	0.259835
481	481	sp|P60981|DEST_HUMAN	N/A	N/A	Destrin OS=Homo sapiens GN=DSTN PE=1 SV=3	TRUE	-0.390009	0.70167	1.63649e+06	1.65598e+06	1.58772e+06	1.64858e+06	138450	57543.5	-19491.6	0.98823	-0.00514215	-0.153867	0.153867
1208	1208	sp|Q9Y5J7|TIM9_HUMAN	N/A	N/A	Mitochondrial import inner membrane translocase subunit Tim9 OS=Homo sapiens GN=TIMM9 PE=1 SV=1	TRUE	-0.195784	0.84724	239226	242059	240846	231269	24775.8	35651.2	-2833.31	0.988295	-0.00511342	-0.0719935	0.0719935
456	456	sp|O00139|KIF2A_HUMAN	N/A	N/A	Kinesin-like protein KIF2A OS=Homo sapiens GN=KIF2A PE=1 SV=3	TRUE	-0.339592	0.73858	778548	787697	766749	777028	45079.6	67086.6	-9149.24	0.988385	-0.00507393	-0.131602	0.131602
895	895	tr|H0YL52|H0YL52_HUMAN	N/A	N/A	Tropomyosin alpha-1 chain (Fragment) OS=Homo sapiens GN=TPM1 PE=1 SV=1	TRUE	-0.126503	0.90091	185577	187705	174442	181846	27832.5	42097.4	-2128.04	0.988663	-0.00495178	-0.0453186	0.0453186
478	478	sp|O14617|AP3D1_HUMAN	N/A	N/A	AP-3 complex subunit delta-1 OS=Homo sapiens GN=AP3D1 PE=1 SV=1	TRUE	-0.590088	0.56337	374024	378304	372690	382342	17902.7	12366.5	-4279.83	0.988687	-0.00494126	-0.249206	0.249206
122	122	sp|O14531|DPYL4_HUMAN	N/A	N/A	Dihydropyrimidinase-related protein 4 OS=Homo sapiens GN=DPYSL4 PE=1 SV=2	TRUE	-0.964755	0.34902	3.00475e+06	3.0391e+06	3.01671e+06	3.03894e+06	70729.3	80040.5	-34349.6	0.988697	-0.00493659	-0.45715	0.45715
941	941	sp|Q13885|TBB2A_HUMAN	N/A	N/A	Tubulin beta-2A chain OS=Homo sapiens GN=TUBB2A PE=1 SV=1	TRUE	-0.556229	0.58575	5.537e+06	5.59891e+06	5.48196e+06	5.62115e+06	264027	204418	-61910.6	0.988942	-0.00482901	-0.232288	0.232288
1914	1914	sp|Q9Y5X3|SNX5_HUMAN	N/A	N/A	Sorting nexin-5 OS=Homo sapiens GN=SNX5 PE=1 SV=1	TRUE	-0.0583345	0.9542	77918.4	78782.4	89261.6	90758.9	32396.1	30410.9	-864.001	0.989033	-0.00478919	-0.0203606	0.0203606
227	227	sp|P43034|LIS1_HUMAN	N/A	N/A	Platelet-activating factor acetylhydrolase IB subunit alpha OS=Homo sapiens GN=PAFAH1B1 PE=1 SV=2	TRUE	-0.71788	0.48318	1.61627e+06	1.63417e+06	1.62314e+06	1.61606e+06	43054.5	61148.3	-17895.6	0.989049	-0.00478213	-0.315891	0.315891
1703	1703	sp|Q9NWY4|CD027_HUMAN	N/A	N/A	UPF0609 protein C4orf27 OS=Homo sapiens GN=C4orf27 PE=1 SV=2	TRUE	-0.330608	0.74523	95709.1	96761	98652.6	97603.3	7529	5867.79	-1051.94	0.989128	-0.0047473	-0.12771	0.12771
228	228	sp|P61158|ARP3_HUMAN	N/A	N/A	Actin-related protein 3 OS=Homo sapiens GN=ACTR3 PE=1 SV=3	TRUE	-0.904852	0.37897	2.42637e+06	2.45266e+06	2.41218e+06	2.45463e+06	48653.5	72299.3	-26284.6	0.989283	-0.00467936	-0.421395	0.421395
892	892	sp|P29218|IMPA1_HUMAN	N/A	N/A	Inositol monophosphatase 1 OS=Homo sapiens GN=IMPA1 PE=1 SV=1	TRUE	-0.390165	0.70156	562377	568329	568586	583365	23086.2	39512.7	-5951.67	0.989528	-0.00457202	-0.153935	0.153935
987	987	tr|F8W9U4|F8W9U4_HUMAN	N/A	N/A	Microtubule-associated protein OS=Homo sapiens GN=MAP4 PE=1 SV=1	TRUE	-0.0424132	0.96669	230410	232805	222084	187904	43405.1	163717	-2394.56	0.989714	-0.00449014	-0.0147128	0.0147128
1518	1518	tr|F8W930|F8W930_HUMAN	N/A	N/A	Insulin-like growth factor 2 mRNA-binding protein 2 OS=Homo sapiens GN=IGF2BP2 PE=1 SV=1	TRUE	-0.0287717	0.9774	442378	446968	709294	678890	372134	300968	-4590.12	0.989731	-0.00448302	-0.00992767	0.00992767
1661	1661	sp|Q9UDW1|QCR9_HUMAN	N/A	N/A	Cytochrome b-c1 complex subunit 9 OS=Homo sapiens GN=UQCR10 PE=1 SV=3	TRUE	-0.0908605	0.92873	122868	124136	133451	122542	40158	11855.2	-1268.15	0.989784	-0.0044595	-0.0321105	0.0321105
1444	1444	tr|G8JL96|G8JL96_HUMAN	N/A	N/A	Receptor-type tyrosine-protein phosphatase S OS=Homo sapiens GN=PTPRS PE=1 SV=2	TRUE	-0.0537903	0.95777	109725	110852	101169	88910.4	34459.1	52542.1	-1126.62	0.989837	-0.00443644	-0.0187388	0.0187388
1657	1657	sp|Q9NTJ5|SAC1_HUMAN	N/A	N/A	Phosphatidylinositide phosphatase SAC1 OS=Homo sapiens GN=SACM1L PE=1 SV=2	TRUE	-0.143551	0.88765	188617	190536	182635	178472	25286.4	31116.6	-1918.58	0.989931	-0.00439526	-0.0517582	0.0517582
844	844	tr|B1ANH0|B1ANH0_HUMAN	N/A	N/A	Guanylate kinase (Fragment) OS=Homo sapiens GN=GUK1 PE=1 SV=1	TRUE	-0.151541	0.88144	444071	448570	424209	458513	40185.9	79483.1	-4498.97	0.98997	-0.00437778	-0.0548072	0.0548072
1075	1075	sp|P12236|ADT3_HUMAN	N/A	N/A	ADP/ATP translocase 3 OS=Homo sapiens GN=SLC25A6 PE=1 SV=4	TRUE	-0.258966	0.79896	1.56247e+06	1.5782e+06	1.53981e+06	1.5541e+06	121464	135912	-15734.7	0.99003	-0.00435165	-0.097475	0.097475
404	404	sp|Q14008|CKAP5_HUMAN	N/A	N/A	Cytoskeleton-associated protein 5 OS=Homo sapiens GN=CKAP5 PE=1 SV=3	TRUE	-0.369134	0.71687	621602	627675	630163	636730	36818.4	32868.1	-6072.87	0.990325	-0.00422234	-0.14456	0.14456
335	335	sp|O15144|ARPC2_HUMAN	N/A	N/A	Actin-related protein 2/3 complex subunit 2 OS=Homo sapiens GN=ARPC2 PE=1 SV=1	TRUE	-0.340213	0.73812	2.18307e+06	2.20325e+06	2.1663e+06	2.26154e+06	73950.3	161775	-20171.9	0.990844	-0.00399452	-0.131873	0.131873
1035	1035	tr|K7EJL1|K7EJL1_HUMAN	N/A	N/A	AP-1 complex subunit mu-1 OS=Homo sapiens GN=AP1M1 PE=1 SV=1	TRUE	-0.251382	0.80472	351980	355182	363708	347649	31085.9	22224.7	-3202.06	0.990985	-0.00393303	-0.0943552	0.0943552
1362	1362	tr|G3XAN8|G3XAN8_HUMAN	N/A	N/A	Mitochondrial import inner membrane translocase subunit Tim8 B OS=Homo sapiens GN=TIMM8B PE=1 SV=1	TRUE	-0.126645	0.9008	181014	182652	175905	173619	16400.4	35164.3	-1637.97	0.991032	-0.00391219	-0.0453716	0.0453716
513	513	tr|Q5U5J2|Q5U5J2_HUMAN	N/A	N/A	CSNK2A1 protein OS=Homo sapiens GN=CSNK2A1 PE=1 SV=1	TRUE	-0.63755	0.53278	779336	785989	780858	791055	24837.7	19058.4	-6653.28	0.991535	-0.00369188	-0.273452	0.273452
636	636	sp|P15170|ERF3A_HUMAN	N/A	N/A	Eukaryotic peptide chain release factor GTP-binding subunit ERF3A OS=Homo sapiens GN=GSPT1 PE=1 SV=1	TRUE	-0.16926	0.86771	507767	512069	537361	509651	56576.6	51125.6	-4302.27	0.991598	-0.00366425	-0.0616254	0.0616254
767	767	sp|O00425|IF2B3_HUMAN	N/A	N/A	Insulin-like growth factor 2 mRNA-binding protein 3 OS=Homo sapiens GN=IGF2BP3 PE=1 SV=2	TRUE	-0.0880641	0.93092	145031	146209	155735	145550	36232.9	17278.8	-1178.36	0.991941	-0.00351432	-0.0310876	0.0310876
577	577	sp|P05141|ADT2_HUMAN	N/A	N/A	ADP/ATP translocase 2 OS=Homo sapiens GN=SLC25A5 PE=1 SV=7	TRUE	-0.352048	0.7294	3.06057e+06	3.08537e+06	3.07652e+06	3.07788e+06	131523	165414	-24799.4	0.991962	-0.00350486	-0.137034	0.137034
1991	1991	sp|Q96E39|RMXL1_HUMAN	N/A	N/A	RNA binding motif protein, X-linked-like-1 OS=Homo sapiens GN=RBMXL1 PE=1 SV=1	TRUE	-0.254252	0.80254	169010	170374	168671	173925	9314.96	13133.6	-1364.61	0.991991	-0.00349248	-0.0955333	0.0955333
674	674	sp|P32969|RL9_HUMAN	N/A	N/A	60S ribosomal protein L9 OS=Homo sapiens GN=RPL9 PE=1 SV=1	TRUE	-0.150912	0.88193	760611	766621	806923	785846	83657.6	85293.3	-6009.9	0.992161	-0.00341805	-0.0545659	0.0545659
293	293	sp|Q06830|PRDX1_HUMAN	N/A	N/A	Peroxiredoxin-1 OS=Homo sapiens GN=PRDX1 PE=1 SV=1	TRUE	-0.491684	0.62962	5.35606e+06	5.39821e+06	5.31256e+06	5.27263e+06	138277	216886	-42156.3	0.992191	-0.00340485	-0.200921	0.200921
150	150	sp|P40926|MDHM_HUMAN	N/A	N/A	Malate dehydrogenase, mitochondrial OS=Homo sapiens GN=MDH2 PE=1 SV=3	TRUE	-0.523293	0.60794	9.23271e+06	9.30469e+06	9.3578e+06	9.26004e+06	367158	188408	-71983.8	0.992264	-0.00337289	-0.216139	0.216139
1168	1168	sp|P49841|GSK3B_HUMAN	N/A	N/A	Glycogen synthase kinase-3 beta OS=Homo sapiens GN=GSK3B PE=1 SV=2	TRUE	-0.138736	0.89139	607027	611662	622045	632170	70101	71608.5	-4634.21	0.992424	-0.00330293	-0.0499322	0.0499322
523	523	tr|E7EMM4|E7EMM4_HUMAN	N/A	N/A	Acid ceramidase OS=Homo sapiens GN=ASAH1 PE=1 SV=1	TRUE	-0.185022	0.85554	1.07264e+06	1.08077e+06	1.06389e+06	1.10458e+06	98243.1	87994.4	-8134.11	0.992474	-0.00328095	-0.0677597	0.0677597
812	812	sp|P40429|RL13A_HUMAN	N/A	N/A	60S ribosomal protein L13a OS=Homo sapiens GN=RPL13A PE=1 SV=2	TRUE	-0.565498	0.57958	1.18646e+06	1.1951e+06	1.18811e+06	1.20739e+06	23867.3	39154.8	-8643.78	0.992767	-0.00315253	-0.236887	0.236887
634	634	sp|P62249|RS16_HUMAN	N/A	N/A	40S ribosomal protein S16 OS=Homo sapiens GN=RPS16 PE=1 SV=2	TRUE	-0.616792	0.54605	2.25558e+06	2.27163e+06	2.27397e+06	2.26868e+06	57552.5	52809.8	-16059.2	0.992931	-0.00308112	-0.262768	0.262768
241	241	sp|O60313|OPA1_HUMAN	N/A	N/A	Dynamin-like 120 kDa protein, mitochondrial OS=Homo sapiens GN=OPA1 PE=1 SV=3	TRUE	-0.420911	0.67942	479227	482576	477416	484912	20443.6	12319.8	-3348.88	0.99306	-0.00302433	-0.167862	0.167862
1302	1302	sp|Q16698|DECR_HUMAN	N/A	N/A	2,4-dienoyl-CoA reductase, mitochondrial OS=Homo sapiens GN=DECR1 PE=1 SV=1	TRUE	-0.039819	0.96873	328205	330384	325158	295754	94947.8	133873	-2178.43	0.993406	-0.00287306	-0.0137973	0.0137973
76	76	sp|Q00839|HNRPU_HUMAN	N/A	N/A	Heterogeneous nuclear ribonucleoprotein U OS=Homo sapiens GN=HNRNPU PE=1 SV=6	TRUE	-0.656809	0.52064	7.19067e+06	7.2383e+06	7.18945e+06	7.20488e+06	108976	188290	-47630.1	0.99342	-0.00286723	-0.283462	0.283462
1652	1652	sp|Q8WVM8|SCFD1_HUMAN	N/A	N/A	Sec1 family domain-containing protein 1 OS=Homo sapiens GN=SCFD1 PE=1 SV=4	TRUE	-0.0882918	0.93074	127579	128421	126986	131559	19424.7	21007.5	-842.063	0.993443	-0.00285706	-0.0311716	0.0311716
82	82	sp|P61764|STXB1_HUMAN	N/A	N/A	Syntaxin-binding protein 1 OS=Homo sapiens GN=STXBP1 PE=1 SV=1	TRUE	-0.280818	0.78245	1.82537e+06	1.83737e+06	1.77934e+06	1.82766e+06	88009.9	93075.1	-11990.6	0.993474	-0.00284349	-0.106543	0.106543
1312	1312	sp|P46778|RL21_HUMAN	N/A	N/A	60S ribosomal protein L21 OS=Homo sapiens GN=RPL21 PE=1 SV=2	TRUE	-0.0797427	0.93743	233268	234783	228984	257868	35521.5	44595.8	-1515.47	0.993545	-0.00281236	-0.0280612	0.0280612
463	463	sp|P17858|PFKAL_HUMAN	N/A	N/A	ATP-dependent 6-phosphofructokinase, liver type OS=Homo sapiens GN=PFKL PE=1 SV=6	TRUE	-0.0688821	0.94594	612895	616814	627493	519653	87546.1	146531	-3919.21	0.993646	-0.00276829	-0.0241364	0.0241364
1863	1863	sp|O95168|NDUB4_HUMAN	N/A	N/A	NADH dehydrogenase [ubiquinone] 1 beta subcomplex subunit 4 OS=Homo sapiens GN=NDUFB4 PE=1 SV=3	TRUE	-0.145253	0.88633	263346	264997	258974	255830	18821.3	28424.2	-1650.59	0.993771	-0.00271356	-0.0524046	0.0524046
1502	1502	sp|P53602|MVD1_HUMAN	N/A	N/A	Diphosphomevalonate decarboxylase OS=Homo sapiens GN=MVD PE=1 SV=1	TRUE	-0.169455	0.86756	364731	366971	366873	371906	29378.4	26640.9	-2240.13	0.993896	-0.00265922	-0.0617005	0.0617005
861	861	sp|Q92769|HDAC2_HUMAN	N/A	N/A	Histone deacetylase 2 OS=Homo sapiens GN=HDAC2 PE=1 SV=2	TRUE	-0.132719	0.89607	508145	511106	521644	500288	56509.4	35863.8	-2960.94	0.994207	-0.00252327	-0.0476581	0.0476581
786	786	tr|A0A0D9SF30|A0A0D9SF30_HUMAN	N/A	N/A	Neural cell adhesion molecule 1 (Fragment) OS=Homo sapiens GN=NCAM1 PE=1 SV=1	TRUE	-0.0407422	0.96801	1.77248e+06	1.78259e+06	1.86648e+06	1.71597e+06	592807	450321	-10110.2	0.994328	-0.00247017	-0.0141202	0.0141202
682	682	sp|P31689|DNJA1_HUMAN	N/A	N/A	DnaJ homolog subfamily A member 1 OS=Homo sapiens GN=DNAJA1 PE=1 SV=2	TRUE	-0.126688	0.90077	955305	960685	942622	913415	98149.4	81204.3	-5379.48	0.9944	-0.00243872	-0.0453861	0.0453861
1360	1360	sp|O14964|HGS_HUMAN	N/A	N/A	Hepatocyte growth factor-regulated tyrosine kinase substrate OS=Homo sapiens GN=HGS PE=1 SV=1	TRUE	-0.0837411	0.9343	172946	173912	181031	173508	31443.3	14455.1	-966.005	0.994445	-0.00241905	-0.0295137	0.0295137
862	862	sp|P18859|ATP5J_HUMAN	N/A	N/A	ATP synthase-coupling factor 6, mitochondrial OS=Homo sapiens GN=ATP5J PE=1 SV=1	TRUE	-0.174799	0.86343	868965	873510	882764	881488	43618.8	64676.4	-4545.38	0.994796	-0.00226579	-0.0637729	0.0637729
826	826	sp|Q13907|IDI1_HUMAN	N/A	N/A	Isopentenyl-diphosphate Delta-isomerase 1 OS=Homo sapiens GN=IDI1 PE=1 SV=2	TRUE	-0.197585	0.84586	385040	386987	387925	392666	18888.4	22743.7	-1947.15	0.994968	-0.0021907	-0.0727015	0.0727015
503	503	tr|F2Z2Y4|F2Z2Y4_HUMAN	N/A	N/A	Pyridoxal kinase OS=Homo sapiens GN=PDXK PE=1 SV=1	TRUE	-0.0704187	0.94473	641612	644816	585716	600740	106654	85182.9	-3203.96	0.995031	-0.0021633	-0.0246923	0.0246923
1508	1508	sp|Q9Y5U9|IR3IP_HUMAN	N/A	N/A	Immediate early response 3-interacting protein 1 OS=Homo sapiens GN=IER3IP1 PE=1 SV=1	TRUE	-0.118699	0.90699	338884	340549	340057	335097	27448.1	31905.5	-1665.25	0.99511	-0.00212886	-0.0423975	0.0423975
1531	1531	sp|P49257|LMAN1_HUMAN	N/A	N/A	Protein ERGIC-53 OS=Homo sapiens GN=LMAN1 PE=1 SV=2	TRUE	-0.121233	0.90502	168250	169075	164484	171940	13058	15690.2	-824.917	0.995121	-0.00212411	-0.0433418	0.0433418
87	87	tr|F8W6I7|F8W6I7_HUMAN	N/A	N/A	Heterogeneous nuclear ribonucleoprotein A1 OS=Homo sapiens GN=HNRNPA1 PE=1 SV=2	TRUE	-0.178725	0.8604	9.18841e+06	9.2308e+06	9.18852e+06	9.07425e+06	525459	479929	-42396.2	0.995407	-0.00199927	-0.0652996	0.0652996
2092	2092	sp|Q9UL26|RB22A_HUMAN	N/A	N/A	Ras-related protein Rab-22A OS=Homo sapiens GN=RAB22A PE=1 SV=2	TRUE	-0.0296395	0.97672	70075.9	70391.5	69277.3	75277.7	10333.5	30225.9	-315.596	0.995517	-0.00195151	-0.0102299	0.0102299
1944	1944	tr|A0A087WYF7|A0A087WYF7_HUMAN	N/A	N/A	MICOS complex subunit MIC27 OS=Homo sapiens GN=APOOL PE=1 SV=1	TRUE	-0.02067	0.98376	18212.1	18289.8	16216.5	18037.8	7866.94	8082.04	-77.7101	0.995751	-0.00184917	-0.00711084	0.00711084
1893	1893	sp|P00846|ATP6_HUMAN	N/A	N/A	ATP synthase subunit a OS=Homo sapiens GN=MT-ATP6 PE=1 SV=1	TRUE	-0.109213	0.91439	609178	611725	597638	607717	62310.2	31803.6	-2546.75	0.995837	-0.00181184	-0.0388685	0.0388685
1511	1511	sp|P43155|CACP_HUMAN	N/A	N/A	Carnitine O-acetyltransferase OS=Homo sapiens GN=CRAT PE=1 SV=5	TRUE	-0.0102261	0.99197	14554.1	14609.6	23717	20310.8	12681.6	10217.1	-55.5119	0.9962	-0.00165333	-0.00350146	0.00350146
555	555	sp|Q9BPW8|NIPS1_HUMAN	N/A	N/A	Protein NipSnap homolog 1 OS=Homo sapiens GN=NIPSNAP1 PE=1 SV=1	TRUE	-0.0867337	0.93196	1.41942e+06	1.42391e+06	1.41088e+06	1.49725e+06	57174.6	144225	-4485.41	0.99685	-0.00137021	-0.0306027	0.0306027
1523	1523	tr|B4DR61|B4DR61_HUMAN	N/A	N/A	Protein transport protein Sec61 subunit alpha isoform 1 OS=Homo sapiens GN=SEC61A1 PE=1 SV=1	TRUE	-0.154116	0.87945	480551	481892	478971	483900	19447.4	17404.9	-1340.73	0.997218	-0.00120998	-0.0557888	0.0557888
1917	1917	sp|O15294|OGT1_HUMAN	N/A	N/A	UDP-N-acetylglucosamine--peptide N-acetylglucosaminyltransferase 110 kDa subunit OS=Homo sapiens GN=OGT PE=1 SV=3	TRUE	-0.0539133	0.95767	97867.8	98116.4	99121.2	101073	10900.3	8519.08	-248.619	0.997466	-0.00110186	-0.0187841	0.0187841
578	578	sp|O00299|CLIC1_HUMAN	N/A	N/A	Chloride intracellular channel protein 1 OS=Homo sapiens GN=CLIC1 PE=1 SV=4	TRUE	-0.0785452	0.93837	505409	506614	517055	507505	31670.6	33429.4	-1205.65	0.99762	-0.00103478	-0.0276259	0.0276259
2056	2056	sp|Q9P0M2|AKA7G_HUMAN	N/A	N/A	A-kinase anchor protein 7 isoform gamma OS=Homo sapiens GN=AKAP7 PE=1 SV=2	TRUE	-0.0154194	0.98789	55842	55971.8	57599.3	60912.2	17668.8	18069.5	-129.894	0.997679	-0.00100904	-0.00529141	0.00529141
1108	1108	sp|P57088|TMM33_HUMAN	N/A	N/A	Transmembrane protein 33 OS=Homo sapiens GN=TMEM33 PE=1 SV=2	TRUE	-0.0558543	0.95615	483527	484587	474113	464675	31844.7	47210.6	-1060.24	0.997812	-0.000951244	-0.019474	0.019474
1036	1036	sp|Q9Y2Z0|SGT1_HUMAN	N/A	N/A	Protein SGT1 homolog OS=Homo sapiens GN=SUGT1 PE=1 SV=3	TRUE	-0.0639011	0.94984	274054	274619	276046	276052	15372.5	21626	-565.161	0.997942	-0.000894691	-0.0223495	0.0223495
1219	1219	tr|B7ZC39|B7ZC39_HUMAN	N/A	N/A	Endophilin-B2 OS=Homo sapiens GN=SH3GLB2 PE=1 SV=1	TRUE	-0.0177236	0.98608	76140.2	76290.2	79264	79216.3	21496.5	13522.5	-150.037	0.998033	-0.000854949	-0.00608785	0.00608785
139	139	sp|O75874|IDHC_HUMAN	N/A	N/A	Isocitrate dehydrogenase [NADP] cytoplasmic OS=Homo sapiens GN=IDH1 PE=1 SV=2	TRUE	-0.0443606	0.96517	2.304e+06	2.30848e+06	2.23064e+06	2.33502e+06	194363	232360	-4479.43	0.99806	-0.000843534	-0.0153962	0.0153962
714	714	sp|O94979|SC31A_HUMAN	N/A	N/A	Protein transport protein Sec31A OS=Homo sapiens GN=SEC31A PE=1 SV=3	TRUE	-0.0252522	0.98017	503505	504481	499872	493636	84380	79463.4	-975.635	0.998066	-0.000840712	-0.00869859	0.00869859
412	412	sp|P10768|ESTD_HUMAN	N/A	N/A	S-formylglutathione hydrolase OS=Homo sapiens GN=ESD PE=1 SV=2	TRUE	-0.116414	0.90877	1.09186e+06	1.0939e+06	1.07888e+06	1.09487e+06	28208.8	44331.3	-2039	0.998136	-0.00081027	-0.041546	0.041546
1673	1673	sp|O43427|FIBP_HUMAN	N/A	N/A	Acidic fibroblast growth factor intracellular-binding protein OS=Homo sapiens GN=FIBP PE=1 SV=3	TRUE	-0.0229507	0.98197	40394.7	40460.7	39218.4	39469.7	5347.09	6772.62	-66.014	0.998368	-0.000709156	-0.00790178	0.00790178
146	146	sp|Q96QK1|VPS35_HUMAN	N/A	N/A	Vacuolar protein sorting-associated protein 35 OS=Homo sapiens GN=VPS35 PE=1 SV=2	TRUE	-0.0946838	0.92574	1.86803e+06	1.87098e+06	1.89147e+06	1.87617e+06	49252.5	79340.3	-2947.34	0.998425	-0.000684681	-0.033511	0.033511
1151	1151	sp|O96000|NDUBA_HUMAN	N/A	N/A	NADH dehydrogenase [ubiquinone] 1 beta subcomplex subunit 10 OS=Homo sapiens GN=NDUFB10 PE=1 SV=3	TRUE	-0.0279977	0.97801	292745	293157	305023	303449	26114.7	35594.9	-412.006	0.998595	-0.000610793	-0.0096567	0.0096567
1895	1895	tr|K7EPQ7|K7EPQ7_HUMAN	N/A	N/A	Protein YIF1B OS=Homo sapiens GN=YIF1B PE=1 SV=1	TRUE	-0.0279482	0.97805	108723	108871	106643	108402	10656.5	11817.8	-148.246	0.998638	-0.000591769	-0.00963894	0.00963894
173	173	sp|Q7KZF4|SND1_HUMAN	N/A	N/A	Staphylococcal nuclease domain-containing protein 1 OS=Homo sapiens GN=SND1 PE=1 SV=1	TRUE	-0.0633946	0.95024	766916	767885	764507	784211	22699.7	39837.2	-968.895	0.998738	-0.000548326	-0.0221667	0.0221667
535	535	sp|Q15008|PSMD6_HUMAN	N/A	N/A	26S proteasome non-ATPase regulatory subunit 6 OS=Homo sapiens GN=PSMD6 PE=1 SV=1	TRUE	-0.0130775	0.98973	556746	557432	575113	571947	150917	44014.8	-685.28	0.998771	-0.00053423	-0.00448327	0.00448327
40	40	sp|P48643|TCPE_HUMAN	N/A	N/A	T-complex protein 1 subunit epsilon OS=Homo sapiens GN=CCT5 PE=1 SV=1	TRUE	-0.0633976	0.95024	2.98657e+06	2.98966e+06	2.96499e+06	2.96921e+06	73056.1	126718	-3091.04	0.998966	-0.000449255	-0.0221667	0.0221667
740	740	tr|Q5SRQ6|Q5SRQ6_HUMAN	N/A	N/A	Casein kinase II subunit beta OS=Homo sapiens GN=CSNK2B PE=1 SV=2	TRUE	-0.0220664	0.98267	758313	758987	720234	778753	65627.2	63916.3	-673.829	0.999112	-0.000385738	-0.0075923	0.0075923
1432	1432	sp|Q96A72|MGN2_HUMAN	N/A	N/A	Protein mago nashi homolog 2 OS=Homo sapiens GN=MAGOHB PE=1 SV=1	TRUE	-0.0131038	0.98971	187508	187666	185184	193714	28209.3	22528.5	-157.687	0.99916	-0.000365072	-0.00449204	0.00449204
1149	1149	sp|P09496|CLCA_HUMAN	N/A	N/A	Clathrin light chain A OS=Homo sapiens GN=CLTA PE=1 SV=1	TRUE	-0.00482049	0.99621	1.15933e+06	1.16014e+06	1.41541e+06	1.24267e+06	394976	308291	-805.099	0.999306	-0.000301491	-0.0016491	0.0016491
2030	2030	tr|B4DKF8|B4DKF8_HUMAN	N/A	N/A	PH and SEC7 domain-containing protein 3 OS=Homo sapiens GN=PSD3 PE=1 SV=1	TRUE	-0.00156475	0.99877	1342.09	1342.8	1114.18	1270.47	1161.78	690.398	-0.704886	0.999475	-0.000228037	-0.000534511	0.000534511
248	248	sp|P07339|CATD_HUMAN	N/A	N/A	Cathepsin D OS=Homo sapiens GN=CTSD PE=1 SV=1	TRUE	-0.0012297	0.99903	4.48724e+06	4.48741e+06	4.518e+06	4.56207e+06	99228.9	390837	-165.287	0.999963	-1.59968e-05	-0.00042147	0.00042147
735	735	sp|O00505|IMA4_HUMAN	N/A	N/A	Importin subunit alpha-4 OS=Homo sapiens GN=KPNA3 PE=1 SV=2	TRUE	-0.000332525	0.99974	282501	282508	304291	282954	53952.6	19490.5	-6.35846	0.999977	-9.77487e-06	-0.000112931	0.000112931
253	253	sp|P32119|PRDX2_HUMAN	N/A	N/A	Peroxiredoxin-2 OS=Homo sapiens GN=PRDX2 PE=1 SV=5	TRUE	0.00354093	0.99722	9.61673e+06	9.61606e+06	9.48095e+06	9.6412e+06	493338	280658	669.924	1.00007	3.0255e-05	-0.00120902	0.00120902
697	697	sp|Q9NVE7|PANK4_HUMAN	N/A	N/A	Pantothenate kinase 4 OS=Homo sapiens GN=PANK4 PE=1 SV=1	TRUE	0.00227517	0.99821	204551	204530	198036	197214	18830	18687.4	20.1193	1.0001	4.27187e-05	-0.000778084	0.000778084
1331	1331	sp|O95292|VAPB_HUMAN	N/A	N/A	Vesicle-associated membrane protein-associated protein B/C OS=Homo sapiens GN=VAPB PE=1 SV=3	TRUE	0.00377682	0.99703	319142	319110	326409	315764	20670.4	14697.6	31.9305	1.0001	4.34539e-05	-0.00129177	0.00129177
195	195	sp|P60174|TPIS_HUMAN	N/A	N/A	Triosephosphate isomerase OS=Homo sapiens GN=TPI1 PE=1 SV=3	TRUE	0.00572023	0.99551	5.42651e+06	5.42583e+06	5.45771e+06	5.49922e+06	259616	240191	674.384	1.00012	5.39757e-05	-0.00195437	0.00195437
1081	1081	sp|P08754|GNAI3_HUMAN	N/A	N/A	Guanine nucleotide-binding protein G(k) subunit alpha OS=Homo sapiens GN=GNAI3 PE=1 SV=3	TRUE	0.00253665	0.99801	354997	354943	379689	349910	47477.2	41534.2	53.3378	1.00015	6.52571e-05	-0.000865107	0.000865107
457	457	sp|O43747|AP1G1_HUMAN	N/A	N/A	AP-1 complex subunit gamma-1 OS=Homo sapiens GN=AP1G1 PE=1 SV=5	TRUE	0.00817618	0.99358	796881	796746	816962	788020	35904	33822.1	134.432	1.00017	7.32707e-05	-0.00279716	0.00279716
61	61	sp|P30153|2AAA_HUMAN	N/A	N/A	Serine/threonine-protein phosphatase 2A 65 kDa regulatory subunit A alpha isoform OS=Homo sapiens GN=PPP2R1A PE=1 SV=4	TRUE	0.0529685	0.95841	2.2927e+06	2.29105e+06	2.306e+06	2.2748e+06	65447.8	67032.3	1654.1	1.00072	0.000313441	-0.0184487	0.0184487
295	295	sp|P61266|STX1B_HUMAN	N/A	N/A	Syntaxin-1B OS=Homo sapiens GN=STX1B PE=1 SV=1	TRUE	0.0468586	0.96321	1.58659e+06	1.58533e+06	1.59102e+06	1.58538e+06	41436	69342.5	1261.74	1.0008	0.00034551	-0.016279	0.016279
484	484	sp|O95373|IPO7_HUMAN	N/A	N/A	Importin-7 OS=Homo sapiens GN=IPO7 PE=1 SV=1	TRUE	0.0479172	0.96238	680237	679580	673050	682703	25067.7	32657.3	657.569	1.00097	0.000420025	-0.0166534	0.0166534
21	21	sp|Q86VP6|CAND1_HUMAN	N/A	N/A	Cullin-associated NEDD8-dissociated protein 1 OS=Homo sapiens GN=CAND1 PE=1 SV=2	TRUE	0.0572524	0.95505	2.25369e+06	2.2515e+06	2.28085e+06	2.26713e+06	54294.1	101371	2194.59	1.00097	0.000423112	-0.0199739	0.0199739
1061	1061	tr|E7ENQ1|E7ENQ1_HUMAN	N/A	N/A	Mitogen-activated protein kinase kinase kinase kinase 4 OS=Homo sapiens GN=MAP4K4 PE=1 SV=1	TRUE	0.0228473	0.98205	335076	334716	343222	349829	23742.2	40893.4	360.119	1.00108	0.000467003	-0.0078664	0.0078664
568	568	sp|Q15717|ELAV1_HUMAN	N/A	N/A	ELAV-like protein 1 OS=Homo sapiens GN=ELAVL1 PE=1 SV=2	TRUE	0.0710564	0.94423	1.9958e+06	1.99364e+06	1.98896e+06	1.94943e+06	46758.4	78407.8	2162.28	1.00108	0.000470776	-0.0249222	0.0249222
1679	1679	sp|Q96FZ7|CHMP6_HUMAN	N/A	N/A	Charged multivesicular body protein 6 OS=Homo sapiens GN=CHMP6 PE=1 SV=3	TRUE	0.0117581	0.99076	81499.7	81378.9	91966.2	87988.4	20774	22774.8	120.819	1.00148	0.000644298	-0.00403154	0.00403154
887	887	sp|P36871|PGM1_HUMAN	N/A	N/A	Phosphoglucomutase-1 OS=Homo sapiens GN=PGM1 PE=1 SV=3	TRUE	0.0387116	0.9696	238432	238038	243381	232357	19032.2	23882.3	394.062	1.00166	0.000718363	-0.0134074	0.0134074
558	558	sp|Q9NUJ1|ABHDA_HUMAN	N/A	N/A	Mycophenolic acid acyl-glucuronide esterase, mitochondrial OS=Homo sapiens GN=ABHD10 PE=1 SV=1	TRUE	0.0252353	0.98018	1.20597e+06	1.20391e+06	1.14573e+06	1.215e+06	236149	64476.7	2059.13	1.00171	0.00074217	-0.00869416	0.00869416
23	23	sp|Q08211|DHX9_HUMAN	N/A	N/A	ATP-dependent RNA helicase A OS=Homo sapiens GN=DHX9 PE=1 SV=4	TRUE	0.0772359	0.93939	2.14476e+06	2.14107e+06	2.15152e+06	2.15491e+06	94343.2	107636	3684.92	1.00172	0.000746806	-0.0271541	0.0271541
111	111	sp|P49411|EFTU_HUMAN	N/A	N/A	Elongation factor Tu, mitochondrial OS=Homo sapiens GN=TUFM PE=1 SV=2	TRUE	0.0688854	0.94593	3.00506e+06	2.9993e+06	2.92433e+06	2.99682e+06	179993	174589	5757.83	1.00192	0.000832925	-0.024141	0.024141
1248	1248	sp|Q8TEA8|DTD1_HUMAN	N/A	N/A	D-tyrosyl-tRNA(Tyr) deacylase 1 OS=Homo sapiens GN=DTD1 PE=1 SV=2	TRUE	0.107242	0.91593	728984	727116	724888	726119	43540.2	28915.9	1868.43	1.00257	0.00111455	-0.0381377	0.0381377
1623	1623	sp|P42262|GRIA2_HUMAN	N/A	N/A	Glutamate receptor 2 OS=Homo sapiens GN=GRIA2 PE=1 SV=3	TRUE	0.0927012	0.92729	79079.5	78874.8	76634	77346	5484.73	3717.86	204.748	1.0026	0.00112591	-0.0327844	0.0327844
1140	1140	sp|P62304|RUXE_HUMAN	N/A	N/A	Small nuclear ribonucleoprotein E OS=Homo sapiens GN=SNRPE PE=1 SV=1	TRUE	0.032797	0.97424	873297	870968	877181	805855	51792.5	206628	2328.81	1.00267	0.00115968	-0.011334	0.011334
1886	1886	tr|C9J8T6|C9J8T6_HUMAN	N/A	N/A	Cytochrome c oxidase copper chaperone OS=Homo sapiens GN=COX17 PE=1 SV=1	TRUE	0.01822	0.98569	6087.73	6071.41	6329.89	6223.09	1664.28	2110.98	16.326	1.00269	0.00116625	-0.00625965	0.00625965
1843	1843	sp|Q13630|FCL_HUMAN	N/A	N/A	GDP-L-fucose synthase OS=Homo sapiens GN=TSTA3 PE=1 SV=1	TRUE	0.016398	0.98712	252924	252230	234746	220266	80027.6	98419.4	693.36	1.00275	0.0011922	-0.00563005	0.00563005
281	281	sp|P26641|EF1G_HUMAN	N/A	N/A	Elongation factor 1-gamma OS=Homo sapiens GN=EEF1G PE=1 SV=3	TRUE	0.0707503	0.94447	2.67167e+06	2.6642e+06	2.69283e+06	2.57257e+06	230590	217243	7471.38	1.0028	0.00121621	-0.0248118	0.0248118
732	732	sp|P31153|METK2_HUMAN	N/A	N/A	S-adenosylmethionine synthase isoform type-2 OS=Homo sapiens GN=MAT2A PE=1 SV=1	TRUE	0.0981948	0.923	504381	502945	519069	513952	32218.8	29797.8	1436.45	1.00286	0.00123861	-0.0347983	0.0347983
2052	2052	tr|A0A0A0MRX1|A0A0A0MRX1_HUMAN	N/A	N/A	ELAV-like protein OS=Homo sapiens GN=ELAVL2 PE=1 SV=1	TRUE	0.083718	0.93432	237420	236729	236928	237501	19387.6	15395.2	690.859	1.00292	0.00126558	-0.0295044	0.0295044
1139	1139	sp|O95674|CDS2_HUMAN	N/A	N/A	Phosphatidate cytidylyltransferase 2 OS=Homo sapiens GN=CDS2 PE=1 SV=1	TRUE	0.0490904	0.96145	399400	398233	411240	390559	48648.3	52144.2	1166.94	1.00293	0.00127075	-0.0170733	0.0170733
2085	2085	sp|Q9BXF6|RFIP5_HUMAN	N/A	N/A	Rab11 family-interacting protein 5 OS=Homo sapiens GN=RAB11FIP5 PE=1 SV=1	TRUE	0.02444	0.9808	17050.6	17000.8	17412.7	15319.4	1128.68	6012.4	49.8366	1.00293	0.00127124	-0.00841954	0.00841954
662	662	sp|P07437|TBB5_HUMAN	N/A	N/A	Tubulin beta chain OS=Homo sapiens GN=TUBB PE=1 SV=2	TRUE	0.152262	0.88088	1.61647e+07	1.61171e+07	1.60715e+07	1.61825e+07	864372	364013	47602	1.00295	0.0012808	-0.0550833	0.0550833
784	784	tr|E9PGT1|E9PGT1_HUMAN	N/A	N/A	Translin OS=Homo sapiens GN=TSN PE=1 SV=1	TRUE	0.229054	0.82173	729210	726754	731121	728164	26090.4	18816.6	2456.06	1.00338	0.00146522	-0.0852709	0.0852709
422	422	sp|Q96E17|RAB3C_HUMAN	N/A	N/A	Ras-related protein Rab-3C OS=Homo sapiens GN=RAB3C PE=2 SV=1	TRUE	0.165321	0.87076	1.3254e+06	1.32047e+06	1.32845e+06	1.35385e+06	42515.6	78613.1	4925.09	1.00373	0.00161682	-0.0601015	0.0601015
74	74	tr|A0A087X054|A0A087X054_HUMAN	N/A	N/A	Hypoxia up-regulated protein 1 OS=Homo sapiens GN=HYOU1 PE=1 SV=1	TRUE	0.0531702	0.95825	1.22428e+06	1.2195e+06	1.20859e+06	1.31082e+06	45667.1	265778	4779.52	1.00392	0.00169877	-0.0185212	0.0185212
349	349	tr|B0YIW6|B0YIW6_HUMAN	N/A	N/A	Archain 1, isoform CRA_a OS=Homo sapiens GN=ARCN1 PE=1 SV=1	TRUE	0.125076	0.90202	677679	675020	673902	648845	25608.8	58415.8	2659.23	1.00394	0.00170754	-0.0447838	0.0447838
9	9	sp|P35580|MYH10_HUMAN	N/A	N/A	Myosin-10 OS=Homo sapiens GN=MYH10 PE=1 SV=3	TRUE	0.216684	0.83119	1.61301e+06	1.60662e+06	1.62468e+06	1.60159e+06	62178.3	62971.9	6391.91	1.00398	0.0017244	-0.0802997	0.0802997
514	514	sp|O95202|LETM1_HUMAN	N/A	N/A	LETM1 and EF-hand domain-containing protein 1, mitochondrial OS=Homo sapiens GN=LETM1 PE=1 SV=1	TRUE	0.18226	0.85767	579672	577279	586631	576931	30365	25069.7	2392.27	1.00414	0.00179601	-0.0666798	0.0666798
182	182	tr|A0A0A0MTS2|A0A0A0MTS2_HUMAN	N/A	N/A	Glucose-6-phosphate isomerase (Fragment) OS=Homo sapiens GN=GPI PE=1 SV=1	TRUE	0.243565	0.81066	2.59687e+06	2.58593e+06	2.6251e+06	2.55848e+06	83040.2	106113	10939.6	1.00423	0.00183337	-0.0911613	0.0911613
1651	1651	sp|P62312|LSM6_HUMAN	N/A	N/A	U6 snRNA-associated Sm-like protein LSm6 OS=Homo sapiens GN=LSM6 PE=1 SV=1	TRUE	0.181953	0.8579	226535	225566	225138	228250	12956.7	9356.01	969.302	1.0043	0.00186225	-0.0665633	0.0665633
340	340	sp|P22695|QCR2_HUMAN	N/A	N/A	Cytochrome b-c1 complex subunit 2, mitochondrial OS=Homo sapiens GN=UQCRC2 PE=1 SV=3	TRUE	0.0896724	0.92966	800927	797385	848922	779346	83192.7	84385.4	3542.02	1.00444	0.00192488	-0.0316759	0.0316759
371	371	sp|Q9HDC9|APMAP_HUMAN	N/A	N/A	Adipocyte plasma membrane-associated protein OS=Homo sapiens GN=APMAP PE=1 SV=2	TRUE	0.207423	0.8383	1.17211e+06	1.16626e+06	1.17105e+06	1.15119e+06	65126.6	54130.5	5855.21	1.00502	0.00217492	-0.0766005	0.0766005
1745	1745	tr|E7EWD5|E7EWD5_HUMAN	N/A	N/A	TSC22 domain family protein 3 OS=Homo sapiens GN=TSC22D3 PE=1 SV=1	TRUE	0.230272	0.8208	293181	291699	294299	294540	16254.6	10422.1	1482.09	1.00508	0.00220102	-0.0857627	0.0857627
704	704	sp|Q15819|UB2V2_HUMAN	N/A	N/A	Ubiquitin-conjugating enzyme E2 variant 2 OS=Homo sapiens GN=UBE2V2 PE=1 SV=4	TRUE	0.426285	0.67558	972117	967165	971065	978916	13852.4	31975.7	4951.63	1.00512	0.0022178	-0.170323	0.170323
1101	1101	tr|H0Y390|H0Y390_HUMAN	N/A	N/A	Microtubule-actin cross-linking factor 1, isoforms 1/2/3/5 (Fragment) OS=Homo sapiens GN=MACF1 PE=1 SV=1	TRUE	0.0749334	0.9412	388178	386128	403006	394179	79253.3	21223.4	2049.32	1.00531	0.00229887	-0.0263181	0.0263181
1440	1440	sp|Q9Y263|PLAP_HUMAN	N/A	N/A	Phospholipase A-2-activating protein OS=Homo sapiens GN=PLAA PE=1 SV=2	TRUE	0.0358713	0.97183	93319.2	92818.4	108490	107873	28606.3	30595.3	500.83	1.0054	0.00233707	-0.0124097	0.0124097
1805	1805	sp|Q9NT62|ATG3_HUMAN	N/A	N/A	Ubiquitin-like-conjugating enzyme ATG3 OS=Homo sapiens GN=ATG3 PE=1 SV=1	TRUE	0.025225	0.98019	31266.1	31094.5	40375.4	31727.2	19231	6813.14	171.549	1.00552	0.00238942	-0.00868973	0.00868973
409	409	sp|P78347|GTF2I_HUMAN	N/A	N/A	General transcription factor II-I OS=Homo sapiens GN=GTF2I PE=1 SV=2	TRUE	0.143315	0.88783	414886	412575	419774	408605	35693.4	32633.8	2310.38	1.0056	0.00242522	-0.0516702	0.0516702
1699	1699	tr|A0A0A0MSK4|A0A0A0MSK4_HUMAN	N/A	N/A	G-protein-signaling modulator 1 OS=Homo sapiens GN=GPSM1 PE=1 SV=1	TRUE	0.157759	0.87662	93926.1	93399.4	96423.5	94389.3	6649.5	7490.02	526.695	1.00564	0.00244218	-0.0571886	0.0571886
200	200	sp|Q96KP4|CNDP2_HUMAN	N/A	N/A	Cytosolic non-specific dipeptidase OS=Homo sapiens GN=CNDP2 PE=1 SV=2	TRUE	0.0391352	0.96927	744955	740582	671499	645355	195439	272367	4373.12	1.0059	0.00255696	-0.0135552	0.0135552
1058	1058	sp|Q9NRW7|VPS45_HUMAN	N/A	N/A	Vacuolar protein sorting-associated protein 45 OS=Homo sapiens GN=VPS45 PE=1 SV=1	TRUE	0.144098	0.88722	245512	243990	259886	243955	28751.6	13329.6	1522.21	1.00624	0.00270107	-0.0519687	0.0519687
1076	1076	sp|Q9Y696|CLIC4_HUMAN	N/A	N/A	Chloride intracellular channel protein 4 OS=Homo sapiens GN=CLIC4 PE=1 SV=4	TRUE	0.0308956	0.97573	109745	109044	84015.6	84166.2	47002.6	49199.8	700.743	1.00643	0.00278195	-0.0106703	0.0106703
1913	1913	sp|P51116|FXR2_HUMAN	N/A	N/A	Fragile X mental retardation syndrome-related protein 2 OS=Homo sapiens GN=FXR2 PE=1 SV=2	TRUE	0.0660569	0.94815	25424.2	25257	27948.9	25757.8	7311.74	2045.4	167.178	1.00662	0.00286515	-0.023123	0.023123
1422	1422	sp|O14828|SCAM3_HUMAN	N/A	N/A	Secretory carrier-associated membrane protein 3 OS=Homo sapiens GN=SCAMP3 PE=1 SV=3	TRUE	0.221188	0.82774	242994	241318	238174	243170	15512.2	16626.7	1676.56	1.00695	0.00300683	-0.0821061	0.0821061
967	967	sp|Q13867|BLMH_HUMAN	N/A	N/A	Bleomycin hydrolase OS=Homo sapiens GN=BLMH PE=1 SV=1	TRUE	0.157077	0.87715	556556	552583	548658	563527	53269.7	54035.1	3972.9	1.00719	0.00311127	-0.0569261	0.0569261
1021	1021	tr|B1ALK7|B1ALK7_HUMAN	N/A	N/A	Rho guanine nucleotide exchange factor 7 OS=Homo sapiens GN=ARHGEF7 PE=1 SV=1	TRUE	0.0328689	0.97419	166051	164864	192494	157707	77036.5	76100.3	1186.42	1.0072	0.00311413	-0.0113563	0.0113563
257	257	sp|P17677|NEUM_HUMAN	N/A	N/A	Neuromodulin OS=Homo sapiens GN=GAP43 PE=1 SV=1	TRUE	0.031412	0.97533	2.19947e+06	2.18367e+06	2.51494e+06	2.18132e+06	1.2639e+06	823936	15797.6	1.00723	0.00313057	-0.0108484	0.0108484
968	968	sp|P62328|TYB4_HUMAN	N/A	N/A	Thymosin beta-4 OS=Homo sapiens GN=TMSB4X PE=1 SV=2	TRUE	0.308207	0.7619	6.77969e+06	6.72957e+06	6.80988e+06	6.7598e+06	340067	349733	50115.5	1.00745	0.00322223	-0.118102	0.118102
1428	1428	sp|Q53FP2|TMM35_HUMAN	N/A	N/A	Transmembrane protein 35 OS=Homo sapiens GN=TMEM35 PE=2 SV=2	TRUE	0.18534	0.85529	947054	940052	925190	939766	58747.2	96921.3	7001.87	1.00745	0.00322281	-0.0678866	0.0678866
1164	1164	sp|Q9C0E8|LNP_HUMAN	N/A	N/A	Protein lunapark OS=Homo sapiens GN=LNP PE=1 SV=2	TRUE	0.259029	0.79892	353703	351061	350218	361068	15065.3	26638.2	2642.37	1.00753	0.00325662	-0.0974967	0.0974967
2046	2046	sp|Q9NZN8|CNOT2_HUMAN	N/A	N/A	CCR4-NOT transcription complex subunit 2 OS=Homo sapiens GN=CNOT2 PE=1 SV=1	TRUE	0.0325714	0.97442	15410.9	15295.6	17576	17079.1	6675.67	8256.24	115.275	1.00754	0.00326078	-0.0112538	0.0112538
680	680	sp|O43865|SAHH2_HUMAN	N/A	N/A	Adenosylhomocysteinase 2 OS=Homo sapiens GN=AHCYL1 PE=1 SV=2	TRUE	0.470344	0.64446	2.18177e+06	2.16489e+06	2.16154e+06	2.18439e+06	97934.7	44710.9	16878.8	1.0078	0.00337288	-0.190804	0.190804
1252	1252	sp|P49458|SRP09_HUMAN	N/A	N/A	Signal recognition particle 9 kDa protein OS=Homo sapiens GN=SRP9 PE=1 SV=2	TRUE	0.052074	0.95911	693631	688238	613450	626717	208505	230326	5392.85	1.00784	0.00338975	-0.0181316	0.0181316
309	309	sp|Q9UH03|SEPT3_HUMAN	N/A	N/A	Neuronal-specific septin-3 OS=Homo sapiens GN=SEPT3 PE=1 SV=3	TRUE	0.812034	0.42869	2.39417e+06	2.375e+06	2.38701e+06	2.40107e+06	26794.5	65552.8	19168.8	1.00807	0.00349115	-0.367857	0.367857
986	986	sp|Q9NR28|DBLOH_HUMAN	N/A	N/A	Diablo homolog, mitochondrial OS=Homo sapiens GN=DIABLO PE=1 SV=1	TRUE	0.621143	0.54325	485234	481194	488122	482920	13400.2	14185.7	4040.35	1.0084	0.00363133	-0.265	0.265
836	836	sp|Q13185|CBX3_HUMAN	N/A	N/A	Chromobox protein homolog 3 OS=Homo sapiens GN=CBX3 PE=1 SV=4	TRUE	0.118348	0.90727	440115	436402	433932	458015	65976	67138.2	3713.34	1.00851	0.00367978	-0.0422634	0.0422634
249	249	sp|P11766|ADHX_HUMAN	N/A	N/A	Alcohol dehydrogenase class-3 OS=Homo sapiens GN=ADH5 PE=1 SV=4	TRUE	0.377006	0.71112	1.874e+06	1.85818e+06	1.90551e+06	1.85661e+06	81922.4	95608.6	15822.4	1.00852	0.00368237	-0.148057	0.148057
156	156	sp|P11940|PABP1_HUMAN	N/A	N/A	Polyadenylate-binding protein 1 OS=Homo sapiens GN=PABPC1 PE=1 SV=2	TRUE	0.873548	0.39529	1.63621e+06	1.62239e+06	1.64509e+06	1.62113e+06	26005.4	39687.4	13816.2	1.00852	0.00368277	-0.403084	0.403084
1547	1547	sp|P61353|RL27_HUMAN	N/A	N/A	60S ribosomal protein L27 OS=Homo sapiens GN=RPL27 PE=1 SV=2	TRUE	0.264451	0.79481	296887	294351	294925	298916	22314.7	18160.1	2536.12	1.00862	0.00372584	-0.0997367	0.0997367
1152	1152	sp|P55884|EIF3B_HUMAN	N/A	N/A	Eukaryotic translation initiation factor 3 subunit B OS=Homo sapiens GN=EIF3B PE=1 SV=3	TRUE	0.19537	0.84756	562157	557349	563186	579400	40379.6	61805	4807.84	1.00863	0.00373027	-0.0718295	0.0718295
339	339	sp|P62701|RS4X_HUMAN	N/A	N/A	40S ribosomal protein S4, X isoform OS=Homo sapiens GN=RPS4X PE=1 SV=2	TRUE	0.34977	0.73107	1.63382e+06	1.61981e+06	1.6288e+06	1.64063e+06	55224.2	106654	14002.9	1.00864	0.00373823	-0.136041	0.136041
161	161	sp|P11586|C1TC_HUMAN	N/A	N/A	C-1-tetrahydrofolate synthase, cytoplasmic OS=Homo sapiens GN=MTHFD1 PE=1 SV=3	TRUE	0.45564	0.65477	736396	730064	725992	729271	25420.9	33039.9	6331.51	1.00867	0.0037502	-0.183911	0.183911
1027	1027	sp|Q15904|VAS1_HUMAN	N/A	N/A	V-type proton ATPase subunit S1 OS=Homo sapiens GN=ATP6AP1 PE=1 SV=2	TRUE	0.0713309	0.94402	501589	497265	469011	515161	61373.2	171189	4324.04	1.0087	0.00376015	-0.0250188	0.0250188
1289	1289	sp|Q9Y512|SAM50_HUMAN	N/A	N/A	Sorting and assembly machinery component 50 homolog OS=Homo sapiens GN=SAMM50 PE=1 SV=3	TRUE	0.263882	0.79524	259468	257206	259255	261520	7006.02	24750.5	2262.61	1.0088	0.00380374	-0.0995018	0.0995018
494	494	sp|P61106|RAB14_HUMAN	N/A	N/A	Ras-related protein Rab-14 OS=Homo sapiens GN=RAB14 PE=1 SV=4	TRUE	0.295102	0.77171	1.9372e+06	1.92007e+06	1.96265e+06	1.91835e+06	82449.5	153404	17131.4	1.00892	0.0038577	-0.112546	0.112546
880	880	sp|O60884|DNJA2_HUMAN	N/A	N/A	DnaJ homolog subfamily A member 2 OS=Homo sapiens GN=DNAJA2 PE=1 SV=1	TRUE	0.053922	0.95766	158350	156897	148549	174007	33967.5	73369.9	1453.22	1.00926	0.00400403	-0.0187887	0.0187887
1881	1881	tr|J3KN29|J3KN29_HUMAN	N/A	N/A	26S proteasome non-ATPase regulatory subunit 9 OS=Homo sapiens GN=PSMD9 PE=1 SV=1	TRUE	0.0231626	0.98181	10494.1	10394	16095.2	12290.4	8995.35	9332.09	100.075	1.00963	0.00416145	-0.00797255	0.00797255
981	981	sp|O95372|LYPA2_HUMAN	N/A	N/A	Acyl-protein thioesterase 2 OS=Homo sapiens GN=LYPLA2 PE=1 SV=1	TRUE	0.0744838	0.94155	80355.1	79564.2	78382.9	83858.1	6438.28	31201.3	790.984	1.00994	0.0042962	-0.0261566	0.0261566
272	272	sp|P09211|GSTP1_HUMAN	N/A	N/A	Glutathione S-transferase P OS=Homo sapiens GN=GSTP1 PE=1 SV=2	TRUE	0.44471	0.66249	6.2023e+06	6.13937e+06	6.21838e+06	5.96086e+06	166341	390585	62931	1.01025	0.00442903	-0.178821	0.178821
208	208	sp|P45974|UBP5_HUMAN	N/A	N/A	Ubiquitin carboxyl-terminal hydrolase 5 OS=Homo sapiens GN=USP5 PE=1 SV=2	TRUE	0.369272	0.71677	1.46025e+06	1.44498e+06	1.43215e+06	1.43355e+06	79416.6	95354.9	15274.9	1.01057	0.00456685	-0.14462	0.14462
710	710	sp|O94819|KBTBB_HUMAN	N/A	N/A	Kelch repeat and BTB domain-containing protein 11 OS=Homo sapiens GN=KBTBD11 PE=1 SV=1	TRUE	0.234963	0.81722	275638	272714	284148	278056	28324.1	24321.5	2924	1.01072	0.00463166	-0.087661	0.087661
187	187	sp|P52306|GDS1_HUMAN	N/A	N/A	Rap1 GTPase-GDP dissociation stimulator 1 OS=Homo sapiens GN=RAP1GDS1 PE=1 SV=3	TRUE	0.481124	0.63694	905047	895403	876525	899536	53069.3	28280.4	9644.01	1.01077	0.00465259	-0.195901	0.195901
294	294	sp|P18669|PGAM1_HUMAN	N/A	N/A	Phosphoglycerate mutase 1 OS=Homo sapiens GN=PGAM1 PE=1 SV=2	TRUE	0.699973	0.494	2.11757e+06	2.09489e+06	2.12327e+06	2.07484e+06	35226.6	90562.6	22672.7	1.01082	0.00467505	-0.306273	0.306273
342	342	sp|P26639|SYTC_HUMAN	N/A	N/A	Threonine--tRNA ligase, cytoplasmic OS=Homo sapiens GN=TARS PE=1 SV=3	TRUE	0.339537	0.73862	585869	579583	573345	576182	52086.5	19293.5	6286.51	1.01085	0.00468526	-0.131579	0.131579
653	653	sp|P24666|PPAC_HUMAN	N/A	N/A	Low molecular weight phosphotyrosine protein phosphatase OS=Homo sapiens GN=ACP1 PE=1 SV=3	TRUE	0.554142	0.58714	2.0154e+06	1.99282e+06	2.01536e+06	1.97663e+06	51479.9	110868	22578.9	1.01133	0.00489295	-0.231258	0.231258
984	984	sp|P09661|RU2A_HUMAN	N/A	N/A	U2 small nuclear ribonucleoprotein A' OS=Homo sapiens GN=SNRPA1 PE=1 SV=2	TRUE	0.296563	0.77061	587343	580543	587574	574358	36793.1	58123.4	6800.2	1.01171	0.00505755	-0.113165	0.113165
485	485	tr|Q5QPL9|Q5QPL9_HUMAN	N/A	N/A	RNA-binding protein Raly (Fragment) OS=Homo sapiens GN=RALY PE=1 SV=1	TRUE	0.180451	0.85906	1.5741e+06	1.55558e+06	1.65889e+06	1.60405e+06	209063	226076	18521.8	1.01191	0.00514047	-0.0659765	0.0659765
54	54	sp|Q13509|TBB3_HUMAN	N/A	N/A	Tubulin beta-3 chain OS=Homo sapiens GN=TUBB3 PE=1 SV=2	TRUE	0.60663	0.55261	1.0325e+07	1.02022e+07	1.03898e+07	1.03284e+07	347794	497880	122807	1.01204	0.00519653	-0.257581	0.257581
223	223	sp|P53621|COPA_HUMAN	N/A	N/A	Coatomer subunit alpha OS=Homo sapiens GN=COPA PE=1 SV=2	TRUE	0.403158	0.69217	598327	591091	595894	610640	29963.7	44740.9	7236.38	1.01224	0.00528453	-0.159787	0.159787
2002	2002	tr|B8ZZN6|B8ZZN6_HUMAN	N/A	N/A	Small ubiquitin-related modifier 1 OS=Homo sapiens GN=SUMO1 PE=1 SV=1	TRUE	0.256702	0.80068	89536	88422.5	90903.6	87596.4	9690.01	8685.72	1113.49	1.01259	0.00543484	-0.096541	0.096541
472	472	sp|P43686|PRS6B_HUMAN	N/A	N/A	26S protease regulatory subunit 6B OS=Homo sapiens GN=PSMC4 PE=1 SV=2	TRUE	0.322409	0.75132	856718	846002	856846	898481	38205.8	92102	10716	1.01267	0.0054665	-0.124175	0.124175
168	168	tr|H3BRN4|H3BRN4_HUMAN	N/A	N/A	4-aminobutyrate aminotransferase, mitochondrial OS=Homo sapiens GN=ABAT PE=1 SV=1	TRUE	0.681241	0.50546	1.10539e+06	1.09153e+06	1.10226e+06	1.09224e+06	43261.7	43043.7	13858.1	1.0127	0.0054791	-0.296313	0.296313
250	250	sp|Q01581|HMCS1_HUMAN	N/A	N/A	Hydroxymethylglutaryl-CoA synthase, cytoplasmic OS=Homo sapiens GN=HMGCS1 PE=1 SV=2	TRUE	0.477542	0.63943	1.95876e+06	1.93397e+06	1.93059e+06	1.92353e+06	92270.1	125479	24792.7	1.01282	0.0055321	-0.194207	0.194207
729	729	sp|Q6UXN9|WDR82_HUMAN	N/A	N/A	WD repeat-containing protein 82 OS=Homo sapiens GN=WDR82 PE=1 SV=1	TRUE	0.259907	0.79825	571061	563280	581957	585006	72214.5	53404.7	7781.31	1.01381	0.00595841	-0.0978611	0.0978611
505	505	sp|P30040|ERP29_HUMAN	N/A	N/A	Endoplasmic reticulum resident protein 29 OS=Homo sapiens GN=ERP29 PE=1 SV=4	TRUE	0.676614	0.50832	1.05354e+06	1.03896e+06	1.0393e+06	1.03916e+06	50347.8	40524.1	14576.6	1.01403	0.00605081	-0.293863	0.293863
69	69	sp|P11021|GRP78_HUMAN	N/A	N/A	78 kDa glucose-regulated protein OS=Homo sapiens GN=HSPA5 PE=1 SV=2	TRUE	0.803727	0.43333	4.35461e+06	4.29382e+06	4.38062e+06	4.28976e+06	112224	197250	60799.2	1.01416	0.00610636	-0.363181	0.363181
1357	1357	sp|Q9NS86|LANC2_HUMAN	N/A	N/A	LanC-like protein 2 OS=Homo sapiens GN=LANCL2 PE=1 SV=1	TRUE	0.486939	0.63291	213247	210265	218668	209270	13541.5	12414.3	2981.83	1.01418	0.00611558	-0.198658	0.198658
1710	1710	sp|Q6PI78|TMM65_HUMAN	N/A	N/A	Transmembrane protein 65 OS=Homo sapiens GN=TMEM65 PE=1 SV=2	TRUE	0.181249	0.85845	144397	142335	132945	135036	22740.1	25442.2	2061.62	1.01448	0.00624531	-0.066285	0.066285
1340	1340	sp|P78362|SRPK2_HUMAN	N/A	N/A	SRSF protein kinase 2 OS=Homo sapiens GN=SRPK2 PE=1 SV=3	TRUE	0.336958	0.74053	214631	211534	212922	205005	21207.1	17630.8	3097.62	1.01464	0.00631354	-0.130457	0.130457
229	229	tr|E7EV99|E7EV99_HUMAN	N/A	N/A	Alpha-adducin OS=Homo sapiens GN=ADD1 PE=1 SV=1	TRUE	0.530434	0.6031	1.07684e+06	1.06089e+06	1.08352e+06	1.0327e+06	50416.5	74757.3	15942.9	1.01503	0.00647795	-0.219611	0.219611
810	810	sp|O00442|RTCA_HUMAN	N/A	N/A	RNA 3'-terminal phosphate cyclase OS=Homo sapiens GN=RTCA PE=1 SV=1	TRUE	0.388766	0.70257	419850	413634	418077	434168	23053.9	42069.6	6216.65	1.01503	0.00647861	-0.15331	0.15331
2070	2070	tr|B0QZ40|B0QZ40_HUMAN	N/A	N/A	COMM domain-containing protein 6 OS=Homo sapiens GN=COMMD6 PE=1 SV=1	TRUE	0.402545	0.69261	60806.1	59891.4	62651.2	60241.5	5049.39	4580.1	914.738	1.01527	0.00658296	-0.159511	0.159511
1463	1463	sp|Q9NQE9|HINT3_HUMAN	N/A	N/A	Histidine triad nucleotide-binding protein 3 OS=Homo sapiens GN=HINT3 PE=1 SV=1	TRUE	0.202262	0.84226	82107.3	80867.9	80440.2	79744.4	17313.8	6175.89	1239.35	1.01533	0.00660533	-0.0745538	0.0745538
306	306	sp|P78310|CXAR_HUMAN	N/A	N/A	Coxsackievirus and adenovirus receptor OS=Homo sapiens GN=CXADR PE=1 SV=1	TRUE	0.413795	0.68452	2.1426e+06	2.11012e+06	2.20323e+06	2.10415e+06	156526	175963	32483.7	1.01539	0.00663472	-0.164614	0.164614
1948	1948	sp|Q9BTE1|DCTN5_HUMAN	N/A	N/A	Dynactin subunit 5 OS=Homo sapiens GN=DCTN5 PE=1 SV=1	TRUE	0.108047	0.9153	328604	323591	307295	356081	50654.3	129623	5012.27	1.01549	0.00667543	-0.0384365	0.0384365
176	176	tr|A0A0C4DH22|A0A0C4DH22_HUMAN	N/A	N/A	Band 4.1-like protein 1 OS=Homo sapiens GN=EPB41L1 PE=1 SV=1	TRUE	1.15441	0.26528	703831	693053	691283	689405	26403	9354.02	10778.8	1.01555	0.00670241	-0.576295	0.576295
497	497	sp|P24752|THIL_HUMAN	N/A	N/A	Acetyl-CoA acetyltransferase, mitochondrial OS=Homo sapiens GN=ACAT1 PE=1 SV=1	TRUE	0.850933	0.40736	1.31131e+06	1.29119e+06	1.32196e+06	1.27625e+06	46323.6	53728.5	20122	1.01558	0.00671589	-0.390022	0.390022
390	390	tr|H0Y3P2|H0Y3P2_HUMAN	N/A	N/A	Eukaryotic translation initiation factor 4 gamma 2 OS=Homo sapiens GN=EIF4G2 PE=1 SV=1	TRUE	0.275862	0.78619	973268	958265	961979	1.01487e+06	46559.8	156371	15002.8	1.01566	0.00674673	-0.104472	0.104472
574	574	sp|P36543|VATE1_HUMAN	N/A	N/A	V-type proton ATPase subunit E 1 OS=Homo sapiens GN=ATP6V1E1 PE=1 SV=1	TRUE	0.363698	0.72084	1.73995e+06	1.71275e+06	1.74359e+06	1.70083e+06	134097	179892	27201.3	1.01588	0.00684313	-0.142161	0.142161
716	716	sp|Q6P2Q9|PRP8_HUMAN	N/A	N/A	Pre-mRNA-processing-splicing factor 8 OS=Homo sapiens GN=PRPF8 PE=1 SV=2	TRUE	0.559221	0.58375	451433	444339	450870	434960	23862.5	29649	7094.46	1.01597	0.00687931	-0.233773	0.233773
1486	1486	sp|P03928|ATP8_HUMAN	N/A	N/A	ATP synthase protein 8 OS=Homo sapiens GN=MT-ATP8 PE=1 SV=1	TRUE	0.305096	0.76423	197658	194524	195314	194081	26171.4	16270.3	3134.01	1.01611	0.00694124	-0.116776	0.116776
1083	1083	sp|Q00059|TFAM_HUMAN	N/A	N/A	Transcription factor A, mitochondrial OS=Homo sapiens GN=TFAM PE=1 SV=1	TRUE	0.272413	0.78879	429938	423105	422845	416206	52996.4	53425.1	6833.19	1.01615	0.00695787	-0.103039	0.103039
1984	1984	sp|P50583|AP4A_HUMAN	N/A	N/A	Bis(5'-nucleosyl)-tetraphosphatase [asymmetrical] OS=Homo sapiens GN=NUDT2 PE=1 SV=3	TRUE	0.345169	0.73446	188515	185489	190027	193901	9872.59	24379.4	3026.27	1.01632	0.00702837	-0.134032	0.134032
1155	1155	sp|Q15555|MARE2_HUMAN	N/A	N/A	Microtubule-associated protein RP/EB family member 2 OS=Homo sapiens GN=MAPRE2 PE=1 SV=1	TRUE	0.196318	0.84683	622313	612257	573018	577354	107589	109707	10055.4	1.01642	0.00707467	-0.0722038	0.0722038
1435	1435	sp|P35754|GLRX1_HUMAN	N/A	N/A	Glutaredoxin-1 OS=Homo sapiens GN=GLRX PE=1 SV=2	TRUE	0.18338	0.8568	141739	139442	144607	133595	26458.8	26671.3	2296.46	1.01647	0.00709408	-0.0671205	0.0671205
384	384	sp|P61224|RAP1B_HUMAN	N/A	N/A	Ras-related protein Rap-1b OS=Homo sapiens GN=RAP1B PE=1 SV=1	TRUE	1.1712	0.25867	893264	878616	893508	879538	21412.5	30810	14647.8	1.01667	0.00718063	-0.587254	0.587254
15	15	sp|Q01082|SPTB2_HUMAN	N/A	N/A	Spectrin beta chain, non-erythrocytic 1 OS=Homo sapiens GN=SPTBN1 PE=1 SV=2	TRUE	0.803247	0.4336	1.12314e+06	1.10467e+06	1.08816e+06	1.09772e+06	47832.7	49676.3	18464.4	1.01671	0.00719916	-0.362911	0.362911
1964	1964	sp|Q16186|ADRM1_HUMAN	N/A	N/A	Proteasomal ubiquitin receptor ADRM1 OS=Homo sapiens GN=ADRM1 PE=1 SV=2	TRUE	0.0771053	0.9395	78675.4	77363.2	93395.7	83760	43926.9	26026.8	1312.29	1.01696	0.00730506	-0.0271032	0.0271032
1796	1796	sp|O95342|ABCBB_HUMAN	N/A	N/A	Bile salt export pump OS=Homo sapiens GN=ABCB11 PE=1 SV=2	TRUE	1.28477	0.21716	442171	434792	442901	438798	9376.43	14456.3	7379.22	1.01697	0.00730893	-0.66322	0.66322
237	237	sp|P13489|RINI_HUMAN	N/A	N/A	Ribonuclease inhibitor OS=Homo sapiens GN=RNH1 PE=1 SV=2	TRUE	0.852372	0.40659	1.61023e+06	1.5832e+06	1.61623e+06	1.62422e+06	34589.4	88601.8	27024.2	1.01707	0.00735055	-0.390843	0.390843
776	776	tr|E7EQ72|E7EQ72_HUMAN	N/A	N/A	Transmembrane emp24 domain-containing protein 2 (Fragment) OS=Homo sapiens GN=TMED2 PE=1 SV=2	TRUE	0.175123	0.86318	635727	624933	684993	644417	149785	108420	10793.8	1.01727	0.00743705	-0.0638986	0.0638986
397	397	sp|Q9H9B4|SFXN1_HUMAN	N/A	N/A	Sideroflexin-1 OS=Homo sapiens GN=SFXN1 PE=1 SV=4	TRUE	0.380576	0.70852	2.22468e+06	2.18667e+06	2.23916e+06	2.21642e+06	147107	261088	38016.9	1.01739	0.00748566	-0.149648	0.149648
284	284	sp|P08559|ODPA_HUMAN	N/A	N/A	Pyruvate dehydrogenase E1 component subunit alpha, somatic form, mitochondrial OS=Homo sapiens GN=PDHA1 PE=1 SV=3	TRUE	0.64464	0.5283	2.02251e+06	1.98791e+06	2.0898e+06	1.99962e+06	151978	53179.1	34598.5	1.0174	0.00749364	-0.277119	0.277119
1612	1612	tr|E9PQP7|E9PQP7_HUMAN	N/A	N/A	Serine/threonine-protein phosphatase 6 regulatory subunit 3 OS=Homo sapiens GN=PPP6R3 PE=1 SV=1	TRUE	0.0611161	0.95202	14781.4	14526.7	15687.1	14718.8	9294.3	8367.62	254.774	1.01754	0.00755079	-0.0213539	0.0213539
1478	1478	sp|P36639|8ODP_HUMAN	N/A	N/A	7,8-dihydro-8-oxoguanine triphosphatase OS=Homo sapiens GN=NUDT1 PE=1 SV=3	TRUE	0.107746	0.91554	80917.8	79522.8	89682.8	83822	23843.8	30662.7	1395.03	1.01754	0.00755257	-0.0383227	0.0383227
378	378	sp|O95336|6PGL_HUMAN	N/A	N/A	6-phosphogluconolactonase OS=Homo sapiens GN=PGLS PE=1 SV=2	TRUE	0.615749	0.54672	1.91499e+06	1.88178e+06	1.88014e+06	1.82925e+06	89578.8	134709	33204.1	1.01764	0.0075963	-0.262235	0.262235
1481	1481	tr|H0Y360|H0Y360_HUMAN	N/A	N/A	AMP deaminase 2 (Fragment) OS=Homo sapiens GN=AMPD2 PE=1 SV=1	TRUE	0.114333	0.9104	27743.9	27255	29852.2	30646.5	9671.42	8428.33	488.912	1.01794	0.00772151	-0.0407678	0.0407678
1631	1631	sp|Q9Y3U8|RL36_HUMAN	N/A	N/A	60S ribosomal protein L36 OS=Homo sapiens GN=RPL36 PE=1 SV=3	TRUE	0.996334	0.33392	251131	246688	251488	245090	7558.58	11039.2	4443.29	1.01801	0.00775282	-0.476358	0.476358
754	754	sp|O75569|PRKRA_HUMAN	N/A	N/A	Interferon-inducible double-stranded RNA-dependent protein kinase activator A OS=Homo sapiens GN=PRKRA PE=1 SV=1	TRUE	0.874964	0.39454	806958	792407	811148	775925	34084.8	36431.1	14550.6	1.01836	0.00790241	-0.403909	0.403909
818	818	tr|Q5JXI8|Q5JXI8_HUMAN	N/A	N/A	Four and a half LIM domains protein 1 (Fragment) OS=Homo sapiens GN=FHL1 PE=1 SV=1	TRUE	1.20969	0.24397	556272	546166	562078	544469	20672.1	14171	10106.2	1.0185	0.00796267	-0.612664	0.612664
190	190	tr|R4GNH3|R4GNH3_HUMAN	N/A	N/A	26S protease regulatory subunit 6A OS=Homo sapiens GN=PSMC3 PE=1 SV=1	TRUE	0.90883	0.37693	1.96377e+06	1.92763e+06	1.97032e+06	1.91441e+06	93332.6	74302.5	36140.3	1.01875	0.00806701	-0.423739	0.423739
356	356	sp|P28482|MK01_HUMAN	N/A	N/A	Mitogen-activated protein kinase 1 OS=Homo sapiens GN=MAPK1 PE=1 SV=3	TRUE	1.11017	0.28333	1.24976e+06	1.22652e+06	1.25938e+06	1.23829e+06	51985.3	35236.8	23240.2	1.01895	0.00815209	-0.547707	0.547707
469	469	sp|Q05639|EF1A2_HUMAN	N/A	N/A	Elongation factor 1-alpha 2 OS=Homo sapiens GN=EEF1A2 PE=1 SV=1	TRUE	0.784275	0.44434	885720	869147	880038	863525	58445.2	24558.3	16573.1	1.01907	0.00820326	-0.352285	0.352285
1678	1678	sp|Q12907|LMAN2_HUMAN	N/A	N/A	Vesicular integral-membrane protein VIP36 OS=Homo sapiens GN=LMAN2 PE=1 SV=1	TRUE	0.677083	0.50803	451370	442888	448265	448395	19457.8	32156.4	8482.74	1.01915	0.0082395	-0.294111	0.294111
1776	1776	sp|Q9NUM4|T106B_HUMAN	N/A	N/A	Transmembrane protein 106B OS=Homo sapiens GN=TMEM106B PE=1 SV=2	TRUE	0.193172	0.84926	81153.9	79603.3	79261.9	83473.8	8189.39	22646.6	1550.64	1.01948	0.00837856	-0.0709593	0.0709593
459	459	sp|Q13363|CTBP1_HUMAN	N/A	N/A	C-terminal-binding protein 1 OS=Homo sapiens GN=CTBP1 PE=1 SV=2	TRUE	0.843506	0.41138	664714	651889	661292	659333	34855.6	29421.6	12825	1.01967	0.00846114	-0.385757	0.385757
611	611	sp|P53597|SUCA_HUMAN	N/A	N/A	Succinyl-CoA ligase [ADP/GDP-forming] subunit alpha, mitochondrial OS=Homo sapiens GN=SUCLG1 PE=1 SV=4	TRUE	0.564172	0.58046	657202	644457	639000	657600	36561.1	57067	12745.5	1.01978	0.00850524	-0.236228	0.236228
1123	1123	sp|P62314|SMD1_HUMAN	N/A	N/A	Small nuclear ribonucleoprotein Sm D1 OS=Homo sapiens GN=SNRPD1 PE=1 SV=1	TRUE	1.20619	0.24528	691004	677566	696194	680416	21734.6	25390.7	13438	1.01983	0.00852898	-0.610338	0.610338
1985	1985	tr|H0YER1|H0YER1_HUMAN	N/A	N/A	Remodeling and spacing factor 1 (Fragment) OS=Homo sapiens GN=RSF1 PE=1 SV=1	TRUE	0.0950883	0.92543	21790.9	21366.3	23398.2	20946	7789.08	10899	424.606	1.01987	0.00854599	-0.0336564	0.0336564
125	125	sp|Q99460|PSMD1_HUMAN	N/A	N/A	26S proteasome non-ATPase regulatory subunit 1 OS=Homo sapiens GN=PSMD1 PE=1 SV=2	TRUE	1.26556	0.22379	1.08201e+06	1.06084e+06	1.08147e+06	1.06498e+06	40990.1	28957.7	21171.6	1.01996	0.00858204	-0.650159	0.650159
1873	1873	sp|Q96CX2|KCD12_HUMAN	N/A	N/A	BTB/POZ domain-containing protein KCTD12 OS=Homo sapiens GN=KCTD12 PE=1 SV=1	TRUE	0.0807434	0.93665	26879.6	26351.8	36519.3	32972.9	14568	13126	527.769	1.02003	0.008612	-0.0284227	0.0284227
773	773	sp|P29762|RABP1_HUMAN	N/A	N/A	Cellular retinoic acid-binding protein 1 OS=Homo sapiens GN=CRABP1 PE=1 SV=2	TRUE	0.294948	0.77183	692205	678494	650558	688907	65452.3	123148	13711.3	1.02021	0.00868888	-0.112478	0.112478
68	68	sp|P34932|HSP74_HUMAN	N/A	N/A	Heat shock 70 kDa protein 4 OS=Homo sapiens GN=HSPA4 PE=1 SV=4	TRUE	1.62098	0.12456	2.07193e+06	2.03031e+06	2.06732e+06	2.0322e+06	55869.4	53011.8	41614.4	1.0205	0.00881154	-0.904621	0.904621
768	768	sp|Q01085|TIAR_HUMAN	N/A	N/A	Nucleolysin TIAR OS=Homo sapiens GN=TIAL1 PE=1 SV=1	TRUE	0.0585344	0.95405	718700	704047	509570	375487	407032	631136	14653.2	1.02081	0.00894611	-0.0204289	0.0204289
354	354	sp|P30048|PRDX3_HUMAN	N/A	N/A	Thioredoxin-dependent peroxide reductase, mitochondrial OS=Homo sapiens GN=PRDX3 PE=1 SV=3	TRUE	1.16125	0.26257	2.40669e+06	2.3573e+06	2.40798e+06	2.35792e+06	66527.2	108883	49391.3	1.02095	0.00900553	-0.580755	0.580755
805	805	sp|P61758|PFD3_HUMAN	N/A	N/A	Prefoldin subunit 3 OS=Homo sapiens GN=VBP1 PE=1 SV=3	TRUE	0.432209	0.67136	841242	823852	800514	800719	79844.4	90523.2	17389.8	1.02111	0.00907167	-0.173045	0.173045
1797	1797	sp|Q9NZL4|HPBP1_HUMAN	N/A	N/A	Hsp70-binding protein 1 OS=Homo sapiens GN=HSPBP1 PE=1 SV=1	TRUE	0.74231	0.46866	95526.3	93533.2	95680.9	94589.8	4198.99	6874.19	1993.15	1.02131	0.00915738	-0.329142	0.329142
183	183	tr|F8W6L3|F8W6L3_HUMAN	N/A	N/A	Kinesin light chain 1 OS=Homo sapiens GN=KLC1 PE=1 SV=1	TRUE	0.378159	0.71028	1.24438e+06	1.21837e+06	1.17997e+06	1.16034e+06	166869	121338	26007.3	1.02135	0.00917287	-0.14857	0.14857
584	584	sp|P68402|PA1B2_HUMAN	N/A	N/A	Platelet-activating factor acetylhydrolase IB subunit beta OS=Homo sapiens GN=PAFAH1B2 PE=1 SV=1	TRUE	0.944871	0.35878	2.11023e+06	2.06594e+06	2.08019e+06	2.07535e+06	67173	123542	44290.3	1.02144	0.00921214	-0.445172	0.445172
1041	1041	sp|P48723|HSP13_HUMAN	N/A	N/A	Heat shock 70 kDa protein 13 OS=Homo sapiens GN=HSPA13 PE=1 SV=1	TRUE	0.741429	0.46918	449437	439983	440526	448429	27556.7	26527.5	9453.29	1.02149	0.00923223	-0.328661	0.328661
444	444	tr|B1AK88|B1AK88_HUMAN	N/A	N/A	Capping protein (Actin filament) muscle Z-line, beta, isoform CRA_d OS=Homo sapiens GN=CAPZB PE=1 SV=1	TRUE	0.655937	0.52119	2.20165e+06	2.15477e+06	2.20561e+06	2.22422e+06	46926.7	209177	46872.4	1.02175	0.00934585	-0.283004	0.283004
2001	2001	sp|Q06136|KDSR_HUMAN	N/A	N/A	3-ketodihydrosphingosine reductase OS=Homo sapiens GN=KDSR PE=1 SV=1	TRUE	0.138913	0.89125	57126	55909.6	61551.9	65569	18566.4	18584.1	1216.39	1.02176	0.00934735	-0.0500005	0.0500005
1639	1639	sp|P13807|GYS1_HUMAN	N/A	N/A	Glycogen [starch] synthase, muscle OS=Homo sapiens GN=GYS1 PE=1 SV=2	TRUE	0.21691	0.83102	89407.9	87475.3	94752.7	81586.9	20656.1	16964.1	1932.62	1.02209	0.00949054	-0.0803885	0.0803885
1935	1935	sp|P62834|RAP1A_HUMAN	N/A	N/A	Ras-related protein Rap-1A OS=Homo sapiens GN=RAP1A PE=1 SV=1	TRUE	0.710793	0.48745	444905	435267	457450	439578	33450.6	23152.5	9638.69	1.02214	0.00951223	-0.31207	0.31207
1919	1919	sp|Q08495|DEMA_HUMAN	N/A	N/A	Dematin OS=Homo sapiens GN=DMTN PE=1 SV=3	TRUE	0.506745	0.61925	74791.1	73165.6	74926.6	72909.7	6002.06	7522.02	1625.5	1.02222	0.00954297	-0.208134	0.208134
1386	1386	sp|Q9BYV8|CEP41_HUMAN	N/A	N/A	Centrosomal protein of 41 kDa OS=Homo sapiens GN=CEP41 PE=1 SV=1	TRUE	0.219407	0.82911	69170.7	67664	65183	75711.8	14684.2	14448.2	1506.63	1.02227	0.00956405	-0.0813878	0.0813878
1254	1254	tr|F8WAL6|F8WAL6_HUMAN	N/A	N/A	Abl interactor 2 OS=Homo sapiens GN=ABI2 PE=1 SV=2	TRUE	0.801384	0.43465	190488	186282	191659	188956	12468.2	9614.5	4205.84	1.02258	0.00969636	-0.36186	0.36186
588	588	sp|P12004|PCNA_HUMAN	N/A	N/A	Proliferating cell nuclear antigen OS=Homo sapiens GN=PCNA PE=1 SV=1	TRUE	0.256552	0.80079	703794	688226	733989	728259	100040	152092	15567.9	1.02262	0.00971443	-0.0964814	0.0964814
318	318	sp|O43242|PSMD3_HUMAN	N/A	N/A	26S proteasome non-ATPase regulatory subunit 3 OS=Homo sapiens GN=PSMD3 PE=1 SV=2	TRUE	0.478482	0.63878	934461	913548	923293	917944	82706.4	101751	20913.6	1.02289	0.00983007	-0.194649	0.194649
1095	1095	sp|P61313|RL15_HUMAN	N/A	N/A	60S ribosomal protein L15 OS=Homo sapiens GN=RPL15 PE=1 SV=2	TRUE	0.462978	0.64962	758491	741385	776150	727528	80879.2	75793	17105.8	1.02307	0.00990654	-0.187341	0.187341
1620	1620	sp|O43148|MCES_HUMAN	N/A	N/A	mRNA cap guanine-N7 methyltransferase OS=Homo sapiens GN=RNMT PE=1 SV=1	TRUE	0.472935	0.64265	123252	120467	122900	120582	13102.7	11844.8	2784.47	1.02311	0.00992402	-0.192025	0.192025
1169	1169	tr|D6RB01|D6RB01_HUMAN	N/A	N/A	Soluble lamin-associated protein of 75 kDa OS=Homo sapiens GN=FAM169A PE=1 SV=1	TRUE	0.930639	0.36587	441255	431270	431602	430174	19098.5	25908.9	9984.92	1.02315	0.00994031	-0.436673	0.436673
1176	1176	sp|Q15738|NSDHL_HUMAN	N/A	N/A	Sterol-4-alpha-carboxylate 3-dehydrogenase, decarboxylating OS=Homo sapiens GN=NSDHL PE=1 SV=2	TRUE	1.85135	0.08267	625192	611043	624707	603646	15424.4	16963.1	14148.8	1.02316	0.00994149	-1.08265	1.08265
2064	2064	tr|A0A087X0R6|A0A087X0R6_HUMAN	N/A	N/A	Sorting nexin-12 OS=Homo sapiens GN=SNX12 PE=1 SV=1	TRUE	1.19495	0.24952	481782	470876	484797	475706	20533.1	18111	10905.6	1.02316	0.00994361	-0.602895	0.602895
1354	1354	sp|P62820|RAB1A_HUMAN	N/A	N/A	Ras-related protein Rab-1A OS=Homo sapiens GN=RAB1A PE=1 SV=3	TRUE	0.744173	0.46756	391463	382451	386224	375023	27039.9	24263	9011.87	1.02356	0.0101148	-0.330163	0.330163
1192	1192	sp|P62851|RS25_HUMAN	N/A	N/A	40S ribosomal protein S25 OS=Homo sapiens GN=RPS25 PE=1 SV=1	TRUE	1.33666	0.20003	1.12078e+06	1.09475e+06	1.10433e+06	1.09582e+06	36303.7	45787.4	26035.1	1.02378	0.0102074	-0.698905	0.698905
1268	1268	sp|Q9Y281|COF2_HUMAN	N/A	N/A	Cofilin-2 OS=Homo sapiens GN=CFL2 PE=1 SV=1	TRUE	1.49371	0.15471	258863	252843	258779	253342	9258.24	7776.95	6020.22	1.02381	0.0102194	-0.810482	0.810482
1306	1306	sp|Q9NS69|TOM22_HUMAN	N/A	N/A	Mitochondrial import receptor subunit TOM22 homolog OS=Homo sapiens GN=TOMM22 PE=1 SV=3	TRUE	0.288244	0.77686	190522	186039	198057	189109	34891.3	30969.5	4482.49	1.02409	0.01034	-0.109657	0.109657
1065	1065	sp|Q96C19|EFHD2_HUMAN	N/A	N/A	EF-hand domain-containing protein D2 OS=Homo sapiens GN=EFHD2 PE=1 SV=1	TRUE	0.165905	0.87031	378003	369100	430170	388773	132881	90879.5	8902.76	1.02412	0.0103509	-0.060326	0.060326
510	510	sp|Q15393|SF3B3_HUMAN	N/A	N/A	Splicing factor 3B subunit 3 OS=Homo sapiens GN=SF3B3 PE=1 SV=4	TRUE	0.49507	0.62728	839231	819245	873936	832988	111566	47131.1	19986.4	1.0244	0.0104679	-0.202539	0.202539
1928	1928	sp|P25205|MCM3_HUMAN	N/A	N/A	DNA replication licensing factor MCM3 OS=Homo sapiens GN=MCM3 PE=1 SV=3	TRUE	0.323211	0.75072	72581.4	70850.2	73345.9	73260.2	6971.37	14477.4	1731.16	1.02443	0.010484	-0.124522	0.124522
533	533	sp|Q7Z4S6|KI21A_HUMAN	N/A	N/A	Kinesin-like protein KIF21A OS=Homo sapiens GN=KIF21A PE=1 SV=2	TRUE	1.13492	0.27312	502853	490824	504281	488181	19522.3	25097.7	12028.8	1.02451	0.0105151	-0.563646	0.563646
1234	1234	tr|B3KS98|B3KS98_HUMAN	N/A	N/A	Eukaryotic translation initiation factor 3 subunit H OS=Homo sapiens GN=EIF3H PE=1 SV=1	TRUE	0.623891	0.54149	180986	176633	181059	178894	15438.5	14139.3	4353.68	1.02465	0.0105748	-0.26641	0.26641
142	142	sp|O00231|PSD11_HUMAN	N/A	N/A	26S proteasome non-ATPase regulatory subunit 11 OS=Homo sapiens GN=PSMD11 PE=1 SV=3	TRUE	0.963764	0.34951	879398	857917	880979	867445	30482.6	59511.4	21480.4	1.02504	0.0107399	-0.45654	0.45654
709	709	sp|O94905|ERLN2_HUMAN	N/A	N/A	Erlin-2 OS=Homo sapiens GN=ERLIN2 PE=1 SV=1	TRUE	0.840212	0.41317	650061	634049	655398	643467	35082.4	45145.9	16012.9	1.02526	0.0108319	-0.383871	0.383871
408	408	tr|H0Y4R1|H0Y4R1_HUMAN	N/A	N/A	Inosine-5'-monophosphate dehydrogenase 2 (Fragment) OS=Homo sapiens GN=IMPDH2 PE=1 SV=1	TRUE	0.471079	0.64394	812511	792417	811709	851890	29201.1	124589	20093.9	1.02536	0.0108754	-0.191155	0.191155
2053	2053	sp|O15031|PLXB2_HUMAN	N/A	N/A	Plexin-B2 OS=Homo sapiens GN=PLXNB2 PE=1 SV=3	TRUE	0.245228	0.8094	46713.6	45547.7	50603	45897	14079	2284.13	1165.9	1.0256	0.0109769	-0.0918368	0.0918368
1520	1520	sp|O94903|PROSC_HUMAN	N/A	N/A	Proline synthase co-transcribed bacterial homolog protein OS=Homo sapiens GN=PROSC PE=1 SV=1	TRUE	0.606478	0.55271	79395.1	77401.6	80061.9	74017.6	3116.25	9355.98	1993.55	1.02576	0.0110441	-0.257503	0.257503
940	940	sp|Q9UHY7|ENOPH_HUMAN	N/A	N/A	Enolase-phosphatase E1 OS=Homo sapiens GN=ENOPH1 PE=1 SV=1	TRUE	0.751209	0.46343	775198	755674	772163	754223	15274.6	76458.1	19523.7	1.02584	0.011078	-0.334016	0.334016
130	130	tr|A0A087WY00|A0A087WY00_HUMAN	N/A	N/A	Unconventional myosin-Va OS=Homo sapiens GN=MYO5A PE=1 SV=1	TRUE	1.10189	0.28681	654921	638409	661432	642248	30811.1	32737	16512.1	1.02586	0.01109	-0.542406	0.542406
1676	1676	sp|Q96EQ0|SGTB_HUMAN	N/A	N/A	Small glutamine-rich tetratricopeptide repeat-containing protein beta OS=Homo sapiens GN=SGTB PE=1 SV=1	TRUE	0.343568	0.73564	53841.7	52483.9	53175.4	51682.1	9342.17	7300.37	1357.81	1.02587	0.0110928	-0.133335	0.133335
1608	1608	sp|Q5RKV6|EXOS6_HUMAN	N/A	N/A	Exosome complex component MTR3 OS=Homo sapiens GN=EXOSC6 PE=1 SV=1	TRUE	0.852606	0.40646	53883.1	52520.9	53919.6	54284.7	3298.59	3477.68	1362.24	1.02594	0.0111208	-0.390982	0.390982
458	458	sp|Q9P2J5|SYLC_HUMAN	N/A	N/A	Leucine--tRNA ligase, cytoplasmic OS=Homo sapiens GN=LARS PE=1 SV=2	TRUE	1.10453	0.2857	540974	527267	529643	528467	22106.8	29957.5	13707.7	1.026	0.0111463	-0.54409	0.54409
1563	1563	sp|O43295|SRGP3_HUMAN	N/A	N/A	SLIT-ROBO Rho GTPase-activating protein 3 OS=Homo sapiens GN=SRGAP3 PE=1 SV=3	TRUE	0.362824	0.72148	150681	146835	157771	135375	19211.9	25332.8	3845.2	1.02619	0.0112266	-0.141776	0.141776
1016	1016	tr|H9KV75|H9KV75_HUMAN	N/A	N/A	Alpha-actinin-1 OS=Homo sapiens GN=ACTN1 PE=1 SV=1	TRUE	0.456405	0.65423	36998.1	36052.4	36268.3	36989.8	2799.74	5550.07	945.71	1.02623	0.0112453	-0.18427	0.18427
399	399	sp|P36578|RL4_HUMAN	N/A	N/A	60S ribosomal protein L4 OS=Homo sapiens GN=RPL4 PE=1 SV=5	TRUE	1.41901	0.17508	1.99307e+06	1.94192e+06	1.97195e+06	1.92402e+06	88428.9	62254.9	51152.8	1.02634	0.0112918	-0.756763	0.756763
660	660	sp|Q9BTW9|TBCD_HUMAN	N/A	N/A	Tubulin-specific chaperone D OS=Homo sapiens GN=TBCD PE=1 SV=2	TRUE	1.36064	0.19249	487782	475261	479135	480252	20947.7	17982.6	12521.3	1.02635	0.0112939	-0.715592	0.715592
517	517	sp|P30084|ECHM_HUMAN	N/A	N/A	Enoyl-CoA hydratase, mitochondrial OS=Homo sapiens GN=ECHS1 PE=1 SV=4	TRUE	0.597605	0.55847	1.3325e+06	1.29826e+06	1.40962e+06	1.33736e+06	156298	71500.5	34238	1.02637	0.0113049	-0.253	0.253
1286	1286	tr|D6RBW1|D6RBW1_HUMAN	N/A	N/A	Eukaryotic translation initiation factor 4E OS=Homo sapiens GN=EIF4E PE=1 SV=1	TRUE	1.13743	0.27211	482735	470210	476185	469799	23318.5	23399.5	12524.9	1.02664	0.0114168	-0.565255	0.565255
1550	1550	tr|D6W592|D6W592_HUMAN	N/A	N/A	Heterogeneous nuclear ribonucleoprotein L-like OS=Homo sapiens GN=HNRPLL PE=1 SV=1	TRUE	0.124756	0.90227	91418.4	89045.4	86117.3	86873.3	25673.9	50960.4	2372.96	1.02665	0.0114219	-0.0446635	0.0446635
350	350	sp|O14936|CSKP_HUMAN	N/A	N/A	Peripheral plasma membrane protein CASK OS=Homo sapiens GN=CASK PE=1 SV=3	TRUE	1.16274	0.26199	472459	460184	476489	460290	22680.3	22105.1	12274.9	1.02667	0.0114325	-0.581715	0.581715
1479	1479	sp|O75348|VATG1_HUMAN	N/A	N/A	V-type proton ATPase subunit G 1 OS=Homo sapiens GN=ATP6V1G1 PE=1 SV=3	TRUE	0.915208	0.37367	477261	464776	470501	455406	23677.9	33378.8	12484.7	1.02686	0.011512	-0.427512	0.427512
2022	2022	sp|P17900|SAP3_HUMAN	N/A	N/A	Ganglioside GM2 activator OS=Homo sapiens GN=GM2A PE=1 SV=4	TRUE	0.57176	0.57543	150398	146463	152529	152264	14380.5	14813.1	3934.71	1.02686	0.0115133	-0.240007	0.240007
1619	1619	tr|Q5LJA9|Q5LJA9_HUMAN	N/A	N/A	Ubiquitin carboxyl-terminal hydrolase (Fragment) OS=Homo sapiens GN=UCHL5 PE=1 SV=1	TRUE	0.225478	0.82446	74964.9	72997	83742.4	71920.6	25138.4	7325.08	1967.96	1.02696	0.0115533	-0.0838304	0.0838304
1604	1604	sp|Q9HAV4|XPO5_HUMAN	N/A	N/A	Exportin-5 OS=Homo sapiens GN=XPO5 PE=1 SV=1	TRUE	1.00753	0.32867	49590.3	48262.3	49092.3	46405.7	2893.69	2694.91	1328	1.02752	0.0117888	-0.48324	0.48324
1707	1707	sp|Q13347|EIF3I_HUMAN	N/A	N/A	Eukaryotic translation initiation factor 3 subunit I OS=Homo sapiens GN=EIF3I PE=1 SV=1	TRUE	0.404393	0.69128	77463.9	75381.9	83429.7	77332.8	13361.4	7747.27	2081.95	1.02762	0.011832	-0.160346	0.160346
720	720	sp|Q07960|RHG01_HUMAN	N/A	N/A	Rho GTPase-activating protein 1 OS=Homo sapiens GN=ARHGAP1 PE=1 SV=1	TRUE	0.3715	0.71514	610149	593663	617597	580103	82681.8	104339	16485.6	1.02777	0.0118957	-0.145609	0.145609
2073	2073	sp|O00445|SYT5_HUMAN	N/A	N/A	Synaptotagmin-5 OS=Homo sapiens GN=SYT5 PE=2 SV=2	TRUE	0.127324	0.90027	38073.3	37039.5	31758.8	37127.3	23760.4	5368.41	1033.84	1.02791	0.0119559	-0.0456272	0.0456272
1748	1748	sp|O60262|GBG7_HUMAN	N/A	N/A	Guanine nucleotide-binding protein G(I)/G(S)/G(O) subunit gamma-7 OS=Homo sapiens GN=GNG7 PE=1 SV=1	TRUE	1.11198	0.28258	95975.6	93337.2	95091.1	93053.2	6322.25	3271.03	2638.48	1.02827	0.0121064	-0.548859	0.548859
239	239	sp|Q9Y265|RUVB1_HUMAN	N/A	N/A	RuvB-like 1 OS=Homo sapiens GN=RUVBL1 PE=1 SV=1	TRUE	0.984104	0.33971	1.20922e+06	1.17569e+06	1.21441e+06	1.1603e+06	40645.1	93797.3	33533.4	1.02852	0.0122137	-0.468892	0.468892
962	962	sp|P48147|PPCE_HUMAN	N/A	N/A	Prolyl endopeptidase OS=Homo sapiens GN=PREP PE=1 SV=2	TRUE	1.21605	0.2416	315400	306496	316414	306627	19961.9	9165.78	8903.74	1.02905	0.0124365	-0.616903	0.616903
434	434	sp|Q99733|NP1L4_HUMAN	N/A	N/A	Nucleosome assembly protein 1-like 4 OS=Homo sapiens GN=NAP1L4 PE=1 SV=1	TRUE	1.75981	0.09754	1.47222e+06	1.43055e+06	1.45241e+06	1.42377e+06	48855.7	51571.6	41671.7	1.02913	0.0124702	-1.01082	1.01082
2003	2003	tr|H0YJ71|H0YJ71_HUMAN	N/A	N/A	Epimerase family protein SDR39U1 (Fragment) OS=Homo sapiens GN=SDR39U1 PE=1 SV=1	TRUE	0.0805198	0.93682	7796.78	7570	10405.9	9485.3	6851.24	4944.67	226.776	1.02996	0.0128192	-0.0283438	0.0283438
638	638	sp|Q08AM6|VAC14_HUMAN	N/A	N/A	Protein VAC14 homolog OS=Homo sapiens GN=VAC14 PE=1 SV=1	TRUE	0.582472	0.56837	211843	205650	217145	209270	28454.9	14406.3	6192.44	1.03011	0.0128842	-0.245369	0.245369
480	480	sp|P22033|MUTA_HUMAN	N/A	N/A	Methylmalonyl-CoA mutase, mitochondrial OS=Homo sapiens GN=MUT PE=1 SV=4	TRUE	0.741166	0.46933	369986	359165	366619	361226	26884.8	34580.3	10821.4	1.03013	0.0128918	-0.328522	0.328522
1365	1365	tr|H3BQK0|H3BQK0_HUMAN	N/A	N/A	ATP-dependent RNA helicase DDX19B OS=Homo sapiens GN=DDX19B PE=1 SV=1	TRUE	0.427283	0.67487	353089	342706	336830	351775	58474.5	43530.5	10382.7	1.0303	0.0129621	-0.17078	0.17078
1311	1311	sp|P22087|FBRL_HUMAN	N/A	N/A	rRNA 2'-O-methyltransferase fibrillarin OS=Homo sapiens GN=FBL PE=1 SV=2	TRUE	0.44113	0.66502	90895.1	88190.3	95130.4	88567.8	13318.5	12687.5	2704.78	1.03067	0.0131195	-0.177165	0.177165
1795	1795	tr|H0YBR0|H0YBR0_HUMAN	N/A	N/A	Trafficking protein particle complex subunit 9 (Fragment) OS=Homo sapiens GN=TRAPPC9 PE=1 SV=1	TRUE	0.1632	0.8724	26215.2	25433.4	27725.3	26270.8	10768	9516.71	781.767	1.03074	0.0131482	-0.0592843	0.0592843
1807	1807	sp|Q53FA7|QORX_HUMAN	N/A	N/A	Quinone oxidoreductase PIG3 OS=Homo sapiens GN=TP53I3 PE=1 SV=2	TRUE	0.0689515	0.94588	68322	66272.3	39322.9	43689	65300.3	60733	2049.64	1.03093	0.0132281	-0.024164	0.024164
273	273	sp|O43776|SYNC_HUMAN	N/A	N/A	Asparagine--tRNA ligase, cytoplasmic OS=Homo sapiens GN=NARS PE=1 SV=1	TRUE	1.17526	0.25708	928120	899891	939051	894375	43491.7	57455.3	28229.7	1.03137	0.0134146	-0.589932	0.589932
1307	1307	sp|Q8N1F7|NUP93_HUMAN	N/A	N/A	Nuclear pore complex protein Nup93 OS=Homo sapiens GN=NUP93 PE=1 SV=2	TRUE	0.304033	0.76502	123194	119440	124611	125123	30166.7	21506.9	3754.64	1.03144	0.013442	-0.116327	0.116327
1338	1338	sp|Q9HB90|RRAGC_HUMAN	N/A	N/A	Ras-related GTP-binding protein C OS=Homo sapiens GN=RRAGC PE=1 SV=1	TRUE	1.05804	0.30575	220681	213826	219571	213212	13521.7	13961.9	6854.79	1.03206	0.013704	-0.514634	0.514634
1023	1023	tr|B4DUT8|B4DUT8_HUMAN	N/A	N/A	Calponin OS=Homo sapiens GN=CNN2 PE=1 SV=1	TRUE	0.36186	0.72219	291018	281976	286075	286065	59961.5	44991.2	9042.15	1.03207	0.0137079	-0.141349	0.141349
361	361	sp|O95782|AP2A1_HUMAN	N/A	N/A	AP-2 complex subunit alpha-1 OS=Homo sapiens GN=AP2A1 PE=1 SV=3	TRUE	1.65928	0.11653	941214	911956	939251	912422	33720.8	40757.1	29257.8	1.03208	0.0137144	-0.933562	0.933562
766	766	sp|Q96GD0|PLPP_HUMAN	N/A	N/A	Pyridoxal phosphate phosphatase OS=Homo sapiens GN=PDXP PE=1 SV=2	TRUE	1.24565	0.23083	605465	586567	609879	586578	33259.8	31068.3	18897.8	1.03222	0.0137713	-0.636708	0.636708
743	743	sp|Q9NSE4|SYIM_HUMAN	N/A	N/A	Isoleucine--tRNA ligase, mitochondrial OS=Homo sapiens GN=IARS2 PE=1 SV=2	TRUE	1.00986	0.32759	305284	295742	312920	301794	21841.7	18065.9	9541.44	1.03226	0.0137902	-0.484669	0.484669
269	269	tr|C9JZR2|C9JZR2_HUMAN	N/A	N/A	Catenin delta-1 OS=Homo sapiens GN=CTNND1 PE=1 SV=2	TRUE	0.987015	0.33833	822890	797163	816335	828717	34361.2	70244.3	25727.6	1.03227	0.013795	-0.470659	0.470659
1627	1627	tr|C9JW74|C9JW74_HUMAN	N/A	N/A	Mesoderm-specific transcript homolog protein OS=Homo sapiens GN=MEST PE=1 SV=1	TRUE	1.843	0.08394	500578	484881	499319	491125	13300.8	21816.5	15697	1.03237	0.0138366	-1.07603	1.07603
572	572	sp|P15880|RS2_HUMAN	N/A	N/A	40S ribosomal protein S2 OS=Homo sapiens GN=RPS2 PE=1 SV=2	TRUE	1.82236	0.08714	1.05843e+06	1.02523e+06	1.05982e+06	1.02049e+06	29400.6	46072.6	33200	1.03238	0.0138409	-1.05978	1.05978
1720	1720	tr|B1AKC9|B1AKC9_HUMAN	N/A	N/A	Ephrin type-B receptor 2 OS=Homo sapiens GN=EPHB2 PE=1 SV=1	TRUE	0.529096	0.604	26227.7	25402.5	26342.9	26248.2	3287.04	3329.71	825.187	1.03248	0.0138835	-0.218963	0.218963
696	696	sp|Q9BQ04|RBM4B_HUMAN	N/A	N/A	RNA-binding protein 4B OS=Homo sapiens GN=RBM4B PE=1 SV=1	TRUE	0.323208	0.75072	644484	624196	599192	596995	137306	128876	20288.2	1.0325	0.0138913	-0.124522	0.124522
621	621	sp|Q7L1Q6|BZW1_HUMAN	N/A	N/A	Basic leucine zipper and W2 domain-containing protein 1 OS=Homo sapiens GN=BZW1 PE=1 SV=1	TRUE	1.09232	0.29087	779000	754431	784568	762751	60705.5	29464.1	24569.1	1.03257	0.013918	-0.536301	0.536301
996	996	sp|P53007|TXTP_HUMAN	N/A	N/A	Tricarboxylate transport protein, mitochondrial OS=Homo sapiens GN=SLC25A1 PE=1 SV=2	TRUE	0.665823	0.51501	312193	302322	309642	292954	20401.4	39519	9870.68	1.03265	0.013953	-0.288184	0.288184
418	418	sp|P28074|PSB5_HUMAN	N/A	N/A	Proteasome subunit beta type-5 OS=Homo sapiens GN=PSMB5 PE=1 SV=3	TRUE	1.68376	0.11163	1.22019e+06	1.18149e+06	1.21339e+06	1.18252e+06	50667.1	46782.3	38705.1	1.03276	0.0139992	-0.952219	0.952219
947	947	tr|E5RI99|E5RI99_HUMAN	N/A	N/A	60S ribosomal protein L30 (Fragment) OS=Homo sapiens GN=RPL30 PE=1 SV=1	TRUE	1.34209	0.1983	1.17185e+06	1.13431e+06	1.14468e+06	1.12756e+06	64936.4	53131.6	37535.2	1.03309	0.0141385	-0.702677	0.702677
739	739	sp|Q9UJZ1|STML2_HUMAN	N/A	N/A	Stomatin-like protein 2, mitochondrial OS=Homo sapiens GN=STOML2 PE=1 SV=1	TRUE	0.22257	0.82669	360420	348799	347257	375508	114183	107226	11620.9	1.03332	0.0142335	-0.0826573	0.0826573
835	835	sp|Q92734|TFG_HUMAN	N/A	N/A	Protein TFG OS=Homo sapiens GN=TFG PE=1 SV=2	TRUE	0.337695	0.73998	364326	352418	362621	399515	38550.1	98519.5	11908.6	1.03379	0.0144328	-0.13078	0.13078
751	751	sp|Q13098|CSN1_HUMAN	N/A	N/A	COP9 signalosome complex subunit 1 OS=Homo sapiens GN=GPS1 PE=1 SV=4	TRUE	1.08746	0.29295	505522	488789	515812	491643	32755.2	32527.6	16733.2	1.03423	0.0146188	-0.533206	0.533206
221	221	sp|Q9H115|SNAB_HUMAN	N/A	N/A	Beta-soluble NSF attachment protein OS=Homo sapiens GN=NAPB PE=1 SV=2	TRUE	0.798727	0.43615	599515	579530	596371	558372	53805.6	52338.9	19984.9	1.03448	0.014724	-0.360364	0.360364
32	32	sp|P78527|PRKDC_HUMAN	N/A	N/A	DNA-dependent protein kinase catalytic subunit OS=Homo sapiens GN=PRKDC PE=1 SV=3	TRUE	1.41891	0.17511	794984	768324	790467	782847	24594.2	50718.7	26659.9	1.0347	0.014814	-0.756689	0.756689
1509	1509	sp|P49674|KC1E_HUMAN	N/A	N/A	Casein kinase I isoform epsilon OS=Homo sapiens GN=CSNK1E PE=1 SV=1	TRUE	0.284026	0.78003	49493.2	47832.1	44978.7	53931.1	11083.6	13600.3	1661.04	1.03473	0.0148256	-0.107889	0.107889
1184	1184	sp|P60866|RS20_HUMAN	N/A	N/A	40S ribosomal protein S20 OS=Homo sapiens GN=RPS20 PE=1 SV=1	TRUE	1.04449	0.31178	1.64038e+06	1.58521e+06	1.61579e+06	1.57714e+06	134820	83291.8	55174.7	1.03481	0.0148589	-0.506152	0.506152
1540	1540	tr|E5RFP0|E5RFP0_HUMAN	N/A	N/A	NudC domain-containing protein 2 OS=Homo sapiens GN=NUDCD2 PE=1 SV=1	TRUE	0.366792	0.71858	84641	81792.1	81371.8	79443.6	16553.6	16398.3	2848.84	1.03483	0.0148691	-0.143525	0.143525
2075	2075	sp|Q14232|EI2BA_HUMAN	N/A	N/A	Translation initiation factor eIF-2B subunit alpha OS=Homo sapiens GN=EIF2B1 PE=1 SV=1	TRUE	0.637824	0.53261	114538	110674	110952	111055	11404.5	14155	3864.71	1.03492	0.0149067	-0.273591	0.273591
593	593	sp|Q8IV08|PLD3_HUMAN	N/A	N/A	Phospholipase D3 OS=Homo sapiens GN=PLD3 PE=1 SV=1	TRUE	2.23022	0.0404	2.37336e+06	2.29238e+06	2.39104e+06	2.26237e+06	80820.4	73039	80982.3	1.03533	0.0150774	-1.39362	1.39362
1650	1650	tr|A0A0A0MTQ5|A0A0A0MTQ5_HUMAN	N/A	N/A	6.8 kDa mitochondrial proteolipid OS=Homo sapiens GN=C14orf2 PE=1 SV=1	TRUE	1.53121	0.14525	376689	363804	382513	361529	12323.7	22032.9	12885.3	1.03542	0.0151158	-0.837884	0.837884
1597	1597	tr|H0Y5T1|H0Y5T1_HUMAN	N/A	N/A	CLIP-associating protein 1 (Fragment) OS=Homo sapiens GN=CLASP1 PE=1 SV=2	TRUE	0.12053	0.90556	6166.78	5954.91	5716.57	5023.22	3650.23	3806.03	211.872	1.03558	0.0151834	-0.0430828	0.0430828
1559	1559	sp|P23921|RIR1_HUMAN	N/A	N/A	Ribonucleoside-diphosphate reductase large subunit OS=Homo sapiens GN=RRM1 PE=1 SV=1	TRUE	1.27903	0.21913	144664	139661	143570	143460	4789.96	10712.1	5002.83	1.03582	0.0152848	-0.659298	0.659298
297	297	sp|P14550|AK1A1_HUMAN	N/A	N/A	Alcohol dehydrogenase [NADP(+)] OS=Homo sapiens GN=AKR1A1 PE=1 SV=3	TRUE	1.02267	0.32168	1.03068e+06	995013	1.04422e+06	976296	45448.7	94246.8	35668.5	1.03585	0.0152957	-0.492576	0.492576
360	360	tr|U3KQK0|U3KQK0_HUMAN	N/A	N/A	Histone H2B OS=Homo sapiens GN=HIST1H2BN PE=1 SV=1	TRUE	1.80391	0.09011	8.10802e+06	7.82398e+06	8.09521e+06	7.98567e+06	255006	397634	284042	1.0363	0.0154872	-1.04523	1.04523
95	95	tr|A0A0G2JIW1|A0A0G2JIW1_HUMAN	N/A	N/A	Heat shock 70 kDa protein 1B OS=Homo sapiens GN=HSPA1B PE=1 SV=1	TRUE	1.79729	0.09119	6.2375e+06	6.01828e+06	6.17106e+06	6.00018e+06	236964	278807	219212	1.03642	0.0155376	-1.04005	1.04005
442	442	tr|A0A0A0MRA8|A0A0A0MRA8_HUMAN	N/A	N/A	Band 4.1-like protein 3 OS=Homo sapiens GN=EPB41L3 PE=1 SV=1	TRUE	0.566299	0.57905	272798	263168	281288	272431	30851.6	40627.3	9629.67	1.03659	0.0156076	-0.237284	0.237284
2058	2058	sp|Q15006|EMC2_HUMAN	N/A	N/A	ER membrane protein complex subunit 2 OS=Homo sapiens GN=EMC2 PE=1 SV=1	TRUE	1.35069	0.19559	99762.6	96234.5	98578.7	98555.8	5134.79	5919.68	3528.16	1.03666	0.0156372	-0.708653	0.708653
1046	1046	sp|P20337|RAB3B_HUMAN	N/A	N/A	Ras-related protein Rab-3B OS=Homo sapiens GN=RAB3B PE=1 SV=2	TRUE	0.582184	0.56856	602076	580758	603311	596475	63123.4	89901.6	21317.5	1.03671	0.0156557	-0.245224	0.245224
798	798	tr|J3KNF8|J3KNF8_HUMAN	N/A	N/A	Cytochrome b5 type B OS=Homo sapiens GN=CYB5B PE=1 SV=1	TRUE	2.4766	0.02481	920802	888142	921599	895347	32393.5	22711.8	32659.9	1.03677	0.0156838	-1.60537	1.60537
67	67	sp|P12956|XRCC6_HUMAN	N/A	N/A	X-ray repair cross-complementing protein 6 OS=Homo sapiens GN=XRCC6 PE=1 SV=2	TRUE	1.3115	0.2082	3.05908e+06	2.95027e+06	2.99729e+06	2.96183e+06	221337	113838	108809	1.03688	0.015729	-0.681519	0.681519
650	650	tr|Q5VWC4|Q5VWC4_HUMAN	N/A	N/A	26S proteasome non-ATPase regulatory subunit 4 OS=Homo sapiens GN=PSMD4 PE=1 SV=1	TRUE	0.759474	0.45861	359163	346272	366194	355767	31494.3	40016.3	12891.7	1.03723	0.015875	-0.338556	0.338556
823	823	tr|F6WQW2|F6WQW2_HUMAN	N/A	N/A	Ran-specific GTPase-activating protein OS=Homo sapiens GN=RANBP1 PE=1 SV=1	TRUE	0.897683	0.38266	898881	866556	875501	827197	53281.4	93974.3	32325	1.0373	0.0159056	-0.417187	0.417187
197	197	sp|P31323|KAP3_HUMAN	N/A	N/A	cAMP-dependent protein kinase type II-beta regulatory subunit OS=Homo sapiens GN=PRKAR2B PE=1 SV=3	TRUE	2.22912	0.04049	1.64732e+06	1.5879e+06	1.65572e+06	1.57759e+06	39762.1	69388.1	59423.4	1.03742	0.0159557	-1.39265	1.39265
1120	1120	tr|L7N2F9|L7N2F9_HUMAN	N/A	N/A	Uncharacterized protein (Fragment) OS=Homo sapiens PE=4 SV=1	TRUE	1.36982	0.18966	2.48874e+06	2.39867e+06	2.46169e+06	2.38008e+06	150395	127664	90076.3	1.03755	0.0160101	-0.722024	0.722024
591	591	sp|O43681|ASNA_HUMAN	N/A	N/A	ATPase ASNA1 OS=Homo sapiens GN=ASNA1 PE=1 SV=2	TRUE	0.900583	0.38117	870142	838550	880868	837532	67985	80333	31592.3	1.03767	0.0160613	-0.418881	0.418881
807	807	sp|P54709|AT1B3_HUMAN	N/A	N/A	Sodium/potassium-transporting ATPase subunit beta-3 OS=Homo sapiens GN=ATP1B3 PE=1 SV=1	TRUE	1.47455	0.15974	846705	815728	836801	834672	43815.5	45301.2	30977.2	1.03797	0.0161869	-0.796586	0.796586
2024	2024	sp|O14523|C2C2L_HUMAN	N/A	N/A	C2 domain-containing protein 2-like OS=Homo sapiens GN=C2CD2L PE=1 SV=3	TRUE	0.260282	0.79797	4859.29	4680.64	4587.27	4532.67	1689.6	1176.9	178.648	1.03817	0.0162674	-0.0980134	0.0980134
999	999	sp|Q92930|RAB8B_HUMAN	N/A	N/A	Ras-related protein Rab-8B OS=Homo sapiens GN=RAB8B PE=1 SV=2	TRUE	0.163364	0.87228	179108	172506	119135	106829	79840	91253.9	6602.65	1.03828	0.0163124	-0.0593441	0.0593441
1013	1013	sp|O95573|ACSL3_HUMAN	N/A	N/A	Long-chain-fatty-acid--CoA ligase 3 OS=Homo sapiens GN=ACSL3 PE=1 SV=3	TRUE	1.61093	0.12674	379959	365932	379374	371705	14337.3	21835.2	14026.6	1.03833	0.0163359	-0.897086	0.897086
899	899	tr|J3KQ12|J3KQ12_HUMAN	N/A	N/A	HCG2020143, isoform CRA_b OS=Homo sapiens GN=BSCL2 PE=1 SV=1	TRUE	1.42625	0.17302	572930	551762	581280	551678	21340.2	39077.4	21167.8	1.03836	0.0163496	-0.761904	0.761904
1191	1191	sp|O15173|PGRC2_HUMAN	N/A	N/A	Membrane-associated progesterone receptor component 2 OS=Homo sapiens GN=PGRMC2 PE=1 SV=1	TRUE	1.91518	0.07352	192503	185352	191871	184177	9672.86	5648.49	7150.84	1.03858	0.0164399	-1.13359	1.13359
454	454	tr|C9J9K3|C9J9K3_HUMAN	N/A	N/A	40S ribosomal protein SA (Fragment) OS=Homo sapiens GN=RPSA PE=1 SV=6	TRUE	2.94004	0.00961	2.63331e+06	2.53521e+06	2.62902e+06	2.53732e+06	40940.6	91346.8	98101	1.0387	0.0164882	-2.01728	2.01728
73	73	sp|P13010|XRCC5_HUMAN	N/A	N/A	X-ray repair cross-complementing protein 5 OS=Homo sapiens GN=XRCC5 PE=1 SV=3	TRUE	1.08221	0.2952	2.82696e+06	2.72164e+06	2.83208e+06	2.75115e+06	155329	247220	105323	1.0387	0.0164895	-0.529884	0.529884
989	989	sp|Q9NX40|OCAD1_HUMAN	N/A	N/A	OCIA domain-containing protein 1 OS=Homo sapiens GN=OCIAD1 PE=1 SV=1	TRUE	0.648758	0.5257	573814	552429	551895	558416	79784.2	58419.7	21384.3	1.03871	0.0164941	-0.279262	0.279262
1324	1324	sp|Q86T03|TM55B_HUMAN	N/A	N/A	Type 1 phosphatidylinositol 4,5-bisphosphate 4-phosphatase OS=Homo sapiens GN=TMEM55B PE=1 SV=1	TRUE	1.18579	0.25302	143219	137880	142451	135252	6240.99	11980	5339.26	1.03872	0.0165002	-0.596845	0.596845
1099	1099	sp|Q9UM19|HPCL4_HUMAN	N/A	N/A	Hippocalcin-like protein 4 OS=Homo sapiens GN=HPCAL4 PE=1 SV=3	TRUE	0.983191	0.34015	398719	383839	387147	368399	36985.2	26337.2	14880.4	1.03877	0.0165182	-0.46833	0.46833
1602	1602	tr|B4DF77|B4DF77_HUMAN	N/A	N/A	Phosphofurin acidic cluster sorting protein 1 OS=Homo sapiens GN=PACS1 PE=1 SV=1	TRUE	0.45197	0.65736	102005	98197.4	108528	91392.7	14982.9	20355.2	3807.84	1.03878	0.0165225	-0.182197	0.182197
1115	1115	sp|O75688|PPM1B_HUMAN	N/A	N/A	Protein phosphatase 1B OS=Homo sapiens GN=PPM1B PE=1 SV=1	TRUE	1.40172	0.1801	348230	335210	353022	331683	14663.5	23695.7	13020	1.03884	0.0165493	-0.744486	0.744486
1359	1359	tr|K7ER15|K7ER15_HUMAN	N/A	N/A	Haloacid dehalogenase-like hydrolase domain-containing protein 2 (Fragment) OS=Homo sapiens GN=HDHD2 PE=1 SV=1	TRUE	0.827272	0.42025	86106	82879.5	89216.1	82922.1	7552.13	8936.65	3226.46	1.03893	0.0165861	-0.376492	0.376492
166	166	sp|Q9Y2A7|NCKP1_HUMAN	N/A	N/A	Nck-associated protein 1 OS=Homo sapiens GN=NCKAP1 PE=1 SV=1	TRUE	1.46673	0.16183	642474	618318	647420	622954	30254.7	39063.4	24156.7	1.03907	0.0166442	-0.790941	0.790941
1213	1213	sp|P48637|GSHB_HUMAN	N/A	N/A	Glutathione synthetase OS=Homo sapiens GN=GSS PE=1 SV=1	TRUE	1.44194	0.16861	430935	414698	418414	408457	28780.2	17689.7	16237.3	1.03915	0.0166801	-0.773117	0.773117
1349	1349	sp|Q9Y4W6|AFG32_HUMAN	N/A	N/A	AFG3-like protein 2 OS=Homo sapiens GN=AFG3L2 PE=1 SV=2	TRUE	0.648288	0.52599	242302	233097	251758	231455	21375.7	36843.2	9204.63	1.03949	0.0168196	-0.279023	0.279023
969	969	sp|Q16864|VATF_HUMAN	N/A	N/A	V-type proton ATPase subunit F OS=Homo sapiens GN=ATP6V1F PE=1 SV=2	TRUE	0.897855	0.38258	735669	707690	745561	715307	84022.9	40986.1	27979.1	1.03954	0.0168395	-0.417278	0.417278
24	24	sp|P55072|TERA_HUMAN	N/A	N/A	Transitional endoplasmic reticulum ATPase OS=Homo sapiens GN=VCP PE=1 SV=4	TRUE	3.87839	0.00133	2.72248e+06	2.6186e+06	2.721e+06	2.62514e+06	30889.1	74176.1	103877	1.03967	0.016895	-2.87615	2.87615
2040	2040	tr|E7EX17|E7EX17_HUMAN	N/A	N/A	Eukaryotic translation initiation factor 4B OS=Homo sapiens GN=EIF4B PE=1 SV=1	TRUE	1.29892	0.21238	331218	318580	327767	312379	18427.7	22636.3	12637.9	1.03967	0.0168953	-0.672886	0.672886
405	405	tr|A0A0A0MS54|A0A0A0MS54_HUMAN	N/A	N/A	cAMP-dependent protein kinase catalytic subunit beta OS=Homo sapiens GN=PRKACB PE=1 SV=1	TRUE	1.36373	0.19153	239019	229870	240560	234779	14298.3	14166.6	9149.66	1.0398	0.0169514	-0.717763	0.717763
1092	1092	tr|H0YNW5|H0YNW5_HUMAN	N/A	N/A	Deoxyuridine 5'-triphosphate nucleotidohydrolase, mitochondrial OS=Homo sapiens GN=DUT PE=1 SV=1	TRUE	0.589729	0.56361	345432	332164	341197	331881	35866.9	57178.3	13268.2	1.03994	0.0170103	-0.249021	0.249021
1242	1242	sp|P14927|QCR7_HUMAN	N/A	N/A	Cytochrome b-c1 complex subunit 7 OS=Homo sapiens GN=UQCRB PE=1 SV=2	TRUE	0.595001	0.56016	207424	199427	214271	194820	24569.8	31969.9	7996.93	1.0401	0.0170749	-0.251688	0.251688
1752	1752	tr|K7ELQ9|K7ELQ9_HUMAN	N/A	N/A	Transmembrane protein 205 (Fragment) OS=Homo sapiens GN=TMEM205 PE=1 SV=1	TRUE	0.295569	0.77136	59244.4	56955.1	68762.8	55316	20364.6	11190.9	2289.37	1.0402	0.0171152	-0.112743	0.112743
618	618	sp|P62269|RS18_HUMAN	N/A	N/A	40S ribosomal protein S18 OS=Homo sapiens GN=RPS18 PE=1 SV=3	TRUE	1.65447	0.11751	1.41082e+06	1.35609e+06	1.43649e+06	1.33003e+06	83666.9	53380.8	54732.8	1.04036	0.0171839	-0.929925	0.929925
966	966	sp|P28070|PSB4_HUMAN	N/A	N/A	Proteasome subunit beta type-4 OS=Homo sapiens GN=PSMB4 PE=1 SV=4	TRUE	0.784695	0.4441	604508	580901	600876	549396	14121	89139.1	23606.4	1.04064	0.0172995	-0.352519	0.352519
387	387	sp|P31946|1433B_HUMAN	N/A	N/A	14-3-3 protein beta/alpha OS=Homo sapiens GN=YWHAB PE=1 SV=3	TRUE	0.463291	0.6494	3.20282e+06	3.07727e+06	3.62908e+06	3.28013e+06	642144	498537	125544	1.0408	0.0173661	-0.187488	0.187488
870	870	tr|A0A087WYT3|A0A087WYT3_HUMAN	N/A	N/A	Prostaglandin E synthase 3 OS=Homo sapiens GN=PTGES3 PE=1 SV=1	TRUE	1.50086	0.15287	1.63993e+06	1.57524e+06	1.64171e+06	1.57917e+06	46502	120668	64696.5	1.04107	0.0174804	-0.815678	0.815678
1007	1007	sp|P62263|RS14_HUMAN	N/A	N/A	40S ribosomal protein S14 OS=Homo sapiens GN=RPS14 PE=1 SV=3	TRUE	1.9274	0.07188	1.34002e+06	1.2871e+06	1.33631e+06	1.28608e+06	30965.3	76329.6	52921	1.04112	0.0174993	-1.14339	1.14339
1214	1214	sp|Q01995|TAGL_HUMAN	N/A	N/A	Transgelin OS=Homo sapiens GN=TAGLN PE=1 SV=4	TRUE	0.0985876	0.92269	25812.1	24781.4	12464.3	14705.7	25198.1	18677.7	1030.75	1.04159	0.0176984	-0.0349442	0.0349442
904	904	tr|M0R0F0|M0R0F0_HUMAN	N/A	N/A	40S ribosomal protein S5 (Fragment) OS=Homo sapiens GN=RPS5 PE=1 SV=1	TRUE	1.61591	0.12566	1.43216e+06	1.37497e+06	1.39305e+06	1.39197e+06	84435.6	64384.2	57193.6	1.0416	0.0176995	-0.900803	0.900803
894	894	sp|Q7Z7K6|CENPV_HUMAN	N/A	N/A	Centromere protein V OS=Homo sapiens GN=CENPV PE=1 SV=1	TRUE	0.896217	0.38342	672455	645408	700847	654458	70819.4	56404.2	27046.7	1.04191	0.0178287	-0.416325	0.416325
5	5	sp|P46821|MAP1B_HUMAN	N/A	N/A	Microtubule-associated protein 1B OS=Homo sapiens GN=MAP1B PE=1 SV=2	TRUE	2.95219	0.00937	6.68685e+06	6.41757e+06	6.61616e+06	6.42485e+06	210158	175249	269278	1.04196	0.0178508	-2.02826	2.02826
402	402	sp|Q8WZA9|IRGQ_HUMAN	N/A	N/A	Immunity-related GTPase family Q protein OS=Homo sapiens GN=IRGQ PE=1 SV=1	TRUE	0.307629	0.76233	1.09565e+06	1.05151e+06	1.14051e+06	1.19927e+06	297219	311359	44139.2	1.04198	0.0178582	-0.117857	0.117857
560	560	sp|Q9UMS4|PRP19_HUMAN	N/A	N/A	Pre-mRNA-processing factor 19 OS=Homo sapiens GN=PRPF19 PE=1 SV=1	TRUE	0.776674	0.44868	861303	826283	857284	858747	39884.8	129255	35019.8	1.04238	0.0180271	-0.348063	0.348063
1345	1345	sp|P62829|RL23_HUMAN	N/A	N/A	60S ribosomal protein L23 OS=Homo sapiens GN=RPL23 PE=1 SV=1	TRUE	1.29564	0.21348	732633	702756	717386	689723	50678.6	47088.9	29876.9	1.04251	0.0180819	-0.670643	0.670643
1064	1064	tr|H0Y659|H0Y659_HUMAN	N/A	N/A	E3 ubiquitin-protein ligase HUWE1 (Fragment) OS=Homo sapiens GN=HUWE1 PE=1 SV=1	TRUE	0.790133	0.441	325050	311793	321854	295263	13633.8	48451.9	13256.7	1.04252	0.0180835	-0.355561	0.355561
1026	1026	sp|Q9BZF1|OSBL8_HUMAN	N/A	N/A	Oxysterol-binding protein-related protein 8 OS=Homo sapiens GN=OSBPL8 PE=1 SV=3	TRUE	0.86482	0.39992	197600	189519	198362	185445	23219.2	15705.7	8080.92	1.04264	0.018134	-0.398027	0.398027
453	453	sp|Q9UHD8|SEPT9_HUMAN	N/A	N/A	Septin-9 OS=Homo sapiens GN=SEPT9 PE=1 SV=2	TRUE	0.40687	0.68949	1.34016e+06	1.2841e+06	1.40483e+06	1.44207e+06	306651	277178	56060.7	1.04366	0.018558	-0.161472	0.161472
1270	1270	tr|E9PRQ7|E9PRQ7_HUMAN	N/A	N/A	UBX domain-containing protein 1 OS=Homo sapiens GN=UBXN1 PE=1 SV=1	TRUE	0.416106	0.68286	366510	351171	393229	356642	71144.8	84665.7	15338.9	1.04368	0.018567	-0.165668	0.165668
758	758	tr|A0A0A6YYA0|A0A0A6YYA0_HUMAN	N/A	N/A	Protein TMED7-TICAM2 OS=Homo sapiens GN=TMED7-TICAM2 PE=3 SV=1	TRUE	2.01498	0.06103	587841	562943	581037	564742	19660.9	31427.2	24898.7	1.04423	0.018796	-1.21446	1.21446
1078	1078	sp|Q9UJW0|DCTN4_HUMAN	N/A	N/A	Dynactin subunit 4 OS=Homo sapiens GN=DCTN4 PE=1 SV=1	TRUE	1.39182	0.18302	298565	285854	294293	284230	18329.6	20364.1	12711.3	1.04447	0.018895	-0.737501	0.737501
1977	1977	sp|P49748|ACADV_HUMAN	N/A	N/A	Very long-chain specific acyl-CoA dehydrogenase, mitochondrial OS=Homo sapiens GN=ACADVL PE=1 SV=1	TRUE	0.302617	0.76608	38874.8	37204.9	40568.3	39515.2	12956.8	10305	1669.95	1.04489	0.0190686	-0.115726	0.115726
51	51	tr|E9PLK3|E9PLK3_HUMAN	N/A	N/A	Puromycin-sensitive aminopeptidase OS=Homo sapiens GN=NPEPPS PE=1 SV=1	TRUE	0.933508	0.36443	2.3058e+06	2.20668e+06	2.37738e+06	2.33178e+06	191925	254243	99123.3	1.04492	0.0190829	-0.438386	0.438386
2009	2009	tr|E5RHZ1|E5RHZ1_HUMAN	N/A	N/A	Brefeldin A-inhibited guanine nucleotide-exchange protein 1 (Fragment) OS=Homo sapiens GN=ARFGEF1 PE=1 SV=2	TRUE	0.08096	0.93648	4664.08	4463.48	1086.3	1918.85	5242.37	5269.91	200.601	1.04494	0.0190925	-0.0285015	0.0285015
898	898	sp|O75489|NDUS3_HUMAN	N/A	N/A	NADH dehydrogenase [ubiquinone] iron-sulfur protein 3, mitochondrial OS=Homo sapiens GN=NDUFS3 PE=1 SV=1	TRUE	0.674552	0.50959	588987	563610	591036	546928	87895.1	70791.2	25376.2	1.04502	0.0191264	-0.292779	0.292779
189	189	sp|P61163|ACTZ_HUMAN	N/A	N/A	Alpha-centractin OS=Homo sapiens GN=ACTR1A PE=1 SV=1	TRUE	0.933337	0.36452	817677	782360	789697	804392	79540.3	80992.8	35317	1.04514	0.0191752	-0.438279	0.438279
1047	1047	sp|Q9NRX4|PHP14_HUMAN	N/A	N/A	14 kDa phosphohistidine phosphatase OS=Homo sapiens GN=PHPT1 PE=1 SV=1	TRUE	0.984964	0.3393	651502	623307	651161	607424	66798.8	53966.2	28194.4	1.04523	0.0192134	-0.469416	0.469416
921	921	sp|P62913|RL11_HUMAN	N/A	N/A	60S ribosomal protein L11 OS=Homo sapiens GN=RPL11 PE=1 SV=2	TRUE	1.20236	0.24672	933490	892978	920795	887776	31150.4	96160.2	40511.5	1.04537	0.0192687	-0.607796	0.607796
155	155	sp|P07237|PDIA1_HUMAN	N/A	N/A	Protein disulfide-isomerase OS=Homo sapiens GN=P4HB PE=1 SV=3	TRUE	1.69757	0.10895	1.20125e+06	1.14898e+06	1.23588e+06	1.13997e+06	70104.7	60130.8	52262.6	1.04549	0.0193182	-0.962773	0.962773
1885	1885	tr|D6RCK3|D6RCK3_HUMAN	N/A	N/A	MOB kinase activator 1B (Fragment) OS=Homo sapiens GN=MOB1B PE=4 SV=1	TRUE	0.333016	0.74345	72310.8	69148.8	71096	70884.6	6556.02	27720.5	3162.02	1.04573	0.0194186	-0.128748	0.128748
537	537	sp|Q15435|PP1R7_HUMAN	N/A	N/A	Protein phosphatase 1 regulatory subunit 7 OS=Homo sapiens GN=PPP1R7 PE=1 SV=1	TRUE	1.31692	0.20642	834335	797809	810703	763413	51051.1	65707.3	36526.3	1.04578	0.0194417	-0.685248	0.685248
153	153	tr|A0A087WTP3|A0A087WTP3_HUMAN	N/A	N/A	Far upstream element-binding protein 2 OS=Homo sapiens GN=KHSRP PE=1 SV=1	TRUE	4.2084	0.00067	1.88388e+06	1.801e+06	1.88343e+06	1.80788e+06	44363.1	39017.8	82877.7	1.04602	0.019539	-3.17393	3.17393
487	487	sp|P61981|1433G_HUMAN	N/A	N/A	14-3-3 protein gamma OS=Homo sapiens GN=YWHAG PE=1 SV=2	TRUE	2.99921	0.00849	7.26321e+06	6.94233e+06	7.22519e+06	6.94962e+06	273413	168108	320875	1.04622	0.0196231	-2.07109	2.07109
1131	1131	sp|Q9Y639|NPTN_HUMAN	N/A	N/A	Neuroplastin OS=Homo sapiens GN=NPTN PE=1 SV=2	TRUE	0.657864	0.51998	428884	409925	426037	391111	68232.2	53093.1	18958.6	1.04625	0.019635	-0.284013	0.284013
1412	1412	sp|Q9P1F3|ABRAL_HUMAN	N/A	N/A	Costars family protein ABRACL OS=Homo sapiens GN=ABRACL PE=1 SV=1	TRUE	0.897275	0.38288	63580.3	60763.3	61468.5	60137.4	6316.78	6986.15	2816.99	1.04636	0.0196812	-0.416937	0.416937
834	834	sp|O96008|TOM40_HUMAN	N/A	N/A	Mitochondrial import receptor subunit TOM40 homolog OS=Homo sapiens GN=TOMM40 PE=1 SV=1	TRUE	1.05479	0.30719	938855	897015	925444	907630	50552.6	107728	41839.7	1.04664	0.0197987	-0.512593	0.512593
313	313	sp|P14868|SYDC_HUMAN	N/A	N/A	Aspartate--tRNA ligase, cytoplasmic OS=Homo sapiens GN=DARS PE=1 SV=2	TRUE	2.04376	0.0578	714507	682555	712466	698215	14068.5	44742.3	31952.2	1.04681	0.019869	-1.23807	1.23807
1783	1783	sp|Q9Y653|GPR56_HUMAN	N/A	N/A	G-protein coupled receptor 56 OS=Homo sapiens GN=GPR56 PE=1 SV=2	TRUE	3.31524	0.00438	115676	110486	116390	111115	2600.32	3910.02	5189.16	1.04697	0.0199328	-2.35853	2.35853
1082	1082	tr|C9JIF9|C9JIF9_HUMAN	N/A	N/A	Acylamino-acid-releasing enzyme OS=Homo sapiens GN=APEH PE=1 SV=1	TRUE	1.35982	0.19274	345211	329685	344123	325513	11013.1	32433.3	15525.6	1.04709	0.0199849	-0.715028	0.715028
1189	1189	tr|B7Z4B8|B7Z4B8_HUMAN	N/A	N/A	Heterogeneous nuclear ribonucleoprotein U-like protein 1 OS=Homo sapiens GN=HNRNPUL1 PE=1 SV=1	TRUE	0.527389	0.60516	554429	529297	579167	578653	96589.8	105394	25131.8	1.04748	0.0201463	-0.21813	0.21813
659	659	sp|O43765|SGTA_HUMAN	N/A	N/A	Small glutamine-rich tetratricopeptide repeat-containing protein alpha OS=Homo sapiens GN=SGTA PE=1 SV=1	TRUE	2.9369	0.00967	1.60931e+06	1.5363e+06	1.60175e+06	1.53613e+06	46821.6	58047.4	73008.5	1.04752	0.0201633	-2.01457	2.01457
1011	1011	sp|O95747|OXSR1_HUMAN	N/A	N/A	Serine/threonine-protein kinase OSR1 OS=Homo sapiens GN=OXSR1 PE=1 SV=1	TRUE	0.651357	0.52406	248185	236909	248217	226818	22982.1	46569.1	11275.3	1.04759	0.0201927	-0.280619	0.280619
278	278	sp|P11177|ODPB_HUMAN	N/A	N/A	Pyruvate dehydrogenase E1 component subunit beta, mitochondrial OS=Homo sapiens GN=PDHB PE=1 SV=3	TRUE	2.746	0.01435	1.1292e+06	1.07772e+06	1.14739e+06	1.07756e+06	50168.4	25421	51479.7	1.04777	0.0202649	-1.84315	1.84315
712	712	sp|P16870|CBPE_HUMAN	N/A	N/A	Carboxypeptidase E OS=Homo sapiens GN=CPE PE=1 SV=1	TRUE	2.22236	0.04103	427927	408388	428352	397637	14431.2	22077.9	19539	1.04784	0.0202967	-1.3869	1.3869
1232	1232	tr|A0A087WZZ5|A0A087WZZ5_HUMAN	N/A	N/A	Splicing factor 3B subunit 2 OS=Homo sapiens GN=SF3B2 PE=1 SV=1	TRUE	0.989206	0.33729	315954	301505	313441	288245	20077.5	38949.4	14448.9	1.04792	0.0203292	-0.471997	0.471997
86	86	sp|P09471|GNAO_HUMAN	N/A	N/A	Guanine nucleotide-binding protein G(o) subunit alpha OS=Homo sapiens GN=GNAO1 PE=1 SV=4	TRUE	2.66105	0.01708	6.04067e+06	5.76426e+06	5.97578e+06	5.77897e+06	192418	245115	276411	1.04795	0.0203416	-1.76751	1.76751
1809	1809	sp|P68371|TBB4B_HUMAN	N/A	N/A	Tubulin beta-4B chain OS=Homo sapiens GN=TUBB4B PE=1 SV=1	TRUE	2.68039	0.01642	1.36466e+06	1.30216e+06	1.368e+06	1.3136e+06	41257.6	56493.6	62502.3	1.048	0.0203609	-1.78463	1.78463
305	305	tr|F5GY55|F5GY55_HUMAN	N/A	N/A	DNA damage-binding protein 1 OS=Homo sapiens GN=DDB1 PE=1 SV=1	TRUE	1.773	0.09526	862521	822811	889971	830929	59889.6	30462.3	39710.4	1.04826	0.0204698	-1.02109	1.02109
1802	1802	sp|O43402|EMC8_HUMAN	N/A	N/A	ER membrane protein complex subunit 8 OS=Homo sapiens GN=EMC8 PE=1 SV=1	TRUE	0.355352	0.72697	107444	102463	107454	108172	10266.1	40778.2	4980.93	1.04861	0.0206149	-0.138484	0.138484
180	180	sp|P62873|GBB1_HUMAN	N/A	N/A	Guanine nucleotide-binding protein G(I)/G(S)/G(T) subunit beta-1 OS=Homo sapiens GN=GNB1 PE=1 SV=3	TRUE	2.81094	0.01255	4.9051e+06	4.67755e+06	4.77412e+06	4.65517e+06	205985	128644	227552	1.04865	0.0206296	-1.90136	1.90136
978	978	sp|O43684|BUB3_HUMAN	N/A	N/A	Mitotic checkpoint protein BUB3 OS=Homo sapiens GN=BUB3 PE=1 SV=1	TRUE	2.49581	0.02387	391852	373662	390142	366501	12354.5	18039.5	18189.9	1.04868	0.020643	-1.62215	1.62215
549	549	sp|P50502|F10A1_HUMAN	N/A	N/A	Hsc70-interacting protein OS=Homo sapiens GN=ST13 PE=1 SV=2	TRUE	3.9686	0.0011	2.24146e+06	2.13691e+06	2.2529e+06	2.11867e+06	56203.2	55568.8	104554	1.04893	0.0207456	-2.95861	2.95861
1709	1709	sp|P09960|LKHA4_HUMAN	N/A	N/A	Leukotriene A-4 hydrolase OS=Homo sapiens GN=LTA4H PE=1 SV=2	TRUE	0.23038	0.82072	34441.7	32835	40503	35296.5	16992.7	12207.5	1606.76	1.04893	0.0207483	-0.085805	0.085805
536	536	sp|Q92973|TNPO1_HUMAN	N/A	N/A	Transportin-1 OS=Homo sapiens GN=TNPO1 PE=1 SV=2	TRUE	1.34611	0.19703	657514	626827	659962	646082	28745	62054.7	30686.4	1.04896	0.0207569	-0.705468	0.705468
1711	1711	sp|P27449|VATL_HUMAN	N/A	N/A	V-type proton ATPase 16 kDa proteolipid subunit OS=Homo sapiens GN=ATP6V0C PE=1 SV=1	TRUE	0.734779	0.47311	273330	260274	283645	260827	34225.6	40864	13055.4	1.05016	0.0212556	-0.325038	0.325038
1418	1418	sp|Q9BY32|ITPA_HUMAN	N/A	N/A	Inosine triphosphate pyrophosphatase OS=Homo sapiens GN=ITPA PE=1 SV=2	TRUE	1.2346	0.2348	127730	121612	129837	118803	11264.4	9700.11	6117.62	1.0503	0.0213152	-0.629302	0.629302
321	321	sp|Q8N163|CCAR2_HUMAN	N/A	N/A	Cell cycle and apoptosis regulator protein 2 OS=Homo sapiens GN=CCAR2 PE=1 SV=2	TRUE	2.02477	0.05991	773643	736583	766210	729905	23461.1	49645.5	37059.9	1.05031	0.0213189	-1.2225	1.2225
501	501	sp|P07737|PROF1_HUMAN	N/A	N/A	Profilin-1 OS=Homo sapiens GN=PFN1 PE=1 SV=2	TRUE	2.52887	0.02234	5.95252e+06	5.66662e+06	5.93444e+06	5.67005e+06	140321	308775	285900	1.05045	0.0213768	-1.65092	1.65092
1316	1316	sp|P62136|PP1A_HUMAN	N/A	N/A	Serine/threonine-protein phosphatase PP1-alpha catalytic subunit OS=Homo sapiens GN=PPP1CA PE=1 SV=1	TRUE	0.935832	0.36327	172659	164359	175884	162180	20209.8	17308.2	8300.34	1.0505	0.0213966	-0.43977	0.43977
93	93	sp|P61978|HNRPK_HUMAN	N/A	N/A	Heterogeneous nuclear ribonucleoprotein K OS=Homo sapiens GN=HNRNPK PE=1 SV=1	TRUE	3.34409	0.00412	9.08622e+06	8.64868e+06	9.15081e+06	8.55892e+06	213703	329246	437540	1.05059	0.0214334	-2.3851	2.3851
39	39	sp|P78371|TCPB_HUMAN	N/A	N/A	T-complex protein 1 subunit beta OS=Homo sapiens GN=CCT2 PE=1 SV=4	TRUE	1.83475	0.0852	2.40443e+06	2.28864e+06	2.39558e+06	2.37062e+06	60470.5	179415	115792	1.05059	0.021435	-1.06956	1.06956
376	376	sp|Q04917|1433F_HUMAN	N/A	N/A	14-3-3 protein eta OS=Homo sapiens GN=YWHAH PE=1 SV=4	TRUE	2.68525	0.01626	3.20563e+06	3.05044e+06	3.152e+06	3.06792e+06	135771	107822	155187	1.05087	0.0215504	-1.78888	1.78888
7	7	sp|P11137|MTAP2_HUMAN	N/A	N/A	Microtubule-associated protein 2 OS=Homo sapiens GN=MAP2 PE=1 SV=4	TRUE	3.64647	0.00217	5.78826e+06	5.5074e+06	5.82991e+06	5.55115e+06	149142	176497	280867	1.051	0.0216019	-2.66354	2.66354
1220	1220	sp|O14561|ACPM_HUMAN	N/A	N/A	Acyl carrier protein, mitochondrial OS=Homo sapiens GN=NDUFAB1 PE=1 SV=3	TRUE	1.39987	0.18064	558195	531104	547453	536902	43379.6	38587.2	27091.3	1.05101	0.0216066	-0.743186	0.743186
507	507	sp|P52907|CAZA1_HUMAN	N/A	N/A	F-actin-capping protein subunit alpha-1 OS=Homo sapiens GN=CAPZA1 PE=1 SV=3	TRUE	0.817632	0.42558	808647	769394	777994	720848	110269	92646.3	39252.6	1.05102	0.0216099	-0.371019	0.371019
1416	1416	tr|A0A087WUV8|A0A087WUV8_HUMAN	N/A	N/A	Basigin OS=Homo sapiens GN=BSG PE=1 SV=1	TRUE	0.889701	0.38681	410059	390043	395608	381708	60345.3	30228.3	20016.2	1.05132	0.0217341	-0.412502	0.412502
33	33	sp|Q9NQC3|RTN4_HUMAN	N/A	N/A	Reticulon-4 OS=Homo sapiens GN=RTN4 PE=1 SV=2	TRUE	5.98019	1.9229e-05	2.29359e+06	2.18094e+06	2.29824e+06	2.18061e+06	41593.4	38259.9	112655	1.05165	0.021873	-4.71604	4.71604
1336	1336	sp|P62899|RL31_HUMAN	N/A	N/A	60S ribosomal protein L31 OS=Homo sapiens GN=RPL31 PE=1 SV=1	TRUE	2.78896	0.01314	467293	444154	461423	443072	21141.9	13135.6	23139.2	1.0521	0.0220559	-1.8814	1.8814
1973	1973	sp|Q8NFH5|NUP53_HUMAN	N/A	N/A	Nucleoporin NUP53 OS=Homo sapiens GN=NUP35 PE=1 SV=1	TRUE	1.95094	0.0688	39043.2	37095.4	39596.9	37348.9	1798.78	2394.73	1947.73	1.05251	0.0222246	-1.16241	1.16241
946	946	tr|E9PR17|E9PR17_HUMAN	N/A	N/A	CD59 glycoprotein OS=Homo sapiens GN=CD59 PE=1 SV=1	TRUE	1.18126	0.25476	447894	425532	459791	440382	25364.5	50813.7	22362.3	1.05255	0.0222433	-0.593869	0.593869
1849	1849	sp|O00399|DCTN6_HUMAN	N/A	N/A	Dynactin subunit 6 OS=Homo sapiens GN=DCTN6 PE=1 SV=1	TRUE	1.49136	0.15532	262147	249026	257055	256238	16115.4	20903	13121	1.05269	0.0223002	-0.808773	0.808773
1150	1150	sp|Q9BRA2|TXD17_HUMAN	N/A	N/A	Thioredoxin domain-containing protein 17 OS=Homo sapiens GN=TXNDC17 PE=1 SV=1	TRUE	2.82057	0.01231	432167	410523	429361	412010	13520.8	18631.9	21644	1.05272	0.0223141	-1.90974	1.90974
440	440	tr|H7BY58|H7BY58_HUMAN	N/A	N/A	Protein-L-isoaspartate O-methyltransferase OS=Homo sapiens GN=PCMT1 PE=1 SV=1	TRUE	1.08819	0.29263	1.00038e+06	950188	950461	904836	113369	79357.9	50195.9	1.05283	0.0223572	-0.533681	0.533681
527	527	sp|P00387|NB5R3_HUMAN	N/A	N/A	NADH-cytochrome b5 reductase 3 OS=Homo sapiens GN=CYB5R3 PE=1 SV=3	TRUE	2.66936	0.01679	1.06606e+06	1.01256e+06	1.06088e+06	1.01378e+06	30064.2	52074.6	53502.8	1.05284	0.022362	-1.77495	1.77495
1135	1135	sp|Q9Y5L4|TIM13_HUMAN	N/A	N/A	Mitochondrial import inner membrane translocase subunit Tim13 OS=Homo sapiens GN=TIMM13 PE=1 SV=1	TRUE	1.51604	0.14901	726608	690137	731276	698440	29991.8	65642.7	36470.9	1.05285	0.0223648	-0.826785	0.826785
1258	1258	tr|B1AHD1|B1AHD1_HUMAN	N/A	N/A	NHP2-like protein 1 OS=Homo sapiens GN=SNU13 PE=1 SV=1	TRUE	1.47678	0.15915	361319	343086	356093	331897	25406.5	26953.2	18233.3	1.05314	0.0224882	-0.798193	0.798193
1616	1616	sp|P46977|STT3A_HUMAN	N/A	N/A	Dolichyl-diphosphooligosaccharide--protein glycosyltransferase subunit STT3A OS=Homo sapiens GN=STT3A PE=1 SV=2	TRUE	0.957357	0.35263	94687.9	89899.3	95644.8	90352.4	9180.87	11869.4	4788.59	1.05327	0.0225381	-0.452681	0.452681
671	671	tr|E7EPV7|E7EPV7_HUMAN	N/A	N/A	Alpha-synuclein OS=Homo sapiens GN=SNCA PE=1 SV=1	TRUE	1.54896	0.14094	3.95398e+06	3.75386e+06	3.85248e+06	3.7116e+06	229939	312012	200119	1.05331	0.0225562	-0.850966	0.850966
1475	1475	sp|O43615|TIM44_HUMAN	N/A	N/A	Mitochondrial import inner membrane translocase subunit TIM44 OS=Homo sapiens GN=TIMM44 PE=1 SV=2	TRUE	1.49165	0.15524	66150.4	62800.5	64805.9	62954.9	4317.96	5171.68	3349.89	1.05334	0.0225693	-0.808996	0.808996
1988	1988	sp|Q9H307|PININ_HUMAN	N/A	N/A	Pinin OS=Homo sapiens GN=PNN PE=1 SV=4	TRUE	0.605239	0.55351	84244.5	79975.5	81797.4	84423.8	15456.1	14452.1	4268.99	1.05338	0.0225846	-0.256875	0.256875
928	928	sp|O76094|SRP72_HUMAN	N/A	N/A	Signal recognition particle subunit SRP72 OS=Homo sapiens GN=SRP72 PE=1 SV=3	TRUE	1.48963	0.15577	135236	128365	134091	128923	7775.59	11447.5	6871.45	1.05353	0.0226472	-0.807516	0.807516
388	388	sp|P54920|SNAA_HUMAN	N/A	N/A	Alpha-soluble NSF attachment protein OS=Homo sapiens GN=NAPA PE=1 SV=3	TRUE	1.31947	0.20558	713965	677685	712866	672545	47460.7	67466.4	36280	1.05354	0.022649	-0.687019	0.687019
209	209	sp|P27695|APEX1_HUMAN	N/A	N/A	DNA-(apurinic or apyrimidinic site) lyase OS=Homo sapiens GN=APEX1 PE=1 SV=2	TRUE	2.52498	0.02251	1.54352e+06	1.46458e+06	1.53653e+06	1.46116e+06	54236.3	76522.6	78942.4	1.0539	0.0227999	-1.64762	1.64762
1269	1269	sp|O14994|SYN3_HUMAN	N/A	N/A	Synapsin-3 OS=Homo sapiens GN=SYN3 PE=1 SV=2	TRUE	1.74496	0.10016	67959.9	64461.5	66734.8	66058.1	4556.62	3926.04	3498.47	1.05427	0.0229528	-0.999306	0.999306
1445	1445	tr|H0YHK3|H0YHK3_HUMAN	N/A	N/A	Liprin-alpha-2 OS=Homo sapiens GN=PPFIA2 PE=1 SV=2	TRUE	0.408234	0.68851	84985.1	80590.5	89309.4	89163.2	19361.2	25847.3	4394.59	1.05453	0.0230589	-0.16209	0.16209
83	83	sp|P30101|PDIA3_HUMAN	N/A	N/A	Protein disulfide-isomerase A3 OS=Homo sapiens GN=PDIA3 PE=1 SV=4	TRUE	3.29193	0.0046	3.60335e+06	3.41651e+06	3.61411e+06	3.39786e+06	56151.4	160748	186842	1.05469	0.023124	-2.33724	2.33724
1031	1031	sp|Q6PUV4|CPLX2_HUMAN	N/A	N/A	Complexin-2 OS=Homo sapiens GN=CPLX2 PE=2 SV=2	TRUE	1.92004	0.07286	626683	594167	634645	609235	29705.6	41215.4	32515.8	1.05472	0.0231392	-1.13751	1.13751
642	642	sp|P00390|GSHR_HUMAN	N/A	N/A	Glutathione reductase, mitochondrial OS=Homo sapiens GN=GSR PE=1 SV=2	TRUE	2.42133	0.02772	998082	946254	1.00577e+06	951820	37908.1	51831.3	51828.2	1.05477	0.0231586	-1.55721	1.55721
933	933	tr|A0A087X057|A0A087X057_HUMAN	N/A	N/A	Ganglioside-induced differentiation-associated protein 1-like 1 OS=Homo sapiens GN=GDAP1L1 PE=1 SV=2	TRUE	0.428325	0.67413	602429	571004	548632	584268	216648	38831.4	31424.8	1.05503	0.0232666	-0.171256	0.171256
731	731	sp|Q13148|TADBP_HUMAN	N/A	N/A	TAR DNA-binding protein 43 OS=Homo sapiens GN=TARDBP PE=1 SV=1	TRUE	2.4025	0.02878	699127	662613	703861	652451	29063.7	35132.4	36514.7	1.05511	0.0232966	-1.54091	1.54091
791	791	tr|Q5W0H4|Q5W0H4_HUMAN	N/A	N/A	Translationally-controlled tumor protein OS=Homo sapiens GN=TPT1 PE=1 SV=1	TRUE	4.30844	0.00054	1.43753e+06	1.36229e+06	1.43798e+06	1.3643e+06	41697.3	31726.4	75246.9	1.05524	0.0233495	-3.26761	3.26761
1291	1291	sp|Q08209|PP2BA_HUMAN	N/A	N/A	Serine/threonine-protein phosphatase 2B catalytic subunit alpha isoform OS=Homo sapiens GN=PPP3CA PE=1 SV=1	TRUE	1.73893	0.10125	932118	883070	939524	867116	28382.6	79714.7	49047.5	1.05554	0.0234755	-0.994605	0.994605
298	298	sp|Q9UBB4|ATX10_HUMAN	N/A	N/A	Ataxin-10 OS=Homo sapiens GN=ATXN10 PE=1 SV=1	TRUE	0.751244	0.46341	675571	639963	689825	576161	74545.1	121091	35608.3	1.05564	0.0235163	-0.334035	0.334035
1492	1492	tr|H7BY10|H7BY10_HUMAN	N/A	N/A	60S ribosomal protein L23a (Fragment) OS=Homo sapiens GN=RPL23A PE=1 SV=1	TRUE	1.30537	0.21023	145610	137850	150944	141996	13125.3	12072	7759.45	1.05629	0.0237828	-0.677305	0.677305
1567	1567	sp|Q7Z3B1|NEGR1_HUMAN	N/A	N/A	Neuronal growth regulator 1 OS=Homo sapiens GN=NEGR1 PE=1 SV=3	TRUE	1.6912	0.11018	304350	288125	312544	292143	24146.2	15663.3	16225.2	1.05631	0.0237926	-0.957897	0.957897
441	441	sp|P31939|PUR9_HUMAN	N/A	N/A	Bifunctional purine biosynthesis protein PURH OS=Homo sapiens GN=ATIC PE=1 SV=3	TRUE	0.312807	0.75847	490556	464386	524875	477374	154634	197692	26170	1.05635	0.0238095	-0.120062	0.120062
1526	1526	tr|A0A0A6YYH7|A0A0A6YYH7_HUMAN	N/A	N/A	Lipid phosphate phosphatase-related protein type 4 OS=Homo sapiens GN=LPPR4 PE=1 SV=1	TRUE	0.332371	0.74392	63179.4	59783.3	64384.4	68969.7	13491.9	27524.8	3396.12	1.05681	0.0239958	-0.128474	0.128474
288	288	sp|Q15029|U5S1_HUMAN	N/A	N/A	116 kDa U5 small nuclear ribonucleoprotein component OS=Homo sapiens GN=EFTUD2 PE=1 SV=1	TRUE	1.48401	0.15724	490560	464071	487340	478204	42318.9	32811.1	26489	1.05708	0.0241077	-0.803437	0.803437
1127	1127	sp|O95197|RTN3_HUMAN	N/A	N/A	Reticulon-3 OS=Homo sapiens GN=RTN3 PE=1 SV=2	TRUE	3.11504	0.00667	1.79582e+06	1.69879e+06	1.78094e+06	1.71175e+06	80241.4	47877.1	97022.3	1.05711	0.0241212	-2.17587	2.17587
346	346	sp|Q9Y3F4|STRAP_HUMAN	N/A	N/A	Serine-threonine kinase receptor-associated protein OS=Homo sapiens GN=STRAP PE=1 SV=1	TRUE	1.76226	0.09712	1.03848e+06	982054	1.03827e+06	995342	65148.8	70588.3	56426.2	1.05746	0.0242628	-1.01269	1.01269
884	884	tr|B1APY8|B1APY8_HUMAN	N/A	N/A	ELAV-like protein OS=Homo sapiens GN=ELAVL4 PE=1 SV=1	TRUE	1.22844	0.23705	432009	408506	447121	401721	38260.1	42786	23503.2	1.05753	0.0242945	-0.62516	0.62516
982	982	sp|Q9NR31|SAR1A_HUMAN	N/A	N/A	GTP-binding protein SAR1a OS=Homo sapiens GN=SAR1A PE=1 SV=1	TRUE	0.907254	0.37773	431729	408216	422555	421676	47864.4	61271.1	23513.2	1.0576	0.0243214	-0.422819	0.422819
1088	1088	sp|P02794|FRIH_HUMAN	N/A	N/A	Ferritin heavy chain OS=Homo sapiens GN=FTH1 PE=1 SV=2	TRUE	0.45662	0.65408	111566	105467	109770	122980	22600	33086.6	6098.68	1.05783	0.024414	-0.184369	0.184369
492	492	sp|Q52LJ0|FA98B_HUMAN	N/A	N/A	Protein FAM98B OS=Homo sapiens GN=FAM98B PE=1 SV=1	TRUE	1.52034	0.14794	574545	543025	573171	551026	9150.19	61519.7	31519.9	1.05804	0.0245041	-0.829914	0.829914
1749	1749	sp|O15066|KIF3B_HUMAN	N/A	N/A	Kinesin-like protein KIF3B OS=Homo sapiens GN=KIF3B PE=1 SV=1	TRUE	0.37774	0.71059	44976.1	42508.1	46258.5	50081.5	6493.67	18494	2468.01	1.05806	0.0245103	-0.148381	0.148381
2049	2049	tr|D6RFG8|D6RFG8_HUMAN	N/A	N/A	Deoxycytidine kinase OS=Homo sapiens GN=DCK PE=1 SV=1	TRUE	0.75713	0.45998	60577.3	57226	59205.1	61709.7	8194.05	10449.6	3351.35	1.05856	0.0247169	-0.337261	0.337261
81	81	sp|P12277|KCRB_HUMAN	N/A	N/A	Creatine kinase B-type OS=Homo sapiens GN=CKB PE=1 SV=1	TRUE	5.02185	0.00013	1.94003e+07	1.83257e+07	1.94226e+07	1.83606e+07	339155	545014	1.07455e+06	1.05864	0.0247467	-3.88606	3.88606
890	890	sp|Q8TC12|RDH11_HUMAN	N/A	N/A	Retinol dehydrogenase 11 OS=Homo sapiens GN=RDH11 PE=1 SV=2	TRUE	1.2142	0.24229	309001	291882	302613	285508	24035.7	34805.2	17119.4	1.05865	0.0247531	-0.615665	0.615665
145	145	sp|P22626|ROA2_HUMAN	N/A	N/A	Heterogeneous nuclear ribonucleoproteins A2/B1 OS=Homo sapiens GN=HNRNPA2B1 PE=1 SV=2	TRUE	3.60406	0.00238	1.30646e+07	1.23405e+07	1.32437e+07	1.24328e+07	350762	490182	724121	1.05868	0.0247641	-2.62342	2.62342
796	796	sp|P08708|RS17_HUMAN	N/A	N/A	40S ribosomal protein S17 OS=Homo sapiens GN=RPS17 PE=1 SV=2	TRUE	1.70759	0.10704	402194	379891	402876	390188	18584.9	34494.8	22302.8	1.05871	0.0247763	-0.970454	0.970454
801	801	tr|B4DHE8|B4DHE8_HUMAN	N/A	N/A	RNA-binding protein Musashi homolog 2 OS=Homo sapiens GN=MSI2 PE=1 SV=1	TRUE	1.53071	0.14537	275156	259869	276974	254958	19388.3	22839.7	15286.3	1.05882	0.0248234	-0.837525	0.837525
344	344	sp|P47755|CAZA2_HUMAN	N/A	N/A	F-actin-capping protein subunit alpha-2 OS=Homo sapiens GN=CAPZA2 PE=1 SV=3	TRUE	1.60338	0.12841	787785	743840	766054	707651	55615.7	60560	43944.8	1.05908	0.0249281	-0.891401	0.891401
706	706	tr|H3BLU7|H3BLU7_HUMAN	N/A	N/A	Aflatoxin B1 aldehyde reductase member 2 (Fragment) OS=Homo sapiens GN=AKR7A2 PE=1 SV=1	TRUE	0.889885	0.38671	205080	193616	218928	186060	20304.9	32882.4	11463.6	1.05921	0.0249812	-0.412615	0.412615
215	215	sp|Q1KMD3|HNRL2_HUMAN	N/A	N/A	Heterogeneous nuclear ribonucleoprotein U-like protein 2 OS=Homo sapiens GN=HNRNPUL2 PE=1 SV=1	TRUE	5.17623	9.1885e-05	1.43246e+06	1.35238e+06	1.43879e+06	1.33859e+06	31728.3	33874.3	80081.4	1.05922	0.0249842	-4.03676	4.03676
2047	2047	tr|F6VRR5|F6VRR5_HUMAN	N/A	N/A	Polymerase delta-interacting protein 3 OS=Homo sapiens GN=POLDIP3 PE=1 SV=1	TRUE	0.46914	0.6453	48050.9	45356.7	54101.2	45535.4	16499.2	4959.39	2694.18	1.0594	0.0250599	-0.190238	0.190238
392	392	sp|Q9UNM6|PSD13_HUMAN	N/A	N/A	26S proteasome non-ATPase regulatory subunit 13 OS=Homo sapiens GN=PSMD13 PE=1 SV=2	TRUE	2.73599	0.01465	1.30625e+06	1.23292e+06	1.30381e+06	1.25937e+06	23181.7	76992.4	73330.7	1.05948	0.0250916	-1.83416	1.83416
102	102	sp|Q92841|DDX17_HUMAN	N/A	N/A	Probable ATP-dependent RNA helicase DDX17 OS=Homo sapiens GN=DDX17 PE=1 SV=2	TRUE	1.75828	0.09781	2.06025e+06	1.94456e+06	2.05172e+06	2.00514e+06	86683.7	177331	115686	1.05949	0.0250976	-1.00962	1.00962
188	188	sp|P51991|ROA3_HUMAN	N/A	N/A	Heterogeneous nuclear ribonucleoprotein A3 OS=Homo sapiens GN=HNRNPA3 PE=1 SV=2	TRUE	4.57736	0.00031	4.94279e+06	4.66483e+06	4.91453e+06	4.68857e+06	129339	128294	277962	1.05959	0.0251365	-3.50864	3.50864
448	448	sp|Q9P0L0|VAPA_HUMAN	N/A	N/A	Vesicle-associated membrane protein-associated protein A OS=Homo sapiens GN=VAPA PE=1 SV=3	TRUE	2.04187	0.05801	2.17652e+06	2.05385e+06	2.18014e+06	2.04679e+06	163127	76648.3	122673	1.05973	0.0251946	-1.2365	1.2365
734	734	sp|Q9Y383|LC7L2_HUMAN	N/A	N/A	Putative RNA-binding protein Luc7-like 2 OS=Homo sapiens GN=LUC7L2 PE=1 SV=2	TRUE	1.53486	0.14436	379940	358390	393203	355623	35946.3	21955.7	21550	1.06013	0.0253591	-0.840553	0.840553
1878	1878	sp|O95670|VATG2_HUMAN	N/A	N/A	V-type proton ATPase subunit G 2 OS=Homo sapiens GN=ATP6V1G2 PE=2 SV=1	TRUE	1.26021	0.22566	177547	167462	172114	164667	16351.5	17579.1	10085.1	1.06022	0.0253974	-0.646545	0.646545
203	203	sp|Q9Y230|RUVB2_HUMAN	N/A	N/A	RuvB-like 2 OS=Homo sapiens GN=RUVBL2 PE=1 SV=3	TRUE	2.04325	0.05786	1.39925e+06	1.31974e+06	1.36513e+06	1.33169e+06	85801.8	79156.3	79508.2	1.06025	0.0254063	-1.23762	1.23762
1666	1666	tr|M0R165|M0R165_HUMAN	N/A	N/A	Epidermal growth factor receptor substrate 15-like 1 OS=Homo sapiens GN=EPS15L1 PE=1 SV=1	TRUE	0.694172	0.49753	52265.3	49293	48875.1	44857.5	8788.05	9368.92	2972.32	1.0603	0.0254284	-0.303181	0.303181
474	474	sp|Q8TAQ2|SMRC2_HUMAN	N/A	N/A	SWI/SNF complex subunit SMARCC2 OS=Homo sapiens GN=SMARCC2 PE=1 SV=1	TRUE	1.21878	0.24059	663574	625798	659087	609545	73362.6	57131.1	37775.6	1.06036	0.0254549	-0.618722	0.618722
91	91	sp|Q13200|PSMD2_HUMAN	N/A	N/A	26S proteasome non-ATPase regulatory subunit 2 OS=Homo sapiens GN=PSMD2 PE=1 SV=3	TRUE	1.57702	0.13435	1.06065e+06	1.00022e+06	1.05427e+06	1.03624e+06	43653.8	106336	60425.2	1.06041	0.0254746	-0.871762	0.871762
2025	2025	sp|Q06330|SUH_HUMAN	N/A	N/A	Recombining binding protein suppressor of hairless OS=Homo sapiens GN=RBPJ PE=1 SV=3	TRUE	0.272073	0.78905	24215.4	22835.8	25144.9	22703.1	11451.5	10013.1	1379.57	1.06041	0.0254749	-0.102895	0.102895
600	600	sp|P48449|ERG7_HUMAN	N/A	N/A	Lanosterol synthase OS=Homo sapiens GN=LSS PE=1 SV=1	TRUE	1.52137	0.14768	394144	371687	409833	378728	40426.7	18076.7	22457.5	1.06042	0.0254781	-0.830678	0.830678
410	410	tr|F6TLX2|F6TLX2_HUMAN	N/A	N/A	Glyoxalase domain-containing protein 4 OS=Homo sapiens GN=GLOD4 PE=1 SV=1	TRUE	2.49021	0.02414	1.78079e+06	1.67906e+06	1.76893e+06	1.66488e+06	89954.8	83235.8	101731	1.06059	0.0255466	-1.61726	1.61726
661	661	sp|P41091|IF2G_HUMAN	N/A	N/A	Eukaryotic translation initiation factor 2 subunit 3 OS=Homo sapiens GN=EIF2S3 PE=1 SV=3	TRUE	0.250777	0.80518	602602	568155	471227	486338	292599	290179	34447.6	1.06063	0.0255642	-0.094107	0.094107
144	144	sp|Q14240|IF4A2_HUMAN	N/A	N/A	Eukaryotic initiation factor 4A-II OS=Homo sapiens GN=EIF4A2 PE=1 SV=2	TRUE	1.5215	0.14765	1.14728e+06	1.08141e+06	1.15787e+06	1.07175e+06	96664.6	86744.1	65870.4	1.06091	0.0256793	-0.830767	0.830767
452	452	sp|P60842|IF4A1_HUMAN	N/A	N/A	Eukaryotic initiation factor 4A-I OS=Homo sapiens GN=EIF4A1 PE=1 SV=1	TRUE	1.81766	0.08789	1.95702e+06	1.84423e+06	1.95023e+06	1.8608e+06	32706.1	183262	112790	1.06116	0.0257803	-1.05606	1.05606
548	548	tr|Q5T321|Q5T321_HUMAN	N/A	N/A	Neurobeachin OS=Homo sapiens GN=NBEA PE=1 SV=1	TRUE	1.03799	0.31471	241577	227609	244454	224605	31064.4	25780.6	13967.5	1.06137	0.0258652	-0.502089	0.502089
496	496	sp|P36405|ARL3_HUMAN	N/A	N/A	ADP-ribosylation factor-like protein 3 OS=Homo sapiens GN=ARL3 PE=1 SV=2	TRUE	2.9542	0.00933	1.52275e+06	1.43467e+06	1.53387e+06	1.46439e+06	59718.8	66581	88073.7	1.06139	0.0258747	-2.03012	2.03012
1430	1430	sp|O94772|LY6H_HUMAN	N/A	N/A	Lymphocyte antigen 6H OS=Homo sapiens GN=LY6H PE=1 SV=1	TRUE	1.51036	0.15045	784014	738639	795905	741958	53594.6	72461	45375	1.06143	0.0258916	-0.822608	0.822608
1975	1975	sp|Q15777|MPPD2_HUMAN	N/A	N/A	Metallophosphoesterase MPPED2 OS=Homo sapiens GN=MPPED2 PE=1 SV=1	TRUE	1.03519	0.31597	109482	103096	109878	100069	9487.19	15887.9	6385.35	1.06194	0.0260983	-0.500354	0.500354
1275	1275	sp|Q8IYB5|SMAP1_HUMAN	N/A	N/A	Stromal membrane-associated protein 1 OS=Homo sapiens GN=SMAP1 PE=1 SV=2	TRUE	1.62701	0.12327	370844	349193	374547	358324	16645.4	36287	21651.5	1.062	0.0261263	-0.909143	0.909143
1057	1057	sp|P61086|UBE2K_HUMAN	N/A	N/A	Ubiquitin-conjugating enzyme E2 K OS=Homo sapiens GN=UBE2K PE=1 SV=3	TRUE	3.15097	0.00618	781771	736094	789642	741733	36249.7	24024.2	45676.5	1.06205	0.026146	-2.20901	2.20901
1999	1999	sp|O95219|SNX4_HUMAN	N/A	N/A	Sorting nexin-4 OS=Homo sapiens GN=SNX4 PE=1 SV=1	TRUE	1.6376	0.12102	109570	103165	106158	103647	8916.07	7627.95	6405.08	1.06209	0.0261596	-0.917143	0.917143
1532	1532	sp|O00303|EIF3F_HUMAN	N/A	N/A	Eukaryotic translation initiation factor 3 subunit F OS=Homo sapiens GN=EIF3F PE=1 SV=1	TRUE	0.945066	0.35868	100354	94468	93605.5	86610.9	11115.5	15019.5	5886.26	1.06231	0.0262511	-0.445293	0.445293
368	368	sp|P62191|PRS4_HUMAN	N/A	N/A	26S protease regulatory subunit 4 OS=Homo sapiens GN=PSMC1 PE=1 SV=1	TRUE	3.08756	0.00706	805421	757684	812627	752786	36450.1	28684	47736.8	1.063	0.0265347	-2.1512	2.1512
1524	1524	sp|Q9BUT1|BDH2_HUMAN	N/A	N/A	3-hydroxybutyrate dehydrogenase type 2 OS=Homo sapiens GN=BDH2 PE=1 SV=2	TRUE	1.12209	0.27838	205018	192847	213861	192205	30739.9	10674.7	12171.2	1.06311	0.0265794	-0.555362	0.555362
655	655	sp|Q9Y570|PPME1_HUMAN	N/A	N/A	Protein phosphatase methylesterase 1 OS=Homo sapiens GN=PPME1 PE=1 SV=3	TRUE	1.2195	0.24033	782554	735771	758064	754492	89016.7	72944.3	46782.6	1.06358	0.0267714	-0.619192	0.619192
290	290	sp|Q9Y3I0|RTCB_HUMAN	N/A	N/A	tRNA-splicing ligase RtcB homolog OS=Homo sapiens GN=RTCB PE=1 SV=1	TRUE	3.17221	0.00591	1.18092e+06	1.11008e+06	1.17778e+06	1.1196e+06	23382	62774.6	70833.2	1.06381	0.0268636	-2.22841	2.22841
486	486	sp|P60953|CDC42_HUMAN	N/A	N/A	Cell division control protein 42 homolog OS=Homo sapiens GN=CDC42 PE=1 SV=2	TRUE	2.47304	0.02499	1.5739e+06	1.47879e+06	1.5898e+06	1.48067e+06	58570	99401	95107.5	1.06431	0.0270699	-1.60223	1.60223
645	645	sp|Q15366|PCBP2_HUMAN	N/A	N/A	Poly(rC)-binding protein 2 OS=Homo sapiens GN=PCBP2 PE=1 SV=1	TRUE	1.78164	0.0938	2.27001e+06	2.1325e+06	2.25817e+06	2.13713e+06	181563	143682	137506	1.06448	0.0271379	-1.0278	1.0278
1161	1161	tr|H7C3A1|H7C3A1_HUMAN	N/A	N/A	Serrate RNA effector molecule homolog (Fragment) OS=Homo sapiens GN=SRRT PE=1 SV=1	TRUE	0.794272	0.43866	360798	338790	355001	365551	46681.8	68782.3	22008.6	1.06496	0.0273343	-0.357872	0.357872
369	369	sp|P25789|PSA4_HUMAN	N/A	N/A	Proteasome subunit alpha type-4 OS=Homo sapiens GN=PSMA4 PE=1 SV=1	TRUE	4.91489	0.00016	2.40618e+06	2.25902e+06	2.41042e+06	2.26608e+06	55796.1	70395.5	147162	1.06514	0.0274084	-3.79588	3.79588
126	126	sp|Q14974|IMB1_HUMAN	N/A	N/A	Importin subunit beta-1 OS=Homo sapiens GN=KPNB1 PE=1 SV=2	TRUE	1.91825	0.0731	810190	760592	807231	754896	67463	38281.3	49598	1.06521	0.0274351	-1.13608	1.13608
261	261	tr|A0A087X2I1|A0A087X2I1_HUMAN	N/A	N/A	26S protease regulatory subunit 10B OS=Homo sapiens GN=PSMC6 PE=1 SV=1	TRUE	2.02393	0.06001	1.27881e+06	1.20046e+06	1.29393e+06	1.20329e+06	68956.7	93446.9	78349.7	1.06527	0.0274582	-1.22178	1.22178
506	506	sp|P30085|KCY_HUMAN	N/A	N/A	UMP-CMP kinase OS=Homo sapiens GN=CMPK1 PE=1 SV=3	TRUE	1.50932	0.15071	1.10671e+06	1.03881e+06	1.1109e+06	1.0074e+06	63005.6	119353	67900.6	1.06536	0.027498	-0.821858	0.821858
468	468	sp|Q9UKA9|PTBP2_HUMAN	N/A	N/A	Polypyrimidine tract-binding protein 2 OS=Homo sapiens GN=PTBP2 PE=1 SV=1	TRUE	0.820249	0.42413	747433	701357	740835	640684	78406.8	149169	46076.1	1.0657	0.0276332	-0.372501	0.372501
2057	2057	tr|Q5T6W2|Q5T6W2_HUMAN	N/A	N/A	Heterogeneous nuclear ribonucleoprotein K (Fragment) OS=Homo sapiens GN=HNRNPK PE=1 SV=1	TRUE	2.63742	0.01792	696704	653742	705446	674398	26161.6	41275.5	42961.9	1.06572	0.0276419	-1.74666	1.74666
597	597	sp|P49915|GUAA_HUMAN	N/A	N/A	GMP synthase [glutamine-hydrolyzing] OS=Homo sapiens GN=GMPS PE=1 SV=1	TRUE	1.83707	0.08485	316252	296722	308126	288500	23091.4	21998.2	19529.6	1.06582	0.0276829	-1.07135	1.07135
213	213	sp|P13667|PDIA4_HUMAN	N/A	N/A	Protein disulfide-isomerase A4 OS=Homo sapiens GN=PDIA4 PE=1 SV=2	TRUE	1.63372	0.12184	1.06671e+06	1.00082e+06	1.0749e+06	1.02618e+06	83334.9	87720.3	65890.1	1.06584	0.0276904	-0.91421	0.91421
1423	1423	tr|G3V279|G3V279_HUMAN	N/A	N/A	Enhancer of rudimentary homolog OS=Homo sapiens GN=ERH PE=1 SV=1	TRUE	1.01546	0.325	77652.4	72853.9	75995.7	71911.1	12446.5	6786.32	4798.5	1.06586	0.0277021	-0.488117	0.488117
1163	1163	tr|J3KPF9|J3KPF9_HUMAN	N/A	N/A	Kinesin-like protein OS=Homo sapiens GN=KIF3A PE=1 SV=1	TRUE	1.03577	0.31571	94032.1	88194.1	92697.7	92792.2	8432.35	14656.6	5838	1.06619	0.0278366	-0.500712	0.500712
383	383	sp|P62140|PP1B_HUMAN	N/A	N/A	Serine/threonine-protein phosphatase PP1-beta catalytic subunit OS=Homo sapiens GN=PPP1CB PE=1 SV=3	TRUE	2.78374	0.01328	905334	848845	910898	852705	36565.6	48672.5	56488.9	1.06655	0.0279804	-1.8768	1.8768
922	922	sp|P20340|RAB6A_HUMAN	N/A	N/A	Ras-related protein Rab-6A OS=Homo sapiens GN=RAB6A PE=1 SV=3	TRUE	2.81907	0.01235	1.08148e+06	1.01389e+06	1.11233e+06	996753	56476	44529.8	67582.3	1.06666	0.0280245	-1.90833	1.90833
694	694	tr|F8W020|F8W020_HUMAN	N/A	N/A	Nucleosome assembly protein 1-like 1 (Fragment) OS=Homo sapiens GN=NAP1L1 PE=1 SV=1	TRUE	2.27898	0.03673	637909	598044	619816	606519	36834.5	37377.8	39864.9	1.06666	0.0280255	-1.43498	1.43498
544	544	sp|P25398|RS12_HUMAN	N/A	N/A	40S ribosomal protein S12 OS=Homo sapiens GN=RPS12 PE=1 SV=3	TRUE	1.89649	0.0761	933186	874724	963632	853178	82036.1	42690.8	58461.9	1.06683	0.0280971	-1.11862	1.11862
1488	1488	sp|Q86VS8|HOOK3_HUMAN	N/A	N/A	Protein Hook homolog 3 OS=Homo sapiens GN=HOOK3 PE=1 SV=2	TRUE	0.263402	0.7956	9871.37	9251.44	11559.7	10225.6	6243.64	3296.84	619.927	1.06701	0.028168	-0.0993052	0.0993052
918	918	tr|I3L4A2|I3L4A2_HUMAN	N/A	N/A	Leucine carboxyl methyltransferase 1 (Fragment) OS=Homo sapiens GN=LCMT1 PE=1 SV=1	TRUE	1.38894	0.18388	444708	416732	456540	397188	33326.8	50405.9	27976.5	1.06713	0.0282186	-0.735466	0.735466
1763	1763	sp|P15531|NDKA_HUMAN	N/A	N/A	Nucleoside diphosphate kinase A OS=Homo sapiens GN=NME1 PE=1 SV=1	TRUE	0.892723	0.38524	588622	551515	611740	517571	77189.3	97938.8	37107.6	1.06728	0.0282796	-0.414269	0.414269
10	10	sp|P22314|UBA1_HUMAN	N/A	N/A	Ubiquitin-like modifier-activating enzyme 1 OS=Homo sapiens GN=UBA1 PE=1 SV=3	TRUE	2.10348	0.0516	5.947e+06	5.57195e+06	5.62247e+06	5.55592e+06	487042	221148	375049	1.06731	0.0282906	-1.28735	1.28735
819	819	sp|Q86Y82|STX12_HUMAN	N/A	N/A	Syntaxin-12 OS=Homo sapiens GN=STX12 PE=1 SV=1	TRUE	0.44234	0.66416	658030	616385	758390	690040	199716	199722	41645.7	1.06756	0.0283941	-0.177727	0.177727
580	580	tr|A0A087WY55|A0A087WY55_HUMAN	N/A	N/A	Chromosome 6 open reading frame 55, isoform CRA_b OS=Homo sapiens GN=VTA1 PE=1 SV=1	TRUE	1.98346	0.06475	637856	597343	629331	583180	29942.2	53462.6	40513	1.06782	0.0284989	-1.18876	1.18876
868	868	sp|P37108|SRP14_HUMAN	N/A	N/A	Signal recognition particle 14 kDa protein OS=Homo sapiens GN=SRP14 PE=1 SV=2	TRUE	3.68268	0.00201	1.6862e+06	1.57903e+06	1.6793e+06	1.58343e+06	81907.8	30230.9	107176	1.06788	0.0285204	-2.6968	2.6968
1315	1315	tr|A0A087WYR3|A0A087WYR3_HUMAN	N/A	N/A	Tumor protein D54 OS=Homo sapiens GN=TPD52L2 PE=1 SV=1	TRUE	1.17869	0.25575	330789	309758	321913	318382	24562.1	47562	21031.8	1.0679	0.0285296	-0.592184	0.592184
432	432	tr|E7EUC7|E7EUC7_HUMAN	N/A	N/A	UTP--glucose-1-phosphate uridylyltransferase OS=Homo sapiens GN=UGP2 PE=1 SV=1	TRUE	2.94134	0.00958	647521	606287	649541	598617	15783.1	38982	41233.6	1.06801	0.0285753	-2.01863	2.01863
990	990	sp|P55010|IF5_HUMAN	N/A	N/A	Eukaryotic translation initiation factor 5 OS=Homo sapiens GN=EIF5 PE=1 SV=2	TRUE	4.54042	0.00033	612780	573617	610334	571256	18902.1	17671.6	39162.9	1.06827	0.0286825	-3.48149	3.48149
364	364	sp|O75533|SF3B1_HUMAN	N/A	N/A	Splicing factor 3B subunit 1 OS=Homo sapiens GN=SF3B1 PE=1 SV=3	TRUE	2.1323	0.04883	345200	323055	334303	327384	23639.6	20296.6	22145.6	1.06855	0.0287952	-1.31131	1.31131
839	839	sp|Q92896|GSLG1_HUMAN	N/A	N/A	Golgi apparatus protein 1 OS=Homo sapiens GN=GLG1 PE=1 SV=2	TRUE	1.17866	0.25576	181385	169713	173558	170080	22772.2	19078.5	11671.9	1.06877	0.0288859	-0.592167	0.592167
711	711	sp|Q9UN86|G3BP2_HUMAN	N/A	N/A	Ras GTPase-activating protein-binding protein 2 OS=Homo sapiens GN=G3BP2 PE=1 SV=2	TRUE	0.52721	0.60528	333607	312129	341183	287902	78281.8	93858.2	21478.3	1.06881	0.0289014	-0.218044	0.218044
1484	1484	sp|P30520|PURA2_HUMAN	N/A	N/A	Adenylosuccinate synthetase isozyme 2 OS=Homo sapiens GN=ADSS PE=1 SV=3	TRUE	0.441304	0.6649	63512.4	59407.4	59604.9	47439.3	14827	23641.8	4105.08	1.0691	0.0290186	-0.177244	0.177244
314	314	sp|P04844|RPN2_HUMAN	N/A	N/A	Dolichyl-diphosphooligosaccharide--protein glycosyltransferase subunit 2 OS=Homo sapiens GN=RPN2 PE=1 SV=3	TRUE	4.61182	0.00029	914521	855298	926053	858989	27491.8	26988.3	59223.4	1.06924	0.0290764	-3.5376	3.5376
808	808	sp|Q14558|KPRA_HUMAN	N/A	N/A	Phosphoribosyl pyrophosphate synthase-associated protein 1 OS=Homo sapiens GN=PRPSAP1 PE=1 SV=2	TRUE	1.86383	0.0808	303368	283638	300626	277791	14033.8	28489.1	19730.5	1.06956	0.0292061	-1.09259	1.09259
811	811	sp|Q9H444|CHM4B_HUMAN	N/A	N/A	Charged multivesicular body protein 4b OS=Homo sapiens GN=CHMP4B PE=1 SV=1	TRUE	2.32195	0.03375	636871	595436	622470	602052	33290	41926	41435.3	1.06959	0.0292166	-1.47173	1.47173
1288	1288	sp|Q92558|WASF1_HUMAN	N/A	N/A	Wiskott-Aldrich syndrome protein family member 1 OS=Homo sapiens GN=WASF1 PE=1 SV=1	TRUE	1.7795	0.09416	248440	232188	245597	238331	19371.7	19376.1	16252.1	1.07	0.029382	-1.02613	1.02613
177	177	sp|O00410|IPO5_HUMAN	N/A	N/A	Importin-5 OS=Homo sapiens GN=IPO5 PE=1 SV=4	TRUE	1.02192	0.32202	751761	702317	771527	713543	109877	94847.6	49444.3	1.0704	0.0295468	-0.492117	0.492117
813	813	sp|Q4G0F5|VP26B_HUMAN	N/A	N/A	Vacuolar protein sorting-associated protein 26B OS=Homo sapiens GN=VPS26B PE=1 SV=2	TRUE	3.52125	0.00283	856617	800248	876715	798105	35814.5	31994.4	56368.4	1.07044	0.0295618	-2.54821	2.54821
264	264	sp|P61160|ARP2_HUMAN	N/A	N/A	Actin-related protein 2 OS=Homo sapiens GN=ACTR2 PE=1 SV=1	TRUE	3.22135	0.00533	2.52784e+06	2.36147e+06	2.52627e+06	2.40831e+06	53155.5	145538	166374	1.07045	0.0295678	-2.27327	2.27327
75	75	sp|P43243|MATR3_HUMAN	N/A	N/A	Matrin-3 OS=Homo sapiens GN=MATR3 PE=1 SV=2	TRUE	3.12293	0.00656	2.27503e+06	2.12522e+06	2.2295e+06	2.08663e+06	90000.4	112297	149809	1.07049	0.0295831	-2.1831	2.1831
997	997	sp|P08621|RU17_HUMAN	N/A	N/A	U1 small nuclear ribonucleoprotein 70 kDa OS=Homo sapiens GN=SNRNP70 PE=1 SV=2	TRUE	1.2416	0.23228	538568	502999	554323	519672	53486.2	67270.1	35568.5	1.07071	0.029673	-0.633988	0.633988
631	631	sp|P60880|SNP25_HUMAN	N/A	N/A	Synaptosomal-associated protein 25 OS=Homo sapiens GN=SNAP25 PE=1 SV=1	TRUE	3.89765	0.00128	946359	883574	949163	877718	40155.2	26887.2	62785.4	1.07106	0.0298132	-2.89279	2.89279
1272	1272	sp|Q15075|EEA1_HUMAN	N/A	N/A	Early endosome antigen 1 OS=Homo sapiens GN=EEA1 PE=1 SV=2	TRUE	1.02872	0.31891	95943.9	89576.8	98382.3	87961.8	15849.8	9672.69	6367.14	1.07108	0.029822	-0.496332	0.496332
738	738	sp|Q16543|CDC37_HUMAN	N/A	N/A	Hsp90 co-chaperone Cdc37 OS=Homo sapiens GN=CDC37 PE=1 SV=1	TRUE	1.49752	0.15373	623731	582205	634826	613738	47329.8	68412.8	41525.8	1.07133	0.0299213	-0.813241	0.813241
65	65	sp|Q14203|DCTN1_HUMAN	N/A	N/A	Dynactin subunit 1 OS=Homo sapiens GN=DCTN1 PE=1 SV=3	TRUE	1.40297	0.17973	1.06126e+06	990508	1.02605e+06	1.02112e+06	117500	95290.3	70748.6	1.07143	0.0299624	-0.745379	0.745379
973	973	tr|F8W727|F8W727_HUMAN	N/A	N/A	60S ribosomal protein L32 OS=Homo sapiens GN=RPL32 PE=1 SV=1	TRUE	2.46649	0.02532	544320	508016	553454	506384	28619.6	33626	36303.8	1.07146	0.0299767	-1.59654	1.59654
542	542	tr|C9J0K6|C9J0K6_HUMAN	N/A	N/A	Sorcin OS=Homo sapiens GN=SRI PE=1 SV=1	TRUE	2.16121	0.04618	1.29185e+06	1.20568e+06	1.29443e+06	1.21268e+06	75307.4	92932.2	86170.7	1.07147	0.0299802	-1.33555	1.33555
603	603	sp|Q9UBQ7|GRHPR_HUMAN	N/A	N/A	Glyoxylate reductase/hydroxypyruvate reductase OS=Homo sapiens GN=GRHPR PE=1 SV=1	TRUE	2.41071	0.02831	381905	356410	380999	355250	16065.5	27359.1	25495.1	1.07153	0.0300056	-1.54806	1.54806
1132	1132	sp|Q96FC7|PHIPL_HUMAN	N/A	N/A	Phytanoyl-CoA hydroxylase-interacting protein-like OS=Homo sapiens GN=PHYHIPL PE=1 SV=3	TRUE	4.24848	0.00061	671454	626599	676768	627149	20819.8	23870.1	44855.5	1.07159	0.0300269	-3.21467	3.21467
672	672	tr|A0A0C4DFV9|A0A0C4DFV9_HUMAN	N/A	N/A	Protein SET OS=Homo sapiens GN=SET PE=1 SV=1	TRUE	4.01416	0.001	2.71518e+06	2.53325e+06	2.71828e+06	2.47406e+06	64763.7	119554	181934	1.07182	0.0301212	-3	3
1939	1939	sp|O94811|TPPP_HUMAN	N/A	N/A	Tubulin polymerization-promoting protein OS=Homo sapiens GN=TPPP PE=1 SV=1	TRUE	1.8322	0.0856	129564	120876	128093	125481	10772.8	9292.22	8688.71	1.07188	0.0301467	-1.06753	1.06753
774	774	sp|P62244|RS15A_HUMAN	N/A	N/A	40S ribosomal protein S15a OS=Homo sapiens GN=RPS15A PE=1 SV=2	TRUE	1.45909	0.16389	2.24302e+06	2.09248e+06	2.24995e+06	2.08774e+06	116977	286572	150542	1.07194	0.0301723	-0.785448	0.785448
779	779	tr|Q96C32|Q96C32_HUMAN	N/A	N/A	Polyubiquitin-C OS=Homo sapiens GN=UBC PE=1 SV=1	TRUE	4.99477	0.00013	6.34927e+06	5.91916e+06	6.33127e+06	5.93603e+06	180690	184637	430117	1.07267	0.0304642	-3.88606	3.88606
493	493	sp|Q9Y266|NUDC_HUMAN	N/A	N/A	Nuclear migration protein nudC OS=Homo sapiens GN=NUDC PE=1 SV=1	TRUE	4.08657	0.00086	840160	782928	845656	786991	27951.6	31368.1	57232.3	1.0731	0.0306403	-3.0655	3.0655
426	426	sp|P50148|GNAQ_HUMAN	N/A	N/A	Guanine nucleotide-binding protein G(q) subunit alpha OS=Homo sapiens GN=GNAQ PE=1 SV=4	TRUE	2.29673	0.03547	851635	793585	860771	813838	42163	63021.3	58049.7	1.07315	0.0306599	-1.45014	1.45014
551	551	tr|J3KR44|J3KR44_HUMAN	N/A	N/A	Ubiquitin thioesterase OTUB1 OS=Homo sapiens GN=OTUB1 PE=1 SV=2	TRUE	2.8607	0.01133	569448	530386	566228	538778	19711	35909.8	39061.8	1.07365	0.0308619	-1.94577	1.94577
1117	1117	sp|Q9H3Z4|DNJC5_HUMAN	N/A	N/A	DnaJ homolog subfamily C member 5 OS=Homo sapiens GN=DNAJC5 PE=1 SV=1	TRUE	2.6228	0.01846	441605	411242	431757	412516	29585.7	18189	30363	1.07383	0.0309365	-1.73377	1.73377
757	757	sp|Q93009|UBP7_HUMAN	N/A	N/A	Ubiquitin carboxyl-terminal hydrolase 7 OS=Homo sapiens GN=USP7 PE=1 SV=2	TRUE	1.2251	0.23827	160718	149614	154223	149780	23009.8	14486.8	11103.7	1.07422	0.0310914	-0.622931	0.622931
1927	1927	sp|Q6IQ22|RAB12_HUMAN	N/A	N/A	Ras-related protein Rab-12 OS=Homo sapiens GN=RAB12 PE=1 SV=3	TRUE	0.699331	0.49439	152361	141820	151800	151201	24920.5	37732.5	10541.1	1.07433	0.0311365	-0.30593	0.30593
285	285	sp|P51149|RAB7A_HUMAN	N/A	N/A	Ras-related protein Rab-7a OS=Homo sapiens GN=RAB7A PE=1 SV=1	TRUE	1.04588	0.31116	4.24908e+06	3.95403e+06	4.24684e+06	4.40042e+06	90968.2	841393	295042	1.07462	0.0312541	-0.507016	0.507016
893	893	sp|P54578|UBP14_HUMAN	N/A	N/A	Ubiquitin carboxyl-terminal hydrolase 14 OS=Homo sapiens GN=USP14 PE=1 SV=3	TRUE	1.79715	0.09121	607570	565231	606856	575260	52703.7	47091	42339.1	1.07491	0.0313704	-1.03996	1.03996
1545	1545	sp|P08243|ASNS_HUMAN	N/A	N/A	Asparagine synthetase [glutamine-hydrolyzing] OS=Homo sapiens GN=ASNS PE=1 SV=4	TRUE	2.46128	0.02559	205498	191171	207818	193859	15807.2	7420.45	14326.5	1.07494	0.0313845	-1.59193	1.59193
1918	1918	tr|F8VYE8|F8VYE8_HUMAN	N/A	N/A	Serine/threonine-protein phosphatase OS=Homo sapiens GN=PPP1CC PE=1 SV=1	TRUE	3.17612	0.00586	200612	186624	196556	185710	11821.1	5899.83	13987.2	1.07495	0.0313876	-2.2321	2.2321
1194	1194	sp|O75915|PRAF3_HUMAN	N/A	N/A	PRA1 family protein 3 OS=Homo sapiens GN=ARL6IP5 PE=1 SV=1	TRUE	1.6749	0.11338	829621	771758	843828	777852	67812.9	78376.1	57862.7	1.07498	0.0313985	-0.945464	0.945464
1817	1817	sp|P35080|PROF2_HUMAN	N/A	N/A	Profilin-2 OS=Homo sapiens GN=PFN2 PE=1 SV=3	TRUE	1.58913	0.13159	1.38906e+06	1.29199e+06	1.42579e+06	1.24225e+06	135289	123609	97072.3	1.07513	0.0314626	-0.880777	0.880777
1784	1784	sp|Q15814|TBCC_HUMAN	N/A	N/A	Tubulin-specific chaperone C OS=Homo sapiens GN=TBCC PE=1 SV=2	TRUE	0.309467	0.76096	49222.9	45771.6	50163.6	46053	29551.6	15688.3	3451.36	1.0754	0.0315716	-0.118638	0.118638
1733	1733	sp|P42025|ACTY_HUMAN	N/A	N/A	Beta-centractin OS=Homo sapiens GN=ACTR1B PE=1 SV=1	TRUE	3.374	0.00387	180024	167392	179198	166547	8147.77	7730.78	12631.9	1.07546	0.0315955	-2.41229	2.41229
737	737	sp|Q9UIA9|XPO7_HUMAN	N/A	N/A	Exportin-7 OS=Homo sapiens GN=XPO7 PE=1 SV=3	TRUE	0.942625	0.35989	317416	295094	328455	304825	38908.9	59440.7	22322.3	1.07564	0.0316688	-0.44383	0.44383
437	437	sp|Q7Z2K8|GRIN1_HUMAN	N/A	N/A	G protein-regulated inducer of neurite outgrowth 1 OS=Homo sapiens GN=GPRIN1 PE=2 SV=2	TRUE	4.09041	0.00085	775903	721155	777903	728953	31692	24656	54748	1.07592	0.0317788	-3.07058	3.07058
406	406	tr|A0A0D9SF53|A0A0D9SF53_HUMAN	N/A	N/A	ATP-dependent RNA helicase DDX3X OS=Homo sapiens GN=DDX3X PE=1 SV=1	TRUE	4.21063	0.00066	1.16516e+06	1.0826e+06	1.17382e+06	1.06701e+06	29867.3	50669.8	82552.8	1.07625	0.0319148	-3.18046	3.18046
1643	1643	sp|Q9H3K2|GHITM_HUMAN	N/A	N/A	Growth hormone-inducible transmembrane protein OS=Homo sapiens GN=GHITM PE=1 SV=2	TRUE	0.580775	0.56948	208267	193439	229373	207264	32887.9	69174.2	14828	1.07665	0.0320764	-0.244522	0.244522
855	855	sp|Q96JE9|MAP6_HUMAN	N/A	N/A	Microtubule-associated protein 6 OS=Homo sapiens GN=MAP6 PE=1 SV=2	TRUE	1.7402	0.10102	398450	370040	412803	364839	45259.5	18715.5	28409.7	1.07677	0.0321248	-0.995593	0.995593
1256	1256	sp|Q9P2R3|ANFY1_HUMAN	N/A	N/A	Rabankyrin-5 OS=Homo sapiens GN=ANKFY1 PE=1 SV=2	TRUE	0.529644	0.60363	51716.3	48020.7	54988.8	52769.6	13728.1	15802.6	3695.66	1.07696	0.0321995	-0.219229	0.219229
1415	1415	tr|E7EUF7|E7EUF7_HUMAN	N/A	N/A	Receptor expression-enhancing protein (Fragment) OS=Homo sapiens GN=REEP1 PE=1 SV=1	TRUE	0.896602	0.38322	78337.5	72721.5	77482.7	68697.1	10995.9	15237.8	5616.01	1.07723	0.0323069	-0.416552	0.416552
1571	1571	sp|Q86WG3|ATCAY_HUMAN	N/A	N/A	Caytaxin OS=Homo sapiens GN=ATCAY PE=1 SV=2	TRUE	0.201109	0.84315	108460	100673	135480	135197	85434	78714.6	7787.47	1.07735	0.0323586	-0.0740952	0.0740952
606	606	sp|Q14980|NUMA1_HUMAN	N/A	N/A	Nuclear mitotic apparatus protein 1 OS=Homo sapiens GN=NUMA1 PE=1 SV=2	TRUE	0.917827	0.37234	335996	311816	363533	316600	58445.2	53206.2	24180.6	1.07755	0.0324364	-0.42906	0.42906
455	455	sp|P28066|PSA5_HUMAN	N/A	N/A	Proteasome subunit alpha type-5 OS=Homo sapiens GN=PSMA5 PE=1 SV=3	TRUE	0.881739	0.39097	866645	804258	968361	824077	172827	123233	62386.9	1.07757	0.0324458	-0.407857	0.407857
304	304	tr|E9PF82|E9PF82_HUMAN	N/A	N/A	Calcium/calmodulin-dependent protein kinase type II subunit delta OS=Homo sapiens GN=CAMK2D PE=1 SV=1	TRUE	0.996254	0.33396	295482	274164	316812	277653	47254.4	43450.9	21318.1	1.07776	0.0325207	-0.476306	0.476306
675	675	sp|O15400|STX7_HUMAN	N/A	N/A	Syntaxin-7 OS=Homo sapiens GN=STX7 PE=1 SV=4	TRUE	3.81233	0.00153	693104	642879	685252	643540	33462.6	21031.6	50225	1.07813	0.0326692	-2.81531	2.81531
508	508	sp|Q9UI15|TAGL3_HUMAN	N/A	N/A	Transgelin-3 OS=Homo sapiens GN=TAGLN3 PE=1 SV=2	TRUE	1.82262	0.0871	1.24066e+06	1.15052e+06	1.24912e+06	1.11637e+06	69051.7	131320	90139.5	1.07835	0.0327584	-1.05998	1.05998
260	260	sp|O95865|DDAH2_HUMAN	N/A	N/A	N(G),N(G)-dimethylarginine dimethylaminohydrolase 2 OS=Homo sapiens GN=DDAH2 PE=1 SV=1	TRUE	4.69365	0.00024	2.91889e+06	2.70653e+06	2.92652e+06	2.66855e+06	95510.2	96447.8	212366	1.07846	0.0328059	-3.61979	3.61979
1607	1607	sp|P54886|P5CS_HUMAN	N/A	N/A	Delta-1-pyrroline-5-carboxylate synthase OS=Homo sapiens GN=ALDH18A1 PE=1 SV=2	TRUE	1.03922	0.31415	99122.6	91888.5	101965	92486.7	14738.8	14794.5	7234.09	1.07873	0.0329115	-0.502863	0.502863
1768	1768	sp|Q9Y4C2|TCAF1_HUMAN	N/A	N/A	TRPM8 channel-associated factor 1 OS=Homo sapiens GN=TCAF1 PE=1 SV=3	TRUE	2.95979	0.00922	41805.8	38747.5	42217.9	39442.6	1954.13	2406.24	3058.23	1.07893	0.0329921	-2.03527	2.03527
1788	1788	sp|Q6P6B7|ANR16_HUMAN	N/A	N/A	Ankyrin repeat domain-containing protein 16 OS=Homo sapiens GN=ANKRD16 PE=1 SV=1	TRUE	0.420392	0.67979	923.521	855.921	872.147	904.843	287.353	387.485	67.6	1.07898	0.0330131	-0.167625	0.167625
840	840	sp|O75822|EIF3J_HUMAN	N/A	N/A	Eukaryotic translation initiation factor 3 subunit J OS=Homo sapiens GN=EIF3J PE=1 SV=2	TRUE	3.5291	0.00279	577278	534934	577961	528647	23639.1	27145.5	42344.1	1.07916	0.0330849	-2.5544	2.5544
1040	1040	sp|Q99613|EIF3C_HUMAN	N/A	N/A	Eukaryotic translation initiation factor 3 subunit C OS=Homo sapiens GN=EIF3C PE=1 SV=1	TRUE	2.95582	0.0093	540228	500390	543738	515121	21613.3	34171.9	39838	1.07961	0.0332684	-2.03152	2.03152
100	100	sp|P14866|HNRPL_HUMAN	N/A	N/A	Heterogeneous nuclear ribonucleoprotein L OS=Homo sapiens GN=HNRNPL PE=1 SV=2	TRUE	3.298	0.00454	2.19949e+06	2.03726e+06	2.19887e+06	2.05867e+06	49404	139053	162227	1.07963	0.0332749	-2.34294	2.34294
495	495	sp|Q9NRW1|RAB6B_HUMAN	N/A	N/A	Ras-related protein Rab-6B OS=Homo sapiens GN=RAB6B PE=1 SV=1	TRUE	4.63649	0.00027	915709	848130	918868	833465	21360.4	38154.3	67579.3	1.07968	0.0332952	-3.56864	3.56864
1403	1403	sp|P51571|SSRD_HUMAN	N/A	N/A	Translocon-associated protein subunit delta OS=Homo sapiens GN=SSR4 PE=1 SV=1	TRUE	1.72746	0.10334	223569	207039	223576	203884	16239.7	23672	16530	1.07984	0.0333595	-0.985732	0.985732
1390	1390	sp|Q15276|RABE1_HUMAN	N/A	N/A	Rab GTPase-binding effector protein 1 OS=Homo sapiens GN=RABEP1 PE=1 SV=2	TRUE	1.35368	0.19465	108019	100013	107849	100113	12338.9	12749.6	8005.93	1.08005	0.0334435	-0.710746	0.710746
736	736	sp|P56192|SYMC_HUMAN	N/A	N/A	Methionine--tRNA ligase, cytoplasmic OS=Homo sapiens GN=MARS PE=1 SV=2	TRUE	1.41128	0.17731	251104	232443	237391	239708	27454.6	28632.9	18661.2	1.08028	0.0335376	-0.751267	0.751267
782	782	sp|P62805|H4_HUMAN	N/A	N/A	Histone H4 OS=Homo sapiens GN=HIST1H4A PE=1 SV=2	TRUE	1.13726	0.27218	8.69381e+06	8.04743e+06	8.92334e+06	8.22088e+06	1.56509e+06	676673	646381	1.08032	0.033553	-0.565144	0.565144
326	326	sp|P05388|RLA0_HUMAN	N/A	N/A	60S acidic ribosomal protein P0 OS=Homo sapiens GN=RPLP0 PE=1 SV=1	TRUE	5.84228	2.4996e-05	2.12122e+06	1.9634e+06	2.10687e+06	1.97191e+06	52269.4	61928.9	157817	1.08038	0.0335763	-4.60213	4.60213
901	901	sp|O14770|MEIS2_HUMAN	N/A	N/A	Homeobox protein Meis2 OS=Homo sapiens GN=MEIS2 PE=1 SV=2	TRUE	0.621277	0.54317	86036.7	79634.3	78190	75689.4	21408.4	22304.3	6402.47	1.0804	0.0335839	-0.265064	0.265064
438	438	sp|Q16799|RTN1_HUMAN	N/A	N/A	Reticulon-1 OS=Homo sapiens GN=RTN1 PE=1 SV=1	TRUE	3.37483	0.00386	3.11098e+06	2.87882e+06	3.11279e+06	2.93443e+06	125734	163655	232164	1.08065	0.0336833	-2.41341	2.41341
1464	1464	sp|P28072|PSB6_HUMAN	N/A	N/A	Proteasome subunit beta type-6 OS=Homo sapiens GN=PSMB6 PE=1 SV=4	TRUE	2.82216	0.01227	1.13206e+06	1.04753e+06	1.13254e+06	1.07493e+06	48424	75688.9	84527.2	1.08069	0.0337019	-1.91116	1.91116
2076	2076	sp|O00116|ADAS_HUMAN	N/A	N/A	Alkyldihydroxyacetonephosphate synthase, peroxisomal OS=Homo sapiens GN=AGPS PE=1 SV=1	TRUE	0.442358	0.66415	22180.6	20515.2	23487.6	23166.8	8797.79	7082.96	1665.43	1.08118	0.0338981	-0.177734	0.177734
613	613	tr|A0A0C4DGN6|A0A0C4DGN6_HUMAN	N/A	N/A	ARF GTPase-activating protein GIT1 OS=Homo sapiens GN=GIT1 PE=1 SV=1	TRUE	2.37898	0.03015	222739	206011	219397	207105	12361.3	17092.5	16727.4	1.0812	0.0339046	-1.52071	1.52071
1630	1630	sp|Q6IBS0|TWF2_HUMAN	N/A	N/A	Twinfilin-2 OS=Homo sapiens GN=TWF2 PE=1 SV=2	TRUE	1.53426	0.1445	123083	113827	131031	114853	15747.1	8919.53	9255.58	1.08131	0.0339513	-0.840132	0.840132
252	252	sp|O00232|PSD12_HUMAN	N/A	N/A	26S proteasome non-ATPase regulatory subunit 12 OS=Homo sapiens GN=PSMD12 PE=1 SV=3	TRUE	3.10901	0.00675	478004	442001	488870	442217	19769.8	28566.2	36002.4	1.08145	0.0340077	-2.1707	2.1707
154	154	sp|P31150|GDIA_HUMAN	N/A	N/A	Rab GDP dissociation inhibitor alpha OS=Homo sapiens GN=GDI1 PE=1 SV=2	TRUE	3.73044	0.00182	7.99086e+06	7.38872e+06	8.04617e+06	7.45404e+06	175684	451245	602141	1.08149	0.0340243	-2.73993	2.73993
1851	1851	tr|E9PR30|E9PR30_HUMAN	N/A	N/A	40S ribosomal protein S30 OS=Homo sapiens GN=FAU PE=1 SV=1	TRUE	2.58524	0.01993	249856	230968	247059	227543	14885.4	16088.5	18888.1	1.08178	0.0341381	-1.70049	1.70049
1235	1235	tr|A8MT02|A8MT02_HUMAN	N/A	N/A	Small nuclear ribonucleoprotein-associated proteins B and B' OS=Homo sapiens GN=SNRPB PE=1 SV=3	TRUE	1.995	0.06336	987965	913246	962656	902759	59785.7	95133	74719.1	1.08182	0.0341538	-1.19818	1.19818
389	389	sp|Q14152|EIF3A_HUMAN	N/A	N/A	Eukaryotic translation initiation factor 3 subunit A OS=Homo sapiens GN=EIF3A PE=1 SV=1	TRUE	3.04093	0.00778	526967	487065	523153	498819	23072	31895.8	39902.8	1.08193	0.0341972	-2.10902	2.10902
1318	1318	sp|Q9NVI7|ATD3A_HUMAN	N/A	N/A	ATPase family AAA domain-containing protein 3A OS=Homo sapiens GN=ATAD3A PE=1 SV=2	TRUE	4.58864	0.0003	482431	445900	482938	443576	19733.4	13454	36530.8	1.08193	0.0341976	-3.52288	3.52288
1507	1507	tr|A0A0G2JNZ5|A0A0G2JNZ5_HUMAN	N/A	N/A	Glucosylceramidase OS=Homo sapiens GN=GBA PE=1 SV=1	TRUE	3.2838	0.00468	117479	108578	115405	108570	5656.5	5843.01	8901.78	1.08199	0.0342214	-2.32975	2.32975
1368	1368	sp|O60739|EIF1B_HUMAN	N/A	N/A	Eukaryotic translation initiation factor 1b OS=Homo sapiens GN=EIF1B PE=1 SV=2	TRUE	2.36579	0.03095	280243	258860	268204	261226	21509.9	16508.8	21382.7	1.0826	0.0344693	-1.50934	1.50934
1506	1506	sp|Q06323|PSME1_HUMAN	N/A	N/A	Proteasome activator complex subunit 1 OS=Homo sapiens GN=PSME1 PE=1 SV=1	TRUE	0.319087	0.75379	209674	193638	219093	157605	79387.2	128168	16035.5	1.08281	0.0345528	-0.12275	0.12275
612	612	sp|P62081|RS7_HUMAN	N/A	N/A	40S ribosomal protein S7 OS=Homo sapiens GN=RPS7 PE=1 SV=1	TRUE	3.26979	0.00482	1.16914e+06	1.07953e+06	1.1644e+06	1.09491e+06	54679.8	61387.9	89602.1	1.083	0.0346287	-2.31695	2.31695
393	393	sp|O43143|DHX15_HUMAN	N/A	N/A	Pre-mRNA-splicing factor ATP-dependent RNA helicase DHX15 OS=Homo sapiens GN=DHX15 PE=1 SV=2	TRUE	3.77422	0.00166	905843	836395	902745	836447	51678	19405.7	69447.5	1.08303	0.0346413	-2.77989	2.77989
2066	2066	sp|P37235|HPCL1_HUMAN	N/A	N/A	Hippocalcin-like protein 1 OS=Homo sapiens GN=HPCAL1 PE=1 SV=3	TRUE	2.56707	0.02068	575074	530708	572745	529026	43874.7	27627.3	44366.1	1.0836	0.0348682	-1.68445	1.68445
1201	1201	sp|Q9NRF8|PYRG2_HUMAN	N/A	N/A	CTP synthase 2 OS=Homo sapiens GN=CTPS2 PE=1 SV=1	TRUE	1.49239	0.15505	252780	233273	251586	218284	14768.5	36324.6	19506.6	1.08362	0.0348775	-0.809528	0.809528
700	700	tr|H3BLU2|H3BLU2_HUMAN	N/A	N/A	Limbic system-associated membrane protein (Fragment) OS=Homo sapiens GN=LSAMP PE=1 SV=1	TRUE	1.02857	0.31898	560424	516947	579925	515750	98646.4	79681.5	43476.8	1.0841	0.0350705	-0.496237	0.496237
594	594	sp|Q8WXF1|PSPC1_HUMAN	N/A	N/A	Paraspeckle component 1 OS=Homo sapiens GN=PSPC1 PE=1 SV=1	TRUE	3.07049	0.00732	847234	781416	855120	778062	25240.7	59146.2	65817.7	1.08423	0.0351209	-2.13549	2.13549
1664	1664	sp|O00170|AIP_HUMAN	N/A	N/A	AH receptor-interacting protein OS=Homo sapiens GN=AIP PE=1 SV=2	TRUE	0.608404	0.55146	82672.6	76235.6	93945.8	72308.2	21945.2	22931.6	6436.98	1.08444	0.0352036	-0.258486	0.258486
1980	1980	sp|Q14088|RB33A_HUMAN	N/A	N/A	Ras-related protein Rab-33A OS=Homo sapiens GN=RAB33A PE=1 SV=2	TRUE	1.36633	0.19073	271556	250364	274512	241976	30686	34978.9	21192.3	1.08465	0.035288	-0.719581	0.719581
429	429	sp|P23284|PPIB_HUMAN	N/A	N/A	Peptidyl-prolyl cis-trans isomerase B OS=Homo sapiens GN=PPIB PE=1 SV=2	TRUE	8.79706	1.5837e-07	3.75001e+06	3.4569e+06	3.77722e+06	3.45701e+06	78013.9	62487.8	293102	1.08479	0.0353446	-6.80033	6.80033
1585	1585	sp|Q01813|PFKAP_HUMAN	N/A	N/A	ATP-dependent 6-phosphofructokinase, platelet type OS=Homo sapiens GN=PFKP PE=1 SV=2	TRUE	1.69051	0.11031	90790.4	83681.7	89359.8	83174.3	7885.16	9847.07	7108.66	1.08495	0.0354092	-0.957385	0.957385
752	752	sp|P13804|ETFA_HUMAN	N/A	N/A	Electron transfer flavoprotein subunit alpha, mitochondrial OS=Homo sapiens GN=ETFA PE=1 SV=1	TRUE	2.34042	0.03255	420279	387237	428291	393810	24377.7	34635.4	33042.2	1.08533	0.0355611	-1.48745	1.48745
1994	1994	tr|F8WE53|F8WE53_HUMAN	N/A	N/A	Alpha-aminoadipic semialdehyde synthase, mitochondrial OS=Homo sapiens GN=AASS PE=1 SV=1	TRUE	0.495751	0.62681	7333.16	6755.96	6844.05	6625.71	2803.45	2083.51	577.203	1.08544	0.0356043	-0.202864	0.202864
1179	1179	sp|Q15813|TBCE_HUMAN	N/A	N/A	Tubulin-specific chaperone E OS=Homo sapiens GN=TBCE PE=1 SV=1	TRUE	0.981972	0.34073	63612.5	58600.9	63037	64806.9	4231.81	14714.3	5011.56	1.08552	0.0356379	-0.46759	0.46759
519	519	sp|P12931|SRC_HUMAN	N/A	N/A	Proto-oncogene tyrosine-protein kinase Src OS=Homo sapiens GN=SRC PE=1 SV=3	TRUE	4.45869	0.0004	619668	570829	619490	576623	15080.4	29196.6	48839.4	1.08556	0.0356533	-3.39794	3.39794
101	101	sp|P23246|SFPQ_HUMAN	N/A	N/A	Splicing factor, proline- and glutamine-rich OS=Homo sapiens GN=SFPQ PE=1 SV=2	TRUE	4.68478	0.00025	2.73537e+06	2.51939e+06	2.68866e+06	2.50564e+06	108292	86036.7	215983	1.08573	0.0357212	-3.60206	3.60206
719	719	sp|P10155|RO60_HUMAN	N/A	N/A	60 kDa SS-A/Ro ribonucleoprotein OS=Homo sapiens GN=TROVE2 PE=1 SV=2	TRUE	3.63523	0.00223	731548	673747	732834	657508	20100.7	43258.5	57800.7	1.08579	0.0357458	-2.6517	2.6517
897	897	tr|G3V4P8|G3V4P8_HUMAN	N/A	N/A	Glia maturation factor beta (Fragment) OS=Homo sapiens GN=GMFB PE=1 SV=1	TRUE	3.52273	0.00282	927927	854577	912012	845817	39680.1	48243.8	73350	1.08583	0.0357626	-2.54975	2.54975
322	322	sp|P50454|SERPH_HUMAN	N/A	N/A	Serpin H1 OS=Homo sapiens GN=SERPINH1 PE=1 SV=2	TRUE	1.92006	0.07286	537940	495375	538834	496708	18549.2	63866.9	42565.2	1.08593	0.0357999	-1.13751	1.13751
1565	1565	sp|O76038|SEGN_HUMAN	N/A	N/A	Secretagogin OS=Homo sapiens GN=SCGN PE=2 SV=2	TRUE	1.0629	0.30361	165619	152508	161216	156388	31402.8	19575.7	13110.7	1.08597	0.0358167	-0.517684	0.517684
570	570	sp|Q6SZW1|SARM1_HUMAN	N/A	N/A	Sterile alpha and TIR motif-containing protein 1 OS=Homo sapiens GN=SARM1 PE=1 SV=1	TRUE	1.75655	0.09811	278012	255991	281667	251237	21345.7	30965.1	22021	1.08602	0.0358389	-1.00829	1.00829
178	178	sp|Q13263|TIF1B_HUMAN	N/A	N/A	Transcription intermediary factor 1-beta OS=Homo sapiens GN=TRIM28 PE=1 SV=5	TRUE	2.57338	0.02041	2.005e+06	1.84618e+06	2.01336e+06	1.83988e+06	91374.5	161029	158819	1.08603	0.03584	-1.69016	1.69016
243	243	sp|P27797|CALR_HUMAN	N/A	N/A	Calreticulin OS=Homo sapiens GN=CALR PE=1 SV=1	TRUE	4.64654	0.00027	2.65566e+06	2.44477e+06	2.64255e+06	2.46357e+06	74768.9	113794	210890	1.08626	0.0359345	-3.56864	3.56864
931	931	sp|O00148|DX39A_HUMAN	N/A	N/A	ATP-dependent RNA helicase DDX39A OS=Homo sapiens GN=DDX39A PE=1 SV=2	TRUE	3.32786	0.00426	1.06365e+06	979039	1.07613e+06	981875	50638.1	57046.7	84615.8	1.08643	0.0360007	-2.37059	2.37059
848	848	sp|P63151|2ABA_HUMAN	N/A	N/A	Serine/threonine-protein phosphatase 2A 55 kDa regulatory subunit B alpha isoform OS=Homo sapiens GN=PPP2R2A PE=1 SV=1	TRUE	1.52138	0.14768	677002	623137	682611	564290	46050.1	95715.2	53865.4	1.08644	0.0360067	-0.830678	0.830678
1581	1581	tr|B1ANR0|B1ANR0_HUMAN	N/A	N/A	Polyadenylate-binding protein OS=Homo sapiens GN=PABPC4 PE=1 SV=1	TRUE	2.26506	0.03775	114892	105746	117421	105961	9537.97	7467.12	9145.75	1.08649	0.0360248	-1.42308	1.42308
1297	1297	tr|E9PGT6|E9PGT6_HUMAN	N/A	N/A	COP9 signalosome complex subunit 8 OS=Homo sapiens GN=COPS8 PE=1 SV=1	TRUE	1.9684	0.0666	184440	169747	177832	167882	14832	16778.2	14693.5	1.08656	0.0360542	-1.17653	1.17653
1100	1100	sp|Q13596|SNX1_HUMAN	N/A	N/A	Sorting nexin-1 OS=Homo sapiens GN=SNX1 PE=1 SV=3	TRUE	0.506453	0.61945	104095	95771.3	111493	119843	31484.2	37948.2	8324.14	1.08692	0.0361963	-0.207994	0.207994
627	627	tr|A6NNK5|A6NNK5_HUMAN	N/A	N/A	Tumor suppressor p53-binding protein 1 OS=Homo sapiens GN=TP53BP1 PE=1 SV=2	TRUE	1.53403	0.14456	410061	377221	413540	390775	18162.1	61600.9	32839.7	1.08706	0.0362522	-0.839952	0.839952
1170	1170	sp|P28838|AMPL_HUMAN	N/A	N/A	Cytosol aminopeptidase OS=Homo sapiens GN=LAP3 PE=1 SV=3	TRUE	0.983205	0.34014	61353.5	56437.5	60870.7	60258.7	11574.6	9540.84	4916.02	1.08711	0.0362717	-0.468342	0.468342
624	624	sp|A0AVT1|UBA6_HUMAN	N/A	N/A	Ubiquitin-like modifier-activating enzyme 6 OS=Homo sapiens GN=UBA6 PE=1 SV=1	TRUE	0.503059	0.62178	157392	144775	157409	150234	52455.6	53947.3	12617.7	1.08715	0.036291	-0.206363	0.206363
872	872	sp|Q9H8Y8|GORS2_HUMAN	N/A	N/A	Golgi reassembly-stacking protein 2 OS=Homo sapiens GN=GORASP2 PE=1 SV=3	TRUE	2.79097	0.01308	308427	283613	303286	282321	15022.9	22039.7	24814.3	1.08749	0.0364267	-1.88339	1.88339
152	152	tr|E7EVJ5|E7EVJ5_HUMAN	N/A	N/A	Cytoplasmic FMR1-interacting protein 2 OS=Homo sapiens GN=CYFIP2 PE=1 SV=1	TRUE	2.51042	0.02318	1.09679e+06	1.00795e+06	1.09924e+06	1.03029e+06	35458.8	100076	88845.4	1.08814	0.0366867	-1.63489	1.63489
302	302	sp|A0MZ66|SHOT1_HUMAN	N/A	N/A	Shootin-1 OS=Homo sapiens GN=SHTN1 PE=1 SV=4	TRUE	2.64423	0.01768	943110	866659	968935	859637	80458.3	32399.8	76450.6	1.08821	0.0367139	-1.75252	1.75252
446	446	sp|P30086|PEBP1_HUMAN	N/A	N/A	Phosphatidylethanolamine-binding protein 1 OS=Homo sapiens GN=PEBP1 PE=1 SV=3	TRUE	2.23184	0.04027	7.08416e+06	6.50861e+06	7.13611e+06	6.30504e+06	549346	544747	575553	1.08843	0.0368003	-1.39502	1.39502
1290	1290	sp|Q8NC96|NECP1_HUMAN	N/A	N/A	Adaptin ear-binding coat-associated protein 1 OS=Homo sapiens GN=NECAP1 PE=1 SV=2	TRUE	5.00822	0.00013	859129	789229	849978	790564	23880.6	34394	69900.8	1.08857	0.0368557	-3.88606	3.88606
1237	1237	sp|Q9P258|RCC2_HUMAN	N/A	N/A	Protein RCC2 OS=Homo sapiens GN=RCC2 PE=1 SV=2	TRUE	0.601329	0.55605	133268	122422	124139	123394	42799.9	33105.1	10845.8	1.08859	0.0368657	-0.254886	0.254886
1857	1857	sp|Q9NWV4|CA123_HUMAN	N/A	N/A	UPF0587 protein C1orf123 OS=Homo sapiens GN=C1orf123 PE=1 SV=1	TRUE	0.30594	0.7636	61316.4	56324.1	79433.5	73076.6	38523.6	30205.4	4992.27	1.08863	0.0368821	-0.117134	0.117134
668	668	sp|Q13151|ROA0_HUMAN	N/A	N/A	Heterogeneous nuclear ribonucleoprotein A0 OS=Homo sapiens GN=HNRNPA0 PE=1 SV=1	TRUE	1.75221	0.09888	2.14324e+06	1.9687e+06	2.21071e+06	2.03907e+06	183070	236196	174542	1.08866	0.0368916	-1.00489	1.00489
1681	1681	tr|F8VVT7|F8VVT7_HUMAN	N/A	N/A	Charged multivesicular body protein 1a OS=Homo sapiens GN=CHMP1A PE=1 SV=1	TRUE	2.67775	0.01651	325246	298754	317247	305688	23770.9	17771.5	26491.6	1.08867	0.0368977	-1.78225	1.78225
226	226	sp|P63104|1433Z_HUMAN	N/A	N/A	14-3-3 protein zeta/delta OS=Homo sapiens GN=YWHAZ PE=1 SV=1	TRUE	4.51072	0.00036	1.15599e+07	1.06141e+07	1.14147e+07	1.06039e+07	543871	316004	945764	1.0891	0.0370695	-3.4437	3.4437
132	132	sp|Q13838|DX39B_HUMAN	N/A	N/A	Spliceosome RNA helicase DDX39B OS=Homo sapiens GN=DDX39B PE=1 SV=1	TRUE	4.19292	0.00069	1.85606e+06	1.70398e+06	1.86821e+06	1.68315e+06	73846.2	79924.2	152087	1.08925	0.0371292	-3.16115	3.16115
979	979	sp|P09497|CLCB_HUMAN	N/A	N/A	Clathrin light chain B OS=Homo sapiens GN=CLTB PE=1 SV=1	TRUE	3.51578	0.00287	890006	816871	885427	807412	27342.2	56097.1	73135	1.08953	0.0372394	-2.54212	2.54212
607	607	sp|P51665|PSMD7_HUMAN	N/A	N/A	26S proteasome non-ATPase regulatory subunit 7 OS=Homo sapiens GN=PSMD7 PE=1 SV=2	TRUE	2.46817	0.02524	512173	469945	508432	460412	23541.3	45610	42227.9	1.08986	0.0373696	-1.59791	1.59791
1197	1197	sp|P42677|RS27_HUMAN	N/A	N/A	40S ribosomal protein S27 OS=Homo sapiens GN=RPS27 PE=1 SV=3	TRUE	2.36925	0.03074	1.33407e+06	1.2238e+06	1.31021e+06	1.26431e+06	97160.3	100269	110266	1.0901	0.0374666	-1.5123	1.5123
1690	1690	sp|Q7Z6G3|NECA2_HUMAN	N/A	N/A	N-terminal EF-hand calcium-binding protein 2 OS=Homo sapiens GN=NECAB2 PE=1 SV=1	TRUE	0.236839	0.81579	62539	57361	62530.8	60026.7	59352.7	27913.5	5178	1.09027	0.0375342	-0.0884216	0.0884216
471	471	sp|Q9UNW9|NOVA2_HUMAN	N/A	N/A	RNA-binding protein Nova-2 OS=Homo sapiens GN=NOVA2 PE=1 SV=1	TRUE	1.03362	0.31668	446001	409039	443461	406361	70154.9	81159.7	36961.8	1.09036	0.0375709	-0.499379	0.499379
914	914	sp|Q9UNS2|CSN3_HUMAN	N/A	N/A	COP9 signalosome complex subunit 3 OS=Homo sapiens GN=COPS3 PE=1 SV=3	TRUE	2.07212	0.05477	465362	426695	465148	431139	22050.2	51455.9	38666.7	1.09062	0.0376731	-1.26146	1.26146
554	554	tr|K7ELL7|K7ELL7_HUMAN	N/A	N/A	Glucosidase 2 subunit beta OS=Homo sapiens GN=PRKCSH PE=1 SV=1	TRUE	2.80957	0.01259	1.24793e+06	1.14419e+06	1.24272e+06	1.13842e+06	54163.6	96626.4	103740	1.09067	0.0376922	-1.89997	1.89997
959	959	sp|P10606|COX5B_HUMAN	N/A	N/A	Cytochrome c oxidase subunit 5B, mitochondrial OS=Homo sapiens GN=COX5B PE=1 SV=2	TRUE	3.23858	0.00514	952832	873298	974381	882941	40235.6	61717.9	79534	1.09107	0.0378539	-2.28904	2.28904
337	337	sp|O60256|KPRB_HUMAN	N/A	N/A	Phosphoribosyl pyrophosphate synthase-associated protein 2 OS=Homo sapiens GN=PRPSAP2 PE=1 SV=1	TRUE	2.64597	0.01761	612299	561042	615192	550567	24940.9	52491.1	51257	1.09136	0.0379682	-1.75424	1.75424
372	372	sp|P20618|PSB1_HUMAN	N/A	N/A	Proteasome subunit beta type-1 OS=Homo sapiens GN=PSMB1 PE=1 SV=2	TRUE	4.26877	0.00059	1.5102e+06	1.38374e+06	1.50154e+06	1.36767e+06	54450.2	70244.1	126465	1.09139	0.0379813	-3.22915	3.22915
1603	1603	sp|Q96KR1|ZFR_HUMAN	N/A	N/A	Zinc finger RNA-binding protein OS=Homo sapiens GN=ZFR PE=1 SV=2	TRUE	3.65097	0.00215	61310	56159.9	62050.1	56157.3	3610.48	2207.46	5150.1	1.0917	0.038105	-2.66756	2.66756
374	374	sp|O14818|PSA7_HUMAN	N/A	N/A	Proteasome subunit alpha type-7 OS=Homo sapiens GN=PSMA7 PE=1 SV=1	TRUE	4.93752	0.00015	2.09374e+06	1.91777e+06	2.07679e+06	1.94522e+06	63794	85802.2	175972	1.09176	0.0381266	-3.82391	3.82391
266	266	sp|Q13561|DCTN2_HUMAN	N/A	N/A	Dynactin subunit 2 OS=Homo sapiens GN=DCTN2 PE=1 SV=4	TRUE	6.36821	9.321e-06	1.9054e+06	1.74511e+06	1.90281e+06	1.75291e+06	40320	63840.8	160282	1.09185	0.0381615	-5.03054	5.03054
951	951	sp|Q99471|PFD5_HUMAN	N/A	N/A	Prefoldin subunit 5 OS=Homo sapiens GN=PFDN5 PE=1 SV=2	TRUE	2.21878	0.04131	606550	555527	602795	569115	54290.4	42567	51023.4	1.09185	0.0381617	-1.38394	1.38394
1451	1451	sp|Q16623|STX1A_HUMAN	N/A	N/A	Syntaxin-1A OS=Homo sapiens GN=STX1A PE=1 SV=1	TRUE	1.02376	0.32118	151931	139140	149252	129860	26261.5	26744.6	12791.1	1.09193	0.0381947	-0.493252	0.493252
1425	1425	tr|B1AKR6|B1AKR6_HUMAN	N/A	N/A	Dynein light chain roadblock-type 1 OS=Homo sapiens GN=DYNLRB1 PE=1 SV=1	TRUE	1.07759	0.2972	500350	458173	434988	424889	93217.5	71404.4	42177.8	1.09206	0.0382451	-0.526951	0.526951
2078	2078	tr|H7C1A7|H7C1A7_HUMAN	N/A	N/A	N-acylglucosamine 2-epimerase (Fragment) OS=Homo sapiens GN=RENBP PE=1 SV=1	TRUE	0.221818	0.82726	3816.59	3494.22	4082.99	1726.55	2927.84	3230.51	322.367	1.09226	0.0383249	-0.082358	0.082358
1000	1000	tr|B4DSP0|B4DSP0_HUMAN	N/A	N/A	HCG1642748, isoform CRA_b OS=Homo sapiens GN=PEG10 PE=1 SV=1	TRUE	0.754218	0.46168	203813	186585	200201	192863	28475.5	62330.6	17228.1	1.09233	0.0383554	-0.335659	0.335659
1116	1116	sp|P19404|NDUV2_HUMAN	N/A	N/A	NADH dehydrogenase [ubiquinone] flavoprotein 2, mitochondrial OS=Homo sapiens GN=NDUFV2 PE=1 SV=2	TRUE	0.476605	0.64009	477859	437298	414069	432333	253044	33972.7	40561.3	1.09275	0.0385226	-0.193759	0.193759
1114	1114	sp|O95671|ASML_HUMAN	N/A	N/A	N-acetylserotonin O-methyltransferase-like protein OS=Homo sapiens GN=ASMTL PE=1 SV=3	TRUE	1.68526	0.11134	75073.7	68697.6	71929.9	71018.4	7847.62	8200.53	6376.17	1.09282	0.0385467	-0.953349	0.953349
688	688	sp|Q99426|TBCB_HUMAN	N/A	N/A	Tubulin-folding cofactor B OS=Homo sapiens GN=TBCB PE=1 SV=2	TRUE	3.95804	0.00113	931575	852344	929804	845634	45801.2	38840.9	79230.8	1.09296	0.0386028	-2.94692	2.94692
664	664	sp|Q07021|C1QBP_HUMAN	N/A	N/A	Complement component 1 Q subcomponent-binding protein, mitochondrial OS=Homo sapiens GN=C1QBP PE=1 SV=1	TRUE	5.11967	0.0001	1.39745e+06	1.27837e+06	1.39515e+06	1.27926e+06	64820.5	25832.5	119081	1.09315	0.03868	-4	4
891	891	tr|A0A0A0MT01|A0A0A0MT01_HUMAN	N/A	N/A	Gelsolin OS=Homo sapiens GN=GSN PE=1 SV=1	TRUE	1.17073	0.25885	71727.4	65610.4	70111	61337.7	7336.93	13851.7	6116.99	1.09323	0.0387123	-0.586952	0.586952
1399	1399	tr|H0YA05|H0YA05_HUMAN	N/A	N/A	Palladin (Fragment) OS=Homo sapiens GN=PALLD PE=1 SV=1	TRUE	0.651994	0.52366	85990.5	78618.1	85611.9	76666.4	25519.1	22350.2	7372.48	1.09378	0.0389284	-0.280951	0.280951
629	629	sp|P49773|HINT1_HUMAN	N/A	N/A	Histidine triad nucleotide-binding protein 1 OS=Homo sapiens GN=HINT1 PE=1 SV=2	TRUE	2.09447	0.05249	1.24268e+06	1.13608e+06	1.25949e+06	1.08156e+06	104018	111774	106599	1.09383	0.0389501	-1.27992	1.27992
48	48	sp|P09104|ENOG_HUMAN	N/A	N/A	Gamma-enolase OS=Homo sapiens GN=ENO2 PE=1 SV=3	TRUE	3.66269	0.0021	3.83061e+06	3.50105e+06	3.7622e+06	3.53975e+06	209794	169861	329566	1.09413	0.0390704	-2.67778	2.67778
110	110	sp|P16615|AT2A2_HUMAN	N/A	N/A	Sarcoplasmic/endoplasmic reticulum calcium ATPase 2 OS=Homo sapiens GN=ATP2A2 PE=1 SV=1	TRUE	6.41165	8.6062e-06	1.17679e+06	1.0755e+06	1.17773e+06	1.08161e+06	22137.5	41908.5	101296	1.09419	0.0390908	-5.06519	5.06519
1159	1159	sp|O15511|ARPC5_HUMAN	N/A	N/A	Actin-related protein 2/3 complex subunit 5 OS=Homo sapiens GN=ARPC5 PE=1 SV=3	TRUE	3.67249	0.00206	1.48036e+06	1.3527e+06	1.46937e+06	1.37252e+06	55919.8	88020.1	127657	1.09437	0.0391649	-2.68613	2.68613
1010	1010	sp|O15371|EIF3D_HUMAN	N/A	N/A	Eukaryotic translation initiation factor 3 subunit D OS=Homo sapiens GN=EIF3D PE=1 SV=1	TRUE	1.61263	0.12637	175896	160696	182431	168661	18131.1	21697.4	15199.4	1.09458	0.0392494	-0.898356	0.898356
113	113	sp|P55060|XPO2_HUMAN	N/A	N/A	Exportin-2 OS=Homo sapiens GN=CSE1L PE=1 SV=3	TRUE	4.15909	0.00074	731532	668134	725934	666648	28777.7	35539.6	63398.2	1.09489	0.0393699	-3.13077	3.13077
194	194	sp|P35998|PRS7_HUMAN	N/A	N/A	26S protease regulatory subunit 7 OS=Homo sapiens GN=PSMC2 PE=1 SV=3	TRUE	1.13417	0.27343	1.38711e+06	1.26674e+06	1.49583e+06	1.14452e+06	203816	244585	120364	1.09502	0.0394214	-0.563154	0.563154
246	246	sp|Q15365|PCBP1_HUMAN	N/A	N/A	Poly(rC)-binding protein 1 OS=Homo sapiens GN=PCBP1 PE=1 SV=2	TRUE	4.47592	0.00038	2.18241e+06	1.99255e+06	2.16953e+06	1.99597e+06	71648.1	105170	189863	1.09529	0.0395278	-3.42022	3.42022
1343	1343	tr|H0Y7L2|H0Y7L2_HUMAN	N/A	N/A	Dedicator of cytokinesis protein 7 (Fragment) OS=Homo sapiens GN=DOCK7 PE=1 SV=1	TRUE	0.669397	0.51279	60212.7	54963.5	57134.1	61154	11307.1	20629.8	5249.24	1.0955	0.0396141	-0.29006	0.29006
991	991	sp|P11279|LAMP1_HUMAN	N/A	N/A	Lysosome-associated membrane glycoprotein 1 OS=Homo sapiens GN=LAMP1 PE=1 SV=3	TRUE	5.1972	8.812e-05	303775	277126	303810	276979	11586.6	10117.9	26648.6	1.09616	0.0398742	-4.05493	4.05493
1183	1183	sp|P47813|IF1AX_HUMAN	N/A	N/A	Eukaryotic translation initiation factor 1A, X-chromosomal OS=Homo sapiens GN=EIF1AX PE=1 SV=2	TRUE	1.61369	0.12614	164196	149750	172706	151652	25331.5	8920.47	14445.9	1.09647	0.0399956	-0.899147	0.899147
1398	1398	sp|O95394|AGM1_HUMAN	N/A	N/A	Phosphoacetylglucosamine mutase OS=Homo sapiens GN=PGM3 PE=1 SV=1	TRUE	1.35583	0.19398	249931	227933	245680	239694	34444	34392	21998.2	1.09651	0.0400131	-0.712243	0.712243
556	556	sp|Q10567|AP1B1_HUMAN	N/A	N/A	AP-1 complex subunit beta-1 OS=Homo sapiens GN=AP1B1 PE=1 SV=2	TRUE	2.29674	0.03547	791108	721444	796196	724562	72511.1	54973.3	69663.4	1.09656	0.0400328	-1.45014	1.45014
1002	1002	sp|Q9BVK6|TMED9_HUMAN	N/A	N/A	Transmembrane emp24 domain-containing protein 9 OS=Homo sapiens GN=TMED9 PE=1 SV=2	TRUE	3.26951	0.00482	910905	830671	916146	820012	61700.7	40160.9	80233.6	1.09659	0.0400438	-2.31695	2.31695
1341	1341	sp|P78324|SHPS1_HUMAN	N/A	N/A	Tyrosine-protein phosphatase non-receptor type substrate 1 OS=Homo sapiens GN=SIRPA PE=1 SV=2	TRUE	1.86211	0.08106	180447	164547	176357	161686	18092.8	18135.4	15900.7	1.09663	0.0400615	-1.09119	1.09119
561	561	sp|P16152|CBR1_HUMAN	N/A	N/A	Carbonyl reductase [NADPH] 1 OS=Homo sapiens GN=CBR1 PE=1 SV=3	TRUE	3.75641	0.00172	793831	723703	792418	713020	22708.9	51195.8	70127.7	1.0969	0.0401675	-2.76447	2.76447
382	382	sp|Q15084|PDIA6_HUMAN	N/A	N/A	Protein disulfide-isomerase A6 OS=Homo sapiens GN=PDIA6 PE=1 SV=1	TRUE	3.9047	0.00126	2.15889e+06	1.96777e+06	2.18353e+06	1.97263e+06	129191	69793.1	191120	1.09712	0.0402561	-2.89963	2.89963
1655	1655	tr|E7EQY1|E7EQY1_HUMAN	N/A	N/A	Protein FAM136A OS=Homo sapiens GN=FAM136A PE=1 SV=1	TRUE	3.89283	0.00129	127320	116049	128898	115761	4994.02	7107.36	11271.6	1.09713	0.0402575	-2.88941	2.88941
470	470	tr|H0YN26|H0YN26_HUMAN	N/A	N/A	Acidic leucine-rich nuclear phosphoprotein 32 family member A OS=Homo sapiens GN=ANP32A PE=1 SV=1	TRUE	0.339514	0.73864	763318	695476	485946	417532	372875	469379	67841.6	1.09755	0.0404231	-0.131567	0.131567
88	88	sp|P62258|1433E_HUMAN	N/A	N/A	14-3-3 protein epsilon OS=Homo sapiens GN=YWHAE PE=1 SV=1	TRUE	1.51268	0.14986	8.77804e+06	7.99519e+06	9.32229e+06	8.07582e+06	1.01519e+06	1.1747e+06	782856	1.09792	0.0405691	-0.824314	0.824314
1729	1729	tr|Q5SWX3|Q5SWX3_HUMAN	N/A	N/A	Calcium/calmodulin-dependent protein kinase (CaM kinase) II gamma, isoform CRA_n OS=Homo sapiens GN=CAMK2G PE=1 SV=1	TRUE	2.88482	0.01078	121926	111038	120624	109252	7874.37	8135.23	10887.3	1.09805	0.0406221	-1.96738	1.96738
1848	1848	sp|P06850|CRF_HUMAN	N/A	N/A	Corticoliberin OS=Homo sapiens GN=CRH PE=1 SV=1	TRUE	0.393907	0.69885	68318.9	62178	77601	63727	39517.5	25015.5	6140.99	1.09876	0.0409047	-0.155616	0.155616
1044	1044	sp|Q9UBM7|DHCR7_HUMAN	N/A	N/A	7-dehydrocholesterol reductase OS=Homo sapiens GN=DHCR7 PE=1 SV=1	TRUE	1.23512	0.23462	155187	141211	154698	147179	15520.9	30189	13975.5	1.09897	0.0409854	-0.629635	0.629635
1221	1221	sp|Q9Y4Z0|LSM4_HUMAN	N/A	N/A	U6 snRNA-associated Sm-like protein LSm4 OS=Homo sapiens GN=LSM4 PE=1 SV=1	TRUE	1.31188	0.20807	303998	276396	297371	270532	60375.8	18403.6	27601.3	1.09986	0.041338	-0.681791	0.681791
1921	1921	sp|Q9NUD5|ZCHC3_HUMAN	N/A	N/A	Zinc finger CCHC domain-containing protein 3 OS=Homo sapiens GN=ZCCHC3 PE=1 SV=1	TRUE	1.41864	0.17519	44047.5	40044.5	44783	41564.2	4608.84	7100.42	4002.98	1.09996	0.0413782	-0.756491	0.756491
1015	1015	sp|P02786|TFR1_HUMAN	N/A	N/A	Transferrin receptor protein 1 OS=Homo sapiens GN=TFRC PE=1 SV=2	TRUE	0.776814	0.4486	84726.8	76973.4	86280.6	88526.2	13143.1	26904.5	7753.42	1.10073	0.0416802	-0.348141	0.348141
512	512	sp|P49721|PSB2_HUMAN	N/A	N/A	Proteasome subunit beta type-2 OS=Homo sapiens GN=PSMB2 PE=1 SV=1	TRUE	5.63351	3.7361e-05	1.07552e+06	976841	1.08247e+06	975515	33576.9	40423.7	98679.9	1.10102	0.041795	-4.42758	4.42758
1628	1628	sp|Q9NVJ2|ARL8B_HUMAN	N/A	N/A	ADP-ribosylation factor-like protein 8B OS=Homo sapiens GN=ARL8B PE=1 SV=1	TRUE	3.28734	0.00464	88064	79972.3	88198	80839.6	3224.6	6643.18	8091.72	1.10118	0.0418589	-2.33348	2.33348
1259	1259	sp|Q6YN16|HSDL2_HUMAN	N/A	N/A	Hydroxysteroid dehydrogenase-like protein 2 OS=Homo sapiens GN=HSDL2 PE=1 SV=1	TRUE	0.49794	0.6253	43339.7	39356.7	45487.5	40849.8	15299.2	18487.7	3983.05	1.1012	0.0418677	-0.203912	0.203912
1649	1649	sp|Q8IWQ3|BRSK2_HUMAN	N/A	N/A	Serine/threonine-protein kinase BRSK2 OS=Homo sapiens GN=BRSK2 PE=1 SV=3	TRUE	1.44764	0.16703	133378	121093	130735	115339	10387.9	23242.3	12284.7	1.10145	0.0419642	-0.777206	0.777206
816	816	sp|Q14498|RBM39_HUMAN	N/A	N/A	RNA-binding protein 39 OS=Homo sapiens GN=RBM39 PE=1 SV=2	TRUE	2.9226	0.00996	368282	334314	377472	338395	29279.5	18932.7	33967.9	1.1016	0.0420258	-2.00174	2.00174
157	157	sp|Q9ULV4|COR1C_HUMAN	N/A	N/A	Coronin-1C OS=Homo sapiens GN=CORO1C PE=1 SV=1	TRUE	5.80485	2.6852e-05	2.37612e+06	2.15641e+06	2.366e+06	2.13808e+06	55705.6	98945.7	219712	1.10189	0.0421373	-4.57102	4.57102
1903	1903	tr|A0A087WUD3|A0A087WUD3_HUMAN	N/A	N/A	Oligosaccharyltransferase complex subunit OSTC OS=Homo sapiens GN=OSTC PE=1 SV=1	TRUE	2.59357	0.01959	141952	128819	145098	125910	10912.7	10568.6	13133.4	1.10195	0.0421629	-1.70797	1.70797
202	202	sp|Q13409|DC1I2_HUMAN	N/A	N/A	Cytoplasmic dynein 1 intermediate chain 2 OS=Homo sapiens GN=DYNC1I2 PE=1 SV=3	TRUE	5.2091	8.6055e-05	1.06104e+06	962807	1.0459e+06	960848	44514	34911.4	98228.5	1.10202	0.0421906	-4.06522	4.06522
865	865	tr|F5GWX5|F5GWX5_HUMAN	N/A	N/A	Chromodomain-helicase-DNA-binding protein 4 OS=Homo sapiens GN=CHD4 PE=1 SV=1	TRUE	2.50537	0.02342	252993	229518	246519	229721	16501.8	22755.7	23474.8	1.10228	0.0422914	-1.63041	1.63041
1379	1379	tr|F8W1A4|F8W1A4_HUMAN	N/A	N/A	Adenylate kinase 2, mitochondrial OS=Homo sapiens GN=AK2 PE=1 SV=1	TRUE	0.890896	0.38619	180993	164195	188701	152664	23025.5	51668.1	16798.3	1.10231	0.0423026	-0.413199	0.413199
1032	1032	tr|G5EA30|G5EA30_HUMAN	N/A	N/A	CUG triplet repeat, RNA binding protein 1, isoform CRA_c OS=Homo sapiens GN=CELF1 PE=1 SV=1	TRUE	3.89266	0.00129	429431	389502	431794	393710	13720.4	27544	39928.5	1.10251	0.0423832	-2.88941	2.88941
8	8	tr|A0A0D9SF54|A0A0D9SF54_HUMAN	N/A	N/A	Spectrin alpha chain, non-erythrocytic 1 OS=Homo sapiens GN=SPTAN1 PE=1 SV=1	TRUE	5.76744	2.8851e-05	740969	671934	734633	659940	24130.6	26593.1	69034.9	1.10274	0.0424734	-4.53984	4.53984
693	693	sp|P51572|BAP31_HUMAN	N/A	N/A	B-cell receptor-associated protein 31 OS=Homo sapiens GN=BCAP31 PE=1 SV=3	TRUE	3.33705	0.00418	1.01232e+06	917684	1.00066e+06	893854	29494.8	79799.4	94634.1	1.10312	0.0426238	-2.37882	2.37882
1569	1569	tr|B8ZZB2|B8ZZB2_HUMAN	N/A	N/A	Type I inositol 3,4-bisphosphate 4-phosphatase OS=Homo sapiens GN=INPP4A PE=1 SV=1	TRUE	2.40965	0.02837	80041.6	72544.5	81557.7	73804.1	8507.77	3838.95	7497.05	1.10334	0.042711	-1.54714	1.54714
1877	1877	sp|P20962|PTMS_HUMAN	N/A	N/A	Parathymosin OS=Homo sapiens GN=PTMS PE=1 SV=2	TRUE	4.85974	0.00017	4.32731e+06	3.92145e+06	4.32577e+06	3.99206e+06	197420	154260	405855	1.1035	0.0427708	-3.76955	3.76955
957	957	sp|Q13242|SRSF9_HUMAN	N/A	N/A	Serine/arginine-rich splicing factor 9 OS=Homo sapiens GN=SRSF9 PE=1 SV=1	TRUE	3.49585	0.00299	1.37766e+06	1.24831e+06	1.40569e+06	1.2514e+06	84945.5	71451.6	129347	1.10362	0.0428185	-2.52433	2.52433
1353	1353	tr|E5RJR5|E5RJR5_HUMAN	N/A	N/A	S-phase kinase-associated protein 1 OS=Homo sapiens GN=SKP1 PE=1 SV=1	TRUE	1.45514	0.16497	228647	207124	214257	206468	35089.8	27159.2	21522.7	1.10391	0.0429344	-0.782595	0.782595
1452	1452	tr|M0R3F6|M0R3F6_HUMAN	N/A	N/A	SURP and G-patch domain-containing protein 2 OS=Homo sapiens GN=SUGP2 PE=1 SV=1	TRUE	0.906612	0.37806	121278	109856	139446	100723	28509.9	24813.9	11422.1	1.10397	0.0429588	-0.422439	0.422439
245	245	sp|P08779|K1C16_HUMAN	N/A	N/A	Keratin, type I cytoskeletal 16 OS=Homo sapiens GN=KRT16 PE=1 SV=4	TRUE	0.243931	0.81038	109925	99555.4	123299	41246.7	74026.9	103843	10369.3	1.10416	0.0430305	-0.0913113	0.0913113
822	822	sp|P04792|HSPB1_HUMAN	N/A	N/A	Heat shock protein beta-1 OS=Homo sapiens GN=HSPB1 PE=1 SV=2	TRUE	1.38829	0.18408	759409	687601	796507	675939	150793	36597.9	71807.3	1.10443	0.0431388	-0.734993	0.734993
1940	1940	tr|A0A0A6YY92|A0A0A6YY92_HUMAN	N/A	N/A	Adenylosuccinate lyase OS=Homo sapiens GN=ADSL PE=1 SV=1	TRUE	1.26138	0.22525	99174	89795	98908.4	98014.8	6441.17	21356.4	9379.04	1.10445	0.0431458	-0.647335	0.647335
1839	1839	sp|Q9NW64|RBM22_HUMAN	N/A	N/A	Pre-mRNA-splicing factor RBM22 OS=Homo sapiens GN=RBM22 PE=1 SV=1	TRUE	0.630165	0.53748	25335.1	22936.2	26675.6	23430.2	9226.98	6729.52	2398.89	1.10459	0.043201	-0.269638	0.269638
1677	1677	tr|E7EWR4|E7EWR4_HUMAN	N/A	N/A	Cleavage stimulation factor subunit 2 OS=Homo sapiens GN=CSTF2 PE=1 SV=1	TRUE	0.38877	0.70257	13203.3	11947.9	13104.4	10692	7442.8	6200.77	1255.38	1.10507	0.0433903	-0.15331	0.15331
1400	1400	tr|E9PQY2|E9PQY2_HUMAN	N/A	N/A	Prefoldin subunit 4 OS=Homo sapiens GN=PFDN4 PE=1 SV=1	TRUE	1.79115	0.0922	432774	391614	459020	386197	47019.1	50415.2	41159.5	1.1051	0.0434024	-1.03527	1.03527
1724	1724	sp|Q8WZA0|LZIC_HUMAN	N/A	N/A	Protein LZIC OS=Homo sapiens GN=LZIC PE=1 SV=1	TRUE	2.52324	0.02259	493385	446430	488288	444929	33487.2	44669.7	46955.9	1.10518	0.0434334	-1.64608	1.64608
2062	2062	tr|B3KY94|B3KY94_HUMAN	N/A	N/A	CDP-diacylglycerol--inositol 3-phosphatidyltransferase OS=Homo sapiens GN=CDIPT PE=1 SV=1	TRUE	1.79646	0.09133	263386	238245	275163	242858	34194	24358.3	25140.1	1.10552	0.0435673	-1.03939	1.03939
907	907	tr|A6NLN1|A6NLN1_HUMAN	N/A	N/A	Polypyrimidine tract binding protein 1, isoform CRA_b OS=Homo sapiens GN=PTBP1 PE=1 SV=4	TRUE	1.01137	0.32689	112098	101395	108825	112069	16472.6	27139.3	10702.8	1.10555	0.0435803	-0.485598	0.485598
1405	1405	sp|Q8N257|H2B3B_HUMAN	N/A	N/A	Histone H2B type 3-B OS=Homo sapiens GN=HIST3H2BB PE=1 SV=3	TRUE	3.48679	0.00305	3.57104e+06	3.23006e+06	3.55402e+06	3.34503e+06	153557	249982	340982	1.10557	0.0435844	-2.5157	2.5157
127	127	sp|Q16643|DREB_HUMAN	N/A	N/A	Drebrin OS=Homo sapiens GN=DBN1 PE=1 SV=4	TRUE	10.7281	1.0242e-08	3.6198e+06	3.27363e+06	3.62354e+06	3.24186e+06	51630.9	81882	346164	1.10574	0.0436543	-7.98962	7.98962
1743	1743	sp|Q00577|PURA_HUMAN	N/A	N/A	Transcriptional activator protein Pur-alpha OS=Homo sapiens GN=PURA PE=1 SV=2	TRUE	3.00614	0.00837	54890	49639.6	54476.5	50298.1	3380.06	4003.77	5250.46	1.10577	0.0436655	-2.07727	2.07727
1119	1119	sp|P62942|FKB1A_HUMAN	N/A	N/A	Peptidyl-prolyl cis-trans isomerase FKBP1A OS=Homo sapiens GN=FKBP1A PE=1 SV=2	TRUE	3.05362	0.00758	1.53134e+06	1.38463e+06	1.57008e+06	1.34696e+06	103256	100564	146711	1.10596	0.043738	-2.12033	2.12033
490	490	sp|P61088|UBE2N_HUMAN	N/A	N/A	Ubiquitin-conjugating enzyme E2 N OS=Homo sapiens GN=UBE2N PE=1 SV=1	TRUE	5.91206	2.1882e-05	2.95411e+06	2.67083e+06	2.95845e+06	2.67188e+06	63851.9	128785	283277	1.10606	0.04378	-4.65991	4.65991
1594	1594	sp|Q92623|TTC9A_HUMAN	N/A	N/A	Tetratricopeptide repeat protein 9A OS=Homo sapiens GN=TTC9 PE=2 SV=3	TRUE	2.80969	0.01259	98174.1	88744.2	97769.7	83967.1	5136.93	8659.64	9429.9	1.10626	0.043857	-1.89997	1.89997
1624	1624	sp|Q9HCD5|NCOA5_HUMAN	N/A	N/A	Nuclear receptor coactivator 5 OS=Homo sapiens GN=NCOA5 PE=1 SV=2	TRUE	1.10684	0.28473	87136.2	78750.4	86956.6	81370.8	8354.78	21137.7	8385.75	1.10649	0.0439456	-0.545567	0.545567
341	341	sp|Q9UNZ2|NSF1C_HUMAN	N/A	N/A	NSFL1 cofactor p47 OS=Homo sapiens GN=NSFL1C PE=1 SV=2	TRUE	2.23399	0.04011	1.28939e+06	1.16496e+06	1.30511e+06	1.20548e+06	79614.8	146913	124432	1.10681	0.044074	-1.39675	1.39675
1667	1667	sp|P51151|RAB9A_HUMAN	N/A	N/A	Ras-related protein Rab-9A OS=Homo sapiens GN=RAB9A PE=1 SV=1	TRUE	4.4392	0.00041	355724	321379	356675	327239	12923.2	19279.5	34344.7	1.10687	0.0440953	-3.38722	3.38722
1646	1646	sp|P19174|PLCG1_HUMAN	N/A	N/A	1-phosphatidylinositol 4,5-bisphosphate phosphodiesterase gamma-1 OS=Homo sapiens GN=PLCG1 PE=1 SV=1	TRUE	1.76417	0.09678	39757.4	35901.6	39610.8	37481.9	3702.68	5411.27	3855.77	1.1074	0.0443038	-1.01421	1.01421
646	646	tr|H0YA96|H0YA96_HUMAN	N/A	N/A	Heterogeneous nuclear ribonucleoprotein D0 (Fragment) OS=Homo sapiens GN=HNRNPD PE=1 SV=1	TRUE	7.01681	2.9089e-06	5.0864e+06	4.592e+06	5.09719e+06	4.53803e+06	164293	132994	494394	1.10766	0.0444081	-5.53627	5.53627
235	235	sp|P27348|1433T_HUMAN	N/A	N/A	14-3-3 protein theta OS=Homo sapiens GN=YWHAQ PE=1 SV=1	TRUE	2.65743	0.01721	8.20545e+06	7.40674e+06	8.48526e+06	7.49078e+06	838866	330628	798709	1.10784	0.0444752	-1.76422	1.76422
753	753	sp|Q9P265|DIP2B_HUMAN	N/A	N/A	Disco-interacting protein 2 homolog B OS=Homo sapiens GN=DIP2B PE=1 SV=3	TRUE	1.62965	0.1227	230582	208131	225404	213775	23439.1	34039.6	22450.6	1.10787	0.0444879	-0.911155	0.911155
38	38	sp|O60282|KIF5C_HUMAN	N/A	N/A	Kinesin heavy chain isoform 5C OS=Homo sapiens GN=KIF5C PE=1 SV=1	TRUE	4.54824	0.00033	1.68646e+06	1.52097e+06	1.68017e+06	1.52548e+06	94501	54637.6	165494	1.10881	0.0448565	-3.48149	3.48149
1342	1342	tr|H7BYD0|H7BYD0_HUMAN	N/A	N/A	NADH dehydrogenase [ubiquinone] 1 alpha subcomplex subunit 5 (Fragment) OS=Homo sapiens GN=NDUFA5 PE=1 SV=1	TRUE	1.40265	0.17983	197236	177870	189645	172211	23511.3	34101.5	19366.3	1.10888	0.0448842	-0.745138	0.745138
1804	1804	tr|A2A2V1|A2A2V1_HUMAN	N/A	N/A	Major prion protein (Fragment) OS=Homo sapiens GN=PRNP PE=1 SV=1	TRUE	2.50039	0.02366	95277.3	85921.8	95230.5	84997.2	6167.08	9379	9355.56	1.10888	0.0448864	-1.62599	1.62599
1431	1431	sp|Q9BWJ5|SF3B5_HUMAN	N/A	N/A	Splicing factor 3B subunit 5 OS=Homo sapiens GN=SF3B5 PE=1 SV=1	TRUE	1.13535	0.27295	47565.1	42884.7	44664.4	42584.7	11126.7	5399.06	4680.44	1.10914	0.0449864	-0.563917	0.563917
460	460	sp|Q04760|LGUL_HUMAN	N/A	N/A	Lactoylglutathione lyase OS=Homo sapiens GN=GLO1 PE=1 SV=4	TRUE	2.92469	0.00992	2.93687e+06	2.64693e+06	2.93173e+06	2.63628e+06	43361.8	294235	289947	1.10954	0.0451434	-2.00349	2.00349
583	583	sp|P06748|NPM_HUMAN	N/A	N/A	Nucleophosmin OS=Homo sapiens GN=NPM1 PE=1 SV=2	TRUE	7.02513	2.8669e-06	3.47922e+06	3.13535e+06	3.50985e+06	3.17731e+06	94112.2	112720	343863	1.10967	0.0451949	-5.54259	5.54259
949	949	sp|O95777|LSM8_HUMAN	N/A	N/A	U6 snRNA-associated Sm-like protein LSm8 OS=Homo sapiens GN=LSM8 PE=1 SV=3	TRUE	2.18943	0.04373	630021	567536	604609	594792	72193.6	46026.4	62484.3	1.1101	0.0453611	-1.35922	1.35922
343	343	tr|J3KQ32|J3KQ32_HUMAN	N/A	N/A	Obg-like ATPase 1 OS=Homo sapiens GN=OLA1 PE=1 SV=1	TRUE	5.45846	5.2562e-05	1.51274e+06	1.36267e+06	1.49504e+06	1.36375e+06	51779.9	64200.6	150071	1.11013	0.0453736	-4.27933	4.27933
1920	1920	tr|E5RIN2|E5RIN2_HUMAN	N/A	N/A	TBC1 domain family member 9B OS=Homo sapiens GN=TBC1D9B PE=1 SV=1	TRUE	0.44028	0.66562	2913.62	2623.87	2996.79	2724.2	1481.95	1304.58	289.757	1.11043	0.0454918	-0.176774	0.176774
1827	1827	sp|Q9H492|MLP3A_HUMAN	N/A	N/A	Microtubule-associated proteins 1A/1B light chain 3A OS=Homo sapiens GN=MAP1LC3A PE=1 SV=2	TRUE	2.83407	0.01197	210795	189783	209455	190005	18561	12255.8	21012	1.11072	0.0456031	-1.92191	1.92191
756	756	tr|E9PC15|E9PC15_HUMAN	N/A	N/A	Acylglycerol kinase, mitochondrial OS=Homo sapiens GN=AGK PE=1 SV=1	TRUE	2.43222	0.02712	139702	125724	140147	119797	9243.91	14552.9	13977.6	1.11118	0.045783	-1.56671	1.56671
518	518	sp|O43237|DC1L2_HUMAN	N/A	N/A	Cytoplasmic dynein 1 light intermediate chain 2 OS=Homo sapiens GN=DYNC1LI2 PE=1 SV=1	TRUE	6.66485	5.4333e-06	1.28574e+06	1.15691e+06	1.276e+06	1.14051e+06	49792.7	29728.4	128836	1.11136	0.0458559	-5.26494	5.26494
64	64	sp|P52272|HNRPM_HUMAN	N/A	N/A	Heterogeneous nuclear ribonucleoprotein M OS=Homo sapiens GN=HNRNPM PE=1 SV=3	TRUE	4.1534	0.00075	3.32407e+06	2.99077e+06	3.45599e+06	3.01223e+06	186420	152334	333303	1.11144	0.0458874	-3.12494	3.12494
695	695	sp|O60888|CUTA_HUMAN	N/A	N/A	Protein CutA OS=Homo sapiens GN=CUTA PE=1 SV=2	TRUE	9.78901	3.6926e-08	863281	776473	862891	780291	8643.15	25160.6	86808.1	1.1118	0.0460259	-7.43267	7.43267
1005	1005	sp|P08574|CY1_HUMAN	N/A	N/A	Cytochrome c1, heme protein, mitochondrial OS=Homo sapiens GN=CYC1 PE=1 SV=3	TRUE	0.938145	0.36212	160694	144506	151862	144111	31624	40984	16188.1	1.11202	0.0461141	-0.441147	0.441147
1675	1675	sp|Q9UBV8|PEF1_HUMAN	N/A	N/A	Peflin OS=Homo sapiens GN=PEF1 PE=1 SV=1	TRUE	2.4689	0.0252	142261	127898	143996	127521	13657.8	10864.2	14362.3	1.11229	0.0462197	-1.5986	1.5986
1109	1109	sp|Q969E4|TCAL3_HUMAN	N/A	N/A	Transcription elongation factor A protein-like 3 OS=Homo sapiens GN=TCEAL3 PE=1 SV=1	TRUE	0.51164	0.61589	166278	149406	200486	160711	83520.3	53024.7	16872.3	1.11293	0.0464675	-0.210497	0.210497
963	963	sp|Q9Y3C6|PPIL1_HUMAN	N/A	N/A	Peptidyl-prolyl cis-trans isomerase-like 1 OS=Homo sapiens GN=PPIL1 PE=1 SV=1	TRUE	2.39069	0.02946	241500	216954	242055	213601	18054.6	24955	24545.5	1.11314	0.0465486	-1.53077	1.53077
1247	1247	tr|H3BTL1|H3BTL1_HUMAN	N/A	N/A	Microtubule-associated protein 1 light chain 3 beta, isoform CRA_f OS=Homo sapiens GN=MAP1LC3B PE=3 SV=1	TRUE	2.71431	0.01532	515655	463164	521747	448775	20372.6	54322.2	52491.7	1.11333	0.0466251	-1.81474	1.81474
299	299	tr|E9PEB5|E9PEB5_HUMAN	N/A	N/A	Far upstream element-binding protein 1 OS=Homo sapiens GN=FUBP1 PE=1 SV=1	TRUE	7.69609	9.1317e-07	1.54394e+06	1.38658e+06	1.55468e+06	1.39829e+06	46305.9	40230	157361	1.11349	0.0466858	-6.03945	6.03945
1202	1202	tr|E7EQ29|E7EQ29_HUMAN	N/A	N/A	Beta-galactosidase OS=Homo sapiens GN=GLB1 PE=1 SV=1	TRUE	2.66048	0.0171	211521	189956	216103	193038	16112.9	18213.3	21565.6	1.11353	0.0467018	-1.767	1.767
1503	1503	tr|F2Z2C0|F2Z2C0_HUMAN	N/A	N/A	Exosome complex exonuclease RRP44 OS=Homo sapiens GN=DIS3 PE=1 SV=1	TRUE	3.99974	0.00103	59435.7	53363.8	59699.5	52952.8	3576.22	2819.91	6071.94	1.11378	0.046801	-2.98716	2.98716
1003	1003	sp|P28331|NDUS1_HUMAN	N/A	N/A	NADH-ubiquinone oxidoreductase 75 kDa subunit, mitochondrial OS=Homo sapiens GN=NDUFS1 PE=1 SV=3	TRUE	2.61117	0.01891	192499	172804	197224	167377	16645.3	15329.1	19695.6	1.11398	0.0468761	-1.72331	1.72331
1582	1582	sp|P01116|RASK_HUMAN	N/A	N/A	GTPase KRas OS=Homo sapiens GN=KRAS PE=1 SV=1	TRUE	1.95795	0.06791	52542.6	47163.8	50525.3	47159.4	7048.46	4270.8	5378.75	1.11404	0.0469023	-1.16807	1.16807
1375	1375	sp|Q6DKJ4|NXN_HUMAN	N/A	N/A	Nucleoredoxin OS=Homo sapiens GN=NXN PE=1 SV=2	TRUE	1.29932	0.21224	41839.9	37553.2	39910.3	37849.8	7701.12	6217.28	4286.71	1.11415	0.0469438	-0.673173	0.673173
871	871	sp|Q12792|TWF1_HUMAN	N/A	N/A	Twinfilin-1 OS=Homo sapiens GN=TWF1 PE=1 SV=3	TRUE	2.11075	0.05088	316314	283840	312248	275046	32218.7	33048.1	32473.4	1.11441	0.0470439	-1.29345	1.29345
566	566	tr|B7Z6Z4|B7Z6Z4_HUMAN	N/A	N/A	Myosin light polypeptide 6 OS=Homo sapiens GN=MYL6 PE=1 SV=1	TRUE	5.71133	3.2141e-05	1.22774e+06	1.1017e+06	1.24356e+06	1.11064e+06	57114.9	33485.2	126043	1.11441	0.0470442	-4.49294	4.49294
2044	2044	sp|P24390|ERD21_HUMAN	N/A	N/A	ER lumen protein-retaining receptor 1 OS=Homo sapiens GN=KDELR1 PE=1 SV=1	TRUE	0.471102	0.64393	43378.5	38898.9	46536.3	50920.8	14148.9	24769.9	4479.57	1.11516	0.0473368	-0.191161	0.191161
386	386	sp|Q9UBB6|NCDN_HUMAN	N/A	N/A	Neurochondrin OS=Homo sapiens GN=NCDN PE=1 SV=1	TRUE	2.87292	0.01104	709108	635763	707793	635652	30662.6	70183.1	73344.6	1.11536	0.0474169	-1.95703	1.95703
1791	1791	sp|Q9NRR5|UBQL4_HUMAN	N/A	N/A	Ubiquilin-4 OS=Homo sapiens GN=UBQLN4 PE=1 SV=2	TRUE	0.496208	0.6265	39869.7	35739.7	48725.3	38332.2	22107.1	11607.3	4129.94	1.11556	0.0474914	-0.203079	0.203079
307	307	tr|J3KTA4|J3KTA4_HUMAN	N/A	N/A	Probable ATP-dependent RNA helicase DDX5 OS=Homo sapiens GN=DDX5 PE=1 SV=1	TRUE	7.0321	2.8321e-06	1.73638e+06	1.55576e+06	1.72649e+06	1.56714e+06	44057.3	63218.6	180622	1.1161	0.0477028	-5.54789	5.54789
479	479	sp|Q04828|AK1C1_HUMAN	N/A	N/A	Aldo-keto reductase family 1 member C1 OS=Homo sapiens GN=AKR1C1 PE=1 SV=1	TRUE	2.69598	0.0159	342837	307125	350642	315077	20859.8	33824.2	35712	1.11628	0.0477726	-1.7986	1.7986
831	831	sp|Q09028|RBBP4_HUMAN	N/A	N/A	Histone-binding protein RBBP4 OS=Homo sapiens GN=RBBP4 PE=1 SV=3	TRUE	0.36681	0.71857	32976	29540.5	47269.6	38551.1	22066.2	17393.8	3435.46	1.1163	0.0477796	-0.143531	0.143531
134	134	tr|J9JID7|J9JID7_HUMAN	N/A	N/A	Lamin B2, isoform CRA_a OS=Homo sapiens GN=LMNB2 PE=1 SV=1	TRUE	8.36487	3.0945e-07	1.51958e+06	1.36117e+06	1.52706e+06	1.36011e+06	31649.4	47182.2	158414	1.11638	0.0478124	-6.50941	6.50941
1986	1986	tr|B4DR80|B4DR80_HUMAN	N/A	N/A	Serine/threonine-protein kinase 24 OS=Homo sapiens GN=STK24 PE=1 SV=1	TRUE	3.51424	0.00288	104375	93490	103511	90844.3	5841.06	7226.52	10884.7	1.11643	0.0478302	-2.54061	2.54061
842	842	sp|P30050|RL12_HUMAN	N/A	N/A	60S ribosomal protein L12 OS=Homo sapiens GN=RPL12 PE=1 SV=1	TRUE	3.23201	0.00521	1.11057e+06	994529	1.12557e+06	979542	66972.4	84359.9	116042	1.11668	0.0479289	-2.28316	2.28316
78	78	sp|P09874|PARP1_HUMAN	N/A	N/A	Poly [ADP-ribose] polymerase 1 OS=Homo sapiens GN=PARP1 PE=1 SV=4	TRUE	4.29847	0.00055	969179	867845	965755	868449	41760.9	57077.3	101334	1.11677	0.0479619	-3.25964	3.25964
742	742	sp|Q07666|KHDR1_HUMAN	N/A	N/A	KH domain-containing, RNA-binding, signal transduction-associated protein 1 OS=Homo sapiens GN=KHDRBS1 PE=1 SV=1	TRUE	5.92586	2.1316e-05	2.63746e+06	2.36123e+06	2.67904e+06	2.37833e+06	78820	115517	276235	1.11699	0.0480484	-4.67129	4.67129
770	770	sp|P10599|THIO_HUMAN	N/A	N/A	Thioredoxin OS=Homo sapiens GN=TXN PE=1 SV=3	TRUE	3.34486	0.00411	3.02751e+06	2.71027e+06	2.9242e+06	2.68518e+06	253688	128840	317238	1.11705	0.0480727	-2.38616	2.38616
1564	1564	sp|Q9NV96|CC50A_HUMAN	N/A	N/A	Cell cycle control protein 50A OS=Homo sapiens GN=TMEM30A PE=1 SV=1	TRUE	2.99315	0.0086	41354.7	36999.1	41358.2	35761.3	2579.54	3522.01	4355.65	1.11772	0.0483342	-2.0655	2.0655
115	115	sp|P26232|CTNA2_HUMAN	N/A	N/A	Catenin alpha-2 OS=Homo sapiens GN=CTNNA2 PE=1 SV=5	TRUE	2.32372	0.03364	781335	699032	786508	684037	48311.5	94639.1	82303.7	1.11774	0.0483406	-1.47314	1.47314
1162	1162	sp|P11413|G6PD_HUMAN	N/A	N/A	Glucose-6-phosphate 1-dehydrogenase OS=Homo sapiens GN=G6PD PE=1 SV=4	TRUE	1.28079	0.21852	195872	175203	205488	175495	29180.5	38632.5	20669.7	1.11798	0.0484324	-0.660509	0.660509
1740	1740	sp|O60749|SNX2_HUMAN	N/A	N/A	Sorting nexin-2 OS=Homo sapiens GN=SNX2 PE=1 SV=2	TRUE	2.32718	0.03341	50984.7	45597.4	52370.6	47230.9	4591.72	5210.34	5387.33	1.11815	0.0485	-1.47612	1.47612
788	788	tr|A0A024R216|A0A024R216_HUMAN	N/A	N/A	Hepatoma-derived growth factor, related protein 3, isoform CRA_a OS=Homo sapiens GN=HDGFRP3 PE=1 SV=1	TRUE	3.69665	0.00196	1.41597e+06	1.26602e+06	1.42776e+06	1.23079e+06	42511.7	114016	149941	1.11843	0.0486105	-2.70774	2.70774
878	878	sp|Q9NRL3|STRN4_HUMAN	N/A	N/A	Striatin-4 OS=Homo sapiens GN=STRN4 PE=1 SV=2	TRUE	2.58626	0.01989	184715	165153	190967	169413	18999.8	12405.6	19561.8	1.11845	0.0486152	-1.70137	1.70137
1207	1207	sp|P68366|TBA4A_HUMAN	N/A	N/A	Tubulin alpha-4A chain OS=Homo sapiens GN=TUBA4A PE=1 SV=1	TRUE	6.42944	8.3302e-06	3.72343e+06	3.32843e+06	3.74536e+06	3.31039e+06	149895	107243	394999	1.11867	0.0487037	-5.07934	5.07934
43	43	sp|P50395|GDIB_HUMAN	N/A	N/A	Rab GDP dissociation inhibitor beta OS=Homo sapiens GN=GDI2 PE=1 SV=2	TRUE	1.90224	0.0753	2.54638e+06	2.27526e+06	2.43424e+06	2.30454e+06	421236	73343.8	271116	1.11916	0.0488915	-1.12321	1.12321
57	57	sp|P20700|LMNB1_HUMAN	N/A	N/A	Lamin-B1 OS=Homo sapiens GN=LMNB1 PE=1 SV=2	TRUE	9.90952	3.1167e-08	2.69367e+06	2.40624e+06	2.68913e+06	2.4058e+06	37703.6	78424.4	287432	1.11945	0.0490058	-7.5063	7.5063
971	971	tr|X1WI28|X1WI28_HUMAN	N/A	N/A	60S ribosomal protein L10 (Fragment) OS=Homo sapiens GN=RPL10 PE=1 SV=5	TRUE	2.33463	0.03292	484486	432730	468754	430997	60133.7	28409.5	51756.3	1.1196	0.0490645	-1.48254	1.48254
1071	1071	sp|P52943|CRIP2_HUMAN	N/A	N/A	Cysteine-rich protein 2 OS=Homo sapiens GN=CRIP2 PE=1 SV=1	TRUE	4.84466	0.00018	377352	337013	378609	336932	19895.6	15103.8	40338.6	1.11969	0.0490996	-3.74473	3.74473
1025	1025	tr|E9PG40|E9PG40_HUMAN	N/A	N/A	Amyloid beta A4 protein OS=Homo sapiens GN=APP PE=1 SV=1	TRUE	2.12935	0.0491	240621	214888	239414	220041	18816.7	30988.3	25732.4	1.11975	0.0491202	-1.30892	1.30892
159	159	sp|Q15233|NONO_HUMAN	N/A	N/A	Non-POU domain-containing octamer-binding protein OS=Homo sapiens GN=NONO PE=1 SV=4	TRUE	2.71775	0.01521	2.88523e+06	2.57644e+06	2.87152e+06	2.69111e+06	104423	324473	308793	1.11985	0.049161	-1.81787	1.81787
169	169	sp|P08758|ANXA5_HUMAN	N/A	N/A	Annexin A5 OS=Homo sapiens GN=ANXA5 PE=1 SV=2	TRUE	2.79179	0.01306	2.1654e+06	1.93247e+06	2.24052e+06	2.01048e+06	182205	171617	232931	1.12054	0.0494255	-1.88406	1.88406
338	338	sp|P67775|PP2AA_HUMAN	N/A	N/A	Serine/threonine-protein phosphatase 2A catalytic subunit alpha isoform OS=Homo sapiens GN=PPP2CA PE=1 SV=1	TRUE	4.77734	0.00021	1.22031e+06	1.08895e+06	1.22518e+06	1.08403e+06	32361.4	75877.7	131362	1.12063	0.0494629	-3.67778	3.67778
883	883	sp|P39019|RS19_HUMAN	N/A	N/A	40S ribosomal protein S19 OS=Homo sapiens GN=RPS19 PE=1 SV=2	TRUE	4.14107	0.00077	1.1106e+06	990998	1.09576e+06	998806	80396.7	32303.2	119599	1.12069	0.0494838	-3.11351	3.11351
1692	1692	tr|H0YH87|H0YH87_HUMAN	N/A	N/A	Ataxin-2 (Fragment) OS=Homo sapiens GN=ATXN2 PE=1 SV=1	TRUE	1.07378	0.29885	34814.1	31059.2	36433	33536.2	3148.76	10007.2	3754.97	1.1209	0.0495658	-0.524547	0.524547
1429	1429	sp|P50150|GBG4_HUMAN	N/A	N/A	Guanine nucleotide-binding protein G(I)/G(S)/G(O) subunit gamma-4 OS=Homo sapiens GN=GNG4 PE=1 SV=1	TRUE	1.87312	0.07944	512734	457270	501047	466382	82965.7	31746.7	55464.3	1.12129	0.0497197	-1.09996	1.09996
1384	1384	sp|Q13564|ULA1_HUMAN	N/A	N/A	NEDD8-activating enzyme E1 regulatory subunit OS=Homo sapiens GN=NAE1 PE=1 SV=1	TRUE	0.537365	0.59841	177818	158568	195416	125295	66296.7	84587.2	19250.6	1.1214	0.0497617	-0.223001	0.223001
590	590	sp|Q99816|TS101_HUMAN	N/A	N/A	Tumor susceptibility gene 101 protein OS=Homo sapiens GN=TSG101 PE=1 SV=2	TRUE	1.70838	0.10689	370842	330665	362926	324960	54377.4	44955.1	40177.6	1.12151	0.0498014	-0.971063	0.971063
362	362	sp|Q9BWD1|THIC_HUMAN	N/A	N/A	Acetyl-CoA acetyltransferase, cytosolic OS=Homo sapiens GN=ACAT2 PE=1 SV=2	TRUE	2.61499	0.01876	1.23003e+06	1.09665e+06	1.25047e+06	1.14197e+06	44404.5	146429	133377	1.12162	0.0498465	-1.72677	1.72677
1033	1033	sp|Q15286|RAB35_HUMAN	N/A	N/A	Ras-related protein Rab-35 OS=Homo sapiens GN=RAB35 PE=1 SV=1	TRUE	1.94008	0.0702	307063	273726	302169	281759	21093.6	47037	33337.2	1.12179	0.0499118	-1.15366	1.15366
1273	1273	sp|O95989|NUDT3_HUMAN	N/A	N/A	Diphosphoinositol polyphosphate phosphohydrolase 1 OS=Homo sapiens GN=NUDT3 PE=1 SV=1	TRUE	5.1984	8.7911e-05	112182	99963	110300	97103.4	5045.22	4926.41	12218.8	1.12223	0.0500833	-4.05596	4.05596
794	794	sp|P11233|RALA_HUMAN	N/A	N/A	Ras-related protein Ral-A OS=Homo sapiens GN=RALA PE=1 SV=1	TRUE	4.98444	0.00014	984951	877598	972195	883873	36370.3	53403.7	107352	1.12232	0.0501186	-3.85387	3.85387
725	725	sp|O43396|TXNL1_HUMAN	N/A	N/A	Thioredoxin-like protein 1 OS=Homo sapiens GN=TXNL1 PE=1 SV=3	TRUE	1.80217	0.09039	419584	373727	427270	370698	68771	33131.5	45856.7	1.1227	0.0502641	-1.04388	1.04388
657	657	sp|P52597|HNRPF_HUMAN	N/A	N/A	Heterogeneous nuclear ribonucleoprotein F OS=Homo sapiens GN=HNRNPF PE=1 SV=3	TRUE	1.52339	0.14718	305620	272106	324523	286968	45855.4	47468.5	33514.5	1.12317	0.0504444	-0.832151	0.832151
511	511	tr|G5E9A6|G5E9A6_HUMAN	N/A	N/A	Ubiquitin carboxyl-terminal hydrolase 11 OS=Homo sapiens GN=USP11 PE=1 SV=1	TRUE	2.21202	0.04186	959030	853662	962493	889819	88700.7	112042	105368	1.12343	0.0505463	-1.3782	1.3782
817	817	sp|P19086|GNAZ_HUMAN	N/A	N/A	Guanine nucleotide-binding protein G(z) subunit alpha OS=Homo sapiens GN=GNAZ PE=2 SV=3	TRUE	2.1807	0.04448	373248	332100	369651	350906	30780.7	47508.1	41148.4	1.1239	0.0507291	-1.35184	1.35184
1124	1124	tr|C9JU26|C9JU26_HUMAN	N/A	N/A	ATP synthase subunit f, mitochondrial OS=Homo sapiens GN=ATP5J2 PE=1 SV=1	TRUE	5.57185	4.2116e-05	881709	783991	893810	789698	40959.7	33023.1	97718.9	1.12464	0.0510147	-4.37555	4.37555
803	803	sp|Q9NUQ9|FA49B_HUMAN	N/A	N/A	Protein FAM49B OS=Homo sapiens GN=FAM49B PE=1 SV=1	TRUE	3.97332	0.00109	439698	390956	437945	391289	18814.2	31629.4	48742.2	1.12467	0.0510268	-2.96257	2.96257
1658	1658	tr|A0A0A0MRI2|A0A0A0MRI2_HUMAN	N/A	N/A	Sorting nexin 6, isoform CRA_b OS=Homo sapiens GN=SNX6 PE=1 SV=1	TRUE	1.24016	0.2328	127777	113609	116086	99813.5	23617.2	24834.7	14167.4	1.1247	0.0510377	-0.633017	0.633017
358	358	sp|P19338|NUCL_HUMAN	N/A	N/A	Nucleolin OS=Homo sapiens GN=NCL PE=1 SV=3	TRUE	1.84378	0.08382	1.4491e+06	1.28835e+06	1.38936e+06	1.21332e+06	198914	169828	160746	1.12477	0.0510635	-1.07665	1.07665
172	172	sp|Q9Y678|COPG1_HUMAN	N/A	N/A	Coatomer subunit gamma-1 OS=Homo sapiens GN=COPG1 PE=1 SV=1	TRUE	2.26823	0.03751	520338	462613	524830	509884	21066.1	73384.4	57725.2	1.12478	0.0510679	-1.42585	1.42585
141	141	tr|B4DGU4|B4DGU4_HUMAN	N/A	N/A	Catenin beta-1 OS=Homo sapiens GN=CTNNB1 PE=1 SV=1	TRUE	4.94445	0.00015	913441	812083	915783	803481	30797.9	53231.3	101359	1.12481	0.0510806	-3.82391	3.82391
889	889	sp|O60502|OGA_HUMAN	N/A	N/A	Protein O-GlcNAcase OS=Homo sapiens GN=MGEA5 PE=1 SV=2	TRUE	0.836135	0.41539	356285	316729	307051	270984	112258	86838.4	39556.1	1.12489	0.0511099	-0.381544	0.381544
1633	1633	sp|O75351|VPS4B_HUMAN	N/A	N/A	Vacuolar protein sorting-associated protein 4B OS=Homo sapiens GN=VPS4B PE=1 SV=2	TRUE	2.94637	0.00948	292005	259471	291831	266447	18291	27618.2	32533.8	1.12539	0.0513012	-2.02319	2.02319
123	123	sp|O43390|HNRPR_HUMAN	N/A	N/A	Heterogeneous nuclear ribonucleoprotein R OS=Homo sapiens GN=HNRNPR PE=1 SV=1	TRUE	5.97	1.9604e-05	2.50763e+06	2.22795e+06	2.5118e+06	2.25211e+06	66209.3	123971	279682	1.12553	0.0513585	-4.70766	4.70766
1348	1348	sp|O43301|HS12A_HUMAN	N/A	N/A	Heat shock 70 kDa protein 12A OS=Homo sapiens GN=HSPA12A PE=1 SV=2	TRUE	1.09125	0.29133	33962.7	30158.2	33317.1	33344.4	1609.14	10334.5	3804.48	1.12615	0.0515965	-0.535615	0.535615
2041	2041	sp|P61962|DCAF7_HUMAN	N/A	N/A	DDB1- and CUL4-associated factor 7 OS=Homo sapiens GN=DCAF7 PE=1 SV=1	TRUE	1.62239	0.12426	68427.7	60751.9	66734.9	60759.3	9950.64	10121.3	7675.79	1.12635	0.051672	-0.905669	0.905669
1742	1742	tr|X6R960|X6R960_HUMAN	N/A	N/A	E3 ubiquitin-protein ligase UBR4 OS=Homo sapiens GN=UBR4 PE=1 SV=1	TRUE	1.51002	0.15053	67453.8	59885.8	70271.9	60428.2	13828.3	5902.65	7567.93	1.12637	0.0516821	-0.822377	0.822377
174	174	sp|Q05193|DYN1_HUMAN	N/A	N/A	Dynamin-1 OS=Homo sapiens GN=DNM1 PE=1 SV=2	TRUE	1.93991	0.07023	569011	505108	568283	471353	50439.7	84982.9	63903.4	1.12651	0.0517368	-1.15348	1.15348
347	347	sp|Q99497|PARK7_HUMAN	N/A	N/A	Protein deglycase DJ-1 OS=Homo sapiens GN=PARK7 PE=1 SV=2	TRUE	1.07013	0.30044	5.34013e+06	4.73997e+06	5.73766e+06	5.51249e+06	1.14037e+06	1.23707e+06	600161	1.12662	0.0517763	-0.522242	0.522242
320	320	sp|P54136|SYRC_HUMAN	N/A	N/A	Arginine--tRNA ligase, cytoplasmic OS=Homo sapiens GN=RARS PE=1 SV=2	TRUE	3.78513	0.00162	517918	459694	519984	465347	20306.7	41438.3	58223.5	1.12666	0.0517918	-2.79048	2.79048
760	760	sp|Q15293|RCN1_HUMAN	N/A	N/A	Reticulocalbin-1 OS=Homo sapiens GN=RCN1 PE=1 SV=1	TRUE	1.93843	0.07042	335575	297847	323649	309965	46937.3	34730.2	37727.8	1.12667	0.0517961	-1.1523	1.1523
698	698	sp|Q06124|PTN11_HUMAN	N/A	N/A	Tyrosine-protein phosphatase non-receptor type 11 OS=Homo sapiens GN=PTPN11 PE=1 SV=2	TRUE	2.38967	0.02952	235337	208862	242943	223067	20842.9	25888.4	26474.4	1.12676	0.0518297	-1.52988	1.52988
648	648	sp|Q16775|GLO2_HUMAN	N/A	N/A	Hydroxyacylglutathione hydrolase, mitochondrial OS=Homo sapiens GN=HAGH PE=1 SV=2	TRUE	3.48649	0.00305	883922	784383	866822	770657	69088.9	50623.2	99539.6	1.1269	0.0518861	-2.5157	2.5157
639	639	sp|O95433|AHSA1_HUMAN	N/A	N/A	Activator of 90 kDa heat shock protein ATPase homolog 1 OS=Homo sapiens GN=AHSA1 PE=1 SV=1	TRUE	1.66	0.11638	859688	762825	834210	772694	88481.3	151047	96863.3	1.12698	0.0519161	-0.934122	0.934122
381	381	sp|P63000|RAC1_HUMAN	N/A	N/A	Ras-related C3 botulinum toxin substrate 1 OS=Homo sapiens GN=RAC1 PE=1 SV=1	TRUE	6.64627	5.6181e-06	1.28718e+06	1.1421e+06	1.28001e+06	1.13604e+06	18334.6	62867.3	145080	1.12703	0.0519351	-5.25041	5.25041
509	509	sp|Q9H0U4|RAB1B_HUMAN	N/A	N/A	Ras-related protein Rab-1B OS=Homo sapiens GN=RAB1B PE=1 SV=1	TRUE	2.64922	0.0175	333045	295476	341931	299309	40136.9	14108.3	37569.8	1.12715	0.0519818	-1.75696	1.75696
1077	1077	sp|O15212|PFD6_HUMAN	N/A	N/A	Prefoldin subunit 6 OS=Homo sapiens GN=PFDN6 PE=1 SV=1	TRUE	2.33456	0.03293	717215	636081	704542	664577	22561.8	101790	81134.1	1.12755	0.052137	-1.48241	1.48241
747	747	sp|Q9NZ32|ARP10_HUMAN	N/A	N/A	Actin-related protein 10 OS=Homo sapiens GN=ACTR10 PE=1 SV=1	TRUE	1.29726	0.21294	528842	468820	498682	449258	98036.4	98265.4	60022.6	1.12803	0.0523204	-0.671743	0.671743
576	576	sp|P00441|SODC_HUMAN	N/A	N/A	Superoxide dismutase [Cu-Zn] OS=Homo sapiens GN=SOD1 PE=1 SV=2	TRUE	2.5733	0.02042	2.73128e+06	2.42093e+06	2.7372e+06	2.35188e+06	137847	334526	310353	1.1282	0.0523844	-1.68994	1.68994
1352	1352	sp|O95104|SFR15_HUMAN	N/A	N/A	Splicing factor, arginine/serine-rich 15 OS=Homo sapiens GN=SCAF4 PE=1 SV=3	TRUE	2.50325	0.02352	132882	117782	134607	117005	9856.75	15176.3	15099.9	1.1282	0.0523865	-1.62856	1.62856
1239	1239	sp|P49418|AMPH_HUMAN	N/A	N/A	Amphiphysin OS=Homo sapiens GN=AMPH PE=1 SV=1	TRUE	2.88741	0.01072	66745	59154.5	66085.9	61013.1	5303.81	5836.51	7590.42	1.12832	0.0524304	-1.96981	1.96981
1299	1299	tr|A0A0G2JL47|A0A0G2JL47_HUMAN	N/A	N/A	Large proline-rich protein BAG6 OS=Homo sapiens GN=BAG6 PE=1 SV=1	TRUE	2.43441	0.027	78969.3	69976.4	80024	69782.9	10381.2	3879.01	8992.91	1.12851	0.0525068	-1.56864	1.56864
1106	1106	sp|P20339|RAB5A_HUMAN	N/A	N/A	Ras-related protein Rab-5A OS=Homo sapiens GN=RAB5A PE=1 SV=2	TRUE	5.29622	7.2376e-05	452991	401318	448129	401746	22500.5	18720	51672.8	1.12876	0.0526007	-4.14041	4.14041
691	691	sp|P46060|RAGP1_HUMAN	N/A	N/A	Ran GTPase-activating protein 1 OS=Homo sapiens GN=RANGAP1 PE=1 SV=1	TRUE	2.37669	0.03029	164892	146081	164560	154182	5141.4	23180.3	18810.4	1.12877	0.0526042	-1.5187	1.5187
744	744	sp|Q99961|SH3G1_HUMAN	N/A	N/A	Endophilin-A2 OS=Homo sapiens GN=SH3GL1 PE=1 SV=1	TRUE	1.72401	0.10397	553000	489871	551732	518030	29810.7	105732	63129.6	1.12887	0.0526439	-0.983092	0.983092
937	937	sp|P07384|CAN1_HUMAN	N/A	N/A	Calpain-1 catalytic subunit OS=Homo sapiens GN=CAPN1 PE=1 SV=1	TRUE	4.95232	0.00014	386921	342731	389347	344503	21952.4	15319.9	44190.3	1.12894	0.0526693	-3.85387	3.85387
1198	1198	sp|P55084|ECHB_HUMAN	N/A	N/A	Trifunctional enzyme subunit beta, mitochondrial OS=Homo sapiens GN=HADHB PE=1 SV=3	TRUE	4.00049	0.00103	319780	283180	317076	280763	16309.1	22075.4	36599.8	1.12925	0.0527885	-2.98716	2.98716
244	244	sp|Q5SQI0|ATAT_HUMAN	N/A	N/A	Alpha-tubulin N-acetyltransferase 1 OS=Homo sapiens GN=ATAT1 PE=1 SV=1	TRUE	6.21902	1.2284e-05	2.45178e+06	2.17085e+06	2.41484e+06	2.19355e+06	80446.5	109057	280930	1.12941	0.0528517	-4.91066	4.91066
1932	1932	tr|K7EQ43|K7EQ43_HUMAN	N/A	N/A	Ubiquitin-like protein 5 OS=Homo sapiens GN=UBL5 PE=1 SV=1	TRUE	0.612987	0.5485	211609	187357	272189	224522	84964.4	82880.7	24252.5	1.12945	0.0528654	-0.260823	0.260823
1823	1823	tr|E9PC52|E9PC52_HUMAN	N/A	N/A	Histone-binding protein RBBP7 OS=Homo sapiens GN=RBBP7 PE=1 SV=1	TRUE	0.511896	0.61572	37003.3	32736.6	50647.9	35652.4	20416	14437.7	4266.69	1.13033	0.0532068	-0.210617	0.210617
1641	1641	sp|Q96I24|FUBP3_HUMAN	N/A	N/A	Far upstream element-binding protein 3 OS=Homo sapiens GN=FUBP3 PE=1 SV=2	TRUE	3.48106	0.00308	79363.6	70205	79367.6	70029.5	7106.26	3435.18	9158.67	1.13046	0.0532537	-2.51145	2.51145
847	847	sp|Q15046|SYK_HUMAN	N/A	N/A	Lysine--tRNA ligase OS=Homo sapiens GN=KARS PE=1 SV=3	TRUE	2.47163	0.02506	255623	226104	253910	226009	21463.3	28688.7	29518.7	1.13055	0.0532911	-1.60102	1.60102
2039	2039	tr|B5MCC5|B5MCC5_HUMAN	N/A	N/A	Disks large homolog 2 OS=Homo sapiens GN=DLG2 PE=1 SV=3	TRUE	1.30569	0.21012	54330	48047.1	55818	46085.8	12437	7328.83	6282.88	1.13076	0.0533723	-0.677533	0.677533
882	882	sp|Q14019|COTL1_HUMAN	N/A	N/A	Coactosin-like protein OS=Homo sapiens GN=COTL1 PE=1 SV=3	TRUE	3.22972	0.00524	888434	785658	906334	802448	41014.6	86205.7	102775	1.13081	0.0533913	-2.28067	2.28067
1137	1137	sp|P62318|SMD3_HUMAN	N/A	N/A	Small nuclear ribonucleoprotein Sm D3 OS=Homo sapiens GN=SNRPD3 PE=1 SV=1	TRUE	9.42493	6.2216e-08	1.84831e+06	1.63439e+06	1.83683e+06	1.64662e+06	46470	49770.5	213922	1.13089	0.0534196	-7.2061	7.2061
1438	1438	sp|Q8IUQ0|CLVS1_HUMAN	N/A	N/A	Clavesin-1 OS=Homo sapiens GN=CLVS1 PE=1 SV=1	TRUE	1.69805	0.10886	190688	168594	197611	158645	18617.8	34309.1	22094.5	1.13105	0.0534825	-0.963132	0.963132
1238	1238	tr|A0A087X2D8|A0A087X2D8_HUMAN	N/A	N/A	C-Jun-amino-terminal kinase-interacting protein 4 OS=Homo sapiens GN=SPAG9 PE=1 SV=1	TRUE	2.19241	0.04348	68798.9	60809.8	65682.4	61929.8	6601.45	8713.66	7989.08	1.13138	0.0536078	-1.36171	1.36171
596	596	sp|P05198|IF2A_HUMAN	N/A	N/A	Eukaryotic translation initiation factor 2 subunit 1 OS=Homo sapiens GN=EIF2S1 PE=1 SV=3	TRUE	2.76787	0.01372	796638	703958	793500	722063	20563.5	98326.5	92680.9	1.13166	0.0537148	-1.86265	1.86265
1735	1735	tr|Q5SQP8|Q5SQP8_HUMAN	N/A	N/A	C-terminal-binding protein 2 OS=Homo sapiens GN=CTBP2 PE=1 SV=1	TRUE	0.856664	0.40428	68234.6	60292.7	65542.2	69965.1	12098.1	25043.3	7941.98	1.13172	0.0537404	-0.393318	0.393318
416	416	tr|A0A0A0MR39|A0A0A0MR39_HUMAN	N/A	N/A	Myelin expression factor 2 OS=Homo sapiens GN=MYEF2 PE=1 SV=1	TRUE	6.18826	1.3008e-05	1.51539e+06	1.3388e+06	1.52182e+06	1.35042e+06	42272.5	74444.3	176591	1.1319	0.0538089	-4.88579	4.88579
1185	1185	tr|H0YLA4|H0YLA4_HUMAN	N/A	N/A	Sorbitol dehydrogenase OS=Homo sapiens GN=SORD PE=1 SV=1	TRUE	2.1348	0.04859	325950	287850	303305	282770	43143.4	31706.5	38099.9	1.13236	0.0539847	-1.31345	1.31345
120	120	sp|O00468|AGRIN_HUMAN	N/A	N/A	Agrin OS=Homo sapiens GN=AGRN PE=1 SV=5	TRUE	2.98789	0.0087	862446	761525	851675	739493	74166.9	69043.9	100921	1.13253	0.0540478	-2.06048	2.06048
543	543	tr|K7ER00|K7ER00_HUMAN	N/A	N/A	Phenylalanine--tRNA ligase alpha subunit OS=Homo sapiens GN=FARSA PE=1 SV=1	TRUE	10.5007	1.386e-08	613330	541450	618322	543822	15169.1	13842.2	71879.2	1.13275	0.0541352	-7.85824	7.85824
449	449	sp|P49321|NASP_HUMAN	N/A	N/A	Nuclear autoantigenic sperm protein OS=Homo sapiens GN=NASP PE=1 SV=2	TRUE	3.0411	0.00778	668637	590232	697971	589710	72185.1	27778.1	78405.1	1.13284	0.0541677	-2.10902	2.10902
1279	1279	sp|P84103|SRSF3_HUMAN	N/A	N/A	Serine/arginine-rich splicing factor 3 OS=Homo sapiens GN=SRSF3 PE=1 SV=1	TRUE	4.05878	0.00091	1.84645e+06	1.62969e+06	1.84271e+06	1.70171e+06	89486.7	132891	216755	1.133	0.0542314	-3.04096	3.04096
759	759	sp|P46777|RL5_HUMAN	N/A	N/A	60S ribosomal protein L5 OS=Homo sapiens GN=RPL5 PE=1 SV=3	TRUE	3.12882	0.00648	833681	735776	837155	712600	66331.8	66426.6	97905.4	1.13306	0.0542545	-2.18842	2.18842
267	267	sp|Q13177|PAK2_HUMAN	N/A	N/A	Serine/threonine-protein kinase PAK 2 OS=Homo sapiens GN=PAK2 PE=1 SV=3	TRUE	4.17724	0.00071	888249	783800	895931	763710	26250.3	70269.6	104449	1.13326	0.0543293	-3.14874	3.14874
569	569	sp|P63241|IF5A1_HUMAN	N/A	N/A	Eukaryotic translation initiation factor 5A-1 OS=Homo sapiens GN=EIF5A PE=1 SV=2	TRUE	3.06683	0.00737	1.71297e+06	1.51137e+06	1.66361e+06	1.49312e+06	138775	140120	201604	1.13339	0.0543801	-2.13253	2.13253
1404	1404	sp|P61586|RHOA_HUMAN	N/A	N/A	Transforming protein RhoA OS=Homo sapiens GN=RHOA PE=1 SV=1	TRUE	4.27289	0.00058	795455	701762	798945	673283	16598	63653.1	93692.4	1.13351	0.0544254	-3.23657	3.23657
762	762	sp|P18085|ARF4_HUMAN	N/A	N/A	ADP-ribosylation factor 4 OS=Homo sapiens GN=ARF4 PE=1 SV=3	TRUE	5.00745	0.00013	1.2332e+06	1.08788e+06	1.2584e+06	1.07849e+06	57714.7	65188.4	145327	1.13359	0.0544551	-3.88606	3.88606
1561	1561	tr|A0A0B4J2C2|A0A0B4J2C2_HUMAN	N/A	N/A	Discs, large (Drosophila) homolog-associated protein 4, isoform CRA_b OS=Homo sapiens GN=DLGAP4 PE=1 SV=1	TRUE	1.32935	0.20238	45456.8	40097	44512.1	42807.5	4980.86	11022.5	5359.79	1.13367	0.0544868	-0.693832	0.693832
2007	2007	tr|I3L0A0|I3L0A0_HUMAN	N/A	N/A	HCG2044781 OS=Homo sapiens GN=TMEM189-UBE2V1 PE=4 SV=1	TRUE	0.642284	0.52978	63070.3	55630.1	55604.8	55360.5	28235.9	20259.4	7440.24	1.13374	0.0545153	-0.275904	0.275904
1154	1154	tr|G3V1D4|G3V1D4_HUMAN	N/A	N/A	Lin-7 homolog C (C. elegans), isoform CRA_b OS=Homo sapiens GN=LIN7C PE=1 SV=1	TRUE	1.57177	0.13557	303200	267344	298326	273413	28614.3	62169.4	35856.5	1.13412	0.0546595	-0.867836	0.867836
1737	1737	tr|H0YJT9|H0YJT9_HUMAN	N/A	N/A	Protein NDRG2 (Fragment) OS=Homo sapiens GN=NDRG2 PE=1 SV=1	TRUE	3.50255	0.00295	70600.5	62249.3	68470.3	63264.2	5978.95	3926.52	8351.25	1.13416	0.0546736	-2.53018	2.53018
1926	1926	sp|Q9UBF2|COPG2_HUMAN	N/A	N/A	Coatomer subunit gamma-2 OS=Homo sapiens GN=COPG2 PE=1 SV=1	TRUE	1.59617	0.13001	88321.6	77866.4	87963.5	83332.8	6530.19	18533.9	10455.2	1.13427	0.054717	-0.886023	0.886023
1277	1277	tr|A0A087WT45|A0A087WT45_HUMAN	N/A	N/A	GRIP1-associated protein 1 OS=Homo sapiens GN=GRIPAP1 PE=1 SV=1	TRUE	1.25791	0.22647	67211.7	59238.8	71753.6	61548.9	12236.2	14554.1	7972.83	1.13459	0.0548381	-0.644989	0.644989
1936	1936	tr|E7EPM6|E7EPM6_HUMAN	N/A	N/A	Long-chain-fatty-acid--CoA ligase 1 OS=Homo sapiens GN=ACSL1 PE=1 SV=1	TRUE	1.38413	0.18532	88092.9	77642	90138.4	85611.1	11177.2	19702	10451	1.1346	0.0548446	-0.732078	0.732078
644	644	sp|Q9UHG3|PCYOX_HUMAN	N/A	N/A	Prenylcysteine oxidase 1 OS=Homo sapiens GN=PCYOX1 PE=1 SV=3	TRUE	5.57199	4.2104e-05	429406	378458	427905	385151	19069	19718.5	50947.9	1.13462	0.0548504	-4.37568	4.37568
1080	1080	sp|P26992|CNTFR_HUMAN	N/A	N/A	Ciliary neurotrophic factor receptor subunit alpha OS=Homo sapiens GN=CNTFR PE=1 SV=2	TRUE	0.891606	0.38582	119137	104998	136598	102870	40682.5	24664.7	14139.5	1.13466	0.0548674	-0.413615	0.413615
1894	1894	tr|M0R192|M0R192_HUMAN	N/A	N/A	Flavin reductase (NADPH) OS=Homo sapiens GN=BLVRB PE=1 SV=1	TRUE	2.22196	0.04106	162113	142808	166649	147476	12412.4	22919.8	19305.1	1.13518	0.0550657	-1.38658	1.38658
926	926	tr|A0A087WY85|A0A087WY85_HUMAN	N/A	N/A	Ubiquitin-conjugating enzyme E2 D3 OS=Homo sapiens GN=UBE2D3 PE=1 SV=1	TRUE	3.70099	0.00194	421828	371565	428505	362108	24732.5	32377.3	50263.1	1.13527	0.0551006	-2.7122	2.7122
1662	1662	sp|Q8WY54|PPM1E_HUMAN	N/A	N/A	Protein phosphatase 1E OS=Homo sapiens GN=PPM1E PE=1 SV=2	TRUE	3.17523	0.00588	41852.5	36847.1	40771.2	36235.6	3167.82	3511.44	5005.43	1.13584	0.0553184	-2.23062	2.23062
258	258	sp|Q02880|TOP2B_HUMAN	N/A	N/A	DNA topoisomerase 2-beta OS=Homo sapiens GN=TOP2B PE=1 SV=3	TRUE	5.34572	6.5623e-05	1.42755e+06	1.25642e+06	1.45328e+06	1.24499e+06	86290.6	42158.1	171131	1.13621	0.0554569	-4.18294	4.18294
1943	1943	tr|A0A0B4J1T0|A0A0B4J1T0_HUMAN	N/A	N/A	15 kDa selenoprotein OS=Homo sapiens GN=SEP15 PE=1 SV=1	TRUE	0.682891	0.50444	21770.9	19156.4	20426.5	17068.6	4978.11	10351	2614.54	1.13648	0.0555633	-0.29719	0.29719
902	902	sp|Q15056|IF4H_HUMAN	N/A	N/A	Eukaryotic translation initiation factor 4H OS=Homo sapiens GN=EIF4H PE=1 SV=5	TRUE	7.78216	7.9191e-07	968301	851834	962017	841386	29717.4	33655.4	116467	1.13673	0.0556555	-6.10132	6.10132
1098	1098	tr|B1AMS2|B1AMS2_HUMAN	N/A	N/A	Septin 6, isoform CRA_b OS=Homo sapiens GN=SEPT6 PE=1 SV=1	TRUE	2.75746	0.01402	264244	232434	270500	246946	19703.8	28451.2	31810	1.13686	0.0557054	-1.85325	1.85325
2068	2068	sp|Q92541|RTF1_HUMAN	N/A	N/A	RNA polymerase-associated protein RTF1 homolog OS=Homo sapiens GN=RTF1 PE=1 SV=4	TRUE	0.510881	0.61641	10588.2	9309.3	10782.6	8758.45	5204.69	5413.94	1278.9	1.13738	0.0559051	-0.21013	0.21013
601	601	sp|Q14257|RCN2_HUMAN	N/A	N/A	Reticulocalbin-2 OS=Homo sapiens GN=RCN2 PE=1 SV=1	TRUE	2.5885	0.0198	536520	471641	529137	449762	42388.1	62107.2	64879.4	1.13756	0.0559748	-1.70333	1.70333
1586	1586	sp|P14415|AT1B2_HUMAN	N/A	N/A	Sodium/potassium-transporting ATPase subunit beta-2 OS=Homo sapiens GN=ATP1B2 PE=1 SV=3	TRUE	1.85053	0.08279	98899	86897.2	98506.3	83602.5	17120.2	9244.83	12001.8	1.13811	0.0561861	-1.08202	1.08202
1799	1799	sp|P46926|GNPI1_HUMAN	N/A	N/A	Glucosamine-6-phosphate isomerase 1 OS=Homo sapiens GN=GNPDA1 PE=1 SV=1	TRUE	1.33119	0.20179	78866.1	69283.4	84597.7	72581.6	17447	12727	9582.64	1.13831	0.0562608	-0.6951	0.6951
2026	2026	tr|Q5HY81|Q5HY81_HUMAN	N/A	N/A	Ubiquitin-like protein 4A OS=Homo sapiens GN=UBL4A PE=1 SV=2	TRUE	1.01782	0.32391	76276.7	66965.3	86106.8	61316.6	20132.4	18652.5	9311.35	1.13905	0.0565418	-0.489576	0.489576
1389	1389	tr|E5RGX5|E5RGX5_HUMAN	N/A	N/A	Stathmin OS=Homo sapiens GN=STMN2 PE=1 SV=1	TRUE	4.78214	0.0002	420332	369011	423618	360672	22847.6	22683.5	51321.2	1.13908	0.0565534	-3.69897	3.69897
960	960	sp|P63279|UBC9_HUMAN	N/A	N/A	SUMO-conjugating enzyme UBC9 OS=Homo sapiens GN=UBE2I PE=1 SV=1	TRUE	3.80869	0.00154	491037	430876	495915	424113	38503.9	27623	60161.4	1.13963	0.0567623	-2.81248	2.81248
84	84	sp|Q12906|ILF3_HUMAN	N/A	N/A	Interleukin enhancer-binding factor 3 OS=Homo sapiens GN=ILF3 PE=1 SV=3	TRUE	3.3882	0.00375	2.08694e+06	1.83108e+06	2.03241e+06	1.85976e+06	148319	171246	255863	1.13973	0.0568033	-2.42597	2.42597
96	96	sp|P29401|TKT_HUMAN	N/A	N/A	Transketolase OS=Homo sapiens GN=TKT PE=1 SV=3	TRUE	3.39537	0.0037	3.16429e+06	2.77632e+06	3.18251e+06	2.80027e+06	305571	155336	387963	1.13974	0.0568057	-2.4318	2.4318
476	476	sp|P17252|KPCA_HUMAN	N/A	N/A	Protein kinase C alpha type OS=Homo sapiens GN=PRKCA PE=1 SV=4	TRUE	2.79146	0.01307	341849	299872	352460	292969	29180.3	34403.6	41976.2	1.13998	0.0568973	-1.88372	1.88372
809	809	sp|Q92743|HTRA1_HUMAN	N/A	N/A	Serine protease HTRA1 OS=Homo sapiens GN=HTRA1 PE=1 SV=1	TRUE	1.13683	0.27235	387607	339907	407515	307006	67995.7	105930	47699.4	1.14033	0.0570308	-0.564873	0.564873
366	366	tr|E3W994|E3W994_HUMAN	N/A	N/A	CLIP-associating protein 2 OS=Homo sapiens GN=CLASP2 PE=1 SV=2	TRUE	6.58503	6.2752e-06	397311	348341	394652	348503	11836.9	18910.6	48970	1.14058	0.057126	-5.20237	5.20237
2014	2014	sp|P61221|ABCE1_HUMAN	N/A	N/A	ATP-binding cassette sub-family E member 1 OS=Homo sapiens GN=ABCE1 PE=1 SV=1	TRUE	0.294957	0.77182	23375	20491.3	22316.1	10950.7	17017.6	23888.6	2883.72	1.14073	0.0571825	-0.112484	0.112484
1105	1105	sp|P49006|MRP_HUMAN	N/A	N/A	MARCKS-related protein OS=Homo sapiens GN=MARCKSL1 PE=1 SV=2	TRUE	1.32376	0.20419	1.53965e+06	1.34948e+06	1.44445e+06	1.36965e+06	424759	73006.1	190175	1.14092	0.0572571	-0.689966	0.689966
726	726	sp|O15020|SPTN2_HUMAN	N/A	N/A	Spectrin beta chain, non-erythrocytic 2 OS=Homo sapiens GN=SPTBN2 PE=1 SV=3	TRUE	1.15782	0.26393	96439.5	84526.4	91312.5	71669.8	18324.9	24839.6	11913.1	1.14094	0.0572624	-0.578511	0.578511
1001	1001	sp|P78356|PI42B_HUMAN	N/A	N/A	Phosphatidylinositol 5-phosphate 4-kinase type-2 beta OS=Homo sapiens GN=PIP4K2B PE=1 SV=1	TRUE	1.65428	0.11755	189204	165832	196133	156870	38885.7	16863.9	23372.3	1.14094	0.0572628	-0.929777	0.929777
210	210	sp|P05455|LA_HUMAN	N/A	N/A	Lupus La protein OS=Homo sapiens GN=SSB PE=1 SV=2	TRUE	3.41491	0.00355	1.36743e+06	1.19834e+06	1.28117e+06	1.18234e+06	134236	63611.7	169090	1.1411	0.0573251	-2.44977	2.44977
1552	1552	sp|Q96G61|NUD11_HUMAN	N/A	N/A	Diphosphoinositol polyphosphate phosphohydrolase 3-beta OS=Homo sapiens GN=NUDT11 PE=1 SV=1	TRUE	1.09042	0.29168	41464.1	36325.4	38130.7	31906.1	8574.26	11240.9	5138.69	1.14146	0.0574618	-0.535093	0.535093
573	573	sp|O75131|CPNE3_HUMAN	N/A	N/A	Copine-3 OS=Homo sapiens GN=CPNE3 PE=1 SV=1	TRUE	2.52919	0.02232	869319	761445	842876	743962	85723.3	94995.2	107874	1.14167	0.0575409	-1.65131	1.65131
599	599	sp|P38159|RBMX_HUMAN	N/A	N/A	RNA-binding motif protein, X chromosome OS=Homo sapiens GN=RBMX PE=1 SV=3	TRUE	1.33135	0.20173	2.47094e+06	2.16313e+06	2.7572e+06	2.31717e+06	550392	422064	307805	1.1423	0.0577786	-0.69523	0.69523
1217	1217	sp|O43809|CPSF5_HUMAN	N/A	N/A	Cleavage and polyadenylation specificity factor subunit 5 OS=Homo sapiens GN=NUDT21 PE=1 SV=1	TRUE	4.37928	0.00047	645091	564697	652496	548390	42624.6	34874.4	80393.9	1.14237	0.0578054	-3.3279	3.3279
649	649	tr|H0YDU8|H0YDU8_HUMAN	N/A	N/A	Serine/threonine-protein phosphatase (Fragment) OS=Homo sapiens GN=PPP5C PE=1 SV=1	TRUE	1.45033	0.16629	499206	436985	515175	489504	78510.4	101984	62220.9	1.14239	0.0578131	-0.779134	0.779134
663	663	tr|Q5HYB6|Q5HYB6_HUMAN	N/A	N/A	Epididymis luminal protein 189 OS=Homo sapiens GN=DKFZp686J1372 PE=1 SV=1	TRUE	5.26432	7.7104e-05	1.25276e+06	1.09597e+06	1.23791e+06	1.06911e+06	61356.4	64947.9	156783	1.14305	0.0580668	-4.11292	4.11292
151	151	sp|Q9C040|TRIM2_HUMAN	N/A	N/A	Tripartite motif-containing protein 2 OS=Homo sapiens GN=TRIM2 PE=1 SV=1	TRUE	6.37121	9.2697e-06	489112	427648	489710	433903	20839.6	20082.7	61463.9	1.14373	0.0583217	-5.03293	5.03293
1322	1322	sp|P19525|E2AK2_HUMAN	N/A	N/A	Interferon-induced, double-stranded RNA-activated protein kinase OS=Homo sapiens GN=EIF2AK2 PE=1 SV=2	TRUE	1.28416	0.21737	75718	66198.5	82957.1	69470.6	18241.6	12720.7	9519.5	1.1438	0.058351	-0.6628	0.6628
1210	1210	sp|P25788|PSA3_HUMAN	N/A	N/A	Proteasome subunit alpha type-3 OS=Homo sapiens GN=PSMA3 PE=1 SV=2	TRUE	5.62258	3.8161e-05	1.07169e+06	936656	1.0735e+06	924033	15773	70304.2	135039	1.14417	0.0584912	-4.41838	4.41838
1019	1019	sp|Q9BZZ5|API5_HUMAN	N/A	N/A	Apoptosis inhibitor 5 OS=Homo sapiens GN=API5 PE=1 SV=3	TRUE	3.06962	0.00733	335149	292873	322739	285304	33861.4	23675.2	42276	1.14435	0.0585586	-2.1349	2.1349
616	616	tr|H7C3G9|H7C3G9_HUMAN	N/A	N/A	N-acetyl-D-glucosamine kinase OS=Homo sapiens GN=NAGK PE=1 SV=2	TRUE	1.10842	0.28406	691450	604142	700135	616411	92685.1	217368	87307.9	1.14452	0.0586217	-0.54659	0.54659
201	201	sp|Q12905|ILF2_HUMAN	N/A	N/A	Interleukin enhancer-binding factor 2 OS=Homo sapiens GN=ILF2 PE=1 SV=2	TRUE	9.54906	5.1995e-08	1.93516e+06	1.69021e+06	1.92262e+06	1.70596e+06	51555	57131.9	244947	1.14492	0.0587755	-7.28404	7.28404
846	846	sp|P46109|CRKL_HUMAN	N/A	N/A	Crk-like protein OS=Homo sapiens GN=CRKL PE=1 SV=1	TRUE	1.20491	0.24576	492452	430054	534889	463153	125824	91129.9	62397.8	1.14509	0.0588407	-0.609489	0.609489
838	838	tr|B0QZ18|B0QZ18_HUMAN	N/A	N/A	Copine-1 OS=Homo sapiens GN=CPNE1 PE=1 SV=1	TRUE	6.26521	1.1274e-05	540767	471982	548036	471562	24120.2	22428.1	68784.4	1.14574	0.0590842	-4.94792	4.94792
908	908	sp|O75832|PSD10_HUMAN	N/A	N/A	26S proteasome non-ATPase regulatory subunit 10 OS=Homo sapiens GN=PSMD10 PE=1 SV=1	TRUE	2.64565	0.01762	461738	402999	461204	427537	21878.7	62910.6	58739.1	1.14576	0.0590918	-1.75399	1.75399
912	912	sp|Q15459|SF3A1_HUMAN	N/A	N/A	Splicing factor 3A subunit 1 OS=Homo sapiens GN=SF3A1 PE=1 SV=1	TRUE	4.93898	0.00015	130456	113822	132387	110188	6127.85	8033.41	16634.1	1.14614	0.0592381	-3.82391	3.82391
2084	2084	sp|Q7Z6Z7|HUWE1_HUMAN	N/A	N/A	E3 ubiquitin-protein ligase HUWE1 OS=Homo sapiens GN=HUWE1 PE=1 SV=3	TRUE	0.493428	0.62841	129083	112599	147421	125812	83955.3	54732.2	16483.8	1.14639	0.0593338	-0.201757	0.201757
1195	1195	sp|Q8IXJ6|SIR2_HUMAN	N/A	N/A	NAD-dependent protein deacetylase sirtuin-2 OS=Homo sapiens GN=SIRT2 PE=1 SV=2	TRUE	2.30673	0.03478	136501	119034	139709	115942	13971.8	17912.1	17467.1	1.14674	0.0594652	-1.45867	1.45867
679	679	sp|Q13162|PRDX4_HUMAN	N/A	N/A	Peroxiredoxin-4 OS=Homo sapiens GN=PRDX4 PE=1 SV=1	TRUE	12.746	8.546e-10	882641	769551	880166	766266	19013	18628.4	113091	1.14696	0.059547	-9.06824	9.06824
1938	1938	sp|Q6NXT6|TAPT1_HUMAN	N/A	N/A	Transmembrane anterior posterior transformation protein 1 homolog OS=Homo sapiens GN=TAPT1 PE=1 SV=1	TRUE	0.728602	0.47678	10184.2	8874.7	10962.2	8318.48	3755.17	3869.4	1309.54	1.14756	0.0597749	-0.321682	0.321682
534	534	sp|Q15691|MARE1_HUMAN	N/A	N/A	Microtubule-associated protein RP/EB family member 1 OS=Homo sapiens GN=MAPRE1 PE=1 SV=3	TRUE	6.34847	9.666e-06	1.2307e+06	1.07219e+06	1.23916e+06	1.07504e+06	68787.4	29648.1	158510	1.14784	0.0598803	-5.01475	5.01475
546	546	sp|Q01469|FABP5_HUMAN	N/A	N/A	Fatty acid-binding protein, epidermal OS=Homo sapiens GN=FABP5 PE=1 SV=3	TRUE	4.70469	0.00024	2.46499e+06	2.14727e+06	2.37171e+06	2.15615e+06	176974	98620.3	317719	1.14796	0.0599282	-3.61979	3.61979
1770	1770	sp|P10644|KAP0_HUMAN	N/A	N/A	cAMP-dependent protein kinase type I-alpha regulatory subunit OS=Homo sapiens GN=PRKAR1A PE=1 SV=1	TRUE	0.728165	0.47704	16525.4	14395	18459.5	15926.2	6117.8	6293.93	2130.44	1.148	0.0599415	-0.321445	0.321445
1762	1762	sp|Q13003|GRIK3_HUMAN	N/A	N/A	Glutamate receptor ionotropic, kainate 3 OS=Homo sapiens GN=GRIK3 PE=2 SV=3	TRUE	0.398866	0.69527	5153.3	4487.06	2800.7	4239.36	4485.19	2234.41	666.231	1.14848	0.0601227	-0.157847	0.157847
1644	1644	sp|O14776|TCRG1_HUMAN	N/A	N/A	Transcription elongation regulator 1 OS=Homo sapiens GN=TCERG1 PE=1 SV=2	TRUE	1.83717	0.08483	82988.7	72249.6	81138.7	75135.8	12647.9	12147.1	10739.1	1.14864	0.0601834	-1.07145	1.07145
676	676	sp|P58546|MTPN_HUMAN	N/A	N/A	Myotrophin OS=Homo sapiens GN=MTPN PE=1 SV=2	TRUE	11.1439	5.9659e-09	798918	695433	789885	692772	20334.4	19043	103486	1.14881	0.0602473	-8.22432	8.22432
524	524	sp|Q96PK6|RBM14_HUMAN	N/A	N/A	RNA-binding protein 14 OS=Homo sapiens GN=RBM14 PE=1 SV=2	TRUE	6.23886	1.1839e-05	711018	618905	699740	626909	18867.9	40073.1	92112.2	1.14883	0.0602561	-4.92668	4.92668
2005	2005	sp|P42126|ECI1_HUMAN	N/A	N/A	Enoyl-CoA delta isomerase 1, mitochondrial OS=Homo sapiens GN=ECI1 PE=1 SV=1	TRUE	2.75971	0.01395	84347	73411.9	83655.3	74247.2	6460.77	9978.24	10935.1	1.14896	0.0603034	-1.85543	1.85543
1329	1329	tr|F8VR84|F8VR84_HUMAN	N/A	N/A	UPF0160 protein MYG1, mitochondrial OS=Homo sapiens GN=C12orf10 PE=1 SV=1	TRUE	2.04087	0.05812	95866.7	83423.9	95682.3	78861.3	11338.5	14352	12442.8	1.14915	0.0603775	-1.23567	1.23567
927	927	tr|Q5TIG5|Q5TIG5_HUMAN	N/A	N/A	Afadin OS=Homo sapiens GN=MLLT4 PE=1 SV=1	TRUE	4.09109	0.00085	192307	167326	195848	168709	10440.7	15052.5	24981.6	1.1493	0.0604331	-3.07058	3.07058
1477	1477	sp|Q4G0N4|NAKD2_HUMAN	N/A	N/A	NAD kinase 2, mitochondrial OS=Homo sapiens GN=NADK2 PE=1 SV=2	TRUE	1.13838	0.27172	55467.6	48230.6	53923.2	53639	5298.1	18321.1	7236.99	1.15005	0.0607166	-0.565878	0.565878
923	923	sp|P46783|RS10_HUMAN	N/A	N/A	40S ribosomal protein S10 OS=Homo sapiens GN=RPS10 PE=1 SV=1	TRUE	6.06843	1.628e-05	910573	791760	907204	784523	52426.6	26484	118812	1.15006	0.0607209	-4.78835	4.78835
630	630	sp|P18206|VINC_HUMAN	N/A	N/A	Vinculin OS=Homo sapiens GN=VCL PE=1 SV=4	TRUE	3.04477	0.00772	253700	220582	250191	227354	11092	30688.3	33118.4	1.15014	0.0607511	-2.11238	2.11238
1555	1555	tr|X6RAL5|X6RAL5_HUMAN	N/A	N/A	Histone deacetylase complex subunit SAP18 OS=Homo sapiens GN=SAP18 PE=1 SV=1	TRUE	1.12747	0.27617	96197.9	83605.8	108354	84159.4	27470.2	19182.8	12592.1	1.15061	0.060929	-0.558824	0.558824
905	905	sp|P24534|EF1B_HUMAN	N/A	N/A	Elongation factor 1-beta OS=Homo sapiens GN=EEF1B2 PE=1 SV=3	TRUE	4.59305	0.0003	883037	767241	891809	766000	50888.1	55953.9	115796	1.15093	0.0610472	-3.52288	3.52288
1339	1339	sp|P51610|HCFC1_HUMAN	N/A	N/A	Host cell factor 1 OS=Homo sapiens GN=HCFC1 PE=1 SV=2	TRUE	2.97595	0.00892	350720	304728	373396	309465	39140.5	24852.2	45992.1	1.15093	0.0610484	-2.04964	2.04964
1665	1665	tr|H0Y4B0|H0Y4B0_HUMAN	N/A	N/A	ERI1 exoribonuclease 3 (Fragment) OS=Homo sapiens GN=ERI3 PE=1 SV=1	TRUE	0.963979	0.3494	141373	122749	164736	116281	54601.9	19435.9	18623.4	1.15172	0.0613465	-0.456677	0.456677
1951	1951	sp|Q9BV86|NTM1A_HUMAN	N/A	N/A	N-terminal Xaa-Pro-Lys N-methyltransferase 1 OS=Homo sapiens GN=NTMT1 PE=1 SV=3	TRUE	0.806388	0.43184	57629.4	50004.1	63961.6	53620.6	21738.2	18226.7	7625.29	1.15249	0.0616384	-0.364677	0.364677
783	783	sp|P62316|SMD2_HUMAN	N/A	N/A	Small nuclear ribonucleoprotein Sm D2 OS=Homo sapiens GN=SNRPD2 PE=1 SV=1	TRUE	6.97786	3.1146e-06	1.6533e+06	1.43435e+06	1.64455e+06	1.41181e+06	36058.1	86953.6	218950	1.15265	0.0616967	-5.5066	5.5066
1051	1051	sp|Q9UHB9|SRP68_HUMAN	N/A	N/A	Signal recognition particle subunit SRP68 OS=Homo sapiens GN=SRP68 PE=1 SV=2	TRUE	1.4232	0.17388	81802.5	70968.1	79954.2	74152	19547.8	11809.4	10834.4	1.15267	0.0617036	-0.75975	0.75975
219	219	sp|Q01518|CAP1_HUMAN	N/A	N/A	Adenylyl cyclase-associated protein 1 OS=Homo sapiens GN=CAP1 PE=1 SV=5	TRUE	3.52356	0.00282	1.04287e+06	904595	1.00206e+06	885559	73099.3	92282.1	138272	1.15285	0.0617746	-2.54975	2.54975
1789	1789	sp|P63173|RL38_HUMAN	N/A	N/A	60S ribosomal protein L38 OS=Homo sapiens GN=RPL38 PE=1 SV=2	TRUE	2.49996	0.02368	74270.5	64375.6	78398	62586	8896.97	7863.55	9894.84	1.1537	0.0620947	-1.62562	1.62562
654	654	tr|F8WJN3|F8WJN3_HUMAN	N/A	N/A	Cleavage and polyadenylation-specificity factor subunit 6 OS=Homo sapiens GN=CPSF6 PE=1 SV=1	TRUE	4.68857	0.00025	536218	464770	535396	468034	17294.5	42318.8	71448.1	1.15373	0.0621033	-3.60206	3.60206
948	948	sp|P04080|CYTB_HUMAN	N/A	N/A	Cystatin-B OS=Homo sapiens GN=CSTB PE=1 SV=2	TRUE	3.46562	0.00319	428580	371458	410107	373446	46822.4	15896.3	57121.8	1.15378	0.0621219	-2.49621	2.49621
1820	1820	tr|E9PFP8|E9PFP8_HUMAN	N/A	N/A	Poly(rC)-binding protein 3 OS=Homo sapiens GN=PCBP3 PE=1 SV=1	TRUE	3.95336	0.00114	583260	505498	586051	494684	32226.4	49432.4	77761.6	1.15383	0.0621424	-2.9431	2.9431
681	681	sp|P35052|GPC1_HUMAN	N/A	N/A	Glypican-1 OS=Homo sapiens GN=GPC1 PE=1 SV=2	TRUE	4.13612	0.00078	1.22914e+06	1.06513e+06	1.20547e+06	1.05665e+06	84817.7	83410.8	164011	1.15398	0.0621988	-3.10791	3.10791
1402	1402	sp|Q15041|AR6P1_HUMAN	N/A	N/A	ADP-ribosylation factor-like protein 6-interacting protein 1 OS=Homo sapiens GN=ARL6IP1 PE=1 SV=2	TRUE	1.41399	0.17653	83805	72621.4	78026.5	73418	10957.7	21046	11183.6	1.154	0.0622051	-0.753181	0.753181
952	952	sp|Q13526|PIN1_HUMAN	N/A	N/A	Peptidyl-prolyl cis-trans isomerase NIMA-interacting 1 OS=Homo sapiens GN=PIN1 PE=1 SV=1	TRUE	2.47717	0.02479	358664	310750	364545	296379	33337.6	47494.7	47914.3	1.15419	0.062277	-1.60572	1.60572
424	424	sp|O75663|TIPRL_HUMAN	N/A	N/A	TIP41-like protein OS=Homo sapiens GN=TIPRL PE=1 SV=2	TRUE	4.47954	0.00038	499263	432494	491980	427297	36378.6	26002.1	66768.9	1.15438	0.0623492	-3.42022	3.42022
1337	1337	sp|P19784|CSK22_HUMAN	N/A	N/A	Casein kinase II subunit alpha' OS=Homo sapiens GN=CSNK2A2 PE=1 SV=1	TRUE	0.977294	0.34297	101071	87538.1	107964	82606.4	28202	30500.7	13532.6	1.15459	0.0624279	-0.464744	0.464744
575	575	sp|Q13367|AP3B2_HUMAN	N/A	N/A	AP-3 complex subunit beta-2 OS=Homo sapiens GN=AP3B2 PE=1 SV=2	TRUE	3.18208	0.00579	141165	122248	142873	121731	10979.1	14054.2	18916.7	1.15474	0.0624843	-2.23732	2.23732
255	255	sp|P04350|TBB4A_HUMAN	N/A	N/A	Tubulin beta-4A chain OS=Homo sapiens GN=TUBB4A PE=1 SV=2	TRUE	1.52513	0.14675	2.30689e+06	1.99775e+06	2.41395e+06	2.19155e+06	381883	473216	309136	1.15474	0.0624848	-0.833422	0.833422
1284	1284	tr|A0A0J9YX62|A0A0J9YX62_HUMAN	N/A	N/A	DnaJ homolog subfamily B member 6 OS=Homo sapiens GN=DNAJB6 PE=1 SV=1	TRUE	1.18108	0.25483	159081	137726	160092	164010	17169.6	51454.5	21355.3	1.15506	0.0626032	-0.593749	0.593749
581	581	sp|Q99436|PSB7_HUMAN	N/A	N/A	Proteasome subunit beta type-7 OS=Homo sapiens GN=PSMB7 PE=1 SV=1	TRUE	1.42288	0.17398	1.4215e+06	1.22988e+06	1.35401e+06	1.28633e+06	276190	294860	191619	1.1558	0.0628838	-0.759501	0.759501
1670	1670	sp|Q96DI7|SNR40_HUMAN	N/A	N/A	U5 small nuclear ribonucleoprotein 40 kDa protein OS=Homo sapiens GN=SNRNP40 PE=1 SV=1	TRUE	4.05847	0.00091	193837	167704	197582	165927	12399.3	14812.9	26133.2	1.15583	0.0628936	-3.04096	3.04096
1554	1554	sp|Q7Z4V5|HDGR2_HUMAN	N/A	N/A	Hepatoma-derived growth factor-related protein 2 OS=Homo sapiens GN=HDGFRP2 PE=1 SV=1	TRUE	3.17573	0.00587	75891.2	65655.5	76398.3	68925.5	4027.55	8790.59	10235.7	1.1559	0.0629204	-2.23136	2.23136
85	85	sp|P08133|ANXA6_HUMAN	N/A	N/A	Annexin A6 OS=Homo sapiens GN=ANXA6 PE=1 SV=3	TRUE	6.43645	8.2239e-06	943332	815996	935312	812739	51010.7	30338.5	127336	1.15605	0.0629766	-5.08492	5.08492
268	268	sp|Q14576|ELAV3_HUMAN	N/A	N/A	ELAV-like protein 3 OS=Homo sapiens GN=ELAVL3 PE=2 SV=3	TRUE	2.19416	0.04333	820246	709437	829762	670548	48346.5	143584	110809	1.15619	0.0630301	-1.36321	1.36321
198	198	sp|P62195|PRS8_HUMAN	N/A	N/A	26S protease regulatory subunit 8 OS=Homo sapiens GN=PSMC5 PE=1 SV=1	TRUE	7.78874	7.8336e-07	749888	648520	749075	650641	19089.1	34059.4	101368	1.15631	0.0630729	-6.10604	6.10604
1148	1148	tr|E9PB61|E9PB61_HUMAN	N/A	N/A	THO complex subunit 4 OS=Homo sapiens GN=ALYREF PE=1 SV=1	TRUE	6.74404	4.7138e-06	736088	636561	734214	630079	27874.7	34396.7	99527.1	1.15635	0.0630897	-5.32663	5.32663
1053	1053	sp|Q86UP2|KTN1_HUMAN	N/A	N/A	Kinectin OS=Homo sapiens GN=KTN1 PE=1 SV=1	TRUE	2.09847	0.05209	134219	115995	129099	114005	17073.4	19680.1	18224.5	1.15712	0.0633765	-1.28325	1.28325
935	935	sp|O94805|ACL6B_HUMAN	N/A	N/A	Actin-like protein 6B OS=Homo sapiens GN=ACTL6B PE=1 SV=1	TRUE	4.20437	0.00067	153343	132497	152624	132476	7425.47	12889.2	20846.8	1.15734	0.0634602	-3.17393	3.17393
1474	1474	tr|C9JW69|C9JW69_HUMAN	N/A	N/A	Regulator of chromosome condensation (Fragment) OS=Homo sapiens GN=RCC1 PE=1 SV=1	TRUE	3.64419	0.00219	154437	133427	153008	136288	12195.6	12264.9	21010.3	1.15747	0.0635084	-2.65956	2.65956
843	843	sp|P55265|DSRAD_HUMAN	N/A	N/A	Double-stranded RNA-specific adenosine deaminase OS=Homo sapiens GN=ADAR PE=1 SV=4	TRUE	2.25091	0.0388	333071	287710	346431	299885	53873	27435.5	45360.8	1.15766	0.0635816	-1.41117	1.41117
262	262	sp|P04899|GNAI2_HUMAN	N/A	N/A	Guanine nucleotide-binding protein G(i) subunit alpha-2 OS=Homo sapiens GN=GNAI2 PE=1 SV=3	TRUE	6.88353	3.678e-06	1.49478e+06	1.29107e+06	1.49898e+06	1.27658e+06	61810.7	63730.2	203709	1.15778	0.0636273	-5.43439	5.43439
964	964	sp|Q9UHV9|PFD2_HUMAN	N/A	N/A	Prefoldin subunit 2 OS=Homo sapiens GN=PFDN2 PE=1 SV=1	TRUE	4.70706	0.00024	936805	809114	928094	796049	38354.7	71778.3	127692	1.15782	0.0636399	-3.61979	3.61979
1407	1407	sp|P17612|KAPCA_HUMAN	N/A	N/A	cAMP-dependent protein kinase catalytic subunit alpha OS=Homo sapiens GN=PRKACA PE=1 SV=2	TRUE	4.40506	0.00044	148786	128503	148811	131400	11637.3	7442.05	20283	1.15784	0.0636488	-3.35655	3.35655
1852	1852	tr|E9PAU2|E9PAU2_HUMAN	N/A	N/A	Ribonucleoprotein PTB-binding 1 OS=Homo sapiens GN=RAVER1 PE=1 SV=1	TRUE	0.691747	0.49901	17491.5	15104.3	19560.7	14379.7	6337.89	8186.4	2387.23	1.15805	0.0637274	-0.301891	0.301891
656	656	sp|P26368|U2AF2_HUMAN	N/A	N/A	Splicing factor U2AF 65 kDa subunit OS=Homo sapiens GN=U2AF2 PE=1 SV=4	TRUE	4.16974	0.00072	859741	742291	859405	765495	28019.8	79720.6	117450	1.15823	0.0637933	-3.14267	3.14267
652	652	tr|J3QRS3|J3QRS3_HUMAN	N/A	N/A	Myosin regulatory light chain 12A OS=Homo sapiens GN=MYL12A PE=1 SV=1	TRUE	5.26291	7.732e-05	1.39472e+06	1.20355e+06	1.38033e+06	1.17721e+06	59971.1	90987.5	191173	1.15884	0.0640238	-4.11171	4.11171
467	467	sp|O60763|USO1_HUMAN	N/A	N/A	General vesicular transport factor p115 OS=Homo sapiens GN=USO1 PE=1 SV=2	TRUE	2.15943	0.04634	781822	674637	783726	706119	65266.4	133842	107185	1.15888	0.0640379	-1.33404	1.33404
1276	1276	tr|A0A087WTB8|A0A087WTB8_HUMAN	N/A	N/A	Ubiquitin carboxyl-terminal hydrolase OS=Homo sapiens GN=UCHL3 PE=1 SV=1	TRUE	5.56431	4.2739e-05	139671	120496	139000	120734	6872.56	7722.72	19174.5	1.15913	0.0641318	-4.36918	4.36918
1534	1534	sp|Q9NPQ8|RIC8A_HUMAN	N/A	N/A	Synembryn-A OS=Homo sapiens GN=RIC8A PE=1 SV=3	TRUE	3.74599	0.00176	282824	243920	281396	248350	20264.8	23665.5	38903.8	1.15949	0.0642684	-2.75449	2.75449
850	850	sp|Q9UJS0|CMC2_HUMAN	N/A	N/A	Calcium-binding mitochondrial carrier protein Aralar2 OS=Homo sapiens GN=SLC25A13 PE=1 SV=2	TRUE	2.30891	0.03463	245253	211507	235757	204328	36282.7	24618.9	33746	1.15955	0.0642896	-1.46055	1.46055
1086	1086	sp|P13073|COX41_HUMAN	N/A	N/A	Cytochrome c oxidase subunit 4 isoform 1, mitochondrial OS=Homo sapiens GN=COX4I1 PE=1 SV=1	TRUE	5.96328	1.9855e-05	1.18703e+06	1.02355e+06	1.18843e+06	1.01025e+06	31546.9	75953.4	163482	1.15972	0.0643532	-4.70213	4.70213
1122	1122	sp|P62854|RS26_HUMAN	N/A	N/A	40S ribosomal protein S26 OS=Homo sapiens GN=RPS26 PE=1 SV=3	TRUE	0.838613	0.41404	405752	349754	429381	347052	160528	119832	55997.5	1.16011	0.0644974	-0.382958	0.382958
824	824	sp|Q96BM9|ARL8A_HUMAN	N/A	N/A	ADP-ribosylation factor-like protein 8A OS=Homo sapiens GN=ARL8A PE=1 SV=1	TRUE	4.12807	0.00079	192880	166258	188192	169630	14199.9	13140	26621.6	1.16012	0.0645035	-3.10237	3.10237
1110	1110	tr|A6NMH8|A6NMH8_HUMAN	N/A	N/A	Tetraspanin OS=Homo sapiens GN=CD81 PE=1 SV=1	TRUE	2.46663	0.02532	628562	541800	619343	555550	87615.2	58808.1	86761.1	1.16013	0.0645084	-1.59654	1.59654
1265	1265	sp|O76003|GLRX3_HUMAN	N/A	N/A	Glutaredoxin-3 OS=Homo sapiens GN=GLRX3 PE=1 SV=2	TRUE	2.3655	0.03097	51485	44365.7	51707.6	42597.6	3851.35	8166.3	7119.3	1.16047	0.0646333	-1.50906	1.50906
1611	1611	sp|P49069|CAMLG_HUMAN	N/A	N/A	Calcium signal-modulating cyclophilin ligand OS=Homo sapiens GN=CAMLG PE=1 SV=1	TRUE	1.18563	0.25308	29168.4	25130.7	28380.2	28057.5	2322.06	9949.24	4037.7	1.16067	0.0647082	-0.596742	0.596742
1504	1504	sp|Q9ULC4|MCTS1_HUMAN	N/A	N/A	Malignant T-cell-amplified sequence 1 OS=Homo sapiens GN=MCTS1 PE=1 SV=1	TRUE	1.54926	0.14087	105075	90499.2	107785	86148.2	16619.9	22811.8	14575.5	1.16106	0.0648534	-0.851181	0.851181
582	582	tr|D6RD18|D6RD18_HUMAN	N/A	N/A	Heterogeneous nuclear ribonucleoprotein A/B OS=Homo sapiens GN=HNRNPAB PE=1 SV=1	TRUE	5.59113	4.0565e-05	2.1949e+06	1.8904e+06	2.21426e+06	1.90155e+06	137039	88968.6	304504	1.16108	0.064862	-4.39185	4.39185
1042	1042	tr|E5RHG8|E5RHG8_HUMAN	N/A	N/A	Transcription elongation factor B polypeptide 1 (Fragment) OS=Homo sapiens GN=TCEB1 PE=1 SV=1	TRUE	4.06173	0.00091	254105	218589	255595	220188	13992.2	22188.5	35515.6	1.16248	0.0653842	-3.04096	3.04096
975	975	tr|A0A075B780|A0A075B780_HUMAN	N/A	N/A	Transportin-2 OS=Homo sapiens GN=TNPO2 PE=1 SV=1	TRUE	2.16004	0.04629	189595	163079	185148	163493	28646.1	23143.9	26516	1.1626	0.0654287	-1.33451	1.33451
129	129	sp|O75083|WDR1_HUMAN	N/A	N/A	WD repeat-containing protein 1 OS=Homo sapiens GN=WDR1 PE=1 SV=4	TRUE	3.30711	0.00445	1.44404e+06	1.24208e+06	1.44448e+06	1.1994e+06	145565	111241	201958	1.1626	0.0654293	-2.35164	2.35164
1107	1107	sp|P29992|GNA11_HUMAN	N/A	N/A	Guanine nucleotide-binding protein subunit alpha-11 OS=Homo sapiens GN=GNA11 PE=1 SV=2	TRUE	2.4772	0.02478	339458	291970	352980	309407	27426.8	50548.8	47488	1.16265	0.0654478	-1.6059	1.6059
348	348	sp|Q5SW79|CE170_HUMAN	N/A	N/A	Centrosomal protein of 170 kDa OS=Homo sapiens GN=CEP170 PE=1 SV=1	TRUE	3.10745	0.00677	431939	371419	428083	372987	36590.8	45550.7	60520	1.16294	0.0655583	-2.16941	2.16941
797	797	tr|G3V3J9|G3V3J9_HUMAN	N/A	N/A	Guanine nucleotide-binding protein subunit gamma OS=Homo sapiens GN=GNG2 PE=1 SV=1	TRUE	3.08463	0.0071	3.39814e+06	2.9218e+06	3.34226e+06	2.89108e+06	327661	327506	476342	1.16303	0.0655911	-2.14874	2.14874
992	992	tr|A0A0J9YXX5|A0A0J9YXX5_HUMAN	N/A	N/A	Poly(U)-binding-splicing factor PUF60 (Fragment) OS=Homo sapiens GN=PUF60 PE=1 SV=1	TRUE	3.9901	0.00105	182048	156511	185340	161898	10540.4	16047.8	25536.3	1.16316	0.0656394	-2.97881	2.97881
571	571	tr|A0A087X1X7|A0A087X1X7_HUMAN	N/A	N/A	Elongation factor 1-delta OS=Homo sapiens GN=EEF1D PE=1 SV=1	TRUE	3.10508	0.00681	1.0225e+06	878877	1.06332e+06	909757	80653.7	112922	143628	1.16342	0.0657375	-2.16685	2.16685
821	821	sp|Q00688|FKBP3_HUMAN	N/A	N/A	Peptidyl-prolyl cis-trans isomerase FKBP3 OS=Homo sapiens GN=FKBP3 PE=1 SV=1	TRUE	7.55695	1.152e-06	1.04647e+06	899471	1.04368e+06	888757	50865.4	28603.5	146998	1.16343	0.0657393	-5.93855	5.93855
765	765	sp|Q02818|NUCB1_HUMAN	N/A	N/A	Nucleobindin-1 OS=Homo sapiens GN=NUCB1 PE=1 SV=4	TRUE	1.68654	0.11109	361999	311133	385176	306806	81552.4	39188.1	50865.6	1.16349	0.0657609	-0.954325	0.954325
1283	1283	tr|A0A024R4E5|A0A024R4E5_HUMAN	N/A	N/A	High density lipoprotein binding protein (Vigilin), isoform CRA_a OS=Homo sapiens GN=HDLBP PE=1 SV=1	TRUE	2.42119	0.02772	119800	102937	120871	99745.5	13912.8	15589.4	16863.5	1.16382	0.0658873	-1.55721	1.55721
1014	1014	sp|O43813|LANC1_HUMAN	N/A	N/A	LanC-like protein 1 OS=Homo sapiens GN=LANCL1 PE=1 SV=1	TRUE	2.29027	0.03593	456648	392289	458654	363675	25401.9	80384.2	64358.5	1.16406	0.0659749	-1.44454	1.44454
1887	1887	tr|A8MUA9|A8MUA9_HUMAN	N/A	N/A	SMT3 suppressor of mif two 3 homolog 3 (Yeast), isoform CRA_d OS=Homo sapiens GN=SUMO3 PE=1 SV=1	TRUE	9.46441	5.8754e-08	1.00088e+06	859734	985577	872673	31651.7	31621.8	141149	1.16418	0.0660194	-7.23096	7.23096
217	217	sp|O75643|U520_HUMAN	N/A	N/A	U5 small nuclear ribonucleoprotein 200 kDa helicase OS=Homo sapiens GN=SNRNP200 PE=1 SV=2	TRUE	2.32655	0.03345	427876	367477	416678	377887	63503.5	45089	60399.2	1.16436	0.066088	-1.4756	1.4756
1293	1293	tr|A0A087WW73|A0A087WW73_HUMAN	N/A	N/A	Phosphoinositide phospholipase C OS=Homo sapiens GN=PLCB1 PE=1 SV=1	TRUE	1.43462	0.17065	33203.1	28498.2	32842.4	25570.2	3636.41	9141.77	4704.82	1.16509	0.06636	-0.767894	0.767894
1915	1915	sp|P06241|FYN_HUMAN	N/A	N/A	Tyrosine-protein kinase Fyn OS=Homo sapiens GN=FYN PE=1 SV=3	TRUE	0.664447	0.51587	4398.78	3774.97	4433.6	2649.26	1793.26	2171.87	623.81	1.16525	0.0664187	-0.28746	0.28746
1355	1355	tr|H0Y7S3|H0Y7S3_HUMAN	N/A	N/A	Plasma membrane calcium-transporting ATPase 2 (Fragment) OS=Homo sapiens GN=ATP2B2 PE=1 SV=1	TRUE	1.02817	0.31916	85546.8	73397.4	88961.7	74288.9	29440.4	19746.8	12149.4	1.16553	0.0665232	-0.495992	0.495992
1111	1111	tr|A0A087WXB0|A0A087WXB0_HUMAN	N/A	N/A	Secretory carrier-associated membrane protein 1 OS=Homo sapiens GN=SCAMP1 PE=1 SV=1	TRUE	1.27662	0.21996	634442	544020	624860	528074	147316	153131	90421.8	1.16621	0.066777	-0.657656	0.657656
400	400	tr|A0A087WUK2|A0A087WUK2_HUMAN	N/A	N/A	Heterogeneous nuclear ribonucleoprotein D-like OS=Homo sapiens GN=HNRNPDL PE=1 SV=1	TRUE	9.34513	6.9888e-08	2.57379e+06	2.20633e+06	2.57694e+06	2.19722e+06	105842	52086.7	367464	1.16655	0.0669035	-7.1556	7.1556
1257	1257	sp|Q9UHD9|UBQL2_HUMAN	N/A	N/A	Ubiquilin-2 OS=Homo sapiens GN=UBQLN2 PE=1 SV=2	TRUE	0.955831	0.35338	527294	451992	556777	383832	109078	209669	75302.1	1.1666	0.0669222	-0.451758	0.451758
1744	1744	tr|F5H7S3|F5H7S3_HUMAN	N/A	N/A	Tropomyosin alpha-1 chain OS=Homo sapiens GN=TPM1 PE=1 SV=2	TRUE	5.20107	8.7443e-05	90956.3	77965.7	92570.7	75689.8	5120.41	5470.52	12990.6	1.16662	0.066929	-4.05827	4.05827
886	886	sp|Q16537|2A5E_HUMAN	N/A	N/A	Serine/threonine-protein phosphatase 2A 56 kDa regulatory subunit epsilon isoform OS=Homo sapiens GN=PPP2R5E PE=1 SV=1	TRUE	1.43849	0.16957	335438	287442	340945	332013	18687.9	98337	47996.2	1.16698	0.0670624	-0.770651	0.770651
1059	1059	tr|Q86YQ0|Q86YQ0_HUMAN	N/A	N/A	HZGJ OS=Homo sapiens GN=HZGJ PE=2 SV=1	TRUE	1.12513	0.27713	624524	535024	714408	616317	181561	154869	89500	1.16728	0.0671759	-0.557316	0.557316
1884	1884	tr|E9PRR9|E9PRR9_HUMAN	N/A	N/A	Protein tyrosine phosphatase type IVA 2 OS=Homo sapiens GN=PTP4A2 PE=1 SV=1	TRUE	0.499527	0.62421	113223	96995.2	137267	52381.5	67754.5	70052.9	16227.7	1.1673	0.0671839	-0.204669	0.204669
1968	1968	tr|J3KRC4|J3KRC4_HUMAN	N/A	N/A	5'(3')-deoxyribonucleotidase, cytosolic type OS=Homo sapiens GN=NT5C PE=1 SV=1	TRUE	0.403256	0.6921	4803	4112.59	5168.84	4363.61	3586.34	3676.89	690.411	1.16788	0.0673972	-0.159831	0.159831
2017	2017	tr|K7ESP7|K7ESP7_HUMAN	N/A	N/A	Choline transporter-like protein 2 (Fragment) OS=Homo sapiens GN=SLC44A2 PE=1 SV=1	TRUE	1.18267	0.25422	66743.2	57146.1	70084.2	63785	9846	22264.4	9597.08	1.16794	0.0674203	-0.59479	0.59479
1285	1285	tr|K7ESN4|K7ESN4_HUMAN	N/A	N/A	WW domain-binding protein 2 (Fragment) OS=Homo sapiens GN=WBP2 PE=1 SV=1	TRUE	3.83342	0.00147	236726	202668	228831	210860	14417.9	22417.9	34058.7	1.16805	0.0674622	-2.83268	2.83268
1126	1126	sp|P61020|RAB5B_HUMAN	N/A	N/A	Ras-related protein Rab-5B OS=Homo sapiens GN=RAB5B PE=1 SV=1	TRUE	3.73573	0.0018	312763	267716	321831	282161	17786.9	31500.6	45047.2	1.16826	0.0675413	-2.74473	2.74473
919	919	sp|Q08945|SSRP1_HUMAN	N/A	N/A	FACT complex subunit SSRP1 OS=Homo sapiens GN=SSRP1 PE=1 SV=1	TRUE	4.98844	0.00013	527205	451214	524130	446077	35231.6	29107.1	75990.5	1.16841	0.0675966	-3.88606	3.88606
1327	1327	sp|Q8TAT6|NPL4_HUMAN	N/A	N/A	Nuclear protein localization protein 4 homolog OS=Homo sapiens GN=NPLOC4 PE=1 SV=3	TRUE	2.1784	0.04468	145463	124383	148585	137429	10535.7	27050.8	21079.8	1.16947	0.0679909	-1.34989	1.34989
1906	1906	sp|Q96B49|TOM6_HUMAN	N/A	N/A	Mitochondrial import receptor subunit TOM6 homolog OS=Homo sapiens GN=TOMM6 PE=1 SV=1	TRUE	1.05849	0.30555	82427.8	70448	86565.7	83385.4	15800.1	30053.3	11979.8	1.17005	0.0682053	-0.514918	0.514918
1558	1558	sp|Q9P2B2|FPRP_HUMAN	N/A	N/A	Prostaglandin F2 receptor negative regulator OS=Homo sapiens GN=PTGFRN PE=1 SV=2	TRUE	1.50507	0.15179	120026	102581	119509	108667	7388.58	33979.3	17445.5	1.17007	0.0682103	-0.818757	0.818757
1142	1142	tr|Q8WVC2|Q8WVC2_HUMAN	N/A	N/A	40S ribosomal protein S21 OS=Homo sapiens GN=RPS21 PE=1 SV=1	TRUE	6.37032	9.2849e-06	1.5189e+06	1.29807e+06	1.53787e+06	1.29954e+06	57084.2	86925.5	220824	1.17012	0.0682291	-5.03222	5.03222
1833	1833	sp|Q9H0N0|RAB6C_HUMAN	N/A	N/A	Ras-related protein Rab-6C OS=Homo sapiens GN=RAB6C PE=1 SV=2	TRUE	0.990753	0.33655	43905.5	37518.9	52875.2	41117.1	14590.5	12692.7	6386.64	1.17022	0.0682692	-0.47295	0.47295
1598	1598	sp|P43004|EAA2_HUMAN	N/A	N/A	Excitatory amino acid transporter 2 OS=Homo sapiens GN=SLC1A2 PE=1 SV=2	TRUE	2.23611	0.03994	80034.1	68382.3	77784.6	63795.1	8734.67	12964.3	11651.8	1.17039	0.0683315	-1.39859	1.39859
1240	1240	sp|P62310|LSM3_HUMAN	N/A	N/A	U6 snRNA-associated Sm-like protein LSm3 OS=Homo sapiens GN=LSM3 PE=1 SV=2	TRUE	5.20227	8.7234e-05	605234	517064	597774	534351	26524.6	43378.3	88170.1	1.17052	0.0683791	-4.05931	4.05931
1079	1079	sp|Q9Y3D6|FIS1_HUMAN	N/A	N/A	Mitochondrial fission 1 protein OS=Homo sapiens GN=FIS1 PE=1 SV=2	TRUE	8.03952	5.2017e-07	362706	309661	362966	302166	14723.8	13229.4	53045.2	1.1713	0.0686685	-6.28385	6.28385
623	623	sp|Q02750|MP2K1_HUMAN	N/A	N/A	Dual specificity mitogen-activated protein kinase kinase 1 OS=Homo sapiens GN=MAP2K1 PE=1 SV=2	TRUE	1.10694	0.28469	511312	436484	540102	435066	154243	131664	74827.4	1.17143	0.0687171	-0.545628	0.545628
164	164	sp|P24821|TENA_HUMAN	N/A	N/A	Tenascin OS=Homo sapiens GN=TNC PE=1 SV=3	TRUE	3.29918	0.00453	562577	480235	541139	478208	52477.7	53407.3	82341.8	1.17146	0.068728	-2.3439	2.3439
1298	1298	sp|Q16795|NDUA9_HUMAN	N/A	N/A	NADH dehydrogenase [ubiquinone] 1 alpha subcomplex subunit 9, mitochondrial OS=Homo sapiens GN=NDUFA9 PE=1 SV=2	TRUE	1.94523	0.06954	116281	99219.8	116647	99788	20381	16642.2	17061.3	1.17195	0.0689107	-1.15777	1.15777
1682	1682	sp|P33991|MCM4_HUMAN	N/A	N/A	DNA replication licensing factor MCM4 OS=Homo sapiens GN=MCM4 PE=1 SV=5	TRUE	0.344101	0.73525	4251.73	3625.1	2435.24	4373.53	4675.54	2825.8	626.622	1.17286	0.0692448	-0.133565	0.133565
1542	1542	sp|Q6X4U4|SOSD1_HUMAN	N/A	N/A	Sclerostin domain-containing protein 1 OS=Homo sapiens GN=SOSTDC1 PE=1 SV=2	TRUE	1.38571	0.18485	129971	110805	143641	91757.3	28527.7	30133.4	19166.8	1.17298	0.06929	-0.733181	0.733181
1874	1874	sp|Q56VL3|OCAD2_HUMAN	N/A	N/A	OCIA domain-containing protein 2 OS=Homo sapiens GN=OCIAD2 PE=1 SV=1	TRUE	2.96426	0.00914	52055.3	44368	52598.2	45507.3	3469.68	6963.48	7687.32	1.17326	0.0693953	-2.03905	2.03905
955	955	tr|K7EQ55|K7EQ55_HUMAN	N/A	N/A	DAZ-associated protein 1 OS=Homo sapiens GN=DAZAP1 PE=1 SV=2	TRUE	4.84548	0.00018	339350	289192	344385	288681	23768.2	19986.1	50157.7	1.17344	0.0694612	-3.74473	3.74473
1249	1249	sp|P20073|ANXA7_HUMAN	N/A	N/A	Annexin A7 OS=Homo sapiens GN=ANXA7 PE=1 SV=3	TRUE	1.4321	0.17136	49705.7	42355.7	50621.2	47298.3	9807.11	11869.4	7349.92	1.17353	0.0694936	-0.766091	0.766091
961	961	sp|Q16629|SRSF7_HUMAN	N/A	N/A	Serine/arginine-rich splicing factor 7 OS=Homo sapiens GN=SRSF7 PE=1 SV=1	TRUE	10.8636	8.573e-09	2.17901e+06	1.85627e+06	2.15851e+06	1.84042e+06	55635	69627.7	322740	1.17387	0.0696182	-8.06687	8.06687
171	171	sp|Q9Y617|SERC_HUMAN	N/A	N/A	Phosphoserine aminotransferase OS=Homo sapiens GN=PSAT1 PE=1 SV=2	TRUE	4.25079	0.00061	2.01881e+06	1.71954e+06	2.05548e+06	1.74837e+06	72123.3	198520	299277	1.17405	0.0696849	-3.21467	3.21467
701	701	sp|P01111|RASN_HUMAN	N/A	N/A	GTPase NRas OS=Homo sapiens GN=NRAS PE=1 SV=1	TRUE	3.16404	0.00602	129055	109843	127741	110510	13063.5	12694.3	19211.4	1.1749	0.0700001	-2.2204	2.2204
1960	1960	sp|Q9H7P6|MB12B_HUMAN	N/A	N/A	Multivesicular body subunit 12B OS=Homo sapiens GN=MVB12B PE=1 SV=2	TRUE	2.17358	0.04509	158591	134975	156371	136366	26285.4	19274.7	23615.9	1.17497	0.0700251	-1.34592	1.34592
1904	1904	sp|Q9H0Q3|FXYD6_HUMAN	N/A	N/A	FXYD domain-containing ion transport regulator 6 OS=Homo sapiens GN=FXYD6 PE=1 SV=1	TRUE	1.64566	0.11933	229764	195420	233469	207412	36322.2	50995.4	34344.2	1.17575	0.0703134	-0.92325	0.92325
450	450	sp|Q02878|RL6_HUMAN	N/A	N/A	60S ribosomal protein L6 OS=Homo sapiens GN=RPL6 PE=1 SV=3	TRUE	3.42433	0.00348	899468	764968	911501	750018	89951.7	76113.4	134500	1.17582	0.0703422	-2.45842	2.45842
1280	1280	sp|O75223|GGCT_HUMAN	N/A	N/A	Gamma-glutamylcyclotransferase OS=Homo sapiens GN=GGCT PE=1 SV=1	TRUE	2.92082	0.01	127812	108656	128271	111223	10188.9	16832.1	19156.5	1.1763	0.0705195	-2	2
1513	1513	sp|P49821|NDUV1_HUMAN	N/A	N/A	NADH dehydrogenase [ubiquinone] flavoprotein 1, mitochondrial OS=Homo sapiens GN=NDUFV1 PE=1 SV=4	TRUE	2.43539	0.02695	92336.9	78476.1	89535.4	78958	10261.4	13646.6	13860.7	1.17662	0.0706376	-1.56944	1.56944
1145	1145	sp|P35244|RFA3_HUMAN	N/A	N/A	Replication protein A 14 kDa subunit OS=Homo sapiens GN=RPA3 PE=1 SV=1	TRUE	4.03053	0.00097	140997	119824	138294	118420	9587.45	12508.3	21173.7	1.17671	0.0706684	-3.01323	3.01323
1514	1514	sp|O15217|GSTA4_HUMAN	N/A	N/A	Glutathione S-transferase A4 OS=Homo sapiens GN=GSTA4 PE=1 SV=1	TRUE	1.43458	0.17066	332148	282205	346929	319316	35393.3	98262.7	49943.6	1.17698	0.0707678	-0.767868	0.767868
1022	1022	sp|Q13247|SRSF6_HUMAN	N/A	N/A	Serine/arginine-rich splicing factor 6 OS=Homo sapiens GN=SRSF6 PE=1 SV=2	TRUE	4.57814	0.00031	168228	142892	164206	143522	12234.9	11222.1	25335.5	1.1773	0.070889	-3.50864	3.50864
2045	2045	tr|Q4VB86|Q4VB86_HUMAN	N/A	N/A	EPB41 protein OS=Homo sapiens GN=EPB41 PE=1 SV=2	TRUE	4.73926	0.00022	39163	33258.8	40234.2	33151.8	2441.92	2829.34	5904.17	1.17752	0.0709689	-3.65758	3.65758
1519	1519	sp|Q2TAY7|SMU1_HUMAN	N/A	N/A	WD40 repeat-containing protein SMU1 OS=Homo sapiens GN=SMU1 PE=1 SV=2	TRUE	1.66837	0.11469	73754.2	62564.9	72951.5	70216.7	6456.45	19056.1	11189.3	1.17884	0.071456	-0.940474	0.940474
965	965	tr|Q5T8U5|Q5T8U5_HUMAN	N/A	N/A	Surfeit 4 OS=Homo sapiens GN=SURF4 PE=1 SV=1	TRUE	1.71593	0.10547	976757	828282	979496	951357	59040.3	252780	148476	1.17926	0.0716086	-0.976871	0.976871
1303	1303	sp|O15498|YKT6_HUMAN	N/A	N/A	Synaptobrevin homolog YKT6 OS=Homo sapiens GN=YKT6 PE=1 SV=1	TRUE	3.74964	0.00175	188575	159879	197642	162394	15737.2	16716.3	28695.4	1.17948	0.0716912	-2.75696	2.75696
702	702	sp|P10412|H14_HUMAN	N/A	N/A	Histone H1.4 OS=Homo sapiens GN=HIST1H1E PE=1 SV=2	TRUE	4.67109	0.00026	1.39181e+06	1.17972e+06	1.4205e+06	1.16028e+06	114666	73527	212091	1.17978	0.0718015	-3.58503	3.58503
1522	1522	sp|Q96G03|PGM2_HUMAN	N/A	N/A	Phosphoglucomutase-2 OS=Homo sapiens GN=PGM2 PE=1 SV=4	TRUE	3.08765	0.00706	143803	121887	147677	125001	15310.4	14799.2	21915.9	1.1798	0.0718101	-2.1512	2.1512
1686	1686	tr|C9J3L8|C9J3L8_HUMAN	N/A	N/A	Translocon-associated protein subunit alpha OS=Homo sapiens GN=SSR1 PE=1 SV=1	TRUE	2.70557	0.01559	134276	113782	131701	115921	12429.5	19023.6	20494	1.18012	0.0719251	-1.80715	1.80715
552	552	sp|P54727|RD23B_HUMAN	N/A	N/A	UV excision repair protein RAD23 homolog B OS=Homo sapiens GN=RAD23B PE=1 SV=1	TRUE	3.71394	0.00189	962272	815368	950113	797887	84282.8	83531.6	146904	1.18017	0.071944	-2.72354	2.72354
985	985	sp|P61970|NTF2_HUMAN	N/A	N/A	Nuclear transport factor 2 OS=Homo sapiens GN=NUTF2 PE=1 SV=1	TRUE	4.51429	0.00035	1.46578e+06	1.242e+06	1.45726e+06	1.20538e+06	92574.6	116388	223781	1.18018	0.0719476	-3.45593	3.45593
750	750	sp|P80723|BASP1_HUMAN	N/A	N/A	Brain acid soluble protein 1 OS=Homo sapiens GN=BASP1 PE=1 SV=2	TRUE	3.99626	0.00104	4.9449e+06	4.1869e+06	4.90888e+06	4.24606e+06	484312	298733	758002	1.18104	0.0722651	-2.98297	2.98297
1017	1017	tr|A0A0A0MTI5|A0A0A0MTI5_HUMAN	N/A	N/A	Acyl-CoA-binding protein OS=Homo sapiens GN=DBI PE=1 SV=1	TRUE	2.70137	0.01573	1.70341e+06	1.44223e+06	1.66454e+06	1.47551e+06	200619	209491	261186	1.1811	0.0722864	-1.80327	1.80327
133	133	sp|P40939|ECHA_HUMAN	N/A	N/A	Trifunctional enzyme subunit alpha, mitochondrial OS=Homo sapiens GN=HADHA PE=1 SV=2	TRUE	4.86954	0.00017	262646	222103	261665	226816	7918.28	23689.1	40542.9	1.18254	0.0728161	-3.76955	3.76955
398	398	sp|P09429|HMGB1_HUMAN	N/A	N/A	High mobility group protein B1 OS=Homo sapiens GN=HMGB1 PE=1 SV=3	TRUE	5.68723	3.3672e-05	2.12008e+06	1.79181e+06	2.06244e+06	1.7454e+06	136402	106667	328262	1.1832	0.0730584	-4.47273	4.47273
763	763	tr|H7C3P4|H7C3P4_HUMAN	N/A	N/A	N-acetylglucosamine-6-sulfatase OS=Homo sapiens GN=GNS PE=1 SV=1	TRUE	2.44103	0.02665	646459	546289	661158	592856	93486.3	80098.6	100170	1.18336	0.0731184	-1.5743	1.5743
205	205	tr|G8JLB6|G8JLB6_HUMAN	N/A	N/A	Heterogeneous nuclear ribonucleoprotein H OS=Homo sapiens GN=HNRNPH1 PE=1 SV=1	TRUE	5.76534	2.8967e-05	1.28669e+06	1.08676e+06	1.26657e+06	1.09543e+06	75686.3	71375	199928	1.18397	0.0733397	-4.5381	4.5381
1199	1199	sp|Q96EI5|TCAL4_HUMAN	N/A	N/A	Transcription elongation factor A protein-like 4 OS=Homo sapiens GN=TCEAL4 PE=1 SV=2	TRUE	0.815738	0.42663	97501.5	82331.2	101010	107731	31918.4	45758.6	15170.3	1.18426	0.0734468	-0.369949	0.369949
1875	1875	sp|Q01658|NC2B_HUMAN	N/A	N/A	Protein Dr1 OS=Homo sapiens GN=DR1 PE=1 SV=1	TRUE	1.81727	0.08795	196915	166167	182780	146570	36712.8	35052.2	30747.6	1.18504	0.0737332	-1.05576	1.05576
1372	1372	sp|Q9H078|CLPB_HUMAN	N/A	N/A	Caseinolytic peptidase B protein homolog OS=Homo sapiens GN=CLPB PE=1 SV=1	TRUE	0.847536	0.4092	33126	27948.5	33641	31839.1	12710.3	13202.6	5177.47	1.18525	0.07381	-0.388064	0.388064
1774	1774	tr|I3L4Q0|I3L4Q0_HUMAN	N/A	N/A	HCG1818442, isoform CRA_a OS=Homo sapiens GN=FAM195B PE=1 SV=1	TRUE	0.809751	0.42996	73175	61730.7	83586.7	70656.5	30161.7	29798.9	11444.3	1.18539	0.0738616	-0.366572	0.366572
749	749	sp|P49419|AL7A1_HUMAN	N/A	N/A	Alpha-aminoadipic semialdehyde dehydrogenase OS=Homo sapiens GN=ALDH7A1 PE=1 SV=5	TRUE	6.04762	1.6931e-05	524331	442216	529444	442922	35662.6	19684.3	82115.5	1.18569	0.0739715	-4.77132	4.77132
1490	1490	sp|P62857|RS28_HUMAN	N/A	N/A	40S ribosomal protein S28 OS=Homo sapiens GN=RPS28 PE=1 SV=1	TRUE	11.444	4.0783e-09	1.32018e+06	1.11318e+06	1.33547e+06	1.11795e+06	33207.8	42914.2	206992	1.18595	0.0740648	-8.38952	8.38952
1008	1008	sp|P46108|CRK_HUMAN	N/A	N/A	Adapter molecule crk OS=Homo sapiens GN=CRK PE=1 SV=2	TRUE	6.01203	1.8106e-05	440764	371651	438621	371417	15481.5	30816.9	69112.5	1.18596	0.0740702	-4.74218	4.74218
1751	1751	sp|O43768|ENSA_HUMAN	N/A	N/A	Alpha-endosulfine OS=Homo sapiens GN=ENSA PE=1 SV=1	TRUE	3.53097	0.00278	166269	140162	167299	137888	15294.5	16065.4	26107.3	1.18627	0.0741819	-2.55596	2.55596
317	317	tr|A0A087WZH7|A0A087WZH7_HUMAN	N/A	N/A	Myristoylated alanine-rich C-kinase substrate OS=Homo sapiens GN=MARCKS PE=1 SV=1	TRUE	10.3256	1.7557e-08	4.90667e+06	4.13419e+06	4.8687e+06	4.13206e+06	199496	102829	772482	1.18685	0.0743966	-7.75555	7.75555
1205	1205	sp|Q9UKY7|CDV3_HUMAN	N/A	N/A	Protein CDV3 homolog OS=Homo sapiens GN=CDV3 PE=1 SV=1	TRUE	1.51892	0.14829	53459.4	45039.8	55741.8	44842.1	14004.1	8967.53	8419.52	1.18694	0.0744269	-0.828888	0.828888
1446	1446	sp|P12270|TPR_HUMAN	N/A	N/A	Nucleoprotein TPR OS=Homo sapiens GN=TPR PE=1 SV=3	TRUE	1.16698	0.26032	97253.2	81935.1	97695.2	87177.8	25093.5	30347.7	15318	1.18695	0.0744335	-0.584492	0.584492
609	609	sp|O75914|PAK3_HUMAN	N/A	N/A	Serine/threonine-protein kinase PAK 3 OS=Homo sapiens GN=PAK3 PE=1 SV=2	TRUE	3.52743	0.0028	345229	290719	334152	299265	41518.6	20625	54509.8	1.1875	0.0746336	-2.55284	2.55284
1361	1361	sp|Q9C0H2|TTYH3_HUMAN	N/A	N/A	Protein tweety homolog 3 OS=Homo sapiens GN=TTYH3 PE=1 SV=3	TRUE	3.49707	0.00298	111262	93669.5	110925	89598.2	7352.6	13180.1	17592.9	1.18782	0.0747502	-2.52578	2.52578
1196	1196	sp|P84085|ARF5_HUMAN	N/A	N/A	ADP-ribosylation factor 5 OS=Homo sapiens GN=ARF5 PE=1 SV=2	TRUE	3.72414	0.00185	656100	552242	688106	540307	68827.5	47564.4	103858	1.18807	0.0748409	-2.73283	2.73283
163	163	sp|Q9NVA2|SEP11_HUMAN	N/A	N/A	Septin-11 OS=Homo sapiens GN=SEPT11 PE=1 SV=3	TRUE	11.4413	4.0922e-09	807109	678943	805481	687989	17285.8	28819.8	128166	1.18877	0.0750988	-8.38804	8.38804
1568	1568	sp|P20042|IF2B_HUMAN	N/A	N/A	Eukaryotic translation initiation factor 2 subunit 2 OS=Homo sapiens GN=EIF2S2 PE=1 SV=2	TRUE	4.534	0.00034	178663	150287	172293	151615	15616.7	10423.4	28376.5	1.18882	0.0751145	-3.46852	3.46852
1756	1756	tr|F8VPD4|F8VPD4_HUMAN	N/A	N/A	CAD protein OS=Homo sapiens GN=CAD PE=1 SV=1	TRUE	1.0769	0.2975	15492.2	13023.8	15695.1	14100.2	2579.95	6374.12	2468.41	1.18953	0.0753758	-0.526513	0.526513
678	678	tr|A6PVN5|A6PVN5_HUMAN	N/A	N/A	Serine/threonine-protein phosphatase 2A activator OS=Homo sapiens GN=PPP2R4 PE=1 SV=1	TRUE	5.1206	0.0001	788773	662948	782640	661678	56241.4	47656.5	125826	1.1898	0.0754729	-4	4
1373	1373	tr|H0YGW7|H0YGW7_HUMAN	N/A	N/A	ATP-binding cassette sub-family F member 1 (Fragment) OS=Homo sapiens GN=ABCF1 PE=1 SV=1	TRUE	9.5605	5.1146e-08	46268	38877.3	46214.4	39166.1	2068.72	1048.28	7390.78	1.19011	0.0755855	-7.29119	7.29119
2019	2019	sp|Q8NHH9|ATLA2_HUMAN	N/A	N/A	Atlastin-2 OS=Homo sapiens GN=ATL2 PE=1 SV=2	TRUE	1.80029	0.0907	39062.3	32810.8	40131.4	29913.1	8061.42	6598.15	6251.45	1.19053	0.0757404	-1.04239	1.04239
1465	1465	sp|Q96QR8|PURB_HUMAN	N/A	N/A	Transcriptional activator protein Pur-beta OS=Homo sapiens GN=PURB PE=1 SV=3	TRUE	5.50203	4.8263e-05	132992	111684	131862	111555	4957.77	10507.2	21307.8	1.19079	0.0758337	-4.31639	4.31639
994	994	sp|O75054|IGSF3_HUMAN	N/A	N/A	Immunoglobulin superfamily member 3 OS=Homo sapiens GN=IGSF3 PE=2 SV=3	TRUE	2.92143	0.00999	108500	91099.4	107685	93257.9	9339.36	15234	17401	1.19101	0.0759158	-2.00043	2.00043
498	498	sp|P52565|GDIR1_HUMAN	N/A	N/A	Rho GDP-dissociation inhibitor 1 OS=Homo sapiens GN=ARHGDIA PE=1 SV=3	TRUE	6.31381	1.0304e-05	1.20431e+06	1.01108e+06	1.19725e+06	1.04593e+06	39621.1	82823	193228	1.19111	0.0759518	-4.98699	4.98699
869	869	sp|Q9Y2I8|WDR37_HUMAN	N/A	N/A	WD repeat-containing protein 37 OS=Homo sapiens GN=WDR37 PE=1 SV=2	TRUE	3.84123	0.00144	259018	217391	255864	212458	16282.6	28139.2	41626.9	1.19148	0.0760882	-2.84164	2.84164
1642	1642	sp|P51532|SMCA4_HUMAN	N/A	N/A	Transcription activator BRG1 OS=Homo sapiens GN=SMARCA4 PE=1 SV=2	TRUE	3.15816	0.00609	195875	164370	198179	166409	19458.9	22737.5	31505	1.19167	0.0761565	-2.21538	2.21538
1301	1301	sp|Q13595|TRA2A_HUMAN	N/A	N/A	Transformer-2 protein homolog alpha OS=Homo sapiens GN=TRA2A PE=1 SV=1	TRUE	2.49318	0.024	386051	323862	374954	320962	44430.9	60212.4	62188.9	1.19202	0.0762845	-1.61979	1.61979
504	504	tr|G3V5Z7|G3V5Z7_HUMAN	N/A	N/A	Proteasome subunit alpha type OS=Homo sapiens GN=PSMA6 PE=1 SV=1	TRUE	6.26844	1.1207e-05	1.3759e+06	1.1542e+06	1.36308e+06	1.15011e+06	80949.1	68593.5	221700	1.19208	0.0763059	-4.95051	4.95051
790	790	tr|V9GYD9|V9GYD9_HUMAN	N/A	N/A	CUGBP Elav-like family member 2 OS=Homo sapiens GN=CELF2 PE=1 SV=1	TRUE	7.56658	1.1335e-06	705131	591160	700426	583736	19842.4	40597.3	113970	1.19279	0.0765643	-5.94558	5.94558
1700	1700	sp|Q7L2H7|EIF3M_HUMAN	N/A	N/A	Eukaryotic translation initiation factor 3 subunit M OS=Homo sapiens GN=EIF3M PE=1 SV=1	TRUE	1.24872	0.22973	93997.3	78749.8	90717.4	75134.2	24660	27087.8	15247.5	1.19362	0.0768659	-0.638782	0.638782
1888	1888	tr|A0A087WT99|A0A087WT99_HUMAN	N/A	N/A	Ester hydrolase C11orf54 OS=Homo sapiens GN=C11orf54 PE=1 SV=1	TRUE	4.65558	0.00026	117799	98605.2	116225	98049.2	10272.9	6887.82	19193.9	1.19465	0.0772421	-3.58503	3.58503
877	877	sp|P49720|PSB3_HUMAN	N/A	N/A	Proteasome subunit beta type-3 OS=Homo sapiens GN=PSMB3 PE=1 SV=2	TRUE	6.82458	4.0833e-06	567802	475255	561737	467992	26089.1	31216	92547.5	1.19473	0.0772707	-5.38899	5.38899
685	685	sp|Q14108|SCRB2_HUMAN	N/A	N/A	Lysosome membrane protein 2 OS=Homo sapiens GN=SCARB2 PE=1 SV=2	TRUE	7.03378	2.8238e-06	1.49393e+06	1.25026e+06	1.50872e+06	1.26398e+06	70285.2	76560.8	243675	1.1949	0.0773315	-5.54917	5.54917
841	841	sp|P61026|RAB10_HUMAN	N/A	N/A	Ras-related protein Rab-10 OS=Homo sapiens GN=RAB10 PE=1 SV=1	TRUE	4.57535	0.00031	1.12566e+06	941925	1.14408e+06	961935	65482.1	101122	183734	1.19506	0.0773905	-3.50864	3.50864
1714	1714	sp|P32322|P5CR1_HUMAN	N/A	N/A	Pyrroline-5-carboxylate reductase 1, mitochondrial OS=Homo sapiens GN=PYCR1 PE=1 SV=2	TRUE	0.582806	0.56815	20809	17403.4	30089.4	16980.6	14175.5	10313.3	3405.57	1.19568	0.0776163	-0.245537	0.245537
2065	2065	sp|Q15750|TAB1_HUMAN	N/A	N/A	TGF-beta-activated kinase 1 and MAP3K7-binding protein 1 OS=Homo sapiens GN=TAB1 PE=1 SV=1	TRUE	2.2223	0.04103	90702.1	75844.1	93140.7	78016.9	17566.9	9680.44	14858	1.1959	0.0776956	-1.3869	1.3869
1656	1656	sp|Q66K74|MAP1S_HUMAN	N/A	N/A	Microtubule-associated protein 1S OS=Homo sapiens GN=MAP1S PE=1 SV=2	TRUE	1.09707	0.28885	44168.1	36931.5	46255.7	43783.3	12293.7	15507	7236.6	1.19595	0.0777117	-0.539328	0.539328
2082	2082	sp|Q92600|RCD1_HUMAN	N/A	N/A	Cell differentiation protein RCD1 homolog OS=Homo sapiens GN=RQCD1 PE=1 SV=1	TRUE	0.618796	0.54476	36870.7	30815	45499.7	42091.9	19660	21804.2	6055.71	1.19652	0.0779193	-0.263795	0.263795
1753	1753	tr|F8VVA7|F8VVA7_HUMAN	N/A	N/A	Coatomer subunit zeta-1 OS=Homo sapiens GN=COPZ1 PE=1 SV=1	TRUE	2.9841	0.00877	43047.6	35973.8	43176.2	34906.8	4764.97	5279.07	7073.81	1.19664	0.0779628	-2.057	2.057
1094	1094	sp|Q9UPY6|WASF3_HUMAN	N/A	N/A	Wiskott-Aldrich syndrome protein family member 3 OS=Homo sapiens GN=WASF3 PE=1 SV=2	TRUE	2.0519	0.05692	194017	162107	183226	164357	29094.5	36470	31909.5	1.19684	0.0780367	-1.24474	1.24474
1048	1048	sp|Q13442|HAP28_HUMAN	N/A	N/A	28 kDa heat- and acid-stable phosphoprotein OS=Homo sapiens GN=PDAP1 PE=1 SV=1	TRUE	3.53085	0.00278	605590	505981	595766	510673	80238.3	26917.1	99608.6	1.19686	0.0780442	-2.55596	2.55596
280	280	tr|Q32Q12|Q32Q12_HUMAN	N/A	N/A	Nucleoside diphosphate kinase OS=Homo sapiens GN=NME1-NME2 PE=1 SV=1	TRUE	3.87708	0.00134	160545	134062	161750	133655	11281.3	17106.8	26482.7	1.19754	0.0782902	-2.8729	2.8729
1215	1215	sp|Q9UBS4|DJB11_HUMAN	N/A	N/A	DnaJ homolog subfamily B member 11 OS=Homo sapiens GN=DNAJB11 PE=1 SV=1	TRUE	3.5632	0.00259	170983	142765	168761	138847	13284.8	19695.8	28217.4	1.19765	0.0783295	-2.5867	2.5867
2015	2015	sp|Q16878|CDO1_HUMAN	N/A	N/A	Cysteine dioxygenase type 1 OS=Homo sapiens GN=CDO1 PE=1 SV=2	TRUE	1.45876	0.16398	49829.7	41603.4	52165	43125.5	9809.2	13783.6	8226.29	1.19773	0.0783594	-0.785209	0.785209
1626	1626	sp|P51513|NOVA1_HUMAN	N/A	N/A	RNA-binding protein Nova-1 OS=Homo sapiens GN=NOVA1 PE=1 SV=1	TRUE	0.291443	0.77446	12554.3	10478.3	1838.42	2408.41	17409.4	12392.3	2076	1.19812	0.0785014	-0.111001	0.111001
401	401	sp|O75475|PSIP1_HUMAN	N/A	N/A	PC4 and SFRS1-interacting protein OS=Homo sapiens GN=PSIP1 PE=1 SV=1	TRUE	5.13352	0.0001	1.0339e+06	862878	1.05723e+06	899547	41625.9	90862.3	171020	1.1982	0.0785284	-4	4
1204	1204	sp|P42574|CASP3_HUMAN	N/A	N/A	Caspase-3 OS=Homo sapiens GN=CASP3 PE=1 SV=2	TRUE	6.19897	1.2751e-05	359497	299861	359752	303100	12221.5	26145.2	59635.4	1.19888	0.0787744	-4.89446	4.89446
2035	2035	sp|Q9BSJ8|ESYT1_HUMAN	N/A	N/A	Extended synaptotagmin-1 OS=Homo sapiens GN=ESYT1 PE=1 SV=1	TRUE	1.14265	0.27	18283.4	15247.5	20796.1	15274.4	6101.57	5128.7	3035.91	1.19911	0.0788588	-0.568636	0.568636
1674	1674	tr|H0YIZ1|H0YIZ1_HUMAN	N/A	N/A	Epididymal secretory protein E1 (Fragment) OS=Homo sapiens GN=NPC2 PE=1 SV=1	TRUE	2.35753	0.03146	105658	88086.7	107576	88420.5	9850.46	20073.1	17571.3	1.19948	0.0789919	-1.50224	1.50224
713	713	sp|P07858|CATB_HUMAN	N/A	N/A	Cathepsin B OS=Homo sapiens GN=CTSB PE=1 SV=3	TRUE	2.18311	0.04427	1.47862e+06	1.23259e+06	1.57574e+06	1.23975e+06	242043	236065	246036	1.19961	0.0790398	-1.35389	1.35389
1376	1376	tr|Q49AN9|Q49AN9_HUMAN	N/A	N/A	SNRPG protein OS=Homo sapiens GN=SNRPG PE=1 SV=1	TRUE	2.94222	0.00956	511892	426552	549068	413894	64276.4	58653.7	85339.8	1.20007	0.0792062	-2.01954	2.01954
689	689	tr|A8K878|A8K878_HUMAN	N/A	N/A	Mesencephalic astrocyte-derived neurotrophic factor OS=Homo sapiens GN=MANF PE=1 SV=1	TRUE	0.692158	0.49876	556882	464034	448083	367506	299320	268991	92848.1	1.20009	0.0792135	-0.302108	0.302108
1868	1868	tr|I3L2Z5|I3L2Z5_HUMAN	N/A	N/A	Myc-associated zinc finger protein (Fragment) OS=Homo sapiens GN=MAZ PE=1 SV=1	TRUE	1.35395	0.19457	4885.78	4071	5175.86	4109.65	1187.45	1359.86	814.778	1.20014	0.0792325	-0.710924	0.710924
420	420	sp|Q15149|PLEC_HUMAN	N/A	N/A	Plectin OS=Homo sapiens GN=PLEC PE=1 SV=3	TRUE	2.60808	0.01903	365828	304704	366208	298761	51310.1	48068.9	61123.7	1.2006	0.0793985	-1.72056	1.72056
1091	1091	sp|Q2M2I8|AAK1_HUMAN	N/A	N/A	AP2-associated protein kinase 1 OS=Homo sapiens GN=AAK1 PE=1 SV=3	TRUE	1.99347	0.06355	85440	71118.5	88262.4	76262.1	10271.3	18947.8	14321.5	1.20138	0.0796786	-1.19688	1.19688
1314	1314	tr|A0A0G2JQ62|A0A0G2JQ62_HUMAN	N/A	N/A	Lysophosphatidylcholine acyltransferase 1 (Fragment) OS=Homo sapiens GN=LPCAT1 PE=1 SV=1	TRUE	3.43457	0.0034	215862	179646	214575	174255	26125.5	17836	36215.6	1.20159	0.0797578	-2.46852	2.46852
1396	1396	sp|Q9Y5S9|RBM8A_HUMAN	N/A	N/A	RNA-binding protein 8A OS=Homo sapiens GN=RBM8A PE=1 SV=1	TRUE	3.55618	0.00263	408891	340129	409969	359054	20935	54099	68762.8	1.20217	0.0799648	-2.58004	2.58004
18	18	tr|Q5HY54|Q5HY54_HUMAN	N/A	N/A	Filamin-A OS=Homo sapiens GN=FLNA PE=1 SV=1	TRUE	4.9656	0.00014	493642	410457	491653	424508	40947.2	29138.9	83185	1.20266	0.0801444	-3.85387	3.85387
1172	1172	tr|F8W6G1|F8W6G1_HUMAN	N/A	N/A	Nuclear receptor-binding protein OS=Homo sapiens GN=NRBP1 PE=1 SV=1	TRUE	2.80734	0.01265	264520	219929	261362	229835	22601.5	41949.3	44590.4	1.20275	0.0801748	-1.89791	1.89791
1397	1397	sp|Q9ULP9|TBC24_HUMAN	N/A	N/A	TBC1 domain family member 24 OS=Homo sapiens GN=TBC1D24 PE=1 SV=2	TRUE	2.86822	0.01115	145348	120755	142359	131766	9346.62	23964.9	24593.1	1.20366	0.0805042	-1.95273	1.95273
2032	2032	tr|S4R347|S4R347_HUMAN	N/A	N/A	Formin-binding protein 1-like OS=Homo sapiens GN=FNBP1L PE=1 SV=1	TRUE	2.00007	0.06276	79336.9	65904.9	87446.5	67438.9	17777.6	9480.31	13432.1	1.20381	0.080558	-1.20232	1.20232
771	771	sp|Q14247|SRC8_HUMAN	N/A	N/A	Src substrate cortactin OS=Homo sapiens GN=CTTN PE=1 SV=2	TRUE	11.5715	3.4779e-09	591485	491136	596072	488881	18450.1	18342.4	100349	1.20432	0.080742	-8.45868	8.45868
1146	1146	sp|O00629|IMA3_HUMAN	N/A	N/A	Importin subunit alpha-3 OS=Homo sapiens GN=KPNA4 PE=1 SV=1	TRUE	3.45424	0.00326	275723	228937	277924	228143	21901.3	34225.9	46785.9	1.20436	0.0807568	-2.48678	2.48678
1483	1483	sp|Q92900|RENT1_HUMAN	N/A	N/A	Regulator of nonsense transcripts 1 OS=Homo sapiens GN=UPF1 PE=1 SV=2	TRUE	6.50144	7.3037e-06	72277.1	60010.3	74086.4	61112.5	4996.42	2659.97	12266.8	1.20441	0.0807751	-5.13646	5.13646
851	851	sp|Q8N8S7|ENAH_HUMAN	N/A	N/A	Protein enabled homolog OS=Homo sapiens GN=ENAH PE=1 SV=2	TRUE	1.54841	0.14107	175350	145504	159718	140603	49760.9	29454.2	29845.5	1.20512	0.0810293	-0.850565	0.850565
2029	2029	sp|O43252|PAPS1_HUMAN	N/A	N/A	Bifunctional 3'-phosphoadenosine 5'-phosphosulfate synthase 1 OS=Homo sapiens GN=PAPSS1 PE=1 SV=2	TRUE	0.502063	0.62246	2630.48	2182.37	2020.17	2202.51	2224.54	1490.27	448.107	1.20533	0.0811059	-0.205889	0.205889
815	815	sp|P53999|TCP4_HUMAN	N/A	N/A	Activated RNA polymerase II transcriptional coactivator p15 OS=Homo sapiens GN=SUB1 PE=1 SV=3	TRUE	9.2597	7.9214e-08	2.59611e+06	2.15316e+06	2.61418e+06	2.14875e+06	82838.9	117187	442952	1.20572	0.0812473	-7.1012	7.1012
1433	1433	sp|Q15843|NEDD8_HUMAN	N/A	N/A	NEDD8 OS=Homo sapiens GN=NEDD8 PE=1 SV=1	TRUE	6.10728	1.5135e-05	370442	307203	368854	307731	19895.2	23857.1	63239.2	1.20585	0.0812949	-4.82002	4.82002
721	721	sp|P62995|TRA2B_HUMAN	N/A	N/A	Transformer-2 protein homolog beta OS=Homo sapiens GN=TRA2B PE=1 SV=1	TRUE	5.74967	2.9854e-05	1.4775e+06	1.22511e+06	1.41766e+06	1.21005e+06	99762.8	85957.9	252385	1.20601	0.0813507	-4.525	4.525
1211	1211	sp|Q15424|SAFB1_HUMAN	N/A	N/A	Scaffold attachment factor B1 OS=Homo sapiens GN=SAFB PE=1 SV=4	TRUE	6.38298	9.0713e-06	308708	255813	316685	249350	15533	19410.6	52894.7	1.20677	0.0816249	-5.04233	5.04233
881	881	tr|H0YHX9|H0YHX9_HUMAN	N/A	N/A	Nascent polypeptide-associated complex subunit alpha (Fragment) OS=Homo sapiens GN=NACA PE=1 SV=1	TRUE	11.2574	5.1615e-09	1.03062e+06	853704	1.02996e+06	851610	25165.1	39868.6	176916	1.20723	0.0817911	-8.28722	8.28722
1495	1495	tr|Q5JW30|Q5JW30_HUMAN	N/A	N/A	Double-stranded RNA-binding protein Staufen homolog 1 OS=Homo sapiens GN=STAU1 PE=1 SV=1	TRUE	4.94648	0.00015	57003.6	47216.5	57326.7	48582	3935.87	4443.33	9787.19	1.20728	0.0818092	-3.82391	3.82391
666	666	tr|E7EX73|E7EX73_HUMAN	N/A	N/A	Eukaryotic translation initiation factor 4 gamma 1 OS=Homo sapiens GN=EIF4G1 PE=1 SV=1	TRUE	1.5074	0.1512	628841	520731	656230	597117	118533	179564	108111	1.20761	0.0819278	-0.820448	0.820448
974	974	sp|O14737|PDCD5_HUMAN	N/A	N/A	Programmed cell death protein 5 OS=Homo sapiens GN=PDCD5 PE=1 SV=3	TRUE	4.5088	0.00036	592696	490601	595122	475372	46202.5	49798.7	102095	1.2081	0.0821038	-3.4437	3.4437
1411	1411	sp|P62166|NCS1_HUMAN	N/A	N/A	Neuronal calcium sensor 1 OS=Homo sapiens GN=NCS1 PE=1 SV=2	TRUE	2.07436	0.05454	198831	164538	197096	174549	26092.7	42176.4	34292.7	1.20842	0.0822173	-1.26328	1.26328
1777	1777	sp|P61925|IPKA_HUMAN	N/A	N/A	cAMP-dependent protein kinase inhibitor alpha OS=Homo sapiens GN=PKIA PE=1 SV=2	TRUE	5.37897	6.1456e-05	111292	92021	112284	90309.1	8566.7	6491.15	19271.4	1.20942	0.0825785	-4.21144	4.21144
1420	1420	sp|P62633|CNBP_HUMAN	N/A	N/A	Cellular nucleic acid-binding protein OS=Homo sapiens GN=CNBP PE=1 SV=1	TRUE	2.46694	0.0253	208684	172495	217016	168031	43216.7	8311.36	36189	1.2098	0.0827125	-1.59688	1.59688
1899	1899	tr|B5MD00|B5MD00_HUMAN	N/A	N/A	Mitochondrial import receptor subunit TOM7 homolog OS=Homo sapiens GN=TOMM7 PE=1 SV=1	TRUE	0.707421	0.48948	8880.06	7339.7	9628.34	8242.95	3454.37	5544.2	1540.36	1.20987	0.0827376	-0.310265	0.310265
1722	1722	sp|Q9H074|PAIP1_HUMAN	N/A	N/A	Polyadenylate-binding protein-interacting protein 1 OS=Homo sapiens GN=PAIP1 PE=1 SV=1	TRUE	7.41739	1.4581e-06	168442	139205	169690	141970	5551.62	10440.4	29236.1	1.21002	0.082793	-5.83621	5.83621
724	724	tr|A0A087X082|A0A087X082_HUMAN	N/A	N/A	Caprin-1 OS=Homo sapiens GN=CAPRIN1 PE=1 SV=1	TRUE	6.10071	1.5322e-05	454503	375589	456831	371147	22067.6	31920.1	78913.8	1.21011	0.0828237	-4.81468	4.81468
107	107	sp|P12235|ADT1_HUMAN	N/A	N/A	ADP/ATP translocase 1 OS=Homo sapiens GN=SLC25A4 PE=1 SV=4	TRUE	3.44168	0.00335	840243	693588	877424	731825	76602.8	102341	146655	1.21144	0.0833036	-2.47496	2.47496
1243	1243	tr|V9H019|V9H019_HUMAN	N/A	N/A	DNA mismatch repair protein Msh2 OS=Homo sapiens GN=MSH2 PE=1 SV=1	TRUE	2.12688	0.04934	117282	96782.1	117773	106233	7540.22	27914.6	20499.6	1.21181	0.0834352	-1.3068	1.3068
1798	1798	sp|P34947|GRK5_HUMAN	N/A	N/A	G protein-coupled receptor kinase 5 OS=Homo sapiens GN=GRK5 PE=1 SV=1	TRUE	0.817017	0.42592	20238.1	16693.1	20476.7	13288.4	9665.63	8718.34	3544.95	1.21236	0.0836314	-0.370672	0.370672
1592	1592	sp|P48739|PIPNB_HUMAN	N/A	N/A	Phosphatidylinositol transfer protein beta isoform OS=Homo sapiens GN=PITPNB PE=1 SV=2	TRUE	4.23097	0.00064	80358.5	66277.3	78532.8	63531.6	6929.06	7188.62	14081.2	1.21246	0.0836672	-3.19382	3.19382
888	888	sp|P00403|COX2_HUMAN	N/A	N/A	Cytochrome c oxidase subunit 2 OS=Homo sapiens GN=MT-CO2 PE=1 SV=1	TRUE	3.97579	0.00109	1.16687e+06	961676	1.17893e+06	957674	110976	107974	205198	1.21337	0.083995	-2.96257	2.96257
1971	1971	sp|P05129|KPCG_HUMAN	N/A	N/A	Protein kinase C gamma type OS=Homo sapiens GN=PRKCG PE=1 SV=3	TRUE	1.27987	0.21884	47777.8	39356.1	46501.5	45690.6	5439.85	18976.2	8421.77	1.21399	0.0842148	-0.659873	0.659873
1436	1436	tr|K7ERZ5|K7ERZ5_HUMAN	N/A	N/A	DNA ligase 3 (Fragment) OS=Homo sapiens GN=LIG3 PE=1 SV=1	TRUE	0.947212	0.35762	22673.3	18674.2	24071.9	20030.3	7943.83	9865.44	3999.18	1.21416	0.0842744	-0.446578	0.446578
370	370	tr|H0Y7A7|H0Y7A7_HUMAN	N/A	N/A	Calmodulin (Fragment) OS=Homo sapiens GN=CALM2 PE=1 SV=1	TRUE	6.53709	6.8451e-06	4.17526e+06	3.43848e+06	4.01016e+06	3.43912e+06	316938	117810	736785	1.21428	0.0843176	-5.16462	5.16462
1765	1765	sp|Q9C0B1|FTO_HUMAN	N/A	N/A	Alpha-ketoglutarate-dependent dioxygenase FTO OS=Homo sapiens GN=FTO PE=1 SV=3	TRUE	0.940812	0.36079	5256.52	4327.44	5952.21	4521.46	2042.08	2146.32	929.073	1.21469	0.0844666	-0.442746	0.442746
1262	1262	sp|P78559|MAP1A_HUMAN	N/A	N/A	Microtubule-associated protein 1A OS=Homo sapiens GN=MAP1A PE=1 SV=6	TRUE	1.91009	0.07421	184937	152227	176397	144013	22196.9	46331.5	32709.8	1.21488	0.0845317	-1.12954	1.12954
395	395	sp|P09543|CN37_HUMAN	N/A	N/A	2',3'-cyclic-nucleotide 3'-phosphodiesterase OS=Homo sapiens GN=CNP PE=1 SV=2	TRUE	2.68169	0.01637	594237	489077	617606	476066	92459.4	72739.9	105160	1.21502	0.0845827	-1.78595	1.78595
1128	1128	tr|J3KS05|J3KS05_HUMAN	N/A	N/A	Chromobox protein homolog 1 (Fragment) OS=Homo sapiens GN=CBX1 PE=1 SV=6	TRUE	4.44728	0.00041	446146	367044	435290	383404	40145.6	35150.7	79101.6	1.21551	0.0847584	-3.38722	3.38722
1574	1574	tr|A0A087WXD2|A0A087WXD2_HUMAN	N/A	N/A	Membrane-associated guanylate kinase, WW and PDZ domain-containing protein 1 OS=Homo sapiens GN=MAGI1 PE=1 SV=1	TRUE	8.14065	4.42e-07	29422.5	24205.4	29076.5	24352.8	998.915	1642.73	5217.08	1.21553	0.084767	-6.35458	6.35458
1696	1696	sp|P50402|EMD_HUMAN	N/A	N/A	Emerin OS=Homo sapiens GN=EMD PE=1 SV=1	TRUE	2.97232	0.00898	115413	94941.3	115792	91065.9	8726.76	18728.9	20471.6	1.21562	0.0847993	-2.04672	2.04672
1548	1548	tr|Q5T5U6|Q5T5U6_HUMAN	N/A	N/A	Selenide, water dikinase 1 (Fragment) OS=Homo sapiens GN=SEPHS1 PE=1 SV=1	TRUE	2.20886	0.04212	262989	216339	274893	221397	49829.1	39131.1	46649.4	1.21563	0.0848017	-1.37551	1.37551
563	563	sp|P45973|CBX5_HUMAN	N/A	N/A	Chromobox protein homolog 5 OS=Homo sapiens GN=CBX5 PE=1 SV=1	TRUE	8.19575	4.0469e-07	609184	501015	607642	507326	23640.3	31762.8	108169	1.2159	0.084898	-6.39288	6.39288
916	916	sp|P62993|GRB2_HUMAN	N/A	N/A	Growth factor receptor-bound protein 2 OS=Homo sapiens GN=GRB2 PE=1 SV=1	TRUE	2.68592	0.01623	314543	258564	324403	275121	45292.1	43105.1	55979.4	1.2165	0.0851125	-1.78968	1.78968
491	491	sp|Q9Y5B9|SP16H_HUMAN	N/A	N/A	FACT complex subunit SPT16 OS=Homo sapiens GN=SUPT16H PE=1 SV=1	TRUE	5.54703	4.4202e-05	483512	397223	477296	387796	35812.4	29921.9	86288.6	1.21723	0.0853725	-4.35456	4.35456
1517	1517	sp|P60468|SC61B_HUMAN	N/A	N/A	Protein transport protein Sec61 subunit beta OS=Homo sapiens GN=SEC61B PE=1 SV=2	TRUE	3.30188	0.0045	260668	214053	258842	204985	16400.2	39048.6	46614.7	1.21777	0.0855659	-2.34679	2.34679
687	687	sp|P49840|GSK3A_HUMAN	N/A	N/A	Glycogen synthase kinase-3 alpha OS=Homo sapiens GN=GSK3A PE=1 SV=2	TRUE	1.92033	0.07282	605510	496981	611516	385443	36331.7	165608	108528	1.21838	0.085781	-1.13775	1.13775
2004	2004	sp|Q86X55|CARM1_HUMAN	N/A	N/A	Histone-arginine methyltransferase CARM1 OS=Homo sapiens GN=CARM1 PE=1 SV=3	TRUE	1.23944	0.23306	52598.3	43151.6	53950.2	42140.2	22028.7	6128.57	9446.68	1.21892	0.0859747	-0.632532	0.632532
2086	2086	tr|A0A0A0MRX2|A0A0A0MRX2_HUMAN	N/A	N/A	DDRGK domain-containing protein 1 OS=Homo sapiens GN=DDRGK1 PE=1 SV=1	TRUE	2.46249	0.02553	23548	19313.8	23305.3	20712.5	2421.76	4554.64	4234.21	1.21923	0.0860863	-1.59295	1.59295
867	867	sp|Q9Y224|CN166_HUMAN	N/A	N/A	UPF0568 protein C14orf166 OS=Homo sapiens GN=C14orf166 PE=1 SV=1	TRUE	7.21942	2.0457e-06	429721	352368	432833	344917	20156.9	25038	77352.5	1.21952	0.0861896	-5.68916	5.68916
1634	1634	sp|A1X283|SPD2B_HUMAN	N/A	N/A	SH3 and PX domain-containing protein 2B OS=Homo sapiens GN=SH3PXD2B PE=1 SV=3	TRUE	6.12615	1.4609e-05	77088.8	63166.6	76910	64423.8	3646.27	5760.75	13922.1	1.2204	0.0865035	-4.83538	4.83538
1787	1787	sp|Q8NFZ8|CADM4_HUMAN	N/A	N/A	Cell adhesion molecule 4 OS=Homo sapiens GN=CADM4 PE=1 SV=1	TRUE	2.03112	0.0592	162746	133339	168725	130706	17757.2	39638.4	29406.6	1.22054	0.0865522	-1.22768	1.22768
1419	1419	sp|Q15427|SF3B4_HUMAN	N/A	N/A	Splicing factor 3B subunit 4 OS=Homo sapiens GN=SF3B4 PE=1 SV=1	TRUE	3.85041	0.00141	102663	84043.1	104450	82251.8	12896.4	6645.01	18620.2	1.22156	0.0869133	-2.85078	2.85078
1769	1769	sp|Q8IYK8|REM2_HUMAN	N/A	N/A	GTP-binding protein REM 2 OS=Homo sapiens GN=REM2 PE=1 SV=2	TRUE	2.0532	0.05678	5945.93	4858.72	5753.69	4855.17	962.827	1263.52	1087.21	1.22376	0.0876979	-1.2458	1.2458
1037	1037	sp|P17655|CAN2_HUMAN	N/A	N/A	Calpain-2 catalytic subunit OS=Homo sapiens GN=CAPN2 PE=1 SV=6	TRUE	1.6143	0.12601	78628.5	64236.7	73153.4	66335.9	14340.3	22576.1	14391.8	1.22404	0.0877965	-0.899595	0.899595
1946	1946	sp|O75891|AL1L1_HUMAN	N/A	N/A	Cytosolic 10-formyltetrahydrofolate dehydrogenase OS=Homo sapiens GN=ALDH1L1 PE=1 SV=2	TRUE	2.7117	0.0154	65238.8	53289.7	67353.6	56500.8	5081.97	12203.6	11949.1	1.22423	0.0878626	-1.81248	1.81248
377	377	sp|O15540|FABP7_HUMAN	N/A	N/A	Fatty acid-binding protein, brain OS=Homo sapiens GN=FABP7 PE=1 SV=3	TRUE	6.85672	3.8569e-06	1.31173e+07	1.07109e+07	1.31675e+07	1.04467e+07	506078	923248	2.40638e+06	1.22467	0.0880177	-5.41376	5.41376
1546	1546	sp|Q13015|AF1Q_HUMAN	N/A	N/A	Protein AF1q OS=Homo sapiens GN=MLLT11 PE=1 SV=1	TRUE	1.87107	0.07974	53391.9	43583.7	56296.5	45279	13817.5	7509.12	9808.25	1.22504	0.0881517	-1.09832	1.09832
1209	1209	sp|Q09161|NCBP1_HUMAN	N/A	N/A	Nuclear cap-binding protein subunit 1 OS=Homo sapiens GN=NCBP1 PE=1 SV=1	TRUE	3.26059	0.00491	85566.6	69846.5	79467.6	70219.3	10292.7	10161.8	15720.2	1.22507	0.0881601	-2.30892	2.30892
1018	1018	sp|Q9Y376|CAB39_HUMAN	N/A	N/A	Calcium-binding protein 39 OS=Homo sapiens GN=CAB39 PE=1 SV=1	TRUE	3.45759	0.00324	254807	207912	244841	205259	21246.9	34700.6	46894.8	1.22555	0.0883313	-2.48945	2.48945
1992	1992	tr|A0A0D9SEM4|A0A0D9SEM4_HUMAN	N/A	N/A	Serine/arginine-rich-splicing factor 4 (Fragment) OS=Homo sapiens GN=SRSF4 PE=1 SV=1	TRUE	5.45337	5.309e-05	106630	87002	107761	87440.9	6877.52	8324.09	19628	1.2256	0.0883501	-4.27499	4.27499
954	954	sp|Q15637|SF01_HUMAN	N/A	N/A	Splicing factor 1 OS=Homo sapiens GN=SF1 PE=1 SV=4	TRUE	1.23122	0.23603	129079	105293	111862	96494	46868.8	34090.7	23785.5	1.2259	0.088454	-0.627033	0.627033
385	385	sp|Q9UMX0|UBQL1_HUMAN	N/A	N/A	Ubiquilin-1 OS=Homo sapiens GN=UBQLN1 PE=1 SV=2	TRUE	7.4685	1.3371e-06	164034	133766	162290	136023	6884.84	10021.2	30268.3	1.22628	0.0885889	-5.87384	5.87384
825	825	sp|P68036|UB2L3_HUMAN	N/A	N/A	Ubiquitin-conjugating enzyme E2 L3 OS=Homo sapiens GN=UBE2L3 PE=1 SV=1	TRUE	4.54857	0.00033	362915	295842	365808	285754	31116.1	31445.3	67073.5	1.22672	0.0887457	-3.48149	3.48149
1466	1466	sp|P16401|H15_HUMAN	N/A	N/A	Histone H1.5 OS=Homo sapiens GN=HIST1H1B PE=1 SV=3	TRUE	5.73946	3.0446e-05	239049	194833	236772	185085	14677.4	17852.7	44216	1.22694	0.0888244	-4.51647	4.51647
804	804	sp|Q00169|PIPNA_HUMAN	N/A	N/A	Phosphatidylinositol transfer protein alpha isoform OS=Homo sapiens GN=PITPNA PE=1 SV=2	TRUE	6.11498	1.4918e-05	433008	352725	442237	352989	33361.4	20935.9	80282.6	1.22761	0.0890592	-4.82629	4.82629
1588	1588	sp|Q9Y4G6|TLN2_HUMAN	N/A	N/A	Talin-2 OS=Homo sapiens GN=TLN2 PE=1 SV=4	TRUE	3.00426	0.0084	102214	83238.5	103499	86073	6955	17625.6	18975.1	1.22796	0.0891846	-2.07572	2.07572
1230	1230	sp|O94906|PRP6_HUMAN	N/A	N/A	Pre-mRNA-processing factor 6 OS=Homo sapiens GN=PRPF6 PE=1 SV=1	TRUE	0.605714	0.5532	45511.5	37058.9	37690.7	41656.2	39405	14137.8	8452.63	1.22809	0.089229	-0.257118	0.257118
1697	1697	tr|J3KPP4|J3KPP4_HUMAN	N/A	N/A	Cisplatin resistance-associated overexpressed protein, isoform CRA_b OS=Homo sapiens GN=LUC7L3 PE=1 SV=1	TRUE	1.43758	0.16982	28175.6	22911.7	26408.1	25749.3	3641.74	10363.6	5263.87	1.22975	0.0898154	-0.770011	0.770011
1374	1374	sp|Q9H9H4|VP37B_HUMAN	N/A	N/A	Vacuolar protein sorting-associated protein 37B OS=Homo sapiens GN=VPS37B PE=1 SV=1	TRUE	3.70128	0.00194	31124.6	25304.2	31440.1	27728.5	2992.67	3646.89	5820.4	1.23002	0.0899112	-2.7122	2.7122
1167	1167	sp|Q12904|AIMP1_HUMAN	N/A	N/A	Aminoacyl tRNA synthase complex-interacting multifunctional protein 1 OS=Homo sapiens GN=AIMP1 PE=1 SV=2	TRUE	3.23468	0.00519	283250	230059	281097	233397	20201.5	45005.1	53190.2	1.2312	0.0903293	-2.28483	2.28483
2023	2023	tr|H3BU16|H3BU16_HUMAN	N/A	N/A	Hematological and neurological-expressed 1-like protein (Fragment) OS=Homo sapiens GN=HN1L PE=1 SV=1	TRUE	1.68374	0.11164	101890	82753	110533	81581.8	33461	6556.75	19137.1	1.23126	0.0903481	-0.95218	0.95218
1993	1993	sp|Q9HAD4|WDR41_HUMAN	N/A	N/A	WD repeat-containing protein 41 OS=Homo sapiens GN=WDR41 PE=2 SV=3	TRUE	1.02879	0.31888	14049	11409.9	14819.6	11713	5424.74	5458.44	2639.06	1.23129	0.090362	-0.496373	0.496373
2050	2050	tr|H0Y7K3|H0Y7K3_HUMAN	N/A	N/A	Girdin (Fragment) OS=Homo sapiens GN=CCDC88A PE=1 SV=1	TRUE	5.20303	8.7102e-05	52801.7	42856.3	53832.6	42162	3056.81	4851.69	9945.37	1.23206	0.090633	-4.05997	4.05997
1039	1039	tr|A0A087X1Z3|A0A087X1Z3_HUMAN	N/A	N/A	Proteasome activator complex subunit 2 OS=Homo sapiens GN=PSME2 PE=1 SV=1	TRUE	2.21619	0.04152	208561	169217	205273	188892	31205.8	43159.2	39344.1	1.23251	0.0907893	-1.38174	1.38174
772	772	sp|Q9BUF5|TBB6_HUMAN	N/A	N/A	Tubulin beta-6 chain OS=Homo sapiens GN=TUBB6 PE=1 SV=1	TRUE	4.30049	0.00055	145211	117783	145915	117825	12051.6	14861.8	27428.7	1.23288	0.0909192	-3.25964	3.25964
[truncated: 332 more rows]
