# Supplementary material for: CHIP-dependent regulation of the actin cytoskeleton is linked to neuronal cell membrane integrity
Source: iScience. 2021 Jul 17;24(8):102878. doi: 10.1016/j.isci.2021.102878 (PMC8350547; doi:10.1016/j.isci.2021.102878)
Supplement: Data S4. ▪▪▪ [file mmc5.xlsx]

## Sheet: Sheet1
Row	Index	Peak Name	m/z	Ret. Time	Group	Use	t-value	p-value	Mean 1	Mean 2	Median 1	Median 2	Sigma 1	Sigma 2	Delta	Fold Change	Log (Fold Change)	"- log p value"
1750	1750	sp|Q5TF21|SOGA3_HUMAN	N/A	N/A	Protein SOGA3 OS=Homo sapiens OX=9606 GN=SOGA3 PE=3 SV=1	TRUE	1.01955	0.33197	545667	36361.7	56508.9	15797.6	1.22294e+06	40656	509305	15.0066	1.17628	0.478901
1712	1712	sp|Q9BUH6|PAXX_HUMAN	N/A	N/A	Protein PAXX OS=Homo sapiens OX=9606 GN=PAXX PE=1 SV=2	TRUE	0.994052	0.34364	148573	10260	10792.5	8561.52	340749	7166.92	138313	14.4808	1.16079	0.463896
1288	1288	sp|O60831|PRAF2_HUMAN	N/A	N/A	PRA1 family protein 2 OS=Homo sapiens OX=9606 GN=PRAF2 PE=1 SV=1	TRUE	2.23893	0.04909	296540	39601.2	291191	38609.9	280961	8911.01	256939	7.48816	0.874375	1.30901
171	171	sp|Q14203|DCTN1_HUMAN	N/A	N/A	Dynactin subunit 1 OS=Homo sapiens OX=9606 GN=DCTN1 PE=1 SV=3	TRUE	1.23506	0.24504	1.05283e+06	251835	475348	240551	1.58364e+06	125554	800992	4.18062	0.621241	0.610763
1855	1855	sp|Q9P0J0|NDUAD_HUMAN	N/A	N/A	NADH dehydrogenase [ubiquinone] 1 alpha subcomplex subunit 13 OS=Homo sapiens OX=9606 GN=NDUFA13 PE=1 SV=3	TRUE	3.03133	0.01265	45158.2	12892.6	49321.1	5060.94	21210	15162.8	32265.6	3.50265	0.544397	1.89791
1863	1863	sp|Q9Y2Q9|RT28_HUMAN	N/A	N/A	28S ribosomal protein S28, mitochondrial OS=Homo sapiens OX=9606 GN=MRPS28 PE=1 SV=1	TRUE	1.3403	0.2098	485973	140256	101104	93816.9	620708	117982	345717	3.4649	0.539691	0.678195
1763	1763	sp|P15151|PVR_HUMAN	N/A	N/A	Poliovirus receptor OS=Homo sapiens OX=9606 GN=PVR PE=1 SV=2	TRUE	1.0708	0.30942	46113	13359.7	16671.3	13163.4	74877.2	2663.49	32753.3	3.45165	0.538027	0.509452
882	882	sp|P05204|HMGN2_HUMAN	N/A	N/A	Non-histone chromosomal protein HMG-17 OS=Homo sapiens OX=9606 GN=HMGN2 PE=1 SV=3	TRUE	5.3001	0.00035	115628	34088.5	116631	36929.6	36326.7	10023.7	81539.6	3.39199	0.530455	3.45593
1592	1592	sp|Q13131|AAPK1_HUMAN	N/A	N/A	5'-AMP-activated protein kinase catalytic subunit alpha-1 OS=Homo sapiens OX=9606 GN=PRKAA1 PE=1 SV=4	TRUE	1.10833	0.29366	74812.8	23819.7	19213.6	24728.6	111412	16979.1	50993.1	3.1408	0.49704	0.532155
674	674	sp|O00116|ADAS_HUMAN	N/A	N/A	Alkyldihydroxyacetonephosphate synthase, peroxisomal OS=Homo sapiens OX=9606 GN=AGPS PE=1 SV=1	TRUE	2.23888	0.0491	328396	104875	324899	109225	243799	19114.5	223521	3.1313	0.495725	1.30892
1473	1473	sp|Q8N766|EMC1_HUMAN	N/A	N/A	ER membrane protein complex subunit 1 OS=Homo sapiens OX=9606 GN=EMC1 PE=1 SV=1	TRUE	4.11964	0.00208	49000.6	16282.5	52366.3	14326.5	12582.7	14836.7	32718.1	3.00941	0.478481	2.68194
1390	1390	sp|Q99622|C10_HUMAN	N/A	N/A	Protein C10 OS=Homo sapiens OX=9606 GN=C12orf57 PE=1 SV=1	TRUE	4.56604	0.00103	40118.4	13338.8	36998.3	9959.58	9869.85	10438.9	26779.6	3.00764	0.478226	2.98716
1314	1314	sp|O43290|SNUT1_HUMAN	N/A	N/A	U4/U6.U5 tri-snRNP-associated protein 1 OS=Homo sapiens OX=9606 GN=SART1 PE=1 SV=1	TRUE	4.21152	0.0018	59086.6	20474.4	55220.8	19531.7	21574	6237.13	38612.1	2.88587	0.460277	2.74473
1647	1647	sp|P11908|PRPS2_HUMAN	N/A	N/A	Ribose-phosphate pyrophosphokinase 2 OS=Homo sapiens OX=9606 GN=PRPS2 PE=1 SV=2	TRUE	6.42863	7.5509e-05	27086.7	9496.9	28230	11008.2	3028.05	5979.16	17589.8	2.85216	0.455174	4.122
1892	1892	sp|P17931|LEG3_HUMAN	N/A	N/A	Galectin-3 OS=Homo sapiens OX=9606 GN=LGALS3 PE=1 SV=5	TRUE	1.39436	0.19341	104378	37988.3	76029.8	38566.4	115943	12621.6	66390	2.74765	0.438961	0.713521
1885	1885	sp|Q9Y5J9|TIM8B_HUMAN	N/A	N/A	Mitochondrial import inner membrane translocase subunit Tim8 B OS=Homo sapiens OX=9606 GN=TIMM8B PE=1 SV=1	TRUE	3.88671	0.00303	198837	73692.2	164745	93243.6	69682.5	36941	125145	2.69821	0.431075	2.51856
1428	1428	sp|Q8TEQ6|GEMI5_HUMAN	N/A	N/A	Gem-associated protein 5 OS=Homo sapiens OX=9606 GN=GEMIN5 PE=1 SV=3	TRUE	2.66375	0.02375	50401.2	19151.6	55321.7	11582	19916.9	20714.1	31249.6	2.6317	0.420236	1.62434
1795	1795	sp|P35625|TIMP3_HUMAN	N/A	N/A	Metalloproteinase inhibitor 3 OS=Homo sapiens OX=9606 GN=TIMP3 PE=1 SV=2	TRUE	1.80269	0.10161	36717.1	13968.1	31883.7	11567.3	29393.3	9567.47	22749	2.62864	0.41973	0.993064
585	585	sp|P46459|NSF_HUMAN	N/A	N/A	Vesicle-fusing ATPase OS=Homo sapiens OX=9606 GN=NSF PE=1 SV=3	TRUE	0.833318	0.42412	527321	203241	159708	228099	950053	69773.9	324079	2.59455	0.414062	0.372511
1625	1625	sp|Q9NQ86|TRI36_HUMAN	N/A	N/A	E3 ubiquitin-protein ligase TRIM36 OS=Homo sapiens OX=9606 GN=TRIM36 PE=1 SV=2	TRUE	2.09239	0.06288	28487.7	11488.8	29439.9	10408	19743	2495.24	16998.9	2.47961	0.394384	1.20149
1468	1468	sp|O94925|GLSK_HUMAN	N/A	N/A	Glutaminase kidney isoform, mitochondrial OS=Homo sapiens OX=9606 GN=GLS PE=1 SV=1	TRUE	6.01031	0.00013	97427.3	39367.4	99564.7	39085.6	9763.56	21553.9	58059.9	2.47482	0.393544	3.88606
1812	1812	sp|P57772|SELB_HUMAN	N/A	N/A	Selenocysteine-specific elongation factor OS=Homo sapiens OX=9606 GN=EEFSEC PE=1 SV=4	TRUE	1.29737	0.22364	71986.7	29321.1	36126.3	29787.4	80317.3	6178.8	42665.6	2.45511	0.390072	0.650451
1401	1401	sp|Q13394|MB211_HUMAN	N/A	N/A	Putative nucleotidyltransferase MAB21L1 OS=Homo sapiens OX=9606 GN=MAB21L1 PE=1 SV=1	TRUE	2.26219	0.04719	24549.6	10167.6	26500.1	9118.11	14837.2	4729.42	14382	2.41449	0.382825	1.32615
1594	1594	sp|Q9Y3A6|TMED5_HUMAN	N/A	N/A	Transmembrane emp24 domain-containing protein 5 OS=Homo sapiens OX=9606 GN=TMED5 PE=1 SV=1	TRUE	1.34541	0.20821	41564.8	17587.2	21814.5	20461.3	42134.8	11417.8	23977.6	2.36336	0.373529	0.681498
1831	1831	sp|Q96A35|RM24_HUMAN	N/A	N/A	39S ribosomal protein L24, mitochondrial OS=Homo sapiens OX=9606 GN=MRPL24 PE=1 SV=1	TRUE	1.9928	0.07427	34927.8	15095.5	43917.9	15597.2	22459.4	9477.46	19832.3	2.31379	0.364323	1.12919
363	363	sp|P10636|TAU_HUMAN	N/A	N/A	Microtubule-associated protein tau OS=Homo sapiens OX=9606 GN=MAPT PE=1 SV=5	TRUE	3.14213	0.01047	278957	121520	302093	128683	100273	70771.8	157438	2.29557	0.360891	1.98005
849	849	sp|P09172|DOPO_HUMAN	N/A	N/A	Dopamine beta-hydroxylase OS=Homo sapiens OX=9606 GN=DBH PE=1 SV=3	TRUE	2.11699	0.06033	155337	68066	169487	71796.3	99621.2	16501.1	87271.3	2.28216	0.358345	1.21947
1764	1764	sp|O15066|KIF3B_HUMAN	N/A	N/A	Kinesin-like protein KIF3B OS=Homo sapiens OX=9606 GN=KIF3B PE=1 SV=1	TRUE	1.83527	0.09634	22962.7	10144.4	18902.2	5244.29	11467	12696.4	12818.3	2.26359	0.354797	1.01619
775	775	sp|P62328|TYB4_HUMAN	N/A	N/A	Thymosin beta-4 OS=Homo sapiens OX=9606 GN=TMSB4X PE=1 SV=2	TRUE	7.90217	1.3113e-05	1.67359e+06	743321	1.68826e+06	775096	236176	165452	930274	2.25151	0.352474	4.8823
224	224	sp|P52209|6PGD_HUMAN	N/A	N/A	6-phosphogluconate dehydrogenase, decarboxylating OS=Homo sapiens OX=9606 GN=PGD PE=1 SV=3	TRUE	24.6888	2.7146e-10	2.87176e+06	1.31373e+06	2.83053e+06	1.32586e+06	138996	67639.4	1.55804e+06	2.18597	0.339644	9.56629
1707	1707	sp|O95182|NDUA7_HUMAN	N/A	N/A	NADH dehydrogenase [ubiquinone] 1 alpha subcomplex subunit 7 OS=Homo sapiens OX=9606 GN=NDUFA7 PE=1 SV=3	TRUE	3.43137	0.00642	78120.5	36062.6	73898.5	36983.2	11658.4	27667.1	42057.9	2.16624	0.335707	2.19246
1125	1125	sp|Q01484|ANK2_HUMAN	N/A	N/A	Ankyrin-2 OS=Homo sapiens OX=9606 GN=ANK2 PE=1 SV=4	TRUE	2.19987	0.05245	59920.7	27865.3	75973	25991	34899	7485.05	32055.4	2.15037	0.332513	1.28025
1068	1068	sp|P08240|SRPRA_HUMAN	N/A	N/A	Signal recognition particle receptor subunit alpha OS=Homo sapiens OX=9606 GN=SRPRA PE=1 SV=2	TRUE	1.12123	0.28839	157311	74048.2	77202.5	60072.9	177293	40676.6	83263	2.12444	0.327245	0.54002
1020	1020	sp|P13674|P4HA1_HUMAN	N/A	N/A	Prolyl 4-hydroxylase subunit alpha-1 OS=Homo sapiens OX=9606 GN=P4HA1 PE=1 SV=2	TRUE	3.12527	0.01078	95748.8	45828.4	88017.7	44665.7	32653.6	21554.4	49920.4	2.08929	0.319999	1.96738
848	848	sp|Q09161|NCBP1_HUMAN	N/A	N/A	Nuclear cap-binding protein subunit 1 OS=Homo sapiens OX=9606 GN=NCBP1 PE=1 SV=1	TRUE	1.52185	0.15902	243073	119817	169722	106936	194400	39567.3	123256	2.0287	0.307217	0.798548
1152	1152	sp|P51116|FXR2_HUMAN	N/A	N/A	Fragile X mental retardation syndrome-related protein 2 OS=Homo sapiens OX=9606 GN=FXR2 PE=1 SV=2	TRUE	1.18267	0.2643	60629.1	30272.2	42098.6	35675.5	61242.1	14230.8	30356.9	2.0028	0.301637	0.577903
1774	1774	sp|Q8NFV4|ABHDB_HUMAN	N/A	N/A	Protein ABHD11 OS=Homo sapiens OX=9606 GN=ABHD11 PE=1 SV=1	TRUE	1.13441	0.28308	4049.53	2022.77	2683	2068.04	4113.22	1494.48	2026.76	2.00197	0.301457	0.548091
1779	1779	sp|O15484|CAN5_HUMAN	N/A	N/A	Calpain-5 OS=Homo sapiens OX=9606 GN=CAPN5 PE=1 SV=2	TRUE	1.15216	0.27605	62887.4	31677.6	35875	32192.1	65027.2	13191.1	31209.7	1.98523	0.297811	0.559012
459	459	sp|P21397|AOFA_HUMAN	N/A	N/A	Amine oxidase [flavin-containing] A OS=Homo sapiens OX=9606 GN=MAOA PE=1 SV=1	TRUE	1.94739	0.08009	274339	139249	214954	128408	158332	61674.4	135089	1.97013	0.294494	1.09642
648	648	sp|P50148|GNAQ_HUMAN	N/A	N/A	Guanine nucleotide-binding protein G(q) subunit alpha OS=Homo sapiens OX=9606 GN=GNAQ PE=1 SV=4	TRUE	0.988737	0.34611	443771	229692	339678	142589	457848	267686	214080	1.93203	0.286014	0.460786
1056	1056	sp|Q7Z2K8|GRIN1_HUMAN	N/A	N/A	G protein-regulated inducer of neurite outgrowth 1 OS=Homo sapiens OX=9606 GN=GPRIN1 PE=1 SV=2	TRUE	1.57593	0.14612	36109.9	18700.3	31638.8	18700.1	24506.6	11475	17409.7	1.93098	0.285779	0.83529
591	591	sp|O94905|ERLN2_HUMAN	N/A	N/A	Erlin-2 OS=Homo sapiens OX=9606 GN=ERLIN2 PE=1 SV=1	TRUE	0.894816	0.39191	353734	183230	171063	184072	465573	33018.4	170504	1.93055	0.285681	0.406814
732	732	sp|O00264|PGRC1_HUMAN	N/A	N/A	Membrane-associated progesterone receptor component 1 OS=Homo sapiens OX=9606 GN=PGRMC1 PE=1 SV=3	TRUE	20.2062	1.9413e-09	1.55586e+06	807908	1.55447e+06	802647	83001.9	36492.5	747948	1.92578	0.284607	8.71191
706	706	sp|P00492|HPRT_HUMAN	N/A	N/A	Hypoxanthine-guanine phosphoribosyltransferase OS=Homo sapiens OX=9606 GN=HPRT1 PE=1 SV=2	TRUE	12.352	2.2249e-07	857022	447666	846862	451810	32182.2	74526.3	409356	1.91442	0.282037	6.65269
1697	1697	sp|Q96ER9|CCD51_HUMAN	N/A	N/A	Coiled-coil domain-containing protein 51 OS=Homo sapiens OX=9606 GN=CCDC51 PE=1 SV=2	TRUE	2.74103	0.0208	22691.4	12058.5	22879.4	11291.2	2067.82	9274.24	10632.9	1.88177	0.274567	1.68194
1881	1881	sp|Q9NP66|HM20A_HUMAN	N/A	N/A	High mobility group protein 20A OS=Homo sapiens OX=9606 GN=HMG20A PE=1 SV=1	TRUE	1.35844	0.20418	11725.4	6285.2	11283.3	3859.62	7781.87	5972.52	5440.21	1.86556	0.270809	0.689987
1374	1374	sp|Q96CN7|ISOC1_HUMAN	N/A	N/A	Isochorismatase domain-containing protein 1 OS=Homo sapiens OX=9606 GN=ISOC1 PE=1 SV=3	TRUE	2.95615	0.01438	29503.6	15887.7	30092.4	20065.4	5645.6	9768.18	13616	1.85701	0.268815	1.84224
1721	1721	sp|Q86SX6|GLRX5_HUMAN	N/A	N/A	Glutaredoxin-related protein 5, mitochondrial OS=Homo sapiens OX=9606 GN=GLRX5 PE=1 SV=2	TRUE	0.661306	0.52336	196821	106066	43656.7	30124.6	271320	198464	90755	1.85564	0.268495	0.281199
844	844	sp|O15347|HMGB3_HUMAN	N/A	N/A	High mobility group protein B3 OS=Homo sapiens OX=9606 GN=HMGB3 PE=1 SV=4	TRUE	19.5589	2.6686e-09	2.17688e+06	1.17488e+06	2.21874e+06	1.17711e+06	106541	66302.1	1.002e+06	1.85285	0.267841	8.57372
1539	1539	sp|P25325|THTM_HUMAN	N/A	N/A	3-mercaptopyruvate sulfurtransferase OS=Homo sapiens OX=9606 GN=MPST PE=1 SV=3	TRUE	2.03309	0.06944	23651.6	12931	25256.9	14073.9	10683.7	7258.95	10720.7	1.82907	0.26223	1.15839
1127	1127	sp|Q08380|LG3BP_HUMAN	N/A	N/A	Galectin-3-binding protein OS=Homo sapiens OX=9606 GN=LGALS3BP PE=1 SV=1	TRUE	2.29732	0.04446	30428.4	16640.9	30163.2	12726.1	11836.6	8718.28	13787.5	1.82853	0.262103	1.35203
1736	1736	sp|O15258|RER1_HUMAN	N/A	N/A	Protein RER1 OS=Homo sapiens OX=9606 GN=RER1 PE=1 SV=1	TRUE	1.21414	0.25259	65657.6	35974	58812.9	36462.2	59260	8634.73	29683.6	1.82514	0.261296	0.597584
432	432	sp|Q6FI13|H2A2A_HUMAN	N/A	N/A	Histone H2A type 2-A OS=Homo sapiens OX=9606 GN=HIST2H2AA3 PE=1 SV=3	TRUE	1.73082	0.11416	1950.58	1068.86	1746.8	867.937	1084.54	617.119	881.718	1.82491	0.261242	0.942486
1638	1638	sp|O14662|STX16_HUMAN	N/A	N/A	Syntaxin-16 OS=Homo sapiens OX=9606 GN=STX16 PE=1 SV=3	TRUE	1.60863	0.13878	75155.9	41451.6	83578.6	33768.4	46414.5	21901.2	33704.3	1.8131	0.258422	0.857673
1659	1659	sp|Q16880|CGT_HUMAN	N/A	N/A	2-hydroxyacylsphingosine 1-beta-galactosyltransferase OS=Homo sapiens OX=9606 GN=UGT8 PE=2 SV=2	TRUE	3.48462	0.00588	33516.5	18485.9	33466.8	22254.8	2983.18	10135.8	15030.7	1.81309	0.258419	2.23062
1200	1200	sp|Q15435|PP1R7_HUMAN	N/A	N/A	Protein phosphatase 1 regulatory subunit 7 OS=Homo sapiens OX=9606 GN=PPP1R7 PE=1 SV=1	TRUE	0.567469	0.58291	430635	245520	40302.3	47522.7	626031	496561	185115	1.75397	0.244023	0.234398
1852	1852	sp|P47895|AL1A3_HUMAN	N/A	N/A	Aldehyde dehydrogenase family 1 member A3 OS=Homo sapiens OX=9606 GN=ALDH1A3 PE=1 SV=2	TRUE	1.07978	0.30559	30705.7	17603.9	25948.9	10998.9	22633.4	19263.6	13101.8	1.74425	0.24161	0.514861
737	737	sp|P35527|K1C9_HUMAN	N/A	N/A	Keratin, type I cytoskeletal 9 OS=Homo sapiens OX=9606 GN=KRT9 PE=1 SV=3	TRUE	2.22107	0.0506	117697	67620.3	118940	58550	49406.2	24677.6	50076.4	1.74055	0.240687	1.29585
1807	1807	sp|Q96QR8|PURB_HUMAN	N/A	N/A	Transcriptional activator protein Pur-beta OS=Homo sapiens OX=9606 GN=PURB PE=1 SV=3	TRUE	1.50261	0.16384	9838.19	5665.32	10988.8	3113.5	3327.07	5933.24	4172.87	1.73656	0.23969	0.78558
1698	1698	sp|Q96C86|DCPS_HUMAN	N/A	N/A	m7GpppX diphosphatase OS=Homo sapiens OX=9606 GN=DCPS PE=1 SV=2	TRUE	2.15112	0.05696	21257.7	12303	19817.8	12350	4072.36	9348.3	8954.75	1.72785	0.237507	1.24443
1453	1453	sp|Q9H993|ARMT1_HUMAN	N/A	N/A	Protein-glutamate O-methyltransferase OS=Homo sapiens OX=9606 GN=ARMT1 PE=1 SV=1	TRUE	5.76166	0.00018	85293.8	49797.2	86861.3	52096.6	9437.67	11775.6	35496.6	1.71282	0.233713	3.74473
1783	1783	sp|O15069|NACAD_HUMAN	N/A	N/A	NAC-alpha domain-containing protein 1 OS=Homo sapiens OX=9606 GN=NACAD PE=1 SV=3	TRUE	1.36459	0.2023	9117.44	5328.51	7114.66	4956.73	5480.25	4027.95	3788.93	1.71107	0.233267	0.694004
275	275	sp|O94760|DDAH1_HUMAN	N/A	N/A	N(G),N(G)-dimethylarginine dimethylaminohydrolase 1 OS=Homo sapiens OX=9606 GN=DDAH1 PE=1 SV=3	TRUE	1.42739	0.18394	1.02731e+06	601786	1.21941e+06	480282	547068	483674	425521	1.7071	0.232258	0.735324
1739	1739	sp|O00170|AIP_HUMAN	N/A	N/A	AH receptor-interacting protein OS=Homo sapiens OX=9606 GN=AIP PE=1 SV=2	TRUE	1.03885	0.32334	36526.9	21481.3	24865.3	19598.9	34752.3	7127.84	15045.6	1.7004	0.230552	0.490341
1434	1434	sp|Q9Y2T7|YBOX2_HUMAN	N/A	N/A	Y-box-binding protein 2 OS=Homo sapiens OX=9606 GN=YBX2 PE=1 SV=2	TRUE	1.07182	0.30899	10198.7	5999.68	9902.63	6476.86	9419.49	1833.16	4199	1.69987	0.230416	0.510056
106	106	sp|A6NKG5|RTL1_HUMAN	N/A	N/A	Retrotransposon-like protein 1 OS=Homo sapiens OX=9606 GN=RTL1 PE=3 SV=3	TRUE	0.800851	0.44183	322197	190483	169256	109353	311860	255033	131715	1.69148	0.228266	0.354745
1203	1203	sp|O95864|FADS2_HUMAN	N/A	N/A	Fatty acid desaturase 2 OS=Homo sapiens OX=9606 GN=FADS2 PE=1 SV=1	TRUE	5.43512	0.00029	216068	128203	218759	131714	36737.1	14780.2	87864.9	1.68536	0.226692	3.5376
1733	1733	sp|O75352|MPU1_HUMAN	N/A	N/A	Mannose-P-dolichol utilization defect 1 protein OS=Homo sapiens OX=9606 GN=MPDU1 PE=1 SV=2	TRUE	1.55301	0.15147	32262.8	19212	36757.6	19441.4	15318.8	13749.7	13050.8	1.6793	0.225129	0.819673
689	689	sp|Q9H4A4|AMPB_HUMAN	N/A	N/A	Aminopeptidase B OS=Homo sapiens OX=9606 GN=RNPEP PE=1 SV=2	TRUE	0.755209	0.46754	559934	333577	220720	172088	603512	418085	226357	1.67858	0.224941	0.330181
1048	1048	sp|Q9BX68|HINT2_HUMAN	N/A	N/A	Histidine triad nucleotide-binding protein 2, mitochondrial OS=Homo sapiens OX=9606 GN=HINT2 PE=1 SV=1	TRUE	2.06321	0.06603	59171	35500.1	56615.3	37019.2	17515.4	21976.6	23670.9	1.66678	0.221879	1.18026
1335	1335	sp|Q15126|PMVK_HUMAN	N/A	N/A	Phosphomevalonate kinase OS=Homo sapiens OX=9606 GN=PMVK PE=1 SV=3	TRUE	1.10978	0.29307	18319.6	11022.3	21202.6	9221.45	11887.4	10867.6	7297.25	1.66204	0.220642	0.533029
1488	1488	sp|Q92890|UFD1_HUMAN	N/A	N/A	Ubiquitin recognition factor in ER-associated degradation protein 1 OS=Homo sapiens OX=9606 GN=UFD1 PE=1 SV=3	TRUE	1.6146	0.13747	15606.3	9432.65	11801.5	7854.99	8091.45	4716.93	6173.64	1.6545	0.218666	0.861792
1879	1879	sp|Q9HCE1|MOV10_HUMAN	N/A	N/A	Putative helicase MOV-10 OS=Homo sapiens OX=9606 GN=MOV10 PE=1 SV=2	TRUE	1.86532	0.09171	25258	15321.8	25853.6	16161.5	8758.51	9671.53	9936.22	1.6485	0.217089	1.03758
1375	1375	sp|Q13620|CUL4B_HUMAN	N/A	N/A	Cullin-4B OS=Homo sapiens OX=9606 GN=CUL4B PE=1 SV=4	TRUE	4.87141	0.00065	217633	132465	218569	123619	18932.9	38412.4	85167.6	1.64294	0.215623	3.18709
965	965	sp|Q00534|CDK6_HUMAN	N/A	N/A	Cyclin-dependent kinase 6 OS=Homo sapiens OX=9606 GN=CDK6 PE=1 SV=1	TRUE	1.57026	0.14743	43361.5	26537.6	40484	24870	21578	14937.9	16824	1.63397	0.213243	0.831414
1560	1560	sp|O95671|ASML_HUMAN	N/A	N/A	N-acetylserotonin O-methyltransferase-like protein OS=Homo sapiens OX=9606 GN=ASMTL PE=1 SV=3	TRUE	1.30515	0.22107	11213.7	6891.72	13320.2	6475.84	6633.98	4667.4	4321.94	1.62712	0.21142	0.65547
1685	1685	sp|P98179|RBM3_HUMAN	N/A	N/A	RNA-binding protein 3 OS=Homo sapiens OX=9606 GN=RBM3 PE=1 SV=1	TRUE	7.61022	1.8188e-05	195913	121004	202593	126185	21501.6	10909	74908.5	1.61906	0.209262	4.74022
1142	1142	sp|Q9Y237|PIN4_HUMAN	N/A	N/A	Peptidyl-prolyl cis-trans isomerase NIMA-interacting 4 OS=Homo sapiens OX=9606 GN=PIN4 PE=1 SV=1	TRUE	2.99964	0.01335	251165	156706	258176	165403	28732.5	71583.4	94458.9	1.60278	0.204873	1.87452
1837	1837	sp|Q9Y625|GPC6_HUMAN	N/A	N/A	Glypican-6 OS=Homo sapiens OX=9606 GN=GPC6 PE=1 SV=1	TRUE	2.31804	0.04292	167471	104571	165803	141420	17035.7	64245.9	62899.4	1.6015	0.204526	1.36734
678	678	sp|P20711|DDC_HUMAN	N/A	N/A	Aromatic-L-amino-acid decarboxylase OS=Homo sapiens OX=9606 GN=DDC PE=1 SV=2	TRUE	1.18705	0.26264	646474	403759	831094	306703	424655	265545	242716	1.60114	0.20443	0.580639
1808	1808	sp|O43761|SNG3_HUMAN	N/A	N/A	Synaptogyrin-3 OS=Homo sapiens OX=9606 GN=SYNGR3 PE=1 SV=2	TRUE	0.979498	0.35044	2743.69	1714.14	2149.07	1136.96	2340.94	1071.83	1029.55	1.60062	0.204288	0.455386
437	437	sp|P33991|MCM4_HUMAN	N/A	N/A	DNA replication licensing factor MCM4 OS=Homo sapiens OX=9606 GN=MCM4 PE=1 SV=5	TRUE	2.34502	0.04099	895344	559657	731044	557784	348132	41863.3	335686	1.59981	0.204068	1.38732
1198	1198	sp|O75323|NIPS2_HUMAN	N/A	N/A	Protein NipSnap homolog 2 OS=Homo sapiens OX=9606 GN=NIPSNAP2 PE=1 SV=1	TRUE	1.14315	0.2796	70806	44301.2	58633	41724.8	45282.9	34276.9	26504.8	1.59829	0.203654	0.553463
1024	1024	sp|P13861|KAP2_HUMAN	N/A	N/A	cAMP-dependent protein kinase type II-alpha regulatory subunit OS=Homo sapiens OX=9606 GN=PRKAR2A PE=1 SV=2	TRUE	1.20906	0.25445	72027.3	45088	52287.4	45125.5	52120.8	16191.6	26939.4	1.59748	0.203437	0.594398
1420	1420	sp|Q14919|NC2A_HUMAN	N/A	N/A	Dr1-associated corepressor OS=Homo sapiens OX=9606 GN=DRAP1 PE=1 SV=3	TRUE	2.22131	0.05058	46638.2	29405.6	49268	28618.8	10620.9	15757.6	17232.6	1.58603	0.200312	1.29602
1801	1801	sp|Q14684|RRP1B_HUMAN	N/A	N/A	Ribosomal RNA processing protein 1 homolog B OS=Homo sapiens OX=9606 GN=RRP1B PE=1 SV=3	TRUE	3.34508	0.00743	149408	94673.3	153862	90389.1	13704.2	37664.9	54734.9	1.57815	0.198147	2.12901
1700	1700	sp|Q5EB52|MEST_HUMAN	N/A	N/A	Mesoderm-specific transcript homolog protein OS=Homo sapiens OX=9606 GN=MEST PE=2 SV=2	TRUE	1.08503	0.30337	44921	28505.9	39828.7	30012	35804.9	9553.72	16415.1	1.57585	0.197515	0.518027
1022	1022	sp|P35237|SPB6_HUMAN	N/A	N/A	Serpin B6 OS=Homo sapiens OX=9606 GN=SERPINB6 PE=1 SV=3	TRUE	1.8654	0.0917	105443	66975.8	89712.5	65523	48064.5	15534.9	38467.7	1.57435	0.197102	1.03763
1320	1320	sp|P18065|IBP2_HUMAN	N/A	N/A	Insulin-like growth factor-binding protein 2 OS=Homo sapiens OX=9606 GN=IGFBP2 PE=1 SV=2	TRUE	1.18921	0.26183	38641.1	24670.1	29702	20362.1	25439.1	13452.4	13971	1.56631	0.194878	0.581981
861	861	sp|Q5SW79|CE170_HUMAN	N/A	N/A	Centrosomal protein of 170 kDa OS=Homo sapiens OX=9606 GN=CEP170 PE=1 SV=1	TRUE	2.30217	0.04409	47774.6	30587.3	50270.1	34096.4	14151.7	11582.3	17187.3	1.56191	0.193657	1.35566
1355	1355	sp|O43583|DENR_HUMAN	N/A	N/A	Density-regulated protein OS=Homo sapiens OX=9606 GN=DENR PE=1 SV=2	TRUE	1.2731	0.23178	78273.8	50271.6	70339.3	39747.9	35512.1	40517.3	28002.1	1.55702	0.192293	0.634924
1518	1518	sp|Q9NR46|SHLB2_HUMAN	N/A	N/A	Endophilin-B2 OS=Homo sapiens OX=9606 GN=SH3GLB2 PE=1 SV=1	TRUE	1.34939	0.20697	33951.5	21840.1	37445.1	23256.3	13921.1	17016.3	12111.4	1.55455	0.191604	0.684093
1457	1457	sp|Q9BT78|CSN4_HUMAN	N/A	N/A	COP9 signalosome complex subunit 4 OS=Homo sapiens OX=9606 GN=COPS4 PE=1 SV=1	TRUE	1.40387	0.19064	17524.2	11273	15644.9	11695.3	8800.65	6443.33	6251.23	1.55453	0.1916	0.719786
1271	1271	sp|P63172|DYLT1_HUMAN	N/A	N/A	Dynein light chain Tctex-type 1 OS=Homo sapiens OX=9606 GN=DYNLT1 PE=1 SV=1	TRUE	1.1266	0.28622	122245	78979.8	120426	58237.3	79742.2	49902	43265.5	1.54781	0.189716	0.5433
401	401	sp|Q9P0M6|H2AW_HUMAN	N/A	N/A	Core histone macro-H2A.2 OS=Homo sapiens OX=9606 GN=H2AFY2 PE=1 SV=3	TRUE	2.23367	0.04953	196514	127106	199233	127368	62803	43001.5	69407.8	1.54606	0.189227	1.30513
686	686	sp|P50570|DYN2_HUMAN	N/A	N/A	Dynamin-2 OS=Homo sapiens OX=9606 GN=DNM2 PE=1 SV=2	TRUE	1.71296	0.1175	634764	411399	721613	395734	262788	181555	223365	1.54294	0.188349	0.929962
1614	1614	sp|Q5H9R7|PP6R3_HUMAN	N/A	N/A	Serine/threonine-protein phosphatase 6 regulatory subunit 3 OS=Homo sapiens OX=9606 GN=PPP6R3 PE=1 SV=2	TRUE	2.88872	0.01614	59804.4	38775	60404.4	33190.8	6147	16738.9	21029.4	1.54234	0.188181	1.7921
1656	1656	sp|Q13895|BYST_HUMAN	N/A	N/A	Bystin OS=Homo sapiens OX=9606 GN=BYSL PE=1 SV=3	TRUE	3.4485	0.00624	33716.9	21861.6	35153.8	20043.4	5479.54	6394.31	11855.4	1.54229	0.188167	2.20482
1782	1782	sp|Q96G03|PGM2_HUMAN	N/A	N/A	Phosphoglucomutase-2 OS=Homo sapiens OX=9606 GN=PGM2 PE=1 SV=4	TRUE	3.20417	0.00942	61836.3	40268	59786	45873.1	11162.6	12135.1	21568.3	1.53562	0.186284	2.02595
1211	1211	sp|Q8WWM7|ATX2L_HUMAN	N/A	N/A	Ataxin-2-like protein OS=Homo sapiens OX=9606 GN=ATXN2L PE=1 SV=2	TRUE	1.13055	0.28463	522206	340303	550985	150084	181497	349842	181904	1.53453	0.185977	0.545719
1328	1328	sp|Q9UDT6|CLIP2_HUMAN	N/A	N/A	CAP-Gly domain-containing linker protein 2 OS=Homo sapiens OX=9606 GN=CLIP2 PE=1 SV=1	TRUE	0.846665	0.41698	2218.75	1446.67	1944.66	882.323	1702.44	1446.05	772.075	1.53369	0.185738	0.379885
1557	1557	sp|P40938|RFC3_HUMAN	N/A	N/A	Replication factor C subunit 3 OS=Homo sapiens OX=9606 GN=RFC3 PE=1 SV=2	TRUE	2.86718	0.01675	11850.4	7752.01	11785.5	8577.06	1579.04	3125.06	4098.39	1.52869	0.184319	1.77599
1598	1598	sp|P04066|FUCO_HUMAN	N/A	N/A	Tissue alpha-L-fucosidase OS=Homo sapiens OX=9606 GN=FUCA1 PE=1 SV=4	TRUE	0.786492	0.44982	38365.6	25115.2	32398.3	20211.3	34453	22716.4	13250.5	1.52759	0.184006	0.346961
1347	1347	sp|P46063|RECQ1_HUMAN	N/A	N/A	ATP-dependent DNA helicase Q1 OS=Homo sapiens OX=9606 GN=RECQL PE=1 SV=3	TRUE	1.01184	0.33547	239849	157683	170624	163327	196974	27676.6	82166.2	1.52108	0.182153	0.474346
1202	1202	sp|O76021|RL1D1_HUMAN	N/A	N/A	Ribosomal L1 domain-containing protein 1 OS=Homo sapiens OX=9606 GN=RSL1D1 PE=1 SV=3	TRUE	4.08712	0.00219	330106	217572	337133	197049	46151.9	49180.3	112534	1.51723	0.181051	2.65956
1494	1494	sp|Q13232|NDK3_HUMAN	N/A	N/A	Nucleoside diphosphate kinase 3 OS=Homo sapiens OX=9606 GN=NME3 PE=1 SV=2	TRUE	0.61172	0.55437	95385.6	63383.2	62758	11647.1	98039.3	82520.7	32002.4	1.5049	0.177508	0.2562
1770	1770	sp|O43674|NDUB5_HUMAN	N/A	N/A	NADH dehydrogenase [ubiquinone] 1 beta subcomplex subunit 5, mitochondrial OS=Homo sapiens OX=9606 GN=NDUFB5 PE=1 SV=1	TRUE	2.79102	0.01909	64607	42967.7	66861.8	42381.1	13386.4	13471.3	21639.3	1.50362	0.177138	1.71919
307	307	sp|P29762|RABP1_HUMAN	N/A	N/A	Cellular retinoic acid-binding protein 1 OS=Homo sapiens OX=9606 GN=CRABP1 PE=1 SV=2	TRUE	11.6266	3.9304e-07	1.59891e+06	1.06696e+06	1.5963e+06	1.0552e+06	71877.9	85984.8	531949	1.49857	0.175676	6.40556
1465	1465	sp|P54619|AAKG1_HUMAN	N/A	N/A	5'-AMP-activated protein kinase subunit gamma-1 OS=Homo sapiens OX=9606 GN=PRKAG1 PE=1 SV=1	TRUE	1.138	0.28165	27595.1	18633.8	31931.7	18392.6	12676	14538.8	8961.28	1.48092	0.17053	0.55029
1676	1676	sp|Q92575|UBXN4_HUMAN	N/A	N/A	UBX domain-containing protein 4 OS=Homo sapiens OX=9606 GN=UBXN4 PE=1 SV=2	TRUE	1.74172	0.11217	52574.4	35702	46143.5	38286.3	16809.3	16748.1	16872.4	1.47259	0.168081	0.950123
1177	1177	sp|P53990|IST1_HUMAN	N/A	N/A	IST1 homolog OS=Homo sapiens OX=9606 GN=IST1 PE=1 SV=1	TRUE	2.69793	0.02239	148778	101038	150606	99270.7	20430.5	38226.9	47740.2	1.4725	0.168055	1.64995
1002	1002	sp|Q8WWM9|CYGB_HUMAN	N/A	N/A	Cytoglobin OS=Homo sapiens OX=9606 GN=CYGB PE=1 SV=1	TRUE	0.692423	0.50443	287709	196477	299112	63523.7	228426	227995	91231.9	1.46434	0.165641	0.297199
939	939	sp|P21741|MK_HUMAN	N/A	N/A	Midkine OS=Homo sapiens OX=9606 GN=MDK PE=1 SV=1	TRUE	0.948062	0.36545	126211	86250.2	142754	46083.6	66536.5	78948.4	39961.2	1.46332	0.165339	0.437172
1348	1348	sp|P49366|DHYS_HUMAN	N/A	N/A	Deoxyhypusine synthase OS=Homo sapiens OX=9606 GN=DHPS PE=1 SV=1	TRUE	1.03432	0.32535	80482.3	55053.8	74121.9	46686	49108.5	34853.9	25428.5	1.46188	0.164913	0.487649
1794	1794	sp|Q9UI12|VATH_HUMAN	N/A	N/A	V-type proton ATPase subunit H OS=Homo sapiens OX=9606 GN=ATP6V1H PE=1 SV=1	TRUE	3.45467	0.00618	41708.6	28555.7	40273.1	29410.5	6827.84	6352.35	13152.8	1.4606	0.164532	2.20901
1556	1556	sp|P05067|A4_HUMAN	N/A	N/A	Amyloid-beta A4 protein OS=Homo sapiens OX=9606 GN=APP PE=1 SV=3	TRUE	5.13706	0.00044	5703.61	3911.15	5711.09	3811.8	488.007	701.68	1792.47	1.4583	0.163846	3.35655
693	693	sp|P31153|METK2_HUMAN	N/A	N/A	S-adenosylmethionine synthase isoform type-2 OS=Homo sapiens OX=9606 GN=MAT2A PE=1 SV=1	TRUE	3.99613	0.00253	1.03597e+06	712090	1.07587e+06	700139	182899	77211.7	323882	1.45483	0.162813	2.59688
1694	1694	sp|Q9C005|DPY30_HUMAN	N/A	N/A	Protein dpy-30 homolog OS=Homo sapiens OX=9606 GN=DPY30 PE=1 SV=1	TRUE	3.03284	0.01262	323914	222947	324827	234322	66254.6	47540.9	100967	1.45287	0.162228	1.89894
1815	1815	sp|O95155|UBE4B_HUMAN	N/A	N/A	Ubiquitin conjugation factor E4 B OS=Homo sapiens OX=9606 GN=UBE4B PE=1 SV=1	TRUE	1.32006	0.21623	23821.1	16483	27306.4	16456.7	11215.2	7721.72	7338.07	1.44519	0.159925	0.665084
1718	1718	sp|Q8N2U0|TM256_HUMAN	N/A	N/A	Transmembrane protein 256 OS=Homo sapiens OX=9606 GN=TMEM256 PE=3 SV=1	TRUE	2.18735	0.05358	112415	77842.2	112817	83309.3	7740.51	37934.4	34572.8	1.44414	0.159609	1.271
963	963	sp|P07942|LAMB1_HUMAN	N/A	N/A	Laminin subunit beta-1 OS=Homo sapiens OX=9606 GN=LAMB1 PE=1 SV=2	TRUE	0.769174	0.45957	149038	103790	109688	61219.2	106740	96799.5	45248.2	1.43596	0.157142	0.337648
1532	1532	sp|Q8WZA9|IRGQ_HUMAN	N/A	N/A	Immunity-related GTPase family Q protein OS=Homo sapiens OX=9606 GN=IRGQ PE=1 SV=1	TRUE	0.86482	0.4074	24022	16747.1	19627.4	11235.5	13713.4	15379.1	7274.89	1.4344	0.156669	0.389979
1261	1261	sp|Q16850|CP51A_HUMAN	N/A	N/A	Lanosterol 14-alpha demethylase OS=Homo sapiens OX=9606 GN=CYP51A1 PE=1 SV=3	TRUE	1.13263	0.2838	214538	150069	216230	74640.4	47910.3	130934	64468.7	1.42959	0.155212	0.546988
1631	1631	sp|P49790|NU153_HUMAN	N/A	N/A	Nuclear pore complex protein Nup153 OS=Homo sapiens OX=9606 GN=NUP153 PE=1 SV=2	TRUE	1.47846	0.17008	4385.03	3080.12	3627.35	3209.56	2006.91	803.947	1304.91	1.42365	0.153404	0.769347
969	969	sp|P43490|NAMPT_HUMAN	N/A	N/A	Nicotinamide phosphoribosyltransferase OS=Homo sapiens OX=9606 GN=NAMPT PE=1 SV=1	TRUE	1.55594	0.15078	244054	172309	205283	173654	108686	30727.4	71744.5	1.41637	0.151177	0.821656
1888	1888	sp|Q93045|STMN2_HUMAN	N/A	N/A	Stathmin-2 OS=Homo sapiens OX=9606 GN=STMN2 PE=1 SV=3	TRUE	1.98511	0.07523	75295.5	53166	81598.2	53247.1	17653.1	20832.6	22129.5	1.41623	0.151135	1.12361
745	745	sp|P17302|CXA1_HUMAN	N/A	N/A	Gap junction alpha-1 protein OS=Homo sapiens OX=9606 GN=GJA1 PE=1 SV=2	TRUE	11.1465	5.8282e-07	991974	705102	966746	693023	50012.3	38378.9	286872	1.40685	0.148248	6.23447
938	938	sp|Q9NYF8|BCLF1_HUMAN	N/A	N/A	Bcl-2-associated transcription factor 1 OS=Homo sapiens OX=9606 GN=BCLAF1 PE=1 SV=2	TRUE	2.33532	0.04167	140405	100033	151126	90689.5	32291.3	27393.7	40371.8	1.40359	0.147239	1.38018
923	923	sp|O95793|STAU1_HUMAN	N/A	N/A	Double-stranded RNA-binding protein Staufen homolog 1 OS=Homo sapiens OX=9606 GN=STAU1 PE=1 SV=2	TRUE	2.36029	0.03993	87953.7	62714.5	94642.5	58086.8	21854.2	14438.3	25239.2	1.40245	0.146886	1.3987
1025	1025	sp|Q8NBQ5|DHB11_HUMAN	N/A	N/A	Estradiol 17-beta-dehydrogenase 11 OS=Homo sapiens OX=9606 GN=HSD17B11 PE=1 SV=3	TRUE	1.95424	0.07919	146861	105207	140537	105807	43033.3	29565.1	41654.4	1.39593	0.144863	1.10133
1604	1604	sp|P46087|NOP2_HUMAN	N/A	N/A	Probable 28S rRNA (cytosine(4447)-C(5))-methyltransferase OS=Homo sapiens OX=9606 GN=NOP2 PE=1 SV=2	TRUE	7.95258	1.2404e-05	83519.8	60057.7	83270.7	58094	5495.22	4693.25	23462.1	1.39066	0.143221	4.90644
282	282	sp|Q9Y6C2|EMIL1_HUMAN	N/A	N/A	EMILIN-1 OS=Homo sapiens OX=9606 GN=EMILIN1 PE=1 SV=3	TRUE	1.66715	0.12645	72216	52032	76296.2	47710.3	25033.3	15899.6	20184	1.38791	0.142363	0.898081
893	893	sp|P30566|PUR8_HUMAN	N/A	N/A	Adenylosuccinate lyase OS=Homo sapiens OX=9606 GN=ADSL PE=1 SV=2	TRUE	3.34433	0.00744	362566	261669	371408	258705	61576.4	40860.8	100897	1.38559	0.141635	2.12843
946	946	sp|P53634|CATC_HUMAN	N/A	N/A	Dipeptidyl peptidase 1 OS=Homo sapiens OX=9606 GN=CTSC PE=1 SV=2	TRUE	7.8679	1.362e-05	1.86674e+06	1.34744e+06	1.91526e+06	1.33515e+06	148332	64302.6	519293	1.38539	0.141572	4.86582
773	773	sp|Q7L099|RUFY3_HUMAN	N/A	N/A	Protein RUFY3 OS=Homo sapiens OX=9606 GN=RUFY3 PE=1 SV=1	TRUE	0.711411	0.49309	177041	128392	105544	103308	141379	89835.7	48649.3	1.37891	0.139537	0.307074
1850	1850	sp|Q9UJC5|SH3L2_HUMAN	N/A	N/A	SH3 domain-binding glutamic acid-rich-like protein 2 OS=Homo sapiens OX=9606 GN=SH3BGRL2 PE=1 SV=2	TRUE	1.9823	0.07558	46171.4	33523.3	45049.8	39423.2	4169.6	15062.6	12648.1	1.37729	0.139026	1.12159
1382	1382	sp|P56385|ATP5I_HUMAN	N/A	N/A	ATP synthase subunit e, mitochondrial OS=Homo sapiens OX=9606 GN=ATP5ME PE=1 SV=2	TRUE	0.928434	0.37505	321342	233583	335448	326387	169549	157675	87759.1	1.37571	0.138526	0.425911
1564	1564	sp|Q13243|SRSF5_HUMAN	N/A	N/A	Serine/arginine-rich splicing factor 5 OS=Homo sapiens OX=9606 GN=SRSF5 PE=1 SV=1	TRUE	2.67575	0.02326	72310.2	52570.9	72399.8	57320.7	7610.55	16389.2	19739.3	1.37548	0.138454	1.63339
1008	1008	sp|P22466|GALA_HUMAN	N/A	N/A	Galanin peptides OS=Homo sapiens OX=9606 GN=GAL PE=1 SV=3	TRUE	2.10325	0.06174	99174	72118.1	102891	74367.8	21150.2	23356.7	27055.9	1.37516	0.138353	1.20943
1722	1722	sp|Q71RC2|LARP4_HUMAN	N/A	N/A	La-related protein 4 OS=Homo sapiens OX=9606 GN=LARP4 PE=1 SV=3	TRUE	1.95735	0.07878	81797.7	59627.7	82240.7	70834.9	4116.21	27437.1	22170	1.37181	0.137293	1.10358
1361	1361	sp|Q5JTV8|TOIP1_HUMAN	N/A	N/A	Torsin-1A-interacting protein 1 OS=Homo sapiens OX=9606 GN=TOR1AIP1 PE=1 SV=2	TRUE	1.43654	0.18139	142211	103913	137147	87233.2	40020.5	51604.1	38298.5	1.36856	0.136265	0.741387
455	455	sp|Q13423|NNTM_HUMAN	N/A	N/A	NAD(P) transhydrogenase, mitochondrial OS=Homo sapiens OX=9606 GN=NNT PE=1 SV=3	TRUE	0.915604	0.38142	231526	169259	173672	150472	157265	54929.5	62267.1	1.36788	0.136049	0.418597
312	312	sp|P02649|APOE_HUMAN	N/A	N/A	Apolipoprotein E OS=Homo sapiens OX=9606 GN=APOE PE=1 SV=1	TRUE	10.6204	9.1311e-07	1.09689e+06	802091	1.09571e+06	810017	36786.1	57182.5	294802	1.36754	0.13594	6.03948
1510	1510	sp|P24928|RPB1_HUMAN	N/A	N/A	DNA-directed RNA polymerase II subunit RPB1 OS=Homo sapiens OX=9606 GN=POLR2A PE=1 SV=2	TRUE	0.731301	0.48138	35051.5	25642.8	31798.2	14510.8	23688.3	20785.6	9408.79	1.36692	0.135742	0.317512
1114	1114	sp|Q9NRW1|RAB6B_HUMAN	N/A	N/A	Ras-related protein Rab-6B OS=Homo sapiens OX=9606 GN=RAB6B PE=1 SV=1	TRUE	1.13895	0.28127	28391	20789.5	27222.8	22154.5	11366.1	11750.4	7601.47	1.36564	0.135336	0.550877
685	685	sp|O76094|SRP72_HUMAN	N/A	N/A	Signal recognition particle subunit SRP72 OS=Homo sapiens OX=9606 GN=SRP72 PE=1 SV=3	TRUE	5.77245	0.00018	326684	239354	331047	231470	30508.7	21036	87330.6	1.36486	0.135088	3.74473
1398	1398	sp|Q9UHY7|ENOPH_HUMAN	N/A	N/A	Enolase-phosphatase E1 OS=Homo sapiens OX=9606 GN=ENOPH1 PE=1 SV=1	TRUE	2.37423	0.03899	125176	91803.4	118794	78663.4	13332.2	31744.1	33372.3	1.36352	0.134661	1.40905
1789	1789	sp|O43747|AP1G1_HUMAN	N/A	N/A	AP-1 complex subunit gamma-1 OS=Homo sapiens OX=9606 GN=AP1G1 PE=1 SV=5	TRUE	3.0879	0.01149	29991.1	22117.8	29588.1	20968.7	4919.97	3847.15	7873.3	1.35597	0.13225	1.93968
263	263	sp|P09455|RET1_HUMAN	N/A	N/A	Retinol-binding protein 1 OS=Homo sapiens OX=9606 GN=RBP1 PE=1 SV=2	TRUE	2.61677	0.02574	292439	215900	282192	227374	37212.9	61224.8	76539.7	1.35452	0.131784	1.58939
1491	1491	sp|Q96HC4|PDLI5_HUMAN	N/A	N/A	PDZ and LIM domain protein 5 OS=Homo sapiens OX=9606 GN=PDLIM5 PE=1 SV=5	TRUE	1.47958	0.16978	335661	247978	375313	207893	79092.4	121724	87683.6	1.35359	0.131489	0.770113
1514	1514	sp|O60271|JIP4_HUMAN	N/A	N/A	C-Jun-amino-terminal kinase-interacting protein 4 OS=Homo sapiens OX=9606 GN=SPAG9 PE=1 SV=4	TRUE	0.755917	0.46713	8210.4	6071.38	8311.61	4580.91	3974.51	5678.59	2139.02	1.35231	0.131077	0.330562
816	816	sp|P47985|UCRI_HUMAN	N/A	N/A	Cytochrome b-c1 complex subunit Rieske, mitochondrial OS=Homo sapiens OX=9606 GN=UQCRFS1 PE=1 SV=2	TRUE	3.96767	0.00265	365080	270340	371355	256851	33652	47838.3	94740.1	1.35045	0.130478	2.57675
1778	1778	sp|Q9NQ88|TIGAR_HUMAN	N/A	N/A	Fructose-2,6-bisphosphatase TIGAR OS=Homo sapiens OX=9606 GN=TIGAR PE=1 SV=1	TRUE	3.69664	0.00413	84723.4	62894	86187.2	62217.5	10403.4	10049.7	21829.5	1.34708	0.129394	2.38405
967	967	sp|O94826|TOM70_HUMAN	N/A	N/A	Mitochondrial import receptor subunit TOM70 OS=Homo sapiens OX=9606 GN=TOMM70 PE=1 SV=1	TRUE	3.64748	0.00448	433323	321691	444788	345545	42612.4	61677.9	111631	1.34701	0.129372	2.34872
225	225	sp|P61764|STXB1_HUMAN	N/A	N/A	Syntaxin-binding protein 1 OS=Homo sapiens OX=9606 GN=STXBP1 PE=1 SV=1	TRUE	1.54619	0.15309	114033	84725.8	107299	83178.5	31270.7	34318.8	29307.3	1.34591	0.129015	0.815053
1887	1887	sp|Q9UBV2|SE1L1_HUMAN	N/A	N/A	Protein sel-1 homolog 1 OS=Homo sapiens OX=9606 GN=SEL1L PE=1 SV=3	TRUE	1.28197	0.22878	78774	58584.2	84338.3	79426.1	15216.7	35449.2	20189.8	1.34463	0.128602	0.640582
1797	1797	sp|Q9NTZ6|RBM12_HUMAN	N/A	N/A	RNA-binding protein 12 OS=Homo sapiens OX=9606 GN=RBM12 PE=1 SV=1	TRUE	1.40918	0.18911	228752	170196	223058	171204	72443.6	71499.5	58556.7	1.34405	0.128417	0.723286
1050	1050	sp|P36405|ARL3_HUMAN	N/A	N/A	ADP-ribosylation factor-like protein 3 OS=Homo sapiens OX=9606 GN=ARL3 PE=1 SV=2	TRUE	2.86917	0.01669	425889	316917	412737	316776	67804	63699.7	108972	1.34385	0.128351	1.77754
107	107	sp|P00338|LDHA_HUMAN	N/A	N/A	L-lactate dehydrogenase A chain OS=Homo sapiens OX=9606 GN=LDHA PE=1 SV=2	TRUE	27.3025	1.0059e-10	6.27335e+06	4.67468e+06	6.29033e+06	4.71174e+06	109577	92543.4	1.59867e+06	1.34198	0.127748	9.99745
838	838	sp|P10155|RO60_HUMAN	N/A	N/A	60 kDa SS-A/Ro ribonucleoprotein OS=Homo sapiens OX=9606 GN=TROVE2 PE=1 SV=2	TRUE	1.07998	0.30551	534353	400133	443243	382035	299963	51921.7	134220	1.33544	0.125624	0.514975
948	948	sp|P49902|5NTC_HUMAN	N/A	N/A	Cytosolic purine 5'-nucleotidase OS=Homo sapiens OX=9606 GN=NT5C2 PE=1 SV=1	TRUE	1.88342	0.08902	72073.3	53976.8	72876.1	51520	11318.8	20634.9	18096.5	1.33526	0.125567	1.05051
442	442	sp|P46379|BAG6_HUMAN	N/A	N/A	Large proline-rich protein BAG6 OS=Homo sapiens OX=9606 GN=BAG6 PE=1 SV=2	TRUE	1.37929	0.19787	733828	550140	774618	613967	232550	228769	183688	1.33389	0.125121	0.70362
1207	1207	sp|Q9Y5L0|TNPO3_HUMAN	N/A	N/A	Transportin-3 OS=Homo sapiens OX=9606 GN=TNPO3 PE=1 SV=3	TRUE	3.05221	0.01221	180266	135587	178207	131447	20293.7	29561	44679.2	1.32953	0.123697	1.91328
1846	1846	sp|Q8WXF7|ATLA1_HUMAN	N/A	N/A	Atlastin-1 OS=Homo sapiens OX=9606 GN=ATL1 PE=1 SV=1	TRUE	0.795175	0.44498	11984.1	9016.86	13382.5	9074.14	6254.5	6665.62	2967.28	1.32908	0.123551	0.35166
1438	1438	sp|Q8NBJ7|SUMF2_HUMAN	N/A	N/A	Inactive C-alpha-formylglycine-generating enzyme 2 OS=Homo sapiens OX=9606 GN=SUMF2 PE=1 SV=2	TRUE	0.785107	0.45059	12697.8	9585.9	14379.8	8056.83	7534.59	6123.16	3111.89	1.32463	0.122095	0.346218
1451	1451	sp|P35813|PPM1A_HUMAN	N/A	N/A	Protein phosphatase 1A OS=Homo sapiens OX=9606 GN=PPM1A PE=1 SV=1	TRUE	0.795784	0.44464	22525.7	17033.5	26160.3	15841.2	11215.5	12649.2	5492.17	1.32243	0.121374	0.351991
1045	1045	sp|P50402|EMD_HUMAN	N/A	N/A	Emerin OS=Homo sapiens OX=9606 GN=EMD PE=1 SV=1	TRUE	1.90548	0.08584	685428	518388	757062	519141	158664	144688	167040	1.32223	0.121307	1.06631
1585	1585	sp|Q96H79|ZCCHL_HUMAN	N/A	N/A	Zinc finger CCCH-type antiviral protein 1-like OS=Homo sapiens OX=9606 GN=ZC3HAV1L PE=1 SV=2	TRUE	0.458771	0.65621	5454.86	4133.67	3900.06	3302.95	6020.69	3675.96	1321.19	1.31962	0.120448	0.182957
1387	1387	sp|Q15397|PUM3_HUMAN	N/A	N/A	Pumilio homolog 3 OS=Homo sapiens OX=9606 GN=PUM3 PE=1 SV=3	TRUE	1.94932	0.07984	64454	48886.5	62533.2	47331.2	14702.8	12903.4	15567.5	1.31844	0.120061	1.09778
574	574	sp|Q99719|SEPT5_HUMAN	N/A	N/A	Septin-5 OS=Homo sapiens OX=9606 GN=SEPT5 PE=1 SV=1	TRUE	1.90556	0.08583	128161	97250.9	134502	100377	37218.3	13912.7	30910.5	1.31784	0.119864	1.06636
1130	1130	sp|Q9NV70|EXOC1_HUMAN	N/A	N/A	Exocyst complex component 1 OS=Homo sapiens OX=9606 GN=EXOC1 PE=1 SV=4	TRUE	0.765841	0.46147	453033	344083	529978	323031	265949	225173	108950	1.31664	0.119467	0.335857
1802	1802	sp|Q9UHA4|LTOR3_HUMAN	N/A	N/A	Ragulator complex protein LAMTOR3 OS=Homo sapiens OX=9606 GN=LAMTOR3 PE=1 SV=1	TRUE	3.62976	0.00461	143928	109774	137595	113910	20452.2	10626.1	34153.4	1.31112	0.117644	2.3363
1680	1680	sp|Q9Y467|SALL2_HUMAN	N/A	N/A	Sal-like protein 2 OS=Homo sapiens OX=9606 GN=SALL2 PE=1 SV=4	TRUE	1.85443	0.09336	204163	155765	223016	155989	44249.4	46138.5	48397.8	1.31071	0.117507	1.02984
1824	1824	sp|Q96AB3|ISOC2_HUMAN	N/A	N/A	Isochorismatase domain-containing protein 2 OS=Homo sapiens OX=9606 GN=ISOC2 PE=1 SV=1	TRUE	0.480856	0.64097	14549.6	11104.5	11801.2	11659.7	16025.9	7151.84	3445.08	1.31024	0.117351	0.193162
1433	1433	sp|P16278|BGAL_HUMAN	N/A	N/A	Beta-galactosidase OS=Homo sapiens OX=9606 GN=GLB1 PE=1 SV=2	TRUE	1.17285	0.26804	40931.7	31283.8	41692.5	40271.7	6292.73	19141.8	9647.94	1.3084	0.116741	0.5718
1029	1029	sp|Q9Y696|CLIC4_HUMAN	N/A	N/A	Chloride intracellular channel protein 4 OS=Homo sapiens OX=9606 GN=CLIC4 PE=1 SV=4	TRUE	4.60413	0.00097	874926	669051	885287	688549	57945.4	92946.9	205876	1.30771	0.116512	3.01323
1383	1383	sp|Q13247|SRSF6_HUMAN	N/A	N/A	Serine/arginine-rich splicing factor 6 OS=Homo sapiens OX=9606 GN=SRSF6 PE=1 SV=2	TRUE	8.62766	6.0404e-06	478960	366676	479735	361592	21018.2	23968.4	112284	1.30622	0.116017	5.21893
1195	1195	sp|Q969G3|SMCE1_HUMAN	N/A	N/A	SWI/SNF-related matrix-associated actin-dependent regulator of chromatin subfamily E member 1 OS=Homo sapiens OX=9606 GN=SMARCE1 PE=1 SV=2	TRUE	2.12668	0.05935	97545.7	74706.8	93018	81310.1	15294.3	21402.5	22838.9	1.30571	0.115848	1.22658
1642	1642	sp|Q9UIL1|SCOC_HUMAN	N/A	N/A	Short coiled-coil protein OS=Homo sapiens OX=9606 GN=SCOC PE=1 SV=2	TRUE	6.52741	6.6602e-05	69819.9	53624.9	70035.9	54122.1	4129.24	4459.11	16195	1.302	0.114613	4.17651
556	556	sp|O43237|DC1L2_HUMAN	N/A	N/A	Cytoplasmic dynein 1 light intermediate chain 2 OS=Homo sapiens OX=9606 GN=DYNC1LI2 PE=1 SV=1	TRUE	1.97005	0.07714	133575	102744	133402	112431	23598.1	30210.3	30831.2	1.30008	0.113969	1.11272
1354	1354	sp|Q92621|NU205_HUMAN	N/A	N/A	Nuclear pore complex protein Nup205 OS=Homo sapiens OX=9606 GN=NUP205 PE=1 SV=3	TRUE	1.01219	0.33531	163966	126146	183425	141488	59087	69893.6	37819.6	1.29981	0.113879	0.474553
1728	1728	sp|Q13015|AF1Q_HUMAN	N/A	N/A	Protein AF1q OS=Homo sapiens OX=9606 GN=MLLT11 PE=1 SV=1	TRUE	1.17041	0.26897	46693.6	35936.3	52128.9	36324.2	17040.4	14713.2	10757.3	1.29934	0.113724	0.570296
1541	1541	sp|Q7Z739|YTHD3_HUMAN	N/A	N/A	YTH domain-containing family protein 3 OS=Homo sapiens OX=9606 GN=YTHDF3 PE=1 SV=1	TRUE	3.09313	0.01138	49285.4	37959.1	49878	36542.3	6738.9	5919.3	11326.3	1.29838	0.113402	1.94386
1422	1422	sp|O15126|SCAM1_HUMAN	N/A	N/A	Secretory carrier-associated membrane protein 1 OS=Homo sapiens OX=9606 GN=SCAMP1 PE=1 SV=2	TRUE	0.910975	0.38374	147164	113530	112704	115309	87181.2	24047.3	33633.8	1.29625	0.11269	0.415963
1112	1112	sp|Q53GS9|SNUT2_HUMAN	N/A	N/A	U4/U6.U5 tri-snRNP-associated protein 2 OS=Homo sapiens OX=9606 GN=USP39 PE=1 SV=2	TRUE	1.18821	0.2622	50697.9	39118	49686.8	39038.5	19649.5	13556	11579.9	1.29603	0.112614	0.581367
399	399	sp|P28331|NDUS1_HUMAN	N/A	N/A	NADH-ubiquinone oxidoreductase 75 kDa subunit, mitochondrial OS=Homo sapiens OX=9606 GN=NDUFS1 PE=1 SV=3	TRUE	10.174	1.3568e-06	424549	327700	422952	328114	19752.5	12391.2	96849.5	1.29554	0.112452	5.86748
1686	1686	sp|P51911|CNN1_HUMAN	N/A	N/A	Calponin-1 OS=Homo sapiens OX=9606 GN=CNN1 PE=1 SV=2	TRUE	0.773445	0.45715	17850.1	13792.2	17661.1	14729.2	10008.5	8061.38	4057.89	1.29422	0.112006	0.339941
1600	1600	sp|Q15836|VAMP3_HUMAN	N/A	N/A	Vesicle-associated membrane protein 3 OS=Homo sapiens OX=9606 GN=VAMP3 PE=1 SV=3	TRUE	0.661127	0.52347	100996	78078.5	103301	63290.9	66637.6	52619.3	22917	1.29351	0.111771	0.281108
1437	1437	sp|P06730|IF4E_HUMAN	N/A	N/A	Eukaryotic translation initiation factor 4E OS=Homo sapiens OX=9606 GN=EIF4E PE=1 SV=2	TRUE	3.95262	0.00272	401754	310747	407180	307078	28895.8	48433.5	91007.3	1.29287	0.111554	2.56543
752	752	sp|Q9UL46|PSME2_HUMAN	N/A	N/A	Proteasome activator complex subunit 2 OS=Homo sapiens OX=9606 GN=PSME2 PE=1 SV=4	TRUE	2.7334	0.02107	411090	318046	397409	329597	59156.7	58759.7	93044.2	1.29255	0.111447	1.67634
1129	1129	sp|Q9UKV3|ACINU_HUMAN	N/A	N/A	Apoptotic chromatin condensation inducer in the nucleus OS=Homo sapiens OX=9606 GN=ACIN1 PE=1 SV=2	TRUE	3.00798	0.01316	111660	86394	110576	80505.2	13386.3	15624.8	25266.1	1.29245	0.111414	1.88074
1871	1871	sp|Q9UNW9|NOVA2_HUMAN	N/A	N/A	RNA-binding protein Nova-2 OS=Homo sapiens OX=9606 GN=NOVA2 PE=1 SV=1	TRUE	3.44349	0.00629	224260	173561	231390	176847	33523.7	13294.7	50698.2	1.29211	0.111298	2.20135
1163	1163	sp|Q8TAQ2|SMRC2_HUMAN	N/A	N/A	SWI/SNF complex subunit SMARCC2 OS=Homo sapiens OX=9606 GN=SMARCC2 PE=1 SV=1	TRUE	1.0677	0.31075	62207.2	48191.3	61114.5	44714.2	25503.3	19583.8	14015.9	1.29084	0.110872	0.507589
1210	1210	sp|P56537|IF6_HUMAN	N/A	N/A	Eukaryotic translation initiation factor 6 OS=Homo sapiens OX=9606 GN=EIF6 PE=1 SV=1	TRUE	4.24962	0.00169	626526	485434	633815	497909	33989	73882.5	141092	1.29065	0.110809	2.77211
945	945	sp|P84085|ARF5_HUMAN	N/A	N/A	ADP-ribosylation factor 5 OS=Homo sapiens OX=9606 GN=ARF5 PE=1 SV=2	TRUE	3.35147	0.00735	260467	202020	262535	204980	31743.1	28586.1	58447.5	1.28932	0.110359	2.13371
1171	1171	sp|O75569|PRKRA_HUMAN	N/A	N/A	Interferon-inducible double-stranded RNA-dependent protein kinase activator A OS=Homo sapiens OX=9606 GN=PRKRA PE=1 SV=1	TRUE	1.24903	0.2401	97454.9	75592.6	104425	70531	34587.6	25335.7	21862.2	1.28921	0.110324	0.619608
940	940	sp|Q93009|UBP7_HUMAN	N/A	N/A	Ubiquitin carboxyl-terminal hydrolase 7 OS=Homo sapiens OX=9606 GN=USP7 PE=1 SV=2	TRUE	3.82998	0.00332	247989	192385	253730	196647	29007.7	20571.7	55603.8	1.28902	0.110261	2.47886
806	806	sp|Q6IBS0|TWF2_HUMAN	N/A	N/A	Twinfilin-2 OS=Homo sapiens OX=9606 GN=TWF2 PE=1 SV=2	TRUE	3.59083	0.00492	251208	195038	256373	199263	16866.5	34405	56170.6	1.288	0.109915	2.30803
872	872	sp|Q16795|NDUA9_HUMAN	N/A	N/A	NADH dehydrogenase [ubiquinone] 1 alpha subcomplex subunit 9, mitochondrial OS=Homo sapiens OX=9606 GN=NDUFA9 PE=1 SV=2	TRUE	3.08749	0.01149	359785	279549	362961	280947	47471.7	42409	80235.9	1.28702	0.109585	1.93968
1609	1609	sp|Q969X6|UTP4_HUMAN	N/A	N/A	U3 small nucleolar RNA-associated protein 4 homolog OS=Homo sapiens OX=9606 GN=UTP4 PE=1 SV=1	TRUE	4.00314	0.00251	104801	81506.2	103819	80436.3	12957.7	5938.15	23294.3	1.2858	0.109173	2.60033
1377	1377	sp|P00167|CYB5_HUMAN	N/A	N/A	Cytochrome b5 OS=Homo sapiens OX=9606 GN=CYB5A PE=1 SV=2	TRUE	7.37768	2.3759e-05	283837	221220	282958	219303	18846.8	8776.13	62617.8	1.28306	0.108246	4.62417
1098	1098	sp|Q15003|CND2_HUMAN	N/A	N/A	Condensin complex subunit 2 OS=Homo sapiens OX=9606 GN=NCAPH PE=1 SV=3	TRUE	1.60811	0.13889	122101	95195.8	123870	99627.4	25781.6	31857.6	26905.7	1.28264	0.108103	0.857329
1684	1684	sp|Q15843|NEDD8_HUMAN	N/A	N/A	NEDD8 OS=Homo sapiens OX=9606 GN=NEDD8 PE=1 SV=1	TRUE	5.71443	0.00019	103692	80935.8	103761	81992.6	6872.17	6922.45	22755.9	1.28116	0.107603	3.72125
1353	1353	sp|Q9BRA2|TXD17_HUMAN	N/A	N/A	Thioredoxin domain-containing protein 17 OS=Homo sapiens OX=9606 GN=TXNDC17 PE=1 SV=1	TRUE	12.8267	1.5576e-07	795036	621305	792673	626100	16253.5	28923.1	173731	1.27962	0.107082	6.80754
824	824	sp|P13489|RINI_HUMAN	N/A	N/A	Ribonuclease inhibitor OS=Homo sapiens OX=9606 GN=RNH1 PE=1 SV=2	TRUE	1.15761	0.27392	943109	737114	957587	741944	116784	419947	205995	1.27946	0.107027	0.562376
670	670	sp|O43602|DCX_HUMAN	N/A	N/A	Neuronal migration protein doublecortin OS=Homo sapiens OX=9606 GN=DCX PE=1 SV=4	TRUE	0.819337	0.43169	78876	61650.3	74447.2	55733.8	45393.9	24319.2	17225.7	1.27941	0.10701	0.364828
391	391	sp|Q12888|TP53B_HUMAN	N/A	N/A	TP53-binding protein 1 OS=Homo sapiens OX=9606 GN=TP53BP1 PE=1 SV=2	TRUE	0.533527	0.60532	239622	187444	199719	175964	197789	135150	52177.7	1.27836	0.106654	0.218015
1076	1076	sp|Q08431|MFGM_HUMAN	N/A	N/A	Lactadherin OS=Homo sapiens OX=9606 GN=MFGE8 PE=1 SV=2	TRUE	7.76488	1.5276e-05	507393	397021	507894	399714	26752.8	22283.6	110372	1.278	0.106531	4.81599
1389	1389	sp|Q2NL82|TSR1_HUMAN	N/A	N/A	Pre-rRNA-processing protein TSR1 homolog OS=Homo sapiens OX=9606 GN=TSR1 PE=1 SV=1	TRUE	1.97363	0.07668	91521.8	71785.6	96465.6	71731.6	22817.2	8908.62	19736.2	1.27493	0.105487	1.11532
1441	1441	sp|Q96N67|DOCK7_HUMAN	N/A	N/A	Dedicator of cytokinesis protein 7 OS=Homo sapiens OX=9606 GN=DOCK7 PE=1 SV=4	TRUE	0.567656	0.58279	6672.84	5234.7	7259.74	3753.29	4148.31	4615.45	1438.14	1.27473	0.105419	0.234488
1242	1242	sp|Q9H1B7|I2BPL_HUMAN	N/A	N/A	Interferon regulatory factor 2-binding protein-like OS=Homo sapiens OX=9606 GN=IRF2BPL PE=1 SV=1	TRUE	1.11941	0.28913	50844.5	39934.4	56727.7	44177	16082.8	17643.1	10910.1	1.2732	0.104897	0.538907
1711	1711	sp|Q9H3K6|BOLA2_HUMAN	N/A	N/A	BolA-like protein 2 OS=Homo sapiens OX=9606 GN=BOLA2 PE=1 SV=1	TRUE	3.66941	0.00432	162067	127377	156566	126225	18331	14149.2	34689.2	1.27233	0.104601	2.36452
1456	1456	sp|O60832|DKC1_HUMAN	N/A	N/A	H/ACA ribonucleoprotein complex subunit DKC1 OS=Homo sapiens OX=9606 GN=DKC1 PE=1 SV=3	TRUE	1.72372	0.11548	79874.4	62802	80409.2	59503.8	5338.65	23666	17072.4	1.27184	0.104434	0.937493
1121	1121	sp|Q9NY33|DPP3_HUMAN	N/A	N/A	Dipeptidyl peptidase 3 OS=Homo sapiens OX=9606 GN=DPP3 PE=1 SV=2	TRUE	12.4047	2.1373e-07	338126	266136	339673	267230	12630.7	6522.75	71990.3	1.2705	0.103975	6.67013
1416	1416	sp|P35241|RADI_HUMAN	N/A	N/A	Radixin OS=Homo sapiens OX=9606 GN=RDX PE=1 SV=1	TRUE	1.09467	0.29933	96622.1	76174.2	100059	55756.2	19921.8	41190.7	20448	1.26844	0.103269	0.52385
618	618	sp|P82979|SARNP_HUMAN	N/A	N/A	SAP domain-containing ribonucleoprotein OS=Homo sapiens OX=9606 GN=SARNP PE=1 SV=3	TRUE	2.91325	0.01548	1.70763e+06	1.34881e+06	1.75031e+06	1.26645e+06	213635	213024	358813	1.26602	0.102441	1.81023
1274	1274	sp|Q9H3P7|GCP60_HUMAN	N/A	N/A	Golgi resident protein GCP60 OS=Homo sapiens OX=9606 GN=ACBD3 PE=1 SV=4	TRUE	1.72347	0.11552	85606.1	67710	84852.5	74000.1	15477.9	20183.3	17896	1.2643	0.101852	0.937343
1543	1543	sp|Q9ULC4|MCTS1_HUMAN	N/A	N/A	Malignant T-cell-amplified sequence 1 OS=Homo sapiens OX=9606 GN=MCTS1 PE=1 SV=1	TRUE	1.49967	0.16459	97702	77319.5	94540.7	74026.8	21168.7	25694.8	20382.5	1.26361	0.101614	0.783597
433	433	sp|Q9BVA1|TBB2B_HUMAN	N/A	N/A	Tubulin beta-2B chain OS=Homo sapiens OX=9606 GN=TUBB2B PE=1 SV=1	TRUE	9.71078	2.0788e-06	845966	669675	839496	673839	36484.7	25422.4	176291	1.26325	0.101489	5.68219
1397	1397	sp|O00764|PDXK_HUMAN	N/A	N/A	Pyridoxal kinase OS=Homo sapiens OX=9606 GN=PDXK PE=1 SV=1	TRUE	1.4017	0.19127	42738.5	33875	40920	38795.9	6403.7	14103.4	8863.51	1.26165	0.10094	0.718353
1116	1116	sp|P36543|VATE1_HUMAN	N/A	N/A	V-type proton ATPase subunit E 1 OS=Homo sapiens OX=9606 GN=ATP6V1E1 PE=1 SV=1	TRUE	4.11367	0.0021	260000	206217	263580	209533	11039.2	30062.3	53782.8	1.26081	0.100649	2.67778
349	349	sp|Q9Y5B9|SP16H_HUMAN	N/A	N/A	FACT complex subunit SPT16 OS=Homo sapiens OX=9606 GN=SUPT16H PE=1 SV=1	TRUE	2.42961	0.03547	647371	513919	685684	516425	132507	23321.8	133452	1.25967	0.100258	1.45014
1714	1714	sp|Q9BQ67|GRWD1_HUMAN	N/A	N/A	Glutamate-rich WD repeat-containing protein 1 OS=Homo sapiens OX=9606 GN=GRWD1 PE=1 SV=1	TRUE	3.40895	0.00667	93933.5	74646.6	91361.4	77479.8	5238.27	12830.4	19286.9	1.25838	0.0998102	2.17587
947	947	sp|Q9UN86|G3BP2_HUMAN	N/A	N/A	Ras GTPase-activating protein-binding protein 2 OS=Homo sapiens OX=9606 GN=G3BP2 PE=1 SV=2	TRUE	10.4148	1.0939e-06	360827	286745	358872	291553	10717.9	13737.1	74081.8	1.25835	0.0998028	5.96102
1413	1413	sp|Q9BQ61|TRIR_HUMAN	N/A	N/A	Telomerase RNA component interacting RNase OS=Homo sapiens OX=9606 GN=TRIR PE=1 SV=1	TRUE	2.11629	0.0604	99892.2	79427.7	100966	82521.3	16401.4	17089.5	20464.6	1.25765	0.0995599	1.21896
1832	1832	sp|P61006|RAB8A_HUMAN	N/A	N/A	Ras-related protein Rab-8A OS=Homo sapiens OX=9606 GN=RAB8A PE=1 SV=1	TRUE	2.0161	0.07144	90864.1	72277.6	93942.7	68149.1	16183.4	15749.2	18586.5	1.25715	0.0993884	1.14606
667	667	sp|Q02818|NUCB1_HUMAN	N/A	N/A	Nucleobindin-1 OS=Homo sapiens OX=9606 GN=NUCB1 PE=1 SV=4	TRUE	1.67808	0.12426	373667	297328	330904	308733	106519	32726	76339.6	1.25675	0.0992497	0.905669
579	579	sp|P16435|NCPR_HUMAN	N/A	N/A	NADPH--cytochrome P450 reductase OS=Homo sapiens OX=9606 GN=POR PE=1 SV=2	TRUE	2.80374	0.01867	412630	328691	425298	337911	64919.4	34106.5	83939	1.25537	0.0987731	1.72886
1442	1442	sp|Q04323|UBXN1_HUMAN	N/A	N/A	UBX domain-containing protein 1 OS=Homo sapiens OX=9606 GN=UBXN1 PE=1 SV=2	TRUE	0.675782	0.5145	112411	89602.7	122532	83073.4	63309.3	53166.5	22808.3	1.25455	0.0984875	0.288615
172	172	sp|P33993|MCM7_HUMAN	N/A	N/A	DNA replication licensing factor MCM7 OS=Homo sapiens OX=9606 GN=MCM7 PE=1 SV=4	TRUE	5.22487	0.00039	725277	578423	717662	564745	23055.2	64871.9	146854	1.25389	0.098258	3.40894
260	260	sp|Q14566|MCM6_HUMAN	N/A	N/A	DNA replication licensing factor MCM6 OS=Homo sapiens OX=9606 GN=MCM6 PE=1 SV=1	TRUE	9.67239	2.1552e-06	888451	709081	882738	705887	34195.2	29901.3	179370	1.25296	0.0979377	5.66651
880	880	sp|P28838|AMPL_HUMAN	N/A	N/A	Cytosol aminopeptidase OS=Homo sapiens OX=9606 GN=LAP3 PE=1 SV=3	TRUE	1.64775	0.13042	177534	141715	171966	132011	45979.7	26853	35818.7	1.25275	0.0978649	0.884656
540	540	sp|P33316|DUT_HUMAN	N/A	N/A	Deoxyuridine 5'-triphosphate nucleotidohydrolase, mitochondrial OS=Homo sapiens OX=9606 GN=DUT PE=1 SV=4	TRUE	10.8037	7.7926e-07	1.37433e+06	1.09717e+06	1.37504e+06	1.09307e+06	21189.5	59159.4	277159	1.25261	0.0978169	6.10832
950	950	sp|P42785|PCP_HUMAN	N/A	N/A	Lysosomal Pro-X carboxypeptidase OS=Homo sapiens OX=9606 GN=PRCP PE=1 SV=1	TRUE	3.56881	0.00511	489858	391158	490421	402113	54425.2	40337.6	98700	1.25233	0.0977181	2.29158
84	84	sp|Q12906|ILF3_HUMAN	N/A	N/A	Interleukin enhancer-binding factor 3 OS=Homo sapiens OX=9606 GN=ILF3 PE=1 SV=3	TRUE	4.88214	0.00064	2.98915e+06	2.38955e+06	3.03383e+06	2.29605e+06	175039	244669	599601	1.25093	0.0972317	3.19382
1070	1070	sp|P23921|RIR1_HUMAN	N/A	N/A	Ribonucleoside-diphosphate reductase large subunit OS=Homo sapiens OX=9606 GN=RRM1 PE=1 SV=1	TRUE	7.09286	3.3236e-05	331216	264816	332637	265432	14177.5	18023	66400.1	1.25074	0.097167	4.47839
1655	1655	sp|Q7Z7K6|CENPV_HUMAN	N/A	N/A	Centromere protein V OS=Homo sapiens OX=9606 GN=CENPV PE=1 SV=1	TRUE	2.51149	0.03083	78887.7	63184.7	78032.2	66860.4	11708	9873.3	15703	1.24852	0.0963972	1.51103
1527	1527	sp|Q9Y2R9|RT07_HUMAN	N/A	N/A	28S ribosomal protein S7, mitochondrial OS=Homo sapiens OX=9606 GN=MRPS7 PE=1 SV=2	TRUE	1.37994	0.19767	37284.3	29901.1	35008.7	30562.1	9639.28	8879.26	7383.17	1.24692	0.0958384	0.704059
1287	1287	sp|O75531|BAF_HUMAN	N/A	N/A	Barrier-to-autointegration factor OS=Homo sapiens OX=9606 GN=BANF1 PE=1 SV=1	TRUE	5.60733	0.00023	539448	432904	518418	426534	40871.6	22265.1	106545	1.24612	0.0955585	3.63827
1695	1695	sp|Q9BVC6|TM109_HUMAN	N/A	N/A	Transmembrane protein 109 OS=Homo sapiens OX=9606 GN=TMEM109 PE=1 SV=1	TRUE	1.0296	0.32746	114324	91766	114739	103093	34321.5	41258.5	22558.2	1.24582	0.0954565	0.484842
332	332	sp|P09972|ALDOC_HUMAN	N/A	N/A	Fructose-bisphosphate aldolase C OS=Homo sapiens OX=9606 GN=ALDOC PE=1 SV=2	TRUE	1.78456	0.10465	387997	311566	396076	307617	49683	92399.1	76430.9	1.24531	0.0952783	0.980261
720	720	sp|P31689|DNJA1_HUMAN	N/A	N/A	DnaJ homolog subfamily A member 1 OS=Homo sapiens OX=9606 GN=DNAJA1 PE=1 SV=2	TRUE	5.59892	0.00023	364603	293176	362769	298889	26431.3	16669.8	71427.2	1.24363	0.094692	3.63827
369	369	sp|P51149|RAB7A_HUMAN	N/A	N/A	Ras-related protein Rab-7a OS=Homo sapiens OX=9606 GN=RAB7A PE=1 SV=1	TRUE	3.32475	0.00769	1.61915e+06	1.30221e+06	1.63217e+06	1.38282e+06	107130	207471	316932	1.24338	0.0946036	2.11407
1895	1895	sp|Q8WXH0|SYNE2_HUMAN	N/A	N/A	Nesprin-2 OS=Homo sapiens OX=9606 GN=SYNE2 PE=1 SV=3	TRUE	0.888571	0.3951	38631.2	31075.2	39604.6	34930.9	16038.7	13290.2	7556.05	1.24315	0.0945248	0.403293
1615	1615	sp|Q9NR45|SIAS_HUMAN	N/A	N/A	Sialic acid synthase OS=Homo sapiens OX=9606 GN=NANS PE=1 SV=2	TRUE	1.33199	0.21242	53872.2	43365.7	55260.4	41111.8	15058.3	12106	10506.5	1.24228	0.0942182	0.672805
1241	1241	sp|Q9Y5L4|TIM13_HUMAN	N/A	N/A	Mitochondrial import inner membrane translocase subunit Tim13 OS=Homo sapiens OX=9606 GN=TIMM13 PE=1 SV=1	TRUE	6.41978	7.6368e-05	819500	659807	805241	659475	56327	23235.5	159693	1.24203	0.0941318	4.11709
1324	1324	sp|P11387|TOP1_HUMAN	N/A	N/A	DNA topoisomerase 1 OS=Homo sapiens OX=9606 GN=TOP1 PE=1 SV=2	TRUE	2.5801	0.02741	110108	88690.5	111875	85515.8	7881.22	18744.3	21418	1.24149	0.0939436	1.56209
1553	1553	sp|Q9H0D6|XRN2_HUMAN	N/A	N/A	5'-3' exoribonuclease 2 OS=Homo sapiens OX=9606 GN=XRN2 PE=1 SV=1	TRUE	2.51406	0.0307	86986.5	70072.7	90509.4	68783.7	12283.7	10985.6	16913.8	1.24138	0.0939032	1.51286
1366	1366	sp|P05026|AT1B1_HUMAN	N/A	N/A	Sodium/potassium-transporting ATPase subunit beta-1 OS=Homo sapiens OX=9606 GN=ATP1B1 PE=1 SV=1	TRUE	0.531146	0.60691	219619	176934	217063	144989	135499	142799	42685.8	1.24125	0.0938604	0.216876
528	528	sp|Q14257|RCN2_HUMAN	N/A	N/A	Reticulocalbin-2 OS=Homo sapiens OX=9606 GN=RCN2 PE=1 SV=1	TRUE	1.97895	0.07601	244047	196708	230472	199210	52872.6	25255.4	47338.9	1.24066	0.0936514	1.11913
1856	1856	sp|P18031|PTN1_HUMAN	N/A	N/A	Tyrosine-protein phosphatase non-receptor type 1 OS=Homo sapiens OX=9606 GN=PTPN1 PE=1 SV=1	TRUE	0.969193	0.35531	79686.5	64237.4	72340.1	63369.7	24308.1	30555.5	15449	1.2405	0.0935964	0.449393
832	832	sp|P22087|FBRL_HUMAN	N/A	N/A	rRNA 2'-O-methyltransferase fibrillarin OS=Homo sapiens OX=9606 GN=FBL PE=1 SV=2	TRUE	2.64464	0.02454	271985	219263	270704	224264	41974.8	24953.6	52722.4	1.24045	0.0935802	1.61013
1313	1313	sp|P08183|MDR1_HUMAN	N/A	N/A	Multidrug resistance protein 1 OS=Homo sapiens OX=9606 GN=ABCB1 PE=1 SV=3	TRUE	0.52332	0.61215	44390.3	35806	46475.8	36933.9	33668.3	21930	8584.36	1.23975	0.0933329	0.213142
643	643	sp|P39748|FEN1_HUMAN	N/A	N/A	Flap endonuclease 1 OS=Homo sapiens OX=9606 GN=FEN1 PE=1 SV=1	TRUE	4.26886	0.00164	620503	500616	621088	492644	53371	43403.4	119887	1.23948	0.0932394	2.78516
1461	1461	sp|P15374|UCHL3_HUMAN	N/A	N/A	Ubiquitin carboxyl-terminal hydrolase isozyme L3 OS=Homo sapiens OX=9606 GN=UCHL3 PE=1 SV=1	TRUE	7.77146	1.5164e-05	83425	67512.8	82461.1	67078.2	3500.12	3592.1	15912.2	1.23569	0.0919103	4.81919
1243	1243	sp|Q9UHG2|PCSK1_HUMAN	N/A	N/A	ProSAAS OS=Homo sapiens OX=9606 GN=PCSK1N PE=1 SV=1	TRUE	0.820634	0.43098	41144.4	33369.8	42458	33883.8	17098.2	15690.3	7774.63	1.23298	0.0909575	0.365543
1358	1358	sp|Q8IUE6|H2A2B_HUMAN	N/A	N/A	Histone H2A type 2-B OS=Homo sapiens OX=9606 GN=HIST2H2AB PE=1 SV=3	TRUE	1.26522	0.23448	394785	320267	382037	331872	66195.4	128185	74518	1.23267	0.0908485	0.629894
600	600	sp|Q15102|PA1B3_HUMAN	N/A	N/A	Platelet-activating factor acetylhydrolase IB subunit gamma OS=Homo sapiens OX=9606 GN=PAFAH1B3 PE=1 SV=1	TRUE	3.81592	0.0034	580731	471233	582169	480027	52593.2	46630.3	109498	1.23236	0.0907393	2.46852
170	170	sp|P36871|PGM1_HUMAN	N/A	N/A	Phosphoglucomutase-1 OS=Homo sapiens OX=9606 GN=PGM1 PE=1 SV=3	TRUE	2.31608	0.04306	394682	320353	387002	315603	50871.1	59931	74328.9	1.23202	0.0906185	1.36593
1435	1435	sp|Q14232|EI2BA_HUMAN	N/A	N/A	Translation initiation factor eIF-2B subunit alpha OS=Homo sapiens OX=9606 GN=EIF2B1 PE=1 SV=1	TRUE	0.633359	0.54071	39758	32281.4	42713.2	34627.6	14343	25107.6	7476.65	1.23161	0.0904727	0.267036
1310	1310	sp|Q7L5D6|GET4_HUMAN	N/A	N/A	Golgi to ER traffic protein 4 homolog OS=Homo sapiens OX=9606 GN=GET4 PE=1 SV=1	TRUE	0.781996	0.45233	77462	62935.9	63458.1	64294.5	37026.7	26445.3	14526.1	1.23081	0.0901902	0.344545
1031	1031	sp|Q9C0C9|UBE2O_HUMAN	N/A	N/A	(E3-independent) E2 ubiquitin-conjugating enzyme OS=Homo sapiens OX=9606 GN=UBE2O PE=1 SV=3	TRUE	3.58033	0.00501	127117	103420	127441	104360	12074.9	10817.5	23696.1	1.22912	0.0895958	2.30016
185	185	sp|Q86UP2|KTN1_HUMAN	N/A	N/A	Kinectin OS=Homo sapiens OX=9606 GN=KTN1 PE=1 SV=1	TRUE	1.4972	0.16522	191795	156049	180095	150028	49878.4	30532.7	35745.7	1.22907	0.0895754	0.781937
955	955	sp|Q96HE7|ERO1A_HUMAN	N/A	N/A	ERO1-like protein alpha OS=Homo sapiens OX=9606 GN=ERO1A PE=1 SV=2	TRUE	2.4466	0.03446	124831	101587	124584	104918	20534.9	10948.7	23244	1.22881	0.0894846	1.46268
1185	1185	sp|Q9UK08|GBG8_HUMAN	N/A	N/A	Guanine nucleotide-binding protein G(I)/G(S)/G(O) subunit gamma-8 OS=Homo sapiens OX=9606 GN=GNG8 PE=1 SV=1	TRUE	0.357195	0.72837	203128	165410	102001	144671	253423	51735	37717.4	1.22802	0.0892066	0.137648
495	495	sp|P00491|PNPH_HUMAN	N/A	N/A	Purine nucleoside phosphorylase OS=Homo sapiens OX=9606 GN=PNP PE=1 SV=2	TRUE	6.03161	0.00013	590454	480918	593606	487053	42763.7	12250.3	109537	1.22777	0.0891156	3.88606
1747	1747	sp|P11717|MPRI_HUMAN	N/A	N/A	Cation-independent mannose-6-phosphate receptor OS=Homo sapiens OX=9606 GN=IGF2R PE=1 SV=3	TRUE	0.332046	0.74671	258682	210905	257142	59172.9	238065	259899	47777.3	1.22653	0.0886799	0.126848
761	761	sp|P19525|E2AK2_HUMAN	N/A	N/A	Interferon-induced, double-stranded RNA-activated protein kinase OS=Homo sapiens OX=9606 GN=EIF2AK2 PE=1 SV=2	TRUE	1.86321	0.09203	397977	324497	422360	317520	80062.2	54055.7	73480.7	1.22645	0.0886482	1.03607
992	992	sp|O60701|UGDH_HUMAN	N/A	N/A	UDP-glucose 6-dehydrogenase OS=Homo sapiens OX=9606 GN=UGDH PE=1 SV=1	TRUE	7.75152	1.5507e-05	416679	339781	417353	344964	10311.8	22003.4	76897.9	1.22632	0.0886024	4.80947
1049	1049	sp|Q9NRX4|PHP14_HUMAN	N/A	N/A	14 kDa phosphohistidine phosphatase OS=Homo sapiens OX=9606 GN=PHPT1 PE=1 SV=1	TRUE	1.28536	0.22763	246659	201198	252657	200990	72818.7	46935.2	45461.1	1.22595	0.0884733	0.642771
1205	1205	sp|P19404|NDUV2_HUMAN	N/A	N/A	NADH dehydrogenase [ubiquinone] flavoprotein 2, mitochondrial OS=Homo sapiens OX=9606 GN=NDUFV2 PE=1 SV=2	TRUE	5.00726	0.00053	345815	282262	346191	280675	28077.5	13349.4	63553.3	1.22516	0.0881918	3.27572
565	565	sp|Q9BTW9|TBCD_HUMAN	N/A	N/A	Tubulin-specific chaperone D OS=Homo sapiens OX=9606 GN=TBCD PE=1 SV=2	TRUE	2.04244	0.06837	451468	368567	448266	369297	28319.5	95304.3	82901	1.22493	0.0881105	1.16513
1742	1742	sp|P62330|ARF6_HUMAN	N/A	N/A	ADP-ribosylation factor 6 OS=Homo sapiens OX=9606 GN=ARF6 PE=1 SV=2	TRUE	0.449611	0.66258	181364	148078	121421	163586	176338	42321.8	33286.5	1.22479	0.0880617	0.178762
903	903	sp|Q5T230|UTF1_HUMAN	N/A	N/A	Undifferentiated embryonic cell transcription factor 1 OS=Homo sapiens OX=9606 GN=UTF1 PE=1 SV=1	TRUE	3.50638	0.00567	506714	413795	514463	410173	25976.2	59487.5	92919.3	1.22455	0.087978	2.24642
1582	1582	sp|Q92572|AP3S1_HUMAN	N/A	N/A	AP-3 complex subunit sigma-1 OS=Homo sapiens OX=9606 GN=AP3S1 PE=1 SV=1	TRUE	1.52925	0.1572	44671.5	36504.8	44190.3	42275.5	4495.78	12284.2	8166.66	1.22371	0.0876802	0.803547
1867	1867	sp|Q6PI48|SYDM_HUMAN	N/A	N/A	Aspartate--tRNA ligase, mitochondrial OS=Homo sapiens OX=9606 GN=DARS2 PE=1 SV=1	TRUE	0.853455	0.41338	52705.4	43094	61238.6	47108.6	19024.4	19976	9611.43	1.22303	0.0874385	0.383651
1213	1213	sp|Q9Y2V2|CHSP1_HUMAN	N/A	N/A	Calcium-regulated heat-stable protein 1 OS=Homo sapiens OX=9606 GN=CARHSP1 PE=1 SV=2	TRUE	6.3788	8.0483e-05	745159	609396	743536	610469	31781.7	41325.9	135763	1.22278	0.0873491	4.0943
1735	1735	sp|O43504|LTOR5_HUMAN	N/A	N/A	Ragulator complex protein LAMTOR5 OS=Homo sapiens OX=9606 GN=LAMTOR5 PE=1 SV=1	TRUE	0.266184	0.79551	100251	82020.4	49060.3	44891.9	132290	103163	18230.3	1.22227	0.0871656	0.0993544
335	335	sp|P78347|GTF2I_HUMAN	N/A	N/A	General transcription factor II-I OS=Homo sapiens OX=9606 GN=GTF2I PE=1 SV=2	TRUE	1.90461	0.08597	856860	701229	901343	713751	134432	148290	155631	1.22194	0.0870501	1.06565
1845	1845	sp|Q9H307|PININ_HUMAN	N/A	N/A	Pinin OS=Homo sapiens OX=9606 GN=PNN PE=1 SV=5	TRUE	0.739989	0.47632	14212.7	11631.5	12680.9	13322.8	5584.68	6466.5	2581.21	1.22192	0.0870412	0.322101
231	231	sp|P41252|SYIC_HUMAN	N/A	N/A	Isoleucine--tRNA ligase, cytoplasmic OS=Homo sapiens OX=9606 GN=IARS PE=1 SV=2	TRUE	1.26302	0.23523	505044	413366	492650	497899	44199.2	172218	91678.3	1.22178	0.0869947	0.628507
66	66	sp|P23246|SFPQ_HUMAN	N/A	N/A	Splicing factor, proline- and glutamine-rich OS=Homo sapiens OX=9606 GN=SFPQ PE=1 SV=2	TRUE	6.53719	6.5784e-05	2.64337e+06	2.16722e+06	2.69104e+06	2.1665e+06	165124	67564.5	476146	1.2197	0.0862542	4.18188
718	718	sp|Q5VYK3|ECM29_HUMAN	N/A	N/A	Proteasome adapter and scaffold protein ECM29 OS=Homo sapiens OX=9606 GN=ECPAS PE=1 SV=2	TRUE	3.19131	0.00963	458531	375996	475620	391801	47101.9	42362.7	82535	1.21951	0.0861854	2.01637
1145	1145	sp|Q15061|WDR43_HUMAN	N/A	N/A	WD repeat-containing protein 43 OS=Homo sapiens OX=9606 GN=WDR43 PE=1 SV=3	TRUE	1.94946	0.07982	184583	151371	194319	161319	28920.8	30083.6	33211.9	1.21941	0.0861486	1.09789
1305	1305	sp|Q9NRX1|PNO1_HUMAN	N/A	N/A	RNA-binding protein PNO1 OS=Homo sapiens OX=9606 GN=PNO1 PE=1 SV=1	TRUE	1.19645	0.25912	67361	55256.8	74317.1	57378.7	21230.5	12781.1	12104.2	1.21905	0.0860227	0.586499
1039	1039	sp|Q7Z6Z7|HUWE1_HUMAN	N/A	N/A	E3 ubiquitin-protein ligase HUWE1 OS=Homo sapiens OX=9606 GN=HUWE1 PE=1 SV=3	TRUE	2.2324	0.04964	235606	193307	232278	185040	18435.7	42593.3	42298.6	1.21882	0.0859381	1.30417
1692	1692	sp|Q9NZ45|CISD1_HUMAN	N/A	N/A	CDGSH iron-sulfur domain-containing protein 1 OS=Homo sapiens OX=9606 GN=CISD1 PE=1 SV=1	TRUE	2.44248	0.0347	185723	152456	184898	157769	10214.6	31760.1	33266.8	1.21821	0.0857205	1.45967
881	881	sp|P12081|SYHC_HUMAN	N/A	N/A	Histidine--tRNA ligase, cytoplasmic OS=Homo sapiens OX=9606 GN=HARS PE=1 SV=2	TRUE	0.539057	0.60164	197017	161890	177193	130542	130708	91615.9	35127.1	1.21698	0.0852841	0.220663
1104	1104	sp|P50897|PPT1_HUMAN	N/A	N/A	Palmitoyl-protein thioesterase 1 OS=Homo sapiens OX=9606 GN=PPT1 PE=1 SV=1	TRUE	1.81993	0.09879	150984	124072	148598	125726	31271.2	18278.9	26912.1	1.21691	0.0852571	1.00529
1297	1297	sp|Q9Y6K1|DNM3A_HUMAN	N/A	N/A	DNA (cytosine-5)-methyltransferase 3A OS=Homo sapiens OX=9606 GN=DNMT3A PE=1 SV=4	TRUE	1.35239	0.20604	192989	158656	167144	164851	57783.9	22976.7	34332.8	1.2164	0.0850757	0.686048
1749	1749	sp|Q14728|MFS10_HUMAN	N/A	N/A	Major facilitator superfamily domain-containing protein 10 OS=Homo sapiens OX=9606 GN=MFSD10 PE=1 SV=1	TRUE	4.36709	0.00141	102212	84042.1	100742	85340.7	3556.47	9551	18170.3	1.2162	0.0850065	2.85078
744	744	sp|Q9BWM7|SFXN3_HUMAN	N/A	N/A	Sideroflexin-3 OS=Homo sapiens OX=9606 GN=SFXN3 PE=1 SV=3	TRUE	0.999095	0.34131	92793	76303.8	82871.5	67487	18003.7	36196.5	16489.2	1.2161	0.0849691	0.466851
1102	1102	sp|P07602|SAP_HUMAN	N/A	N/A	Prosaposin OS=Homo sapiens OX=9606 GN=PSAP PE=1 SV=2	TRUE	1.83017	0.09715	1.49514e+06	1.23032e+06	1.45467e+06	1.09588e+06	133618	328273	264813	1.21524	0.0846617	1.01256
1699	1699	sp|Q86W42|THOC6_HUMAN	N/A	N/A	THO complex subunit 6 homolog OS=Homo sapiens OX=9606 GN=THOC6 PE=1 SV=1	TRUE	0.473902	0.64575	29972.4	24687.6	30026.2	19295.5	20469.6	18087.4	5284.81	1.21407	0.0842427	0.189936
815	815	sp|P49792|RBP2_HUMAN	N/A	N/A	E3 SUMO-protein ligase RanBP2 OS=Homo sapiens OX=9606 GN=RANBP2 PE=1 SV=2	TRUE	2.34281	0.04114	323476	266468	334711	261882	41759.8	42528.6	57007.5	1.21394	0.0841963	1.38574
520	520	sp|Q14498|RBM39_HUMAN	N/A	N/A	RNA-binding protein 39 OS=Homo sapiens OX=9606 GN=RBM39 PE=1 SV=2	TRUE	1.4293	0.18341	529804	436567	589070	438850	119118	106502	93236.6	1.21357	0.084064	0.736577
1566	1566	sp|Q15021|CND1_HUMAN	N/A	N/A	Condensin complex subunit 1 OS=Homo sapiens OX=9606 GN=NCAPD2 PE=1 SV=3	TRUE	0.651953	0.52913	58645.4	48345.4	67224.8	44474.9	27238.6	27488.9	10300	1.21305	0.0838785	0.276438
1157	1157	sp|P63173|RL38_HUMAN	N/A	N/A	60S ribosomal protein L38 OS=Homo sapiens OX=9606 GN=RPL38 PE=1 SV=2	TRUE	4.23297	0.00174	1.49629e+06	1.23379e+06	1.51583e+06	1.22291e+06	136800	66019.9	262494	1.21275	0.0837726	2.75945
1643	1643	sp|Q9NZ32|ARP10_HUMAN	N/A	N/A	Actin-related protein 10 OS=Homo sapiens OX=9606 GN=ACTR10 PE=1 SV=1	TRUE	0.658926	0.52483	19667.6	16219.5	22259.3	17752.2	10194	7770.48	3448.07	1.21259	0.0837133	0.279981
1191	1191	sp|P48556|PSMD8_HUMAN	N/A	N/A	26S proteasome non-ATPase regulatory subunit 8 OS=Homo sapiens OX=9606 GN=PSMD8 PE=1 SV=2	TRUE	2.71196	0.02186	202961	167455	201881	170085	27964.1	15699.4	35506	1.21203	0.0835147	1.66035
1717	1717	sp|Q96F85|CNRP1_HUMAN	N/A	N/A	CB1 cannabinoid receptor-interacting protein 1 OS=Homo sapiens OX=9606 GN=CNRIP1 PE=1 SV=1	TRUE	0.449688	0.66253	11128.4	9184.19	10674.8	8270.06	8083.45	6842.33	1944.26	1.2117	0.0833937	0.178794
1371	1371	sp|Q9H3N1|TMX1_HUMAN	N/A	N/A	Thioredoxin-related transmembrane protein 1 OS=Homo sapiens OX=9606 GN=TMX1 PE=1 SV=1	TRUE	4.23257	0.00174	126315	104261	125635	103456	12438.5	2859.55	22053.5	1.21152	0.0833315	2.75945
1504	1504	sp|Q9NQR4|NIT2_HUMAN	N/A	N/A	Omega-amidase NIT2 OS=Homo sapiens OX=9606 GN=NIT2 PE=1 SV=1	TRUE	0.985564	0.34759	52806.7	43650.9	52011.4	40159.7	19111.5	12351.6	9155.75	1.20975	0.0826954	0.458933
1047	1047	sp|P07686|HEXB_HUMAN	N/A	N/A	Beta-hexosaminidase subunit beta OS=Homo sapiens OX=9606 GN=HEXB PE=1 SV=3	TRUE	3.11581	0.01095	175898	145420	177093	147781	17535.8	16327.7	30478.1	1.20959	0.0826372	1.96059
898	898	sp|Q9Y285|SYFA_HUMAN	N/A	N/A	Phenylalanine--tRNA ligase alpha subunit OS=Homo sapiens OX=9606 GN=FARSA PE=1 SV=3	TRUE	3.38366	0.00696	255507	211336	254766	206887	20940.5	24165.5	44171.1	1.20901	0.0824296	2.15739
209	209	sp|P49736|MCM2_HUMAN	N/A	N/A	DNA replication licensing factor MCM2 OS=Homo sapiens OX=9606 GN=MCM2 PE=1 SV=4	TRUE	10.2363	1.2827e-06	1.25308e+06	1.0368e+06	1.24104e+06	1.03404e+06	46663.8	22383.4	216280	1.2086	0.0822839	5.89187
483	483	sp|P15170|ERF3A_HUMAN	N/A	N/A	Eukaryotic peptide chain release factor GTP-binding subunit ERF3A OS=Homo sapiens OX=9606 GN=GSPT1 PE=1 SV=1	TRUE	2.4444	0.03459	399211	330863	393657	323005	48589.4	48270.5	68348.3	1.20658	0.0815546	1.46105
1060	1060	sp|Q9NP79|VTA1_HUMAN	N/A	N/A	Vacuolar protein sorting-associated protein VTA1 homolog OS=Homo sapiens OX=9606 GN=VTA1 PE=1 SV=1	TRUE	0.687801	0.50722	15300.1	12683.9	15918.3	14800.3	6168.97	6982.31	2616.19	1.20626	0.0814409	0.294804
1007	1007	sp|P68402|PA1B2_HUMAN	N/A	N/A	Platelet-activating factor acetylhydrolase IB subunit beta OS=Homo sapiens OX=9606 GN=PAFAH1B2 PE=1 SV=1	TRUE	3.6002	0.00485	965658	800614	966062	792634	69279.4	88373.8	165044	1.20615	0.0814004	2.31426
1289	1289	sp|O14737|PDCD5_HUMAN	N/A	N/A	Programmed cell death protein 5 OS=Homo sapiens OX=9606 GN=PDCD5 PE=1 SV=3	TRUE	0.735473	0.47895	254799	211293	195821	208184	139301	39876.5	43506	1.2059	0.0813128	0.31971
1164	1164	sp|Q9P016|THYN1_HUMAN	N/A	N/A	Thymocyte nuclear protein 1 OS=Homo sapiens OX=9606 GN=THYN1 PE=1 SV=1	TRUE	0.911192	0.38363	38984.5	32381.3	40521.7	30417.1	9742.18	14838.5	6603.18	1.20392	0.0805975	0.416087
83	83	sp|P11586|C1TC_HUMAN	N/A	N/A	C-1-tetrahydrofolate synthase, cytoplasmic OS=Homo sapiens OX=9606 GN=MTHFD1 PE=1 SV=3	TRUE	13.4973	9.5991e-08	1.67848e+06	1.39684e+06	1.68222e+06	1.3901e+06	26168.6	43905	281640	1.20163	0.0797695	7.01777
756	756	sp|Q9Y6G9|DC1L1_HUMAN	N/A	N/A	Cytoplasmic dynein 1 light intermediate chain 1 OS=Homo sapiens OX=9606 GN=DYNC1LI1 PE=1 SV=3	TRUE	1.61233	0.13797	287804	239635	296074	251133	60073	41792.3	48169.7	1.20101	0.0795477	0.860215
1067	1067	sp|P47756|CAPZB_HUMAN	N/A	N/A	F-actin-capping protein subunit beta OS=Homo sapiens OX=9606 GN=CAPZB PE=1 SV=4	TRUE	2.46109	0.03361	518086	432039	510384	437832	35392	77986.1	86046.8	1.19916	0.0788788	1.47353
67	67	sp|P49321|NASP_HUMAN	N/A	N/A	Nuclear autoantigenic sperm protein OS=Homo sapiens OX=9606 GN=NASP PE=1 SV=2	TRUE	7.19346	2.9489e-05	4.00216e+06	3.33835e+06	4.03174e+06	3.3415e+06	147854	170976	663812	1.19884	0.0787628	4.53034
329	329	sp|P35611|ADDA_HUMAN	N/A	N/A	Alpha-adducin OS=Homo sapiens OX=9606 GN=ADD1 PE=1 SV=2	TRUE	1.90932	0.0853	254058	212009	249150	230994	23139.1	48730.4	42048.9	1.19834	0.0785784	1.06905
1182	1182	sp|P52294|IMA5_HUMAN	N/A	N/A	Importin subunit alpha-5 OS=Homo sapiens OX=9606 GN=KPNA1 PE=1 SV=3	TRUE	2.63894	0.02478	84534.6	70552.2	82345.4	65309.4	6832.66	11034.4	13982.4	1.19819	0.0785239	1.6059
1484	1484	sp|Q9UNH7|SNX6_HUMAN	N/A	N/A	Sorting nexin-6 OS=Homo sapiens OX=9606 GN=SNX6 PE=1 SV=1	TRUE	0.663623	0.52194	91922.1	76729.6	84683	69927.3	51261.9	22733.8	15192.5	1.198	0.078457	0.282379
654	654	sp|P52597|HNRPF_HUMAN	N/A	N/A	Heterogeneous nuclear ribonucleoprotein F OS=Homo sapiens OX=9606 GN=HNRNPF PE=1 SV=3	TRUE	6.99568	3.735e-05	1.78666e+06	1.49198e+06	1.82256e+06	1.48131e+06	67455.3	78079.8	294687	1.19751	0.0782808	4.42771
285	285	sp|O14531|DPYL4_HUMAN	N/A	N/A	Dihydropyrimidinase-related protein 4 OS=Homo sapiens OX=9606 GN=DPYSL4 PE=1 SV=2	TRUE	0.716429	0.49012	117202	97879.6	108067	96428.7	64976.8	11942.1	19322.8	1.19741	0.0782442	0.309698
1644	1644	sp|Q96K17|BT3L4_HUMAN	N/A	N/A	Transcription factor BTF3 homolog 4 OS=Homo sapiens OX=9606 GN=BTF3L4 PE=1 SV=1	TRUE	3.36978	0.00712	65442.9	54669.6	67415.3	52599.5	5069.33	5968.92	10773.3	1.19706	0.0781166	2.14752
1216	1216	sp|P61201|CSN2_HUMAN	N/A	N/A	COP9 signalosome complex subunit 2 OS=Homo sapiens OX=9606 GN=COPS2 PE=1 SV=1	TRUE	1.81931	0.09889	196747	164450	198572	167330	19790.4	38719.5	32296.8	1.19639	0.0778739	1.00485
977	977	sp|P31040|SDHA_HUMAN	N/A	N/A	Succinate dehydrogenase [ubiquinone] flavoprotein subunit, mitochondrial OS=Homo sapiens OX=9606 GN=SDHA PE=1 SV=2	TRUE	6.85659	4.4226e-05	512971	428945	514943	424309	18960.5	23271.9	84026.3	1.19589	0.0776914	4.35432
120	120	sp|Q9NR30|DDX21_HUMAN	N/A	N/A	Nucleolar RNA helicase 2 OS=Homo sapiens OX=9606 GN=DDX21 PE=1 SV=5	TRUE	3.94822	0.00274	2.00718e+06	1.67901e+06	2.0083e+06	1.74086e+06	73219.8	189978	328173	1.19546	0.0775338	2.56225
191	191	sp|P07197|NFM_HUMAN	N/A	N/A	Neurofilament medium polypeptide OS=Homo sapiens OX=9606 GN=NEFM PE=1 SV=3	TRUE	0.941616	0.36858	191207	159947	202751	151161	50085.1	64062.4	31259.5	1.19544	0.0775263	0.433468
1403	1403	sp|Q99986|VRK1_HUMAN	N/A	N/A	Serine/threonine-protein kinase VRK1 OS=Homo sapiens OX=9606 GN=VRK1 PE=1 SV=1	TRUE	2.08586	0.06357	45163	37784.4	43503.1	38170.2	5723.85	6505.24	7378.6	1.19528	0.0774703	1.19675
875	875	sp|P35080|PROF2_HUMAN	N/A	N/A	Profilin-2 OS=Homo sapiens OX=9606 GN=PFN2 PE=1 SV=3	TRUE	4.7845	0.00074	326611	273333	323081	277868	16791.3	21495.5	53278.1	1.19492	0.0773389	3.13077
558	558	sp|Q9BQG0|MBB1A_HUMAN	N/A	N/A	Myb-binding protein 1A OS=Homo sapiens OX=9606 GN=MYBBP1A PE=1 SV=2	TRUE	5.60949	0.00022	486400	407174	475687	404876	30788.2	15777.7	79226	1.19458	0.0772135	3.65758
988	988	sp|Q09028|RBBP4_HUMAN	N/A	N/A	Histone-binding protein RBBP4 OS=Homo sapiens OX=9606 GN=RBBP4 PE=1 SV=3	TRUE	1.63735	0.1326	245246	205331	251101	195604	27902.3	52793.3	39915	1.19439	0.0771474	0.877456
1756	1756	sp|O75688|PPM1B_HUMAN	N/A	N/A	Protein phosphatase 1B OS=Homo sapiens OX=9606 GN=PPM1B PE=1 SV=1	TRUE	0.661222	0.52341	46718	39130.6	47646.9	37848.7	21111.3	18556.3	7587.39	1.1939	0.0769676	0.281158
1128	1128	sp|Q12792|TWF1_HUMAN	N/A	N/A	Twinfilin-1 OS=Homo sapiens OX=9606 GN=TWF1 PE=1 SV=3	TRUE	0.88559	0.39663	39949	33468.4	40027.5	34291.9	4730.61	17289.6	6480.67	1.19364	0.0768718	0.401614
264	264	sp|Q9UQE7|SMC3_HUMAN	N/A	N/A	Structural maintenance of chromosomes protein 3 OS=Homo sapiens OX=9606 GN=SMC3 PE=1 SV=2	TRUE	2.74448	0.02067	318521	266973	313327	260858	43715.4	14341	51548.2	1.19308	0.076671	1.68466
1071	1071	sp|Q13330|MTA1_HUMAN	N/A	N/A	Metastasis-associated protein MTA1 OS=Homo sapiens OX=9606 GN=MTA1 PE=1 SV=2	TRUE	0.428135	0.67763	35261	29570.4	36697	27350.8	29162	14476.4	5690.57	1.19244	0.076437	0.169007
1467	1467	sp|Q9Y2B0|CNPY2_HUMAN	N/A	N/A	Protein canopy homolog 2 OS=Homo sapiens OX=9606 GN=CNPY2 PE=1 SV=1	TRUE	0.856061	0.41201	141264	118549	159777	116622	49871.3	41679.6	22714.8	1.19161	0.076133	0.385092
76	76	sp|Q5T7N2|LITD1_HUMAN	N/A	N/A	LINE-1 type transposase domain-containing protein 1 OS=Homo sapiens OX=9606 GN=L1TD1 PE=1 SV=1	TRUE	6.51944	6.7277e-05	2.40049e+06	2.01533e+06	2.41701e+06	1.99777e+06	122027	77790.1	385161	1.19112	0.0759538	4.17213
1519	1519	sp|Q9BZE4|NOG1_HUMAN	N/A	N/A	Nucleolar GTP-binding protein 1 OS=Homo sapiens OX=9606 GN=GTPBP4 PE=1 SV=3	TRUE	0.973868	0.35309	114236	95926.1	98152.8	95857.8	44726.2	10976.9	18309.9	1.19088	0.0758663	0.452115
1544	1544	sp|Q9NQG5|RPR1B_HUMAN	N/A	N/A	Regulation of nuclear pre-mRNA domain-containing protein 1B OS=Homo sapiens OX=9606 GN=RPRD1B PE=1 SV=1	TRUE	3.59481	0.00489	73111.3	61431.5	72860.5	61095	5668.77	5586.11	11679.9	1.19013	0.0755938	2.31069
1687	1687	sp|P41240|CSK_HUMAN	N/A	N/A	Tyrosine-protein kinase CSK OS=Homo sapiens OX=9606 GN=CSK PE=1 SV=1	TRUE	0.455284	0.65863	25592.2	21522	27116.1	16507.3	17740.9	12837.6	4070.25	1.18912	0.0752259	0.181358
1246	1246	sp|P50416|CPT1A_HUMAN	N/A	N/A	Carnitine O-palmitoyltransferase 1, liver isoform OS=Homo sapiens OX=9606 GN=CPT1A PE=1 SV=2	TRUE	1.10823	0.2937	46685.6	39266.6	48214	41463.4	13954.9	8611.33	7419.04	1.18894	0.07516	0.532096
1083	1083	sp|Q92900|RENT1_HUMAN	N/A	N/A	Regulator of nonsense transcripts 1 OS=Homo sapiens OX=9606 GN=UPF1 PE=1 SV=2	TRUE	2.53637	0.02955	397395	334272	399227	351361	31089.4	52437.3	63123.1	1.18884	0.0751226	1.52944
975	975	sp|P63279|UBC9_HUMAN	N/A	N/A	SUMO-conjugating enzyme UBC9 OS=Homo sapiens OX=9606 GN=UBE2I PE=1 SV=1	TRUE	4.48768	0.00117	540916	455016	549643	445098	29285.2	36615.3	85899.4	1.18878	0.0751026	2.93181
1415	1415	sp|Q14019|COTL1_HUMAN	N/A	N/A	Coactosin-like protein OS=Homo sapiens OX=9606 GN=COTL1 PE=1 SV=3	TRUE	0.844532	0.41812	47666.3	40104.5	45720.7	38497.6	15267.6	15745.8	7561.81	1.18855	0.0750185	0.378699
949	949	sp|Q9Y5A9|YTHD2_HUMAN	N/A	N/A	YTH domain-containing family protein 2 OS=Homo sapiens OX=9606 GN=YTHDF2 PE=1 SV=2	TRUE	1.66683	0.12651	87608.3	73804.7	79176.4	73821.8	19375.1	6007.74	13803.6	1.18703	0.0744614	0.897875
607	607	sp|Q8IV08|PLD3_HUMAN	N/A	N/A	Phospholipase D3 OS=Homo sapiens OX=9606 GN=PLD3 PE=1 SV=1	TRUE	10.834	7.5924e-07	2.15495e+06	1.81629e+06	2.16115e+06	1.814e+06	64133.3	41825.6	338652	1.18645	0.0742502	6.11962
668	668	sp|Q9NSD9|SYFB_HUMAN	N/A	N/A	Phenylalanine--tRNA ligase beta subunit OS=Homo sapiens OX=9606 GN=FARSB PE=1 SV=3	TRUE	3.38199	0.00698	732933	618392	704244	622775	72923.5	39553.1	114542	1.18523	0.0738009	2.15614
1851	1851	sp|O00746|NDKM_HUMAN	N/A	N/A	Nucleoside diphosphate kinase, mitochondrial OS=Homo sapiens OX=9606 GN=NME4 PE=1 SV=1	TRUE	0.548816	0.59517	57941.4	48895.7	59795.5	39798.2	33491.2	22545.8	9045.68	1.185	0.0737182	0.225359
626	626	sp|P51532|SMCA4_HUMAN	N/A	N/A	Transcription activator BRG1 OS=Homo sapiens OX=9606 GN=SMARCA4 PE=1 SV=2	TRUE	2.42197	0.03594	165394	139697	160094	139590	24016.2	9931.82	25696.8	1.18395	0.073332	1.44442
317	317	sp|P52292|IMA1_HUMAN	N/A	N/A	Importin subunit alpha-1 OS=Homo sapiens OX=9606 GN=KPNA2 PE=1 SV=1	TRUE	10.5172	9.9936e-07	3.58814e+06	3.03246e+06	3.57082e+06	3.04547e+06	73705.4	106381	555678	1.18324	0.0730741	6.00028
1690	1690	sp|O00625|PIR_HUMAN	N/A	N/A	Pirin OS=Homo sapiens OX=9606 GN=PIR PE=1 SV=1	TRUE	2.60335	0.02634	76120.1	64369.3	74003.8	63695.4	6267.8	9108.04	11750.8	1.18255	0.0728204	1.57938
609	609	sp|P51858|HDGF_HUMAN	N/A	N/A	Hepatoma-derived growth factor OS=Homo sapiens OX=9606 GN=HDGF PE=1 SV=1	TRUE	3.94078	0.00277	592281	501423	585759	510150	29039.2	48437	90857.8	1.1812	0.0723234	2.55752
427	427	sp|P30040|ERP29_HUMAN	N/A	N/A	Endoplasmic reticulum resident protein 29 OS=Homo sapiens OX=9606 GN=ERP29 PE=1 SV=4	TRUE	3.88086	0.00305	2.43089e+06	2.0598e+06	2.44351e+06	2.06249e+06	109848	206868	371094	1.18016	0.071941	2.5157
1340	1340	sp|Q96ST3|SIN3A_HUMAN	N/A	N/A	Paired amphipathic helix protein Sin3a OS=Homo sapiens OX=9606 GN=SIN3A PE=1 SV=2	TRUE	0.360873	0.7257	15928.2	13502.6	12651.7	15506	14590.2	7628.67	2425.6	1.17964	0.0717493	0.139243
1001	1001	sp|P11279|LAMP1_HUMAN	N/A	N/A	Lysosome-associated membrane glycoprotein 1 OS=Homo sapiens OX=9606 GN=LAMP1 PE=1 SV=3	TRUE	5.14238	0.00044	822122	697015	813396	680225	43021.1	41236.6	125107	1.17949	0.0716939	3.35655
771	771	sp|P11047|LAMC1_HUMAN	N/A	N/A	Laminin subunit gamma-1 OS=Homo sapiens OX=9606 GN=LAMC1 PE=1 SV=3	TRUE	0.515199	0.61761	269193	228320	289665	156418	141407	133292	40872.5	1.17901	0.0715189	0.209286
1805	1805	sp|Q9NRZ9|HELLS_HUMAN	N/A	N/A	Lymphoid-specific helicase OS=Homo sapiens OX=9606 GN=HELLS PE=1 SV=1	TRUE	1.74905	0.11085	131176	111309	130902	101420	19024.5	20302.6	19867	1.17849	0.0713243	0.955264
531	531	sp|P60953|CDC42_HUMAN	N/A	N/A	Cell division control protein 42 homolog OS=Homo sapiens OX=9606 GN=CDC42 PE=1 SV=2	TRUE	0.956435	0.3614	848370	719985	967612	737828	262728	197698	128385	1.17832	0.0712618	0.442012
895	895	sp|O15498|YKT6_HUMAN	N/A	N/A	Synaptobrevin homolog YKT6 OS=Homo sapiens OX=9606 GN=YKT6 PE=1 SV=1	TRUE	0.74769	0.47186	204770	173794	186537	137603	48148	89329	30975.7	1.17823	0.0712309	0.326187
1217	1217	sp|Q8N257|H2B3B_HUMAN	N/A	N/A	Histone H2B type 3-B OS=Homo sapiens OX=9606 GN=HIST3H2BB PE=1 SV=3	TRUE	8.87213	4.7054e-06	4.11717e+06	3.49483e+06	4.12142e+06	3.48734e+06	150558	82791.4	622339	1.17807	0.0711725	5.3274
1362	1362	sp|Q10567|AP1B1_HUMAN	N/A	N/A	AP-1 complex subunit beta-1 OS=Homo sapiens OX=9606 GN=AP1B1 PE=1 SV=2	TRUE	0.25134	0.80664	209522	178023	63148.7	62942	242132	188703	31499	1.17694	0.0707534	0.0933202
755	755	sp|P46779|RL28_HUMAN	N/A	N/A	60S ribosomal protein L28 OS=Homo sapiens OX=9606 GN=RPL28 PE=1 SV=3	TRUE	1.32729	0.21392	1.05952e+06	900763	1.11035e+06	1.03484e+06	109699	271679	158761	1.17625	0.0705004	0.669749
1624	1624	sp|Q9NXF1|TEX10_HUMAN	N/A	N/A	Testis-expressed protein 10 OS=Homo sapiens OX=9606 GN=TEX10 PE=1 SV=2	TRUE	0.580994	0.5741	41680.6	35439.6	48314.5	36941.6	17618.1	19543.2	6240.99	1.1761	0.0704449	0.241012
561	561	sp|O15067|PUR4_HUMAN	N/A	N/A	Phosphoribosylformylglycinamidine synthase OS=Homo sapiens OX=9606 GN=PFAS PE=1 SV=4	TRUE	5.18746	0.00041	837239	712513	824648	708289	38854.7	44260	124726	1.17505	0.0700569	3.38722
338	338	sp|O95865|DDAH2_HUMAN	N/A	N/A	N(G),N(G)-dimethylarginine dimethylaminohydrolase 2 OS=Homo sapiens OX=9606 GN=DDAH2 PE=1 SV=1	TRUE	0.717273	0.48962	282148	240164	251803	201760	107521	94847.7	41984.2	1.17481	0.0699694	0.310141
1678	1678	sp|P15559|NQO1_HUMAN	N/A	N/A	NAD(P)H dehydrogenase [quinone] 1 OS=Homo sapiens OX=9606 GN=NQO1 PE=1 SV=1	TRUE	0.594924	0.56511	69721.2	59391.5	81399.8	74056.2	26843.1	32989.2	10329.7	1.17392	0.0696403	0.247867
1286	1286	sp|O94907|DKK1_HUMAN	N/A	N/A	Dickkopf-related protein 1 OS=Homo sapiens OX=9606 GN=DKK1 PE=1 SV=1	TRUE	0.350537	0.73321	12524	10680.9	11539.2	5456.78	7549.19	10434.6	1843.09	1.17256	0.0691345	0.134772
168	168	sp|P04844|RPN2_HUMAN	N/A	N/A	Dolichyl-diphosphooligosaccharide--protein glycosyltransferase subunit 2 OS=Homo sapiens OX=9606 GN=RPN2 PE=1 SV=3	TRUE	2.47017	0.0331	874327	745859	862733	724473	97396.6	82114.7	128468	1.17224	0.0690172	1.48017
114	114	sp|O00410|IPO5_HUMAN	N/A	N/A	Importin-5 OS=Homo sapiens OX=9606 GN=IPO5 PE=1 SV=4	TRUE	1.61625	0.13711	1.6707e+06	1.42527e+06	1.60861e+06	1.36099e+06	272931	252699	245426	1.1722	0.0690002	0.862931
1498	1498	sp|Q86YP4|P66A_HUMAN	N/A	N/A	Transcriptional repressor p66-alpha OS=Homo sapiens OX=9606 GN=GATAD2A PE=1 SV=1	TRUE	0.604501	0.55898	24941.5	21285.3	28492.6	24168	10914.9	10017.7	3656.19	1.17177	0.0688424	0.252604
1392	1392	sp|Q7Z3B4|NUP54_HUMAN	N/A	N/A	Nucleoporin p54 OS=Homo sapiens OX=9606 GN=NUP54 PE=1 SV=2	TRUE	1.02879	0.32782	87347.9	74557.2	86501.4	79315.8	23235.5	19686	12790.6	1.17155	0.0687626	0.484365
228	228	sp|P12270|TPR_HUMAN	N/A	N/A	Nucleoprotein TPR OS=Homo sapiens OX=9606 GN=TPR PE=1 SV=3	TRUE	0.792811	0.44629	303892	259392	281639	223406	93070.8	101196	44499.6	1.17155	0.0687621	0.350383
1628	1628	sp|O14579|COPE_HUMAN	N/A	N/A	Coatomer subunit epsilon OS=Homo sapiens OX=9606 GN=COPE PE=1 SV=3	TRUE	1.26193	0.23561	88912	75907.7	91457.8	76740.5	24653.7	5419.44	13004.3	1.17132	0.0686747	0.627806
204	204	sp|O75475|PSIP1_HUMAN	N/A	N/A	PC4 and SFRS1-interacting protein OS=Homo sapiens OX=9606 GN=PSIP1 PE=1 SV=1	TRUE	6.85643	4.4235e-05	1.76303e+06	1.50536e+06	1.78217e+06	1.50431e+06	86203.8	32291.5	257669	1.17117	0.0686191	4.35423
1411	1411	sp|Q9NPA8|ENY2_HUMAN	N/A	N/A	Transcription and mRNA export factor ENY2 OS=Homo sapiens OX=9606 GN=ENY2 PE=1 SV=1	TRUE	2.49428	0.03176	316616	270348	314543	269111	33109.4	31117.9	46268.3	1.17114	0.0686103	1.49812
781	781	sp|Q9Y224|RTRAF_HUMAN	N/A	N/A	RNA transcription, translation and transport factor protein OS=Homo sapiens OX=9606 GN=RTRAF PE=1 SV=1	TRUE	3.21331	0.00928	654743	559106	624233	574869	62728	37150.6	95637.2	1.17105	0.0685769	2.03245
1499	1499	sp|P31937|3HIDH_HUMAN	N/A	N/A	3-hydroxyisobutyrate dehydrogenase, mitochondrial OS=Homo sapiens OX=9606 GN=HIBADH PE=1 SV=2	TRUE	1.17064	0.26888	91082.9	77791.2	90104.8	78467.9	7821.79	26689.5	13291.7	1.17086	0.0685066	0.570442
291	291	sp|O60264|SMCA5_HUMAN	N/A	N/A	SWI/SNF-related matrix-associated actin-dependent regulator of chromatin subfamily A member 5 OS=Homo sapiens OX=9606 GN=SMARCA5 PE=1 SV=1	TRUE	1.51667	0.16031	398008	340269	407359	368333	35347.8	86291.7	57738.8	1.16969	0.0680692	0.795039
1597	1597	sp|P55039|DRG2_HUMAN	N/A	N/A	Developmentally-regulated GTP-binding protein 2 OS=Homo sapiens OX=9606 GN=DRG2 PE=1 SV=1	TRUE	0.24858	0.80872	55545.5	47499.1	48703.3	15566.8	54161.5	57906.9	8046.38	1.1694	0.0679633	0.0922018
990	990	sp|P55010|IF5_HUMAN	N/A	N/A	Eukaryotic translation initiation factor 5 OS=Homo sapiens OX=9606 GN=EIF5 PE=1 SV=2	TRUE	3.39378	0.00684	567875	485803	562223	482611	40062.3	43633.5	82071.3	1.16894	0.067792	2.16494
1227	1227	sp|P17480|UBF1_HUMAN	N/A	N/A	Nucleolar transcription factor 1 OS=Homo sapiens OX=9606 GN=UBTF PE=1 SV=1	TRUE	3.97177	0.00264	232371	198919	234547	197254	18874.6	8328.86	33451.7	1.16817	0.0675052	2.5784
649	649	sp|P20290|BTF3_HUMAN	N/A	N/A	Transcription factor BTF3 OS=Homo sapiens OX=9606 GN=BTF3 PE=1 SV=1	TRUE	1.69359	0.12121	919798	787563	935872	780101	157577	108389	132235	1.1679	0.0674074	0.916462
1545	1545	sp|Q9GZR7|DDX24_HUMAN	N/A	N/A	ATP-dependent RNA helicase DDX24 OS=Homo sapiens OX=9606 GN=DDX24 PE=1 SV=1	TRUE	1.47132	0.17196	20153.3	17259.4	20266.7	17563.2	4239.95	2288.18	2893.99	1.16768	0.0673226	0.764573
1234	1234	sp|O60888|CUTA_HUMAN	N/A	N/A	Protein CutA OS=Homo sapiens OX=9606 GN=CUTA PE=1 SV=2	TRUE	3.46217	0.0061	663091	568158	678198	572681	56396.5	36477.1	94932.8	1.16709	0.0671039	2.21467
1386	1386	sp|Q16401|PSMD5_HUMAN	N/A	N/A	26S proteasome non-ATPase regulatory subunit 5 OS=Homo sapiens OX=9606 GN=PSMD5 PE=1 SV=3	TRUE	4.14815	0.00199	236886	203007	238469	200174	11833.2	16130.5	33878.6	1.16688	0.0670277	2.70115
1894	1894	sp|Q59GN2|R39L5_HUMAN	N/A	N/A	Putative 60S ribosomal protein L39-like 5 OS=Homo sapiens OX=9606 GN=RPL39P5 PE=5 SV=2	TRUE	2.43004	0.03545	459496	393975	435082	389106	62510.4	21319.7	65521.5	1.16631	0.0668136	1.45038
435	435	sp|P35637|FUS_HUMAN	N/A	N/A	RNA-binding protein FUS OS=Homo sapiens OX=9606 GN=FUS PE=1 SV=1	TRUE	3.81679	0.00339	1.32044e+06	1.13235e+06	1.33209e+06	1.15541e+06	69980.4	98355.9	188092	1.16611	0.0667387	2.4698
1119	1119	sp|Q9BY77|PDIP3_HUMAN	N/A	N/A	Polymerase delta-interacting protein 3 OS=Homo sapiens OX=9606 GN=POLDIP3 PE=1 SV=2	TRUE	1.77312	0.10661	183468	157349	183324	170363	19944.3	30070.3	26119.7	1.166	0.0666982	0.972202
1701	1701	sp|Q06587|RING1_HUMAN	N/A	N/A	E3 ubiquitin-protein ligase RING1 OS=Homo sapiens OX=9606 GN=RING1 PE=1 SV=2	TRUE	1.28392	0.22812	118408	101572	111213	100437	29585.6	12508.6	16836.6	1.16576	0.0666092	0.641837
74	74	sp|P17844|DDX5_HUMAN	N/A	N/A	Probable ATP-dependent RNA helicase DDX5 OS=Homo sapiens OX=9606 GN=DDX5 PE=1 SV=1	TRUE	5.90038	0.00015	2.51861e+06	2.16109e+06	2.51873e+06	2.15382e+06	125900	78604	357524	1.16544	0.0664888	3.82391
1407	1407	sp|O43660|PLRG1_HUMAN	N/A	N/A	Pleiotropic regulator 1 OS=Homo sapiens OX=9606 GN=PLRG1 PE=1 SV=1	TRUE	0.897635	0.39048	93322.9	80089.1	99994.3	74095.6	23914.5	27059.8	13233.8	1.16524	0.0664149	0.408401
1663	1663	sp|P68371|TBB4B_HUMAN	N/A	N/A	Tubulin beta-4B chain OS=Homo sapiens OX=9606 GN=TUBB4B PE=1 SV=1	TRUE	7.59676	1.8468e-05	897782	770582	892975	776118	29270.9	28729.4	127200	1.16507	0.066352	4.73358
1651	1651	sp|Q14676|MDC1_HUMAN	N/A	N/A	Mediator of DNA damage checkpoint protein 1 OS=Homo sapiens OX=9606 GN=MDC1 PE=1 SV=3	TRUE	0.746702	0.47243	32406.7	27846	37196.9	30514.1	11132.6	9994.66	4560.68	1.16378	0.0658716	0.325663
874	874	sp|Q9Y5S9|RBM8A_HUMAN	N/A	N/A	RNA-binding protein 8A OS=Homo sapiens OX=9606 GN=RBM8A PE=1 SV=1	TRUE	3.0069	0.01319	582616	501648	581920	510260	42028.1	50834.5	80967.9	1.1614	0.0649833	1.87976
1137	1137	sp|Q9Y263|PLAP_HUMAN	N/A	N/A	Phospholipase A-2-activating protein OS=Homo sapiens OX=9606 GN=PLAA PE=1 SV=2	TRUE	1.20783	0.2549	82950.2	71439	79423.6	77060.7	8304.9	21817.6	11511.2	1.16113	0.0648819	0.59363
1459	1459	sp|Q9UJ70|NAGK_HUMAN	N/A	N/A	N-acetyl-D-glucosamine kinase OS=Homo sapiens OX=9606 GN=NAGK PE=1 SV=4	TRUE	0.31932	0.75605	80723.2	69528.8	54084	52321.1	63096.7	58246.8	11194.3	1.161	0.0648333	0.121449
247	247	sp|Q99879|H2B1M_HUMAN	N/A	N/A	Histone H2B type 1-M OS=Homo sapiens OX=9606 GN=HIST1H2BM PE=1 SV=3	TRUE	6.52634	6.6692e-05	1.17338e+07	1.01074e+07	1.16335e+07	1.01854e+07	520755	318480	1.62639e+06	1.16091	0.064799	4.17593
1402	1402	sp|Q96RP9|EFGM_HUMAN	N/A	N/A	Elongation factor G, mitochondrial OS=Homo sapiens OX=9606 GN=GFM1 PE=1 SV=2	TRUE	0.977903	0.35119	38571	33263.2	40724.7	33714.9	9101.4	9691.67	5307.83	1.15957	0.0642973	0.454458
910	910	sp|P55036|PSMD4_HUMAN	N/A	N/A	26S proteasome non-ATPase regulatory subunit 4 OS=Homo sapiens OX=9606 GN=PSMD4 PE=1 SV=1	TRUE	2.44213	0.03472	434359	374695	428612	396021	27906.5	52939.1	59664.3	1.15923	0.0641712	1.45942
241	241	sp|Q92841|DDX17_HUMAN	N/A	N/A	Probable ATP-dependent RNA helicase DDX17 OS=Homo sapiens OX=9606 GN=DDX17 PE=1 SV=2	TRUE	6.86485	4.3782e-05	1.45697e+06	1.25689e+06	1.45185e+06	1.26875e+06	50781.7	50178.2	200077	1.15918	0.0641522	4.3587
1132	1132	sp|P08574|CY1_HUMAN	N/A	N/A	Cytochrome c1, heme protein, mitochondrial OS=Homo sapiens OX=9606 GN=CYC1 PE=1 SV=3	TRUE	3.31421	0.00782	301586	260503	300419	262851	22614.2	20262.1	41082.8	1.15771	0.0635981	2.10679
666	666	sp|O95336|6PGL_HUMAN	N/A	N/A	6-phosphogluconolactonase OS=Homo sapiens OX=9606 GN=PGLS PE=1 SV=2	TRUE	2.02103	0.07086	381739	329767	383565	329609	41732	47183.1	51972.3	1.1576	0.0635597	1.1496
622	622	sp|Q8WXF1|PSPC1_HUMAN	N/A	N/A	Paraspeckle component 1 OS=Homo sapiens OX=9606 GN=PSPC1 PE=1 SV=1	TRUE	3.26728	0.00847	783614	677134	799217	685453	47379.2	64247.2	106480	1.15725	0.0634273	2.07212
154	154	sp|P07195|LDHB_HUMAN	N/A	N/A	L-lactate dehydrogenase B chain OS=Homo sapiens OX=9606 GN=LDHB PE=1 SV=2	TRUE	6.19662	0.0001	1.35897e+07	1.1745e+07	1.34918e+07	1.1716e+07	621181	381925	1.8447e+06	1.15706	0.0633569	4
1719	1719	sp|Q8IXM2|BAP18_HUMAN	N/A	N/A	Chromatin complexes subunit BAP18 OS=Homo sapiens OX=9606 GN=BAP18 PE=1 SV=1	TRUE	2.91832	0.01534	94247.1	81469.3	92604.4	76782.9	7137.14	8005.53	12777.8	1.15684	0.0632742	1.81417
320	320	sp|O00425|IF2B3_HUMAN	N/A	N/A	Insulin-like growth factor 2 mRNA-binding protein 3 OS=Homo sapiens OX=9606 GN=IGF2BP3 PE=1 SV=2	TRUE	9.69266	2.1145e-06	1.15482e+06	998439	1.15303e+06	1.00663e+06	28137.1	27749.8	156377	1.15662	0.0631913	5.67479
541	541	sp|P61604|CH10_HUMAN	N/A	N/A	10 kDa heat shock protein, mitochondrial OS=Homo sapiens OX=9606 GN=HSPE1 PE=1 SV=2	TRUE	3.3548	0.00731	1.36936e+07	1.1841e+07	1.38586e+07	1.183e+07	499121	1.25723e+06	1.85262e+06	1.15646	0.0631297	2.13608
457	457	sp|P55145|MANF_HUMAN	N/A	N/A	Mesencephalic astrocyte-derived neurotrophic factor OS=Homo sapiens OX=9606 GN=MANF PE=1 SV=3	TRUE	0.705329	0.49671	463536	401236	374643	417611	200103	82280.7	62300.6	1.15527	0.0626842	0.303897
1263	1263	sp|P61956|SUMO2_HUMAN	N/A	N/A	Small ubiquitin-related modifier 2 OS=Homo sapiens OX=9606 GN=SUMO2 PE=1 SV=3	TRUE	5.24288	0.00038	791901	685790	799857	685597	33142.1	36869	106111	1.15473	0.0624798	3.42022
250	250	sp|P22102|PUR2_HUMAN	N/A	N/A	Trifunctional purine biosynthetic protein adenosine-3 OS=Homo sapiens OX=9606 GN=GART PE=1 SV=1	TRUE	4.67561	0.00087	1.50298e+06	1.30213e+06	1.50154e+06	1.31804e+06	45814.8	94722.2	200845	1.15424	0.0622974	3.06048
782	782	sp|P02792|FRIL_HUMAN	N/A	N/A	Ferritin light chain OS=Homo sapiens OX=9606 GN=FTL PE=1 SV=2	TRUE	3.3846	0.00695	473815	410717	478172	417101	34468.8	29953.5	63098.2	1.15363	0.0620663	2.15802
1486	1486	sp|Q9NX46|ARHL2_HUMAN	N/A	N/A	Poly(ADP-ribose) glycohydrolase ARH3 OS=Homo sapiens OX=9606 GN=ADPRHL2 PE=1 SV=1	TRUE	0.394851	0.70124	67299.5	58378.2	89867.5	77385.2	42995.9	34846.3	8921.23	1.15282	0.0617606	0.154133
621	621	sp|P61088|UBE2N_HUMAN	N/A	N/A	Ubiquitin-conjugating enzyme E2 N OS=Homo sapiens OX=9606 GN=UBE2N PE=1 SV=1	TRUE	5.65811	0.00021	2.00172e+06	1.73686e+06	2.0255e+06	1.73262e+06	68123.7	92231.8	264861	1.15249	0.0616387	3.67778
1790	1790	sp|P41227|NAA10_HUMAN	N/A	N/A	N-alpha-acetyltransferase 10 OS=Homo sapiens OX=9606 GN=NAA10 PE=1 SV=1	TRUE	0.689534	0.50617	72430.1	62846.7	74647.9	73585.7	15243.5	30440.5	9583.4	1.15249	0.0616366	0.295704
152	152	sp|Q92945|FUBP2_HUMAN	N/A	N/A	Far upstream element-binding protein 2 OS=Homo sapiens OX=9606 GN=KHSRP PE=1 SV=4	TRUE	8.18895	9.5919e-06	1.79107e+06	1.55643e+06	1.78303e+06	1.55261e+06	58306.4	39070.5	234642	1.15076	0.0609836	5.0181
1409	1409	sp|Q9Y5X1|SNX9_HUMAN	N/A	N/A	Sorting nexin-9 OS=Homo sapiens OX=9606 GN=SNX9 PE=1 SV=1	TRUE	0.631288	0.54201	49148.7	42747	52738.2	36579	17068.8	18046.1	6401.71	1.14976	0.0606065	0.265993
1229	1229	sp|P14406|CX7A2_HUMAN	N/A	N/A	Cytochrome c oxidase subunit 7A2, mitochondrial OS=Homo sapiens OX=9606 GN=COX7A2 PE=1 SV=1	TRUE	2.23612	0.04933	555973	483780	540881	497435	66635.7	42584.9	72192.4	1.14923	0.0604053	1.30689
1648	1648	sp|O75477|ERLN1_HUMAN	N/A	N/A	Erlin-1 OS=Homo sapiens OX=9606 GN=ERLIN1 PE=1 SV=1	TRUE	0.94057	0.36909	35964.9	31336	36535.7	35766.2	1600.71	11948.3	4628.95	1.14772	0.059836	0.432868
896	896	sp|Q9UBS4|DJB11_HUMAN	N/A	N/A	DnaJ homolog subfamily B member 11 OS=Homo sapiens OX=9606 GN=DNAJB11 PE=1 SV=1	TRUE	0.797863	0.44348	201757	175826	203453	182196	39275.5	69245.1	25930.4	1.14748	0.0597442	0.353126
777	777	sp|Q8WUM4|PDC6I_HUMAN	N/A	N/A	Programmed cell death 6-interacting protein OS=Homo sapiens OX=9606 GN=PDCD6IP PE=1 SV=1	TRUE	1.75666	0.10949	178113	155323	180410	143820	14984.6	28024.8	22790.7	1.14673	0.0594618	0.960626
1889	1889	sp|Q9Y3B8|ORN_HUMAN	N/A	N/A	Oligoribonuclease, mitochondrial OS=Homo sapiens OX=9606 GN=REXO2 PE=1 SV=3	TRUE	2.95691	0.01436	182243	159063	179395	158557	13476.3	13678.7	23179.8	1.14573	0.0590811	1.84285
423	423	sp|P52565|GDIR1_HUMAN	N/A	N/A	Rho GDP-dissociation inhibitor 1 OS=Homo sapiens OX=9606 GN=ARHGDIA PE=1 SV=3	TRUE	4.32958	0.00149	823178	718562	823641	713098	50051.1	31591.9	104616	1.14559	0.0590297	2.82681
1479	1479	sp|Q9NZJ7|MTCH1_HUMAN	N/A	N/A	Mitochondrial carrier homolog 1 OS=Homo sapiens OX=9606 GN=MTCH1 PE=1 SV=1	TRUE	1.2294	0.24707	67576.1	58999.5	67138.7	55981.8	8055.36	15070.6	8576.6	1.14537	0.0589448	0.60718
592	592	sp|P04350|TBB4A_HUMAN	N/A	N/A	Tubulin beta-4A chain OS=Homo sapiens OX=9606 GN=TUBB4A PE=1 SV=2	TRUE	1.50666	0.16282	1.02368e+06	894257	1.00731e+06	932469	177188	113472	129420	1.14472	0.0587005	0.788292
593	593	sp|P10515|ODP2_HUMAN	N/A	N/A	Dihydrolipoyllysine-residue acetyltransferase component of pyruvate dehydrogenase complex, mitochondrial OS=Homo sapiens OX=9606 GN=DLAT PE=1 SV=3	TRUE	0.993548	0.34388	322125	281514	353689	273452	74583.1	66797.2	40611.1	1.14426	0.0585246	0.463593
111	111	sp|P55786|PSA_HUMAN	N/A	N/A	Puromycin-sensitive aminopeptidase OS=Homo sapiens OX=9606 GN=NPEPPS PE=1 SV=2	TRUE	2.35721	0.04014	898543	785779	898053	781545	82782.8	82933.4	112765	1.14351	0.0582388	1.39642
1788	1788	sp|Q15041|AR6P1_HUMAN	N/A	N/A	ADP-ribosylation factor-like protein 6-interacting protein 1 OS=Homo sapiens OX=9606 GN=ARL6IP1 PE=1 SV=2	TRUE	0.266831	0.79502	22053.6	19297.7	20478.2	11348.6	14300.3	20869.4	2755.88	1.14281	0.0579736	0.0996219
1620	1620	sp|P07203|GPX1_HUMAN	N/A	N/A	Glutathione peroxidase 1 OS=Homo sapiens OX=9606 GN=GPX1 PE=1 SV=4	TRUE	0.781326	0.45271	111922	97975.7	110303	110131	16966.6	40295.8	13946.3	1.14234	0.0577969	0.34418
584	584	sp|P11413|G6PD_HUMAN	N/A	N/A	Glucose-6-phosphate 1-dehydrogenase OS=Homo sapiens OX=9606 GN=G6PD PE=1 SV=4	TRUE	0.750835	0.47005	252221	220806	228230	230525	92527.5	44071.6	31415.1	1.14228	0.0577707	0.327856
298	298	sp|P12268|IMDH2_HUMAN	N/A	N/A	Inosine-5'-monophosphate dehydrogenase 2 OS=Homo sapiens OX=9606 GN=IMPDH2 PE=1 SV=2	TRUE	5.08246	0.00048	1.71786e+06	1.50418e+06	1.7014e+06	1.50379e+06	77844.4	67422.1	213680	1.14206	0.0576879	3.31876
760	760	sp|P07384|CAN1_HUMAN	N/A	N/A	Calpain-1 catalytic subunit OS=Homo sapiens OX=9606 GN=CAPN1 PE=1 SV=1	TRUE	2.42741	0.03561	503168	440634	506701	441110	39242.5	49416.8	62534.2	1.14192	0.0576352	1.44843
1245	1245	sp|P62273|RS29_HUMAN	N/A	N/A	40S ribosomal protein S29 OS=Homo sapiens OX=9606 GN=RPS29 PE=1 SV=2	TRUE	3.20858	0.00935	808310	707918	829636	705534	64735	41026.3	100391	1.14181	0.0575946	2.02919
158	158	sp|P25205|MCM3_HUMAN	N/A	N/A	DNA replication licensing factor MCM3 OS=Homo sapiens OX=9606 GN=MCM3 PE=1 SV=3	TRUE	5.97521	0.00014	962141	843149	972208	847198	40246.6	27562.2	118992	1.14113	0.0573343	3.85387
1254	1254	sp|P62314|SMD1_HUMAN	N/A	N/A	Small nuclear ribonucleoprotein Sm D1 OS=Homo sapiens OX=9606 GN=SNRPD1 PE=1 SV=1	TRUE	3.74669	0.0038	1.44362e+06	1.2652e+06	1.44037e+06	1.25616e+06	89074	75314.2	178420	1.14102	0.0572936	2.42022
1032	1032	sp|O75340|PDCD6_HUMAN	N/A	N/A	Programmed cell death protein 6 OS=Homo sapiens OX=9606 GN=PDCD6 PE=1 SV=1	TRUE	1.05917	0.31444	270481	237163	264982	215869	57070.9	51769.2	33318	1.14049	0.0570897	0.502462
361	361	sp|P32119|PRDX2_HUMAN	N/A	N/A	Peroxiredoxin-2 OS=Homo sapiens OX=9606 GN=PRDX2 PE=1 SV=5	TRUE	5.92687	0.00015	4.83789e+06	4.24332e+06	4.87933e+06	4.3074e+06	140674	201476	594570	1.14012	0.0569503	3.82391
1569	1569	sp|Q99653|CHP1_HUMAN	N/A	N/A	Calcineurin B homologous protein 1 OS=Homo sapiens OX=9606 GN=CHP1 PE=1 SV=3	TRUE	0.77933	0.45383	62383.4	54735.9	61621.2	59199.2	3164.74	23827.5	7647.53	1.13972	0.056797	0.343107
376	376	sp|P63241|IF5A1_HUMAN	N/A	N/A	Eukaryotic translation initiation factor 5A-1 OS=Homo sapiens OX=9606 GN=EIF5A PE=1 SV=2	TRUE	3.50425	0.00569	5.49438e+06	4.82147e+06	5.46797e+06	4.77094e+06	169537	438745	672902	1.13956	0.0567386	2.24489
1337	1337	sp|Q92804|RBP56_HUMAN	N/A	N/A	TATA-binding protein-associated factor 2N OS=Homo sapiens OX=9606 GN=TAF15 PE=1 SV=1	TRUE	2.07773	0.06444	20960.1	18402.3	20723.8	18532.2	2768.39	1195.34	2557.78	1.13899	0.0565209	1.19084
1312	1312	sp|O00505|IMA4_HUMAN	N/A	N/A	Importin subunit alpha-4 OS=Homo sapiens OX=9606 GN=KPNA3 PE=1 SV=2	TRUE	1.21968	0.25057	283391	248836	289320	242534	40960.6	56018.6	34554.7	1.13887	0.0564723	0.601071
1548	1548	sp|P07949|RET_HUMAN	N/A	N/A	Proto-oncogene tyrosine-protein kinase receptor Ret OS=Homo sapiens OX=9606 GN=RET PE=1 SV=3	TRUE	0.305702	0.7661	35815.5	31451.7	29209.4	23062.2	27337.8	21800.2	4363.81	1.13875	0.056427	0.115715
1577	1577	sp|P00568|KAD1_HUMAN	N/A	N/A	Adenylate kinase isoenzyme 1 OS=Homo sapiens OX=9606 GN=AK1 PE=1 SV=3	TRUE	0.819047	0.43185	62732.7	55092.3	66594.7	50748.6	14378.6	17758.7	7640.4	1.13868	0.0564031	0.364667
500	500	sp|Q9UJZ1|STML2_HUMAN	N/A	N/A	Stomatin-like protein 2, mitochondrial OS=Homo sapiens OX=9606 GN=STOML2 PE=1 SV=1	TRUE	1.60063	0.14054	444067	390003	450542	391646	40230.3	72294.8	54063.4	1.13862	0.05638	0.8522
987	987	sp|P0DPI2|GAL3A_HUMAN	N/A	N/A	Glutamine amidotransferase-like class 1 domain-containing protein 3A, mitochondrial OS=Homo sapiens OX=9606 GN=GATD3A PE=1 SV=1	TRUE	0.354892	0.73004	331150	290892	265354	186064	208377	183810	40257.7	1.13839	0.0562926	0.136653
354	354	sp|P37837|TALDO_HUMAN	N/A	N/A	Transaldolase OS=Homo sapiens OX=9606 GN=TALDO1 PE=1 SV=2	TRUE	3.17843	0.00985	1.89956e+06	1.66866e+06	1.8634e+06	1.69184e+06	128002	123613	230900	1.13837	0.0562853	2.00656
786	786	sp|Q8NE71|ABCF1_HUMAN	N/A	N/A	ATP-binding cassette sub-family F member 1 OS=Homo sapiens OX=9606 GN=ABCF1 PE=1 SV=2	TRUE	4.47563	0.00119	391457	343882	394531	343347	20431.6	16140.8	47575.8	1.13835	0.0562756	2.92445
1174	1174	sp|O00139|KIF2A_HUMAN	N/A	N/A	Kinesin-like protein KIF2A OS=Homo sapiens OX=9606 GN=KIF2A PE=1 SV=3	TRUE	0.519512	0.61471	49192.9	43221.1	45917	45438.9	13628.2	24639.1	5971.79	1.13817	0.0562065	0.21133
810	810	sp|P62244|RS15A_HUMAN	N/A	N/A	40S ribosomal protein S15a OS=Homo sapiens OX=9606 GN=RPS15A PE=1 SV=2	TRUE	5.23201	0.00038	4.03101e+06	3.54335e+06	3.94531e+06	3.5338e+06	221158	56686	487656	1.13763	0.0559994	3.42022
1861	1861	sp|O43148|MCES_HUMAN	N/A	N/A	mRNA cap guanine-N7 methyltransferase OS=Homo sapiens OX=9606 GN=RNMT PE=1 SV=1	TRUE	1.82176	0.09849	74396.3	65421	74860.5	65671.5	8932.38	8114.57	8975.25	1.13719	0.0558338	1.00661
611	611	sp|P10768|ESTD_HUMAN	N/A	N/A	S-formylglutathione hydrolase OS=Homo sapiens OX=9606 GN=ESD PE=1 SV=2	TRUE	2.90733	0.01564	397196	349523	404031	354920	27062.4	29680.2	47673.2	1.1364	0.0555293	1.80576
1303	1303	sp|Q96T76|MMS19_HUMAN	N/A	N/A	MMS19 nucleotide excision repair protein homolog OS=Homo sapiens OX=9606 GN=MMS19 PE=1 SV=2	TRUE	2.94444	0.01467	141117	124323	139911	127149	9655.2	10097.5	16793.8	1.13508	0.0550271	1.83357
1517	1517	sp|Q15257|PTPA_HUMAN	N/A	N/A	Serine/threonine-protein phosphatase 2A activator OS=Homo sapiens OX=9606 GN=PTPA PE=1 SV=3	TRUE	1.6363	0.13282	414167	364958	405664	375107	31928.9	66383.3	49208.1	1.13483	0.0549316	0.876737
123	123	sp|P31939|PUR9_HUMAN	N/A	N/A	Bifunctional purine biosynthesis protein PURH OS=Homo sapiens OX=9606 GN=ATIC PE=1 SV=3	TRUE	6.91818	4.1026e-05	2.01657e+06	1.77702e+06	2.00556e+06	1.77993e+06	50315.8	68278.6	239547	1.1348	0.0549202	4.38694
547	547	sp|P30626|SORCN_HUMAN	N/A	N/A	Sorcin OS=Homo sapiens OX=9606 GN=SRI PE=1 SV=1	TRUE	3.73653	0.00387	929892	820399	940391	827378	47610.5	53715.1	109492	1.13346	0.0544071	2.41229
1475	1475	sp|P42574|CASP3_HUMAN	N/A	N/A	Caspase-3 OS=Homo sapiens OX=9606 GN=CASP3 PE=1 SV=2	TRUE	2.32583	0.04235	149454	131909	150810	135046	11211.7	14687.8	17545	1.13301	0.0542332	1.37315
446	446	sp|P04181|OAT_HUMAN	N/A	N/A	Ornithine aminotransferase, mitochondrial OS=Homo sapiens OX=9606 GN=OAT PE=1 SV=1	TRUE	2.22912	0.04992	1.08294e+06	955912	1.11002e+06	958225	134764	36375	127029	1.13289	0.0541869	1.30173
1126	1126	sp|O75964|ATP5L_HUMAN	N/A	N/A	ATP synthase subunit g, mitochondrial OS=Homo sapiens OX=9606 GN=ATP5L PE=1 SV=3	TRUE	2.66088	0.02386	1.14556e+06	1.01155e+06	1.14929e+06	996965	69733.2	101759	134006	1.13248	0.0540289	1.62233
429	429	sp|O43684|BUB3_HUMAN	N/A	N/A	Mitotic checkpoint protein BUB3 OS=Homo sapiens OX=9606 GN=BUB3 PE=1 SV=1	TRUE	2.36126	0.03987	532606	470452	556950	471010	63394.5	11761.3	62154	1.13212	0.0538908	1.39935
292	292	sp|Q96KP4|CNDP2_HUMAN	N/A	N/A	Cytosolic non-specific dipeptidase OS=Homo sapiens OX=9606 GN=CNDP2 PE=1 SV=2	TRUE	4.25701	0.00167	1.31885e+06	1.16579e+06	1.34283e+06	1.18155e+06	70800.9	52383.7	153063	1.1313	0.0535763	2.77728
1636	1636	sp|P98175|RBM10_HUMAN	N/A	N/A	RNA-binding protein 10 OS=Homo sapiens OX=9606 GN=RBM10 PE=1 SV=3	TRUE	2.23018	0.04983	78290.7	69205.4	79130.4	70252.7	7488.74	6595.03	9085.35	1.13128	0.0535705	1.30251
1584	1584	sp|Q9BUT1|BDH2_HUMAN	N/A	N/A	3-hydroxybutyrate dehydrogenase type 2 OS=Homo sapiens OX=9606 GN=BDH2 PE=1 SV=2	TRUE	0.355258	0.72978	35886.4	31734.4	40400.5	39214.8	20131.2	20354.6	4152.05	1.13084	0.0534003	0.136808
1860	1860	sp|Q9Y3T9|NOC2L_HUMAN	N/A	N/A	Nucleolar complex protein 2 homolog OS=Homo sapiens OX=9606 GN=NOC2L PE=1 SV=4	TRUE	2.35662	0.04018	130876	115745	131400	118864	9114.83	12816.9	15131.2	1.13073	0.0533583	1.39599
1550	1550	sp|Q5JTH9|RRP12_HUMAN	N/A	N/A	RRP12-like protein OS=Homo sapiens OX=9606 GN=RRP12 PE=1 SV=2	TRUE	0.817355	0.43277	86929.9	76903	80955.3	64856.5	14934.8	26075	10026.9	1.13038	0.053226	0.363743
1292	1292	sp|Q9UI30|TR112_HUMAN	N/A	N/A	Multifunctional methyltransferase subunit TRM112-like protein OS=Homo sapiens OX=9606 GN=TRMT112 PE=1 SV=1	TRUE	1.84763	0.09441	190514	168659	192990	173455	19580.6	21355.6	21854.4	1.12958	0.052916	1.02498
1472	1472	sp|Q9UK41|VPS28_HUMAN	N/A	N/A	Vacuolar protein sorting-associated protein 28 homolog OS=Homo sapiens OX=9606 GN=VPS28 PE=1 SV=1	TRUE	0.295546	0.77362	26132.8	23140.3	24026.7	30963.6	19977	14698.7	2992.5	1.12932	0.0528171	0.111472
31	31	sp|P38646|GRP75_HUMAN	N/A	N/A	Stress-70 protein, mitochondrial OS=Homo sapiens OX=9606 GN=HSPA9 PE=1 SV=2	TRUE	5.07887	0.00048	4.8748e+06	4.31672e+06	4.84018e+06	4.31485e+06	266150	40128.9	558084	1.12928	0.0528033	3.31876
1575	1575	sp|Q12769|NU160_HUMAN	N/A	N/A	Nuclear pore complex protein Nup160 OS=Homo sapiens OX=9606 GN=NUP160 PE=1 SV=3	TRUE	0.49827	0.62907	62346.4	55220.8	56929	56670.9	18375.5	29823	7125.63	1.12904	0.0527089	0.201301
973	973	sp|Q2VIR3|IF2GL_HUMAN	N/A	N/A	Eukaryotic translation initiation factor 2 subunit 3B OS=Homo sapiens OX=9606 GN=EIF2S3B PE=2 SV=2	TRUE	3.34376	0.00744	447853	396784	446371	407635	12755.5	35169.1	51068.9	1.12871	0.0525812	2.12843
952	952	sp|Q9HB07|MYG1_HUMAN	N/A	N/A	UPF0160 protein MYG1, mitochondrial OS=Homo sapiens OX=9606 GN=C12orf10 PE=1 SV=2	TRUE	2.06202	0.06616	259648	230231	259805	232830	18564.4	29606.2	29417.5	1.12777	0.052222	1.1794
809	809	sp|Q96DI7|SNR40_HUMAN	N/A	N/A	U5 small nuclear ribonucleoprotein 40 kDa protein OS=Homo sapiens OX=9606 GN=SNRNP40 PE=1 SV=1	TRUE	0.850114	0.41515	361586	320641	399124	340817	98088.3	65555.4	40945.2	1.1277	0.0521928	0.381795
546	546	sp|Q9Y2W1|TR150_HUMAN	N/A	N/A	Thyroid hormone receptor-associated protein 3 OS=Homo sapiens OX=9606 GN=THRAP3 PE=1 SV=2	TRUE	0.641404	0.53568	383209	340189	363664	360188	151946	62479.1	43019.6	1.12646	0.0517149	0.271095
544	544	sp|P51665|PSMD7_HUMAN	N/A	N/A	26S proteasome non-ATPase regulatory subunit 7 OS=Homo sapiens OX=9606 GN=PSMD7 PE=1 SV=2	TRUE	1.0089	0.33681	608159	540019	675909	542827	139630	88729.9	68140.5	1.12618	0.0516085	0.472615
772	772	sp|Q9NR31|SAR1A_HUMAN	N/A	N/A	GTP-binding protein SAR1a OS=Homo sapiens OX=9606 GN=SAR1A PE=1 SV=1	TRUE	3.73975	0.00385	988311	877633	1.00309e+06	882911	68716.2	23092.6	110678	1.12611	0.0515807	2.41454
68	68	sp|P04075|ALDOA_HUMAN	N/A	N/A	Fructose-bisphosphate aldolase A OS=Homo sapiens OX=9606 GN=ALDOA PE=1 SV=2	TRUE	7.98596	1.1957e-05	9.43627e+06	8.3874e+06	9.35536e+06	8.2865e+06	192541	257737	1.04887e+06	1.12505	0.0511732	4.92238
1524	1524	sp|Q9P032|NDUF4_HUMAN	N/A	N/A	NADH dehydrogenase [ubiquinone] 1 alpha subcomplex assembly factor 4 OS=Homo sapiens OX=9606 GN=NDUFAF4 PE=1 SV=1	TRUE	2.02313	0.07061	45271.9	40247.4	44463.9	40442.5	2543.23	5526.28	5024.52	1.12484	0.0510911	1.15113
138	138	sp|O43175|SERA_HUMAN	N/A	N/A	D-3-phosphoglycerate dehydrogenase OS=Homo sapiens OX=9606 GN=PHGDH PE=1 SV=4	TRUE	3.19003	0.00965	8.06025e+06	7.16569e+06	8.00641e+06	7.19021e+06	291373	622030	894554	1.12484	0.0510902	2.01547
1304	1304	sp|Q7L5N1|CSN6_HUMAN	N/A	N/A	COP9 signalosome complex subunit 6 OS=Homo sapiens OX=9606 GN=COPS6 PE=1 SV=1	TRUE	2.10916	0.06113	131244	116733	136588	116549	13775.1	9708.03	14510.8	1.12431	0.0508854	1.21375
900	900	sp|P35250|RFC2_HUMAN	N/A	N/A	Replication factor C subunit 2 OS=Homo sapiens OX=9606 GN=RFC2 PE=1 SV=3	TRUE	0.768247	0.4601	92303.5	82150.1	92964.5	79514.9	14065	29158.3	10153.4	1.1236	0.0506103	0.337148
310	310	sp|P43246|MSH2_HUMAN	N/A	N/A	DNA mismatch repair protein Msh2 OS=Homo sapiens OX=9606 GN=MSH2 PE=1 SV=1	TRUE	4.13611	0.00202	788157	701758	782210	702577	27655	43049.4	86398.4	1.12312	0.050425	2.69465
222	222	sp|Q9NZI8|IF2B1_HUMAN	N/A	N/A	Insulin-like growth factor 2 mRNA-binding protein 1 OS=Homo sapiens OX=9606 GN=IGF2BP1 PE=1 SV=2	TRUE	2.11293	0.06074	1.38721e+06	1.23524e+06	1.36399e+06	1.20248e+06	131726	116986	151968	1.12303	0.0503903	1.21653
724	724	sp|P35613|BASI_HUMAN	N/A	N/A	Basigin OS=Homo sapiens OX=9606 GN=BSG PE=1 SV=2	TRUE	3.54093	0.00535	1.47982e+06	1.31844e+06	1.46372e+06	1.33446e+06	69890.4	87052.1	161380	1.1224	0.0501483	2.27165
985	985	sp|Q15428|SF3A2_HUMAN	N/A	N/A	Splicing factor 3A subunit 2 OS=Homo sapiens OX=9606 GN=SF3A2 PE=1 SV=2	TRUE	0.543979	0.59837	272222	242544	263607	248365	70360.6	113615	29678.1	1.12236	0.0501328	0.22303
240	240	sp|Q12765|SCRN1_HUMAN	N/A	N/A	Secernin-1 OS=Homo sapiens OX=9606 GN=SCRN1 PE=1 SV=2	TRUE	1.98163	0.07567	264847	236101	258283	237227	24184.9	26032.3	28746	1.12175	0.0498973	1.12108
1054	1054	sp|Q9UL25|RAB21_HUMAN	N/A	N/A	Ras-related protein Rab-21 OS=Homo sapiens OX=9606 GN=RAB21 PE=1 SV=3	TRUE	0.779685	0.45363	191882	171074	197343	167569	31320.8	57379.8	20808.1	1.12163	0.0498505	0.343298
1346	1346	sp|Q9H8Y8|GORS2_HUMAN	N/A	N/A	Golgi reassembly-stacking protein 2 OS=Homo sapiens OX=9606 GN=GORASP2 PE=1 SV=3	TRUE	0.507344	0.62291	168001	149788	171908	148730	47068	74275.8	18213	1.12159	0.0498348	0.205575
962	962	sp|Q8NBX0|SCPDL_HUMAN	N/A	N/A	Saccharopine dehydrogenase-like oxidoreductase OS=Homo sapiens OX=9606 GN=SCCPDH PE=1 SV=1	TRUE	0.670658	0.51763	232785	207662	225330	203957	51244.2	76114.9	25122.7	1.12098	0.0495974	0.285981
1214	1214	sp|Q01081|U2AF1_HUMAN	N/A	N/A	Splicing factor U2AF 35 kDa subunit OS=Homo sapiens OX=9606 GN=U2AF1 PE=1 SV=3	TRUE	0.576529	0.577	103121	92000.8	101589	98438.1	39469.5	25971.7	11120.6	1.12088	0.0495573	0.238824
1683	1683	sp|Q7L311|ARMX2_HUMAN	N/A	N/A	Armadillo repeat-containing X-linked protein 2 OS=Homo sapiens OX=9606 GN=ARMCX2 PE=2 SV=1	TRUE	1.51883	0.15977	94092.8	83954.3	94787.5	82394	9799.52	13088.8	10138.4	1.12076	0.0495132	0.796505
1013	1013	sp|Q9UII2|ATIF1_HUMAN	N/A	N/A	ATPase inhibitor, mitochondrial OS=Homo sapiens OX=9606 GN=ATP5IF1 PE=1 SV=1	TRUE	1.69762	0.12043	97504.8	87011.1	97393.3	90632.8	3556.39	14717.7	10493.7	1.1206	0.0494514	0.919265
664	664	sp|O75347|TBCA_HUMAN	N/A	N/A	Tubulin-specific chaperone A OS=Homo sapiens OX=9606 GN=TBCA PE=1 SV=3	TRUE	12.4571	2.0539e-07	3.57685e+06	3.1921e+06	3.57139e+06	3.1804e+06	48838	57781.1	384754	1.12053	0.0494248	6.68742
906	906	sp|P18859|ATP5J_HUMAN	N/A	N/A	ATP synthase-coupling factor 6, mitochondrial OS=Homo sapiens OX=9606 GN=ATP5J PE=1 SV=1	TRUE	2.52098	0.03034	435833	389251	431522	385957	30417.4	33515.9	46581.7	1.11967	0.04909	1.51798
367	367	sp|Q15046|SYK_HUMAN	N/A	N/A	Lysine--tRNA ligase OS=Homo sapiens OX=9606 GN=KARS PE=1 SV=3	TRUE	3.47722	0.00595	684048	611010	699890	616816	44090.4	26519	73038.4	1.11954	0.0490385	2.22548
1798	1798	sp|O43488|ARK72_HUMAN	N/A	N/A	Aflatoxin B1 aldehyde reductase member 2 OS=Homo sapiens OX=9606 GN=AKR7A2 PE=1 SV=3	TRUE	0.672092	0.51675	70284.5	62783.9	70801.2	66560.3	4600.76	26946.8	7500.66	1.11947	0.0490117	0.28672
287	287	sp|Q9HC35|EMAL4_HUMAN	N/A	N/A	Echinoderm microtubule-associated protein-like 4 OS=Homo sapiens OX=9606 GN=EML4 PE=1 SV=3	TRUE	0.688538	0.50677	252396	225590	216619	226522	91568.2	26636.2	26806.2	1.11883	0.0487629	0.295189
687	687	sp|P07339|CATD_HUMAN	N/A	N/A	Cathepsin D OS=Homo sapiens OX=9606 GN=CTSD PE=1 SV=1	TRUE	1.9564	0.07891	1.86246e+06	1.66528e+06	1.87433e+06	1.62822e+06	183734	164896	197181	1.11841	0.0486	1.10287
311	311	sp|Q15029|U5S1_HUMAN	N/A	N/A	116 kDa U5 small nuclear ribonucleoprotein component OS=Homo sapiens OX=9606 GN=EFTUD2 PE=1 SV=1	TRUE	2.35569	0.04025	703580	629155	718172	637681	62317.3	45886.5	74425.1	1.11829	0.0485559	1.39523
1899	1899	sp|P05166|PCCB_HUMAN	N/A	N/A	Propionyl-CoA carboxylase beta chain, mitochondrial OS=Homo sapiens OX=9606 GN=PCCB PE=1 SV=3	TRUE	0.520131	0.61429	67080.6	59995.6	72101.1	59125.6	33140.1	3874.67	7084.99	1.11809	0.0484774	0.211627
200	200	sp|Q13509|TBB3_HUMAN	N/A	N/A	Tubulin beta-3 chain OS=Homo sapiens OX=9606 GN=TUBB3 PE=1 SV=2	TRUE	1.73048	0.11423	4.92493e+06	4.40538e+06	4.8812e+06	4.35488e+06	535842	503697	519546	1.11793	0.0484164	0.94222
557	557	sp|O15075|DCLK1_HUMAN	N/A	N/A	Serine/threonine-protein kinase DCLK1 OS=Homo sapiens OX=9606 GN=DCLK1 PE=1 SV=2	TRUE	0.595689	0.56462	144926	129651	150442	125389	49489.6	38683.8	15275.8	1.11782	0.048373	0.248244
1806	1806	sp|Q9HB40|RISC_HUMAN	N/A	N/A	Retinoid-inducible serine carboxypeptidase OS=Homo sapiens OX=9606 GN=SCPEP1 PE=1 SV=1	TRUE	1.9941	0.07411	65811.7	58902.8	66628.8	56905.8	4948.21	6894.82	6908.9	1.11729	0.0481672	1.13012
370	370	sp|P47897|SYQ_HUMAN	N/A	N/A	Glutamine--tRNA ligase OS=Homo sapiens OX=9606 GN=QARS PE=1 SV=1	TRUE	6.07871	0.00012	708037	633918	708322	630502	24083.8	17663.9	74118.8	1.11692	0.0480227	3.92082
529	529	sp|P84103|SRSF3_HUMAN	N/A	N/A	Serine/arginine-rich splicing factor 3 OS=Homo sapiens OX=9606 GN=SRSF3 PE=1 SV=1	TRUE	2.58248	0.0273	2.68046e+06	2.40098e+06	2.69466e+06	2.32726e+06	158488	212493	279481	1.1164	0.047821	1.56384
1295	1295	sp|Q9H773|DCTP1_HUMAN	N/A	N/A	dCTP pyrophosphatase 1 OS=Homo sapiens OX=9606 GN=DCTPP1 PE=1 SV=1	TRUE	1.17076	0.26884	137101	122823	136309	122306	15523.6	25521.9	14277.7	1.11625	0.0477599	0.570506
1373	1373	sp|Q13976|KGP1_HUMAN	N/A	N/A	cGMP-dependent protein kinase 1 OS=Homo sapiens OX=9606 GN=PRKG1 PE=1 SV=3	TRUE	0.285714	0.78093	146484	131257	138511	132910	96042.8	88420.8	15227.3	1.11601	0.0476685	0.107388
841	841	sp|P43487|RANG_HUMAN	N/A	N/A	Ran-specific GTPase-activating protein OS=Homo sapiens OX=9606 GN=RANBP1 PE=1 SV=1	TRUE	5.31035	0.00034	1.49695e+06	1.34155e+06	1.47976e+06	1.33209e+06	56027.1	44709	155397	1.11583	0.0475993	3.46852
606	606	sp|O15371|EIF3D_HUMAN	N/A	N/A	Eukaryotic translation initiation factor 3 subunit D OS=Homo sapiens OX=9606 GN=EIF3D PE=1 SV=1	TRUE	1.41311	0.18799	968012	867570	979642	848020	145890	95023.2	100442	1.11577	0.0475762	0.725865
1810	1810	sp|Q9NPD3|EXOS4_HUMAN	N/A	N/A	Exosome complex component RRP41 OS=Homo sapiens OX=9606 GN=EXOSC4 PE=1 SV=3	TRUE	1.24408	0.24184	105861	94922.9	111691	95621.3	18196.5	11519.5	10938.2	1.11523	0.0473652	0.616472
1111	1111	sp|Q9H299|SH3L3_HUMAN	N/A	N/A	SH3 domain-binding glutamic acid-rich-like protein 3 OS=Homo sapiens OX=9606 GN=SH3BGRL3 PE=1 SV=1	TRUE	2.27447	0.04622	493363	442403	501471	441419	46891.6	28516.6	50960.5	1.11519	0.047349	1.33517
1309	1309	sp|Q9Y3Z3|SAMH1_HUMAN	N/A	N/A	Deoxynucleoside triphosphate triphosphohydrolase SAMHD1 OS=Homo sapiens OX=9606 GN=SAMHD1 PE=1 SV=2	TRUE	1.21171	0.25348	64533.8	57871.4	62864.3	56977.1	11534.2	6953.79	6662.47	1.11513	0.0473238	0.596056
1384	1384	sp|Q9H6K5|PRR36_HUMAN	N/A	N/A	Proline-rich protein 36 OS=Homo sapiens OX=9606 GN=PRR36 PE=1 SV=2	TRUE	0.902275	0.38813	20824.4	18679.6	20775	19855.2	2286.82	5354.83	2144.8	1.11482	0.0472051	0.411023
1250	1250	sp|P04179|SODM_HUMAN	N/A	N/A	Superoxide dismutase [Mn], mitochondrial OS=Homo sapiens OX=9606 GN=SOD2 PE=1 SV=3	TRUE	1.14414	0.27921	102974	92392.5	97922.6	85873.7	10352.1	20150.1	10581.4	1.11453	0.0470904	0.554069
1431	1431	sp|P20674|COX5A_HUMAN	N/A	N/A	Cytochrome c oxidase subunit 5A, mitochondrial OS=Homo sapiens OX=9606 GN=COX5A PE=1 SV=2	TRUE	1.29645	0.22394	242611	217981	244108	224774	34959.6	30715.2	24630.3	1.11299	0.0464923	0.649868
97	97	sp|Q02790|FKBP4_HUMAN	N/A	N/A	Peptidyl-prolyl cis-trans isomerase FKBP4 OS=Homo sapiens OX=9606 GN=FKBP4 PE=1 SV=3	TRUE	5.26901	0.00036	2.05656e+06	1.84831e+06	2.07825e+06	1.87006e+06	75050.8	61157.2	208252	1.11267	0.046367	3.4437
255	255	sp|P34897|GLYM_HUMAN	N/A	N/A	Serine hydroxymethyltransferase, mitochondrial OS=Homo sapiens OX=9606 GN=SHMT2 PE=1 SV=3	TRUE	4.28874	0.00159	1.36104e+06	1.22362e+06	1.37464e+06	1.23437e+06	33728.9	70869.2	137419	1.11231	0.0462241	2.7986
1109	1109	sp|Q15274|NADC_HUMAN	N/A	N/A	Nicotinate-nucleotide pyrophosphorylase [carboxylating] OS=Homo sapiens OX=9606 GN=QPRT PE=1 SV=3	TRUE	1.73933	0.11261	284249	255813	287854	246899	26060.6	30407.7	28436.7	1.11116	0.0457775	0.948423
1777	1777	sp|Q9UBV8|PEF1_HUMAN	N/A	N/A	Peflin OS=Homo sapiens OX=9606 GN=PEF1 PE=1 SV=1	TRUE	0.1584	0.87729	240263	216314	87284.5	127866	296102	222429	23948.6	1.11071	0.0456014	0.0568568
257	257	sp|Q9UKM9|RALY_HUMAN	N/A	N/A	RNA-binding protein Raly OS=Homo sapiens OX=9606 GN=RALY PE=1 SV=1	TRUE	1.87793	0.08983	1.02744e+06	925323	1.01443e+06	973034	49083.8	123825	102118	1.11036	0.0454637	1.04658
1757	1757	sp|Q9H3U1|UN45A_HUMAN	N/A	N/A	Protein unc-45 homolog A OS=Homo sapiens OX=9606 GN=UNC45A PE=1 SV=1	TRUE	0.257787	0.8018	29788.7	26829.9	30551.2	22372.3	20854.2	18854.6	2958.75	1.11028	0.0454317	0.0959339
1760	1760	sp|Q01860|PO5F1_HUMAN	N/A	N/A	POU domain, class 5, transcription factor 1 OS=Homo sapiens OX=9606 GN=POU5F1 PE=1 SV=1	TRUE	1.77613	0.10609	207985	187405	203446	194182	17737.1	22157.5	20580.1	1.10982	0.0452511	0.974326
981	981	sp|Q9BZZ5|API5_HUMAN	N/A	N/A	Apoptosis inhibitor 5 OS=Homo sapiens OX=9606 GN=API5 PE=1 SV=3	TRUE	1.52559	0.1581	445287	401536	447758	413690	57204.3	40769.5	43750.6	1.10896	0.0449151	0.801068
1516	1516	sp|Q13310|PABP4_HUMAN	N/A	N/A	Polyadenylate-binding protein 4 OS=Homo sapiens OX=9606 GN=PABPC4 PE=1 SV=1	TRUE	0.749208	0.47099	69286.4	62492.1	72865.3	67186.1	17082.6	14199.9	6794.38	1.10872	0.0448234	0.326988
1159	1159	sp|P55769|NH2L1_HUMAN	N/A	N/A	NHP2-like protein 1 OS=Homo sapiens OX=9606 GN=SNU13 PE=1 SV=3	TRUE	2.86476	0.01682	725667	655094	718057	659073	53412.1	28079.9	70573.7	1.10773	0.0444342	1.77417
1772	1772	sp|P62993|GRB2_HUMAN	N/A	N/A	Growth factor receptor-bound protein 2 OS=Homo sapiens OX=9606 GN=GRB2 PE=1 SV=1	TRUE	0.668581	0.5189	159837	144368	157492	162013	19994	53029	15468.7	1.10715	0.0442056	0.284916
715	715	sp|P23193|TCEA1_HUMAN	N/A	N/A	Transcription elongation factor A protein 1 OS=Homo sapiens OX=9606 GN=TCEA1 PE=1 SV=2	TRUE	1.89622	0.08716	782897	707184	778366	710256	77740	59347.3	75712.7	1.10706	0.0441721	1.05968
1037	1037	sp|P28072|PSB6_HUMAN	N/A	N/A	Proteasome subunit beta type-6 OS=Homo sapiens OX=9606 GN=PSMB6 PE=1 SV=4	TRUE	3.22232	0.00914	1.47665e+06	1.334e+06	1.50516e+06	1.37707e+06	64673.9	87041.7	142652	1.10694	0.0441223	2.03905
1874	1874	sp|P19388|RPAB1_HUMAN	N/A	N/A	DNA-directed RNA polymerases I, II, and III subunit RPABC1 OS=Homo sapiens OX=9606 GN=POLR2E PE=1 SV=4	TRUE	1.62037	0.13622	46925.2	42412.9	45827.1	41864.3	4806.28	4840.18	4512.26	1.10639	0.0439078	0.865759
1454	1454	sp|P09496|CLCA_HUMAN	N/A	N/A	Clathrin light chain A OS=Homo sapiens OX=9606 GN=CLTA PE=1 SV=1	TRUE	3.52294	0.00551	509340	460370	509784	454572	18776.6	28403	48969.5	1.10637	0.0439003	2.25885
559	559	sp|Q92922|SMRC1_HUMAN	N/A	N/A	SWI/SNF complex subunit SMARCC1 OS=Homo sapiens OX=9606 GN=SMARCC1 PE=1 SV=3	TRUE	1.35339	0.20573	300609	271857	304853	260162	25039	45619.7	28752.8	1.10576	0.0436626	0.686702
886	886	sp|P46778|RL21_HUMAN	N/A	N/A	60S ribosomal protein L21 OS=Homo sapiens OX=9606 GN=RPL21 PE=1 SV=2	TRUE	1.71543	0.11703	1.85091e+06	1.674e+06	1.87993e+06	1.68467e+06	249083	42109	176913	1.10568	0.0436307	0.931703
1823	1823	sp|Q8TEM1|PO210_HUMAN	N/A	N/A	Nuclear pore membrane glycoprotein 210 OS=Homo sapiens OX=9606 GN=NUP210 PE=1 SV=3	TRUE	1.00539	0.33842	50824.8	45969.2	53088.2	47002.8	5496.4	10475.8	4855.64	1.10563	0.0436091	0.470544
414	414	sp|Q8N1F7|NUP93_HUMAN	N/A	N/A	Nuclear pore complex protein Nup93 OS=Homo sapiens OX=9606 GN=NUP93 PE=1 SV=2	TRUE	1.05298	0.31713	516153	466857	542109	474869	96164.4	62475.7	49296.9	1.10559	0.0435954	0.498763
1818	1818	sp|Q9NTJ3|SMC4_HUMAN	N/A	N/A	Structural maintenance of chromosomes protein 4 OS=Homo sapiens OX=9606 GN=SMC4 PE=1 SV=2	TRUE	0.429478	0.67668	46184.8	41801.5	53849	45259.4	20022.8	14969.4	4383.32	1.10486	0.0433074	0.169617
176	176	sp|P14868|SYDC_HUMAN	N/A	N/A	Aspartate--tRNA ligase, cytoplasmic OS=Homo sapiens OX=9606 GN=DARS PE=1 SV=2	TRUE	3.25705	0.00862	966396	874819	972463	887251	44258.5	52767.5	91576.8	1.10468	0.0432368	2.06449
449	449	sp|P43686|PRS6B_HUMAN	N/A	N/A	26S proteasome regulatory subunit 6B OS=Homo sapiens OX=9606 GN=PSMC4 PE=1 SV=2	TRUE	2.18224	0.05404	600403	543536	626570	548033	55385.9	31730.9	56867.2	1.10462	0.0432147	1.26728
41	41	sp|Q14980|NUMA1_HUMAN	N/A	N/A	Nuclear mitotic apparatus protein 1 OS=Homo sapiens OX=9606 GN=NUMA1 PE=1 SV=2	TRUE	0.673313	0.51601	238548	216067	231173	189485	62963.9	52196.2	22481.2	1.10405	0.0429876	0.287342
1898	1898	sp|P46013|KI67_HUMAN	N/A	N/A	Proliferation marker protein Ki-67 OS=Homo sapiens OX=9606 GN=MKI67 PE=1 SV=2	TRUE	1.88643	0.08858	163080	147753	161363	150864	15673.6	12265.4	15327.4	1.10374	0.0428656	1.05266
63	63	sp|P20700|LMNB1_HUMAN	N/A	N/A	Lamin-B1 OS=Homo sapiens OX=9606 GN=LMNB1 PE=1 SV=2	TRUE	2.94472	0.01467	2.03653e+06	1.84619e+06	2.00734e+06	1.83508e+06	148066	56081.9	190342	1.1031	0.0426149	1.83357
922	922	sp|P49756|RBM25_HUMAN	N/A	N/A	RNA-binding protein 25 OS=Homo sapiens OX=9606 GN=RBM25 PE=1 SV=3	TRUE	0.717059	0.48975	101108	91665.3	102220	93239.1	9002.19	30975.6	9442.93	1.10302	0.0425815	0.310026
1591	1591	sp|Q9NQ29|LUC7L_HUMAN	N/A	N/A	Putative RNA-binding protein Luc7-like 1 OS=Homo sapiens OX=9606 GN=LUC7L PE=1 SV=1	TRUE	2.02054	0.07092	37275.4	33799.2	36313.4	34366	3514.9	2324.8	3476.2	1.10285	0.0425159	1.14923
301	301	sp|P40925|MDHC_HUMAN	N/A	N/A	Malate dehydrogenase, cytoplasmic OS=Homo sapiens OX=9606 GN=MDH1 PE=1 SV=4	TRUE	2.24575	0.04853	3.72105e+06	3.376e+06	3.75488e+06	3.3459e+06	111247	359532	345046	1.10221	0.0422626	1.31399
75	75	sp|Q14974|IMB1_HUMAN	N/A	N/A	Importin subunit beta-1 OS=Homo sapiens OX=9606 GN=KPNB1 PE=1 SV=2	TRUE	4.80867	0.00071	1.67837e+06	1.52349e+06	1.67691e+06	1.51791e+06	34166	71116.1	154886	1.10167	0.0420498	3.14874
878	878	sp|Q12907|LMAN2_HUMAN	N/A	N/A	Vesicular integral-membrane protein VIP36 OS=Homo sapiens OX=9606 GN=LMAN2 PE=1 SV=1	TRUE	1.86587	0.09163	291370	264527	291497	251962	17838.4	30391.7	26843.8	1.10148	0.041976	1.03796
1155	1155	sp|Q9BRP8|PYM1_HUMAN	N/A	N/A	Partner of Y14 and mago OS=Homo sapiens OX=9606 GN=PYM1 PE=1 SV=1	TRUE	0.490449	0.6344	47628.7	43255.6	52461.5	49799.2	14712.4	16142.4	4373.13	1.1011	0.0418266	0.197637
1316	1316	sp|O75506|HSBP1_HUMAN	N/A	N/A	Heat shock factor-binding protein 1 OS=Homo sapiens OX=9606 GN=HSBP1 PE=1 SV=1	TRUE	0.56677	0.58337	232891	211513	216779	220318	64829.2	65828.1	21377.8	1.10107	0.0418152	0.234056
334	334	sp|P33992|MCM5_HUMAN	N/A	N/A	DNA replication licensing factor MCM5 OS=Homo sapiens OX=9606 GN=MCM5 PE=1 SV=5	TRUE	3.88294	0.00304	819106	743986	797529	733077	38626.1	27452.7	75119.8	1.10097	0.0417752	2.51713
29	29	sp|P09874|PARP1_HUMAN	N/A	N/A	Poly [ADP-ribose] polymerase 1 OS=Homo sapiens OX=9606 GN=PARP1 PE=1 SV=4	TRUE	5.20658	0.0004	2.22114e+06	2.0179e+06	2.21608e+06	2.03323e+06	63688.7	71315.2	203236	1.10072	0.0416754	3.39794
894	894	sp|Q9GZT3|SLIRP_HUMAN	N/A	N/A	SRA stem-loop-interacting RNA-binding protein, mitochondrial OS=Homo sapiens OX=9606 GN=SLIRP PE=1 SV=1	TRUE	2.2872	0.04523	983332	893361	960639	879549	61508.1	74170.1	89971.6	1.10071	0.0416735	1.34457
1421	1421	sp|Q8TC12|RDH11_HUMAN	N/A	N/A	Retinol dehydrogenase 11 OS=Homo sapiens OX=9606 GN=RDH11 PE=1 SV=2	TRUE	1.49691	0.1653	190887	173424	200171	168651	24472.4	14755.2	17463.3	1.1007	0.0416679	0.781727
570	570	sp|Q01469|FABP5_HUMAN	N/A	N/A	Fatty acid-binding protein 5 OS=Homo sapiens OX=9606 GN=FABP5 PE=1 SV=3	TRUE	1.33895	0.21023	2.93858e+06	2.6698e+06	2.98336e+06	2.71728e+06	142733	470530	268776	1.10067	0.0416581	0.677305
1765	1765	sp|Q13405|RM49_HUMAN	N/A	N/A	39S ribosomal protein L49, mitochondrial OS=Homo sapiens OX=9606 GN=MRPL49 PE=1 SV=1	TRUE	2.6708	0.02346	70404.1	63974.6	69029.7	64138.9	4981.56	3155.18	6429.47	1.1005	0.0415902	1.62967
517	517	sp|P26368|U2AF2_HUMAN	N/A	N/A	Splicing factor U2AF 65 kDa subunit OS=Homo sapiens OX=9606 GN=U2AF2 PE=1 SV=4	TRUE	1.30336	0.22166	892822	811456	859349	818398	68813	136560	81366.7	1.10027	0.0415003	0.654313
1192	1192	sp|O75821|EIF3G_HUMAN	N/A	N/A	Eukaryotic translation initiation factor 3 subunit G OS=Homo sapiens OX=9606 GN=EIF3G PE=1 SV=2	TRUE	2.39099	0.03789	407717	370618	411010	373848	22738.2	30455.4	37099.6	1.1001	0.041433	1.42148
1814	1814	sp|Q9UEE9|CFDP1_HUMAN	N/A	N/A	Craniofacial development protein 1 OS=Homo sapiens OX=9606 GN=CFDP1 PE=1 SV=1	TRUE	1.26182	0.23565	103101	93757	101699	87751.4	10323.5	14915	9344.18	1.09966	0.0412599	0.627733
634	634	sp|P23368|MAOM_HUMAN	N/A	N/A	NAD-dependent malic enzyme, mitochondrial OS=Homo sapiens OX=9606 GN=ME2 PE=1 SV=1	TRUE	1.33501	0.21147	321599	292533	329201	298611	33478.5	41512.9	29065.9	1.09936	0.0411398	0.674751
523	523	sp|P30048|PRDX3_HUMAN	N/A	N/A	Thioredoxin-dependent peroxide reductase, mitochondrial OS=Homo sapiens OX=9606 GN=PRDX3 PE=1 SV=3	TRUE	2.83912	0.01757	1.72891e+06	1.57292e+06	1.73544e+06	1.58587e+06	71644.8	113923	155986	1.09917	0.0410647	1.75523
627	627	sp|O95433|AHSA1_HUMAN	N/A	N/A	Activator of 90 kDa heat shock protein ATPase homolog 1 OS=Homo sapiens OX=9606 GN=AHSA1 PE=1 SV=1	TRUE	2.39584	0.03758	726238	660743	725089	691288	30565.2	59578.3	65494.7	1.09912	0.0410462	1.42504
1521	1521	sp|Q13045|FLII_HUMAN	N/A	N/A	Protein flightless-1 homolog OS=Homo sapiens OX=9606 GN=FLII PE=1 SV=2	TRUE	0.30385	0.76747	69945.2	63639.6	74788.9	78454.5	22666.4	45499.6	6305.63	1.09908	0.0410307	0.114939
1368	1368	sp|Q08209|PP2BA_HUMAN	N/A	N/A	Serine/threonine-protein phosphatase 2B catalytic subunit alpha isoform OS=Homo sapiens OX=9606 GN=PPP3CA PE=1 SV=1	TRUE	0.312586	0.76102	117167	106617	134857	140881	42326.2	71018.8	10550.4	1.09896	0.0409805	0.118604
1482	1482	sp|P00390|GSHR_HUMAN	N/A	N/A	Glutathione reductase, mitochondrial OS=Homo sapiens OX=9606 GN=GSR PE=1 SV=2	TRUE	1.72317	0.11558	88292	80348.3	87876.3	80044.2	9284.4	6427.16	7943.68	1.09887	0.0409446	0.937117
203	203	sp|P16949|STMN1_HUMAN	N/A	N/A	Stathmin OS=Homo sapiens OX=9606 GN=STMN1 PE=1 SV=3	TRUE	5.2903	0.00035	3.1341e+06	2.85279e+06	3.15596e+06	2.85366e+06	84462.7	99149.9	281305	1.09861	0.0408423	3.45593
1080	1080	sp|O75368|SH3L1_HUMAN	N/A	N/A	SH3 domain-binding glutamic acid-rich-like protein OS=Homo sapiens OX=9606 GN=SH3BGRL PE=1 SV=1	TRUE	1.68165	0.12355	213606	194500	208980	196655	17891.2	21316.7	19106	1.09823	0.0406938	0.908157
1318	1318	sp|Q9H0A0|NAT10_HUMAN	N/A	N/A	RNA cytidine acetyltransferase OS=Homo sapiens OX=9606 GN=NAT10 PE=1 SV=2	TRUE	0.726448	0.48422	100342	91439.8	105339	95163.8	18418.4	23702	8902.18	1.09736	0.0403474	0.314957
300	300	sp|Q96QK1|VPS35_HUMAN	N/A	N/A	Vacuolar protein sorting-associated protein 35 OS=Homo sapiens OX=9606 GN=VPS35 PE=1 SV=2	TRUE	0.820979	0.43079	266612	242973	269393	245270	64100.7	29416	23638.4	1.09729	0.0403206	0.365734
494	494	sp|P23588|IF4B_HUMAN	N/A	N/A	Eukaryotic translation initiation factor 4B OS=Homo sapiens OX=9606 GN=EIF4B PE=1 SV=2	TRUE	3.10861	0.01109	825682	752598	810712	754820	51144	26469.9	73084	1.09711	0.0402498	1.95507
814	814	sp|Q01581|HMCS1_HUMAN	N/A	N/A	Hydroxymethylglutaryl-CoA synthase, cytoplasmic OS=Homo sapiens OX=9606 GN=HMGCS1 PE=1 SV=2	TRUE	1.37392	0.19948	742222	676729	743241	681325	51966.4	104563	65493.1	1.09678	0.0401191	0.700101
100	100	sp|Q6P2Q9|PRP8_HUMAN	N/A	N/A	Pre-mRNA-processing-splicing factor 8 OS=Homo sapiens OX=9606 GN=PRPF8 PE=1 SV=2	TRUE	3.70999	0.00404	405830	370157	398901	369985	19959.4	12504.6	35673.3	1.09637	0.0399585	2.39362
1009	1009	sp|Q01844|EWS_HUMAN	N/A	N/A	RNA-binding protein EWS OS=Homo sapiens OX=9606 GN=EWSR1 PE=1 SV=1	TRUE	3.36567	0.00717	489136	446157	483338	457124	16862.1	26345.3	42978.9	1.09633	0.0399419	2.14448
211	211	sp|Q96AE4|FUBP1_HUMAN	N/A	N/A	Far upstream element-binding protein 1 OS=Homo sapiens OX=9606 GN=FUBP1 PE=1 SV=3	TRUE	3.08177	0.01161	1.35907e+06	1.24009e+06	1.3587e+06	1.22687e+06	67355.5	66388.6	118986	1.09595	0.0397907	1.93517
905	905	sp|Q96I24|FUBP3_HUMAN	N/A	N/A	Far upstream element-binding protein 3 OS=Homo sapiens OX=9606 GN=FUBP3 PE=1 SV=2	TRUE	0.356812	0.72865	779627	711389	943334	823350	326171	336244	68238.4	1.09592	0.0397799	0.137481
1096	1096	sp|P35244|RFA3_HUMAN	N/A	N/A	Replication protein A 14 kDa subunit OS=Homo sapiens OX=9606 GN=RPA3 PE=1 SV=1	TRUE	1.75338	0.11008	310044	283004	308581	288998	22433.4	30391	27039.1	1.09554	0.0396294	0.958292
384	384	sp|P11216|PYGB_HUMAN	N/A	N/A	Glycogen phosphorylase, brain form OS=Homo sapiens OX=9606 GN=PYGB PE=1 SV=5	TRUE	0.652593	0.52873	416207	379952	409300	348433	89041.9	102905	36254.6	1.09542	0.0395802	0.276766
698	698	sp|P37840|SYUA_HUMAN	N/A	N/A	Alpha-synuclein OS=Homo sapiens OX=9606 GN=SNCA PE=1 SV=1	TRUE	0.754907	0.46771	217261	198400	220634	200918	52370.1	31670.5	18861.7	1.09507	0.0394416	0.330023
957	957	sp|P61254|RL26_HUMAN	N/A	N/A	60S ribosomal protein L26 OS=Homo sapiens OX=9606 GN=RPL26 PE=1 SV=1	TRUE	1.50846	0.16236	405096	369936	412143	371530	44410.7	35881.1	35160.2	1.09504	0.0394317	0.789521
639	639	sp|Q99873|ANM1_HUMAN	N/A	N/A	Protein arginine N-methyltransferase 1 OS=Homo sapiens OX=9606 GN=PRMT1 PE=1 SV=3	TRUE	1.51212	0.16144	1.44703e+06	1.32165e+06	1.45329e+06	1.27055e+06	66188.2	192009	125376	1.09486	0.0393599	0.791989
1869	1869	sp|Q9UKV8|AGO2_HUMAN	N/A	N/A	Protein argonaute-2 OS=Homo sapiens OX=9606 GN=AGO2 PE=1 SV=3	TRUE	0.310335	0.76268	56613.1	51709.4	72339.1	60478.6	30534.7	23785.3	4903.74	1.09483	0.0393478	0.117658
1657	1657	sp|Q9NQP4|PFD4_HUMAN	N/A	N/A	Prefoldin subunit 4 OS=Homo sapiens OX=9606 GN=PFDN4 PE=1 SV=1	TRUE	0.964751	0.35742	146389	133741	147986	133667	19394.6	25596.4	12648.4	1.09457	0.0392453	0.446821
847	847	sp|E9PAV3|NACAM_HUMAN	N/A	N/A	Nascent polypeptide-associated complex subunit alpha, muscle-specific form OS=Homo sapiens OX=9606 GN=NACA PE=1 SV=1	TRUE	7.5885	1.8642e-05	2.57454e+06	2.35244e+06	2.56442e+06	2.37145e+06	62147.4	35741.4	222102	1.09441	0.0391814	4.72951
458	458	sp|P62826|RAN_HUMAN	N/A	N/A	GTP-binding nuclear protein Ran OS=Homo sapiens OX=9606 GN=RAN PE=1 SV=3	TRUE	5.50406	0.00026	8.8845e+06	8.11987e+06	8.97258e+06	8.12842e+06	305993	148871	764628	1.09417	0.0390838	3.58503
368	368	sp|P31942|HNRH3_HUMAN	N/A	N/A	Heterogeneous nuclear ribonucleoprotein H3 OS=Homo sapiens OX=9606 GN=HNRNPH3 PE=1 SV=2	TRUE	3.65793	0.0044	1.17335e+06	1.07242e+06	1.16791e+06	1.09395e+06	31975.8	59541	100926	1.09411	0.0390611	2.35655
964	964	sp|Q8IYB3|SRRM1_HUMAN	N/A	N/A	Serine/arginine repetitive matrix protein 1 OS=Homo sapiens OX=9606 GN=SRRM1 PE=1 SV=2	TRUE	0.728527	0.483	265419	242631	280941	249174	66319.7	38371.5	22788.4	1.09392	0.0389864	0.316053
1369	1369	sp|P61020|RAB5B_HUMAN	N/A	N/A	Ras-related protein Rab-5B OS=Homo sapiens OX=9606 GN=RAB5B PE=1 SV=1	TRUE	0.517684	0.61594	59922.6	54790.5	57880.1	57743.2	6655.15	23353.3	5132.08	1.09367	0.0388852	0.210462
1710	1710	sp|Q9ULZ3|ASC_HUMAN	N/A	N/A	Apoptosis-associated speck-like protein containing a CARD OS=Homo sapiens OX=9606 GN=PYCARD PE=1 SV=2	TRUE	0.883139	0.39789	94662.4	86563.8	92621.4	83162.5	11763.5	19135.9	8098.6	1.09356	0.0388412	0.400237
14	14	sp|P42704|LPPRC_HUMAN	N/A	N/A	Leucine-rich PPR motif-containing protein, mitochondrial OS=Homo sapiens OX=9606 GN=LRPPRC PE=1 SV=3	TRUE	0.804201	0.43998	1.5601e+06	1.42689e+06	1.60974e+06	1.54865e+06	292872	280818	133213	1.09336	0.0387628	0.356567
431	431	sp|O95831|AIFM1_HUMAN	N/A	N/A	Apoptosis-inducing factor 1, mitochondrial OS=Homo sapiens OX=9606 GN=AIFM1 PE=1 SV=1	TRUE	1.22181	0.2498	382345	349741	386170	348219	25587.9	60147.9	32603.8	1.09322	0.0387086	0.602408
936	936	sp|Q14677|EPN4_HUMAN	N/A	N/A	Clathrin interactor 1 OS=Homo sapiens OX=9606 GN=CLINT1 PE=1 SV=1	TRUE	0.606854	0.55747	330736	302579	308194	291015	81143.1	79576.2	28156.7	1.09306	0.0386423	0.253778
443	443	sp|Q9H9Z2|LN28A_HUMAN	N/A	N/A	Protein lin-28 homolog A OS=Homo sapiens OX=9606 GN=LIN28A PE=1 SV=1	TRUE	9.17481	3.4796e-06	4.47292e+06	4.09247e+06	4.48011e+06	4.10352e+06	50804.5	87955.4	380455	1.09296	0.0386061	5.45847
424	424	sp|P30086|PEBP1_HUMAN	N/A	N/A	Phosphatidylethanolamine-binding protein 1 OS=Homo sapiens OX=9606 GN=PEBP1 PE=1 SV=3	TRUE	5.22893	0.00038	4.27957e+06	3.91658e+06	4.2919e+06	3.88959e+06	142367	92977.3	362982	1.09268	0.0384922	3.42022
296	296	sp|Q9UBC3|DNM3B_HUMAN	N/A	N/A	DNA (cytosine-5)-methyltransferase 3B OS=Homo sapiens OX=9606 GN=DNMT3B PE=1 SV=1	TRUE	3.02467	0.01279	2.20592e+06	2.02028e+06	2.2332e+06	2.04569e+06	119288	91499.5	185641	1.09189	0.0381784	1.89313
13	13	sp|P07437|TBB5_HUMAN	N/A	N/A	Tubulin beta chain OS=Homo sapiens OX=9606 GN=TUBB PE=1 SV=2	TRUE	4.65619	0.0009	9.6078e+06	8.80136e+06	9.62928e+06	8.78746e+06	365613	215209	806448	1.09163	0.0380746	3.04576
1062	1062	sp|Q9H444|CHM4B_HUMAN	N/A	N/A	Charged multivesicular body protein 4b OS=Homo sapiens OX=9606 GN=CHMP4B PE=1 SV=1	TRUE	0.893498	0.39259	69634.3	63790.9	74611.2	65436.6	13223.3	9042.19	5843.34	1.0916	0.0380641	0.406061
1634	1634	sp|Q9HD45|TM9S3_HUMAN	N/A	N/A	Transmembrane 9 superfamily member 3 OS=Homo sapiens OX=9606 GN=TM9SF3 PE=1 SV=2	TRUE	1.37261	0.19987	102013	93476.9	100571	93131.7	4434.68	14572.9	8535.89	1.09132	0.0379503	0.699252
691	691	sp|Q9P2K5|MYEF2_HUMAN	N/A	N/A	Myelin expression factor 2 OS=Homo sapiens OX=9606 GN=MYEF2 PE=1 SV=3	TRUE	0.179186	0.86137	62525.4	57308.2	33409.4	62065.7	68347.8	20372.6	5217.18	1.09104	0.0378395	0.0648103
488	488	sp|Q13151|ROA0_HUMAN	N/A	N/A	Heterogeneous nuclear ribonucleoprotein A0 OS=Homo sapiens OX=9606 GN=HNRNPA0 PE=1 SV=1	TRUE	2.30768	0.04368	1.90739e+06	1.7497e+06	1.88869e+06	1.73604e+06	110680	125574	157697	1.09013	0.0374777	1.35972
1167	1167	sp|Q9BXJ9|NAA15_HUMAN	N/A	N/A	N-alpha-acetyltransferase 15, NatA auxiliary subunit OS=Homo sapiens OX=9606 GN=NAA15 PE=1 SV=1	TRUE	1.0351	0.325	56632.3	51960.3	55552.5	51600.8	10357.2	3867.69	4671.96	1.08991	0.0373922	0.488117
569	569	sp|Q9UK76|JUPI1_HUMAN	N/A	N/A	Jupiter microtubule associated homolog 1 OS=Homo sapiens OX=9606 GN=JPT1 PE=1 SV=3	TRUE	2.96196	0.01424	569462	522778	561645	532898	24701	29670.5	46683.8	1.0893	0.0371473	1.84649
481	481	sp|P36776|LONM_HUMAN	N/A	N/A	Lon protease homolog, mitochondrial OS=Homo sapiens OX=9606 GN=LONP1 PE=1 SV=2	TRUE	2.31568	0.04309	497652	456894	493165	458419	37144.5	21886.1	40757.6	1.08921	0.0371099	1.36562
1093	1093	sp|Q9NSE4|SYIM_HUMAN	N/A	N/A	Isoleucine--tRNA ligase, mitochondrial OS=Homo sapiens OX=9606 GN=IARS2 PE=1 SV=2	TRUE	1.1845	0.2636	81613	74980.2	81760.3	77108.2	7409.98	11542.5	6632.8	1.08846	0.0368128	0.579055
116	116	sp|P61978|HNRPK_HUMAN	N/A	N/A	Heterogeneous nuclear ribonucleoprotein K OS=Homo sapiens OX=9606 GN=HNRNPK PE=1 SV=1	TRUE	2.86116	0.01692	8.97136e+06	8.24344e+06	8.84859e+06	8.31628e+06	589414	202365	727920	1.0883	0.0367498	1.7716
299	299	sp|P53618|COPB_HUMAN	N/A	N/A	Coatomer subunit beta OS=Homo sapiens OX=9606 GN=COPB1 PE=1 SV=3	TRUE	2.27278	0.04635	515929	474224	509542	476479	37139.9	25314.9	41704.3	1.08794	0.0366058	1.33395
503	503	sp|P62805|H4_HUMAN	N/A	N/A	Histone H4 OS=Homo sapiens OX=9606 GN=HIST1H4A PE=1 SV=2	TRUE	3.12911	0.01071	5.27822e+06	4.85312e+06	5.31464e+06	4.82968e+06	199507	266328	425094	1.08759	0.036466	1.97021
735	735	sp|P49189|AL9A1_HUMAN	N/A	N/A	4-trimethylaminobutyraldehyde dehydrogenase OS=Homo sapiens OX=9606 GN=ALDH9A1 PE=1 SV=3	TRUE	0.871813	0.40376	389250	358033	378970	352077	35669.4	80130.8	31217.8	1.08719	0.0363065	0.393877
1308	1308	sp|Q969V3|NCLN_HUMAN	N/A	N/A	Nicalin OS=Homo sapiens OX=9606 GN=NCLN PE=1 SV=2	TRUE	1.21061	0.25388	126730	116571	126222	113006	7612.46	19092.4	10158.4	1.08714	0.0362868	0.595372
1741	1741	sp|Q15833|STXB2_HUMAN	N/A	N/A	Syntaxin-binding protein 2 OS=Homo sapiens OX=9606 GN=STXBP2 PE=1 SV=2	TRUE	0.208235	0.83923	26789.2	24648.7	19557.9	30564.5	19005.6	16515	2140.47	1.08684	0.0361653	0.076119
1753	1753	sp|Q8TBQ9|KISHA_HUMAN	N/A	N/A	Protein kish-A OS=Homo sapiens OX=9606 GN=TMEM167A PE=1 SV=1	TRUE	1.08355	0.304	61008.3	56134.6	61811.7	54749.2	9057.67	6272.46	4873.68	1.08682	0.0361582	0.517126
150	150	sp|Q15365|PCBP1_HUMAN	N/A	N/A	Poly(rC)-binding protein 1 OS=Homo sapiens OX=9606 GN=PCBP1 PE=1 SV=2	TRUE	1.69803	0.12035	3.02611e+06	2.78562e+06	2.97141e+06	2.81182e+06	125879	323265	240484	1.08633	0.0359619	0.919554
1178	1178	sp|Q9H6R4|NOL6_HUMAN	N/A	N/A	Nucleolar protein 6 OS=Homo sapiens OX=9606 GN=NOL6 PE=1 SV=2	TRUE	1.38541	0.19605	147839	136126	140832	134664	17976.1	10282.6	11712.9	1.08604	0.0358477	0.707633
1006	1006	sp|Q14011|CIRBP_HUMAN	N/A	N/A	Cold-inducible RNA-binding protein OS=Homo sapiens OX=9606 GN=CIRBP PE=1 SV=1	TRUE	1.3268	0.21408	180946	166615	183924	163424	20044.3	17268.8	14330.9	1.08601	0.0358346	0.669424
953	953	sp|Q14683|SMC1A_HUMAN	N/A	N/A	Structural maintenance of chromosomes protein 1A OS=Homo sapiens OX=9606 GN=SMC1A PE=1 SV=2	TRUE	0.474503	0.64533	152741	140666	164408	145384	35655.9	51127.8	12074.8	1.08584	0.035766	0.190218
9	9	sp|P78527|PRKDC_HUMAN	N/A	N/A	DNA-dependent protein kinase catalytic subunit OS=Homo sapiens OX=9606 GN=PRKDC PE=1 SV=3	TRUE	1.58885	0.14318	450857	415333	445191	399671	41484.3	35755.6	35524.3	1.08553	0.0356426	0.844118
860	860	sp|P62847|RS24_HUMAN	N/A	N/A	40S ribosomal protein S24 OS=Homo sapiens OX=9606 GN=RPS24 PE=1 SV=1	TRUE	1.51323	0.16116	1.96299e+06	1.80869e+06	1.93543e+06	1.78886e+06	197980	152281	154303	1.08531	0.0355545	0.792743
657	657	sp|P00403|COX2_HUMAN	N/A	N/A	Cytochrome c oxidase subunit 2 OS=Homo sapiens OX=9606 GN=MT-CO2 PE=1 SV=1	TRUE	5.49492	0.00026	1.81782e+06	1.67583e+06	1.83612e+06	1.67512e+06	55899.9	29685.1	141985	1.08472	0.0353196	3.58503
294	294	sp|Q14141|SEPT6_HUMAN	N/A	N/A	Septin-6 OS=Homo sapiens OX=9606 GN=SEPT6 PE=1 SV=4	TRUE	0.235693	0.81843	82454.7	76016.3	59957.8	73540.4	65388.3	14198.2	6438.35	1.0847	0.0353084	0.0870185
229	229	sp|Q8NC51|PAIRB_HUMAN	N/A	N/A	Plasminogen activator inhibitor 1 RNA-binding protein OS=Homo sapiens OX=9606 GN=SERBP1 PE=1 SV=2	TRUE	2.96292	0.01422	1.63311e+06	1.5056e+06	1.61601e+06	1.50519e+06	80164.1	68457.8	127513	1.08469	0.0353067	1.8471
136	136	sp|P11940|PABP1_HUMAN	N/A	N/A	Polyadenylate-binding protein 1 OS=Homo sapiens OX=9606 GN=PABPC1 PE=1 SV=2	TRUE	2.84695	0.01734	2.47432e+06	2.28129e+06	2.50492e+06	2.24193e+06	93426	137313	193031	1.08461	0.0352756	1.76095
256	256	sp|Q99798|ACON_HUMAN	N/A	N/A	Aconitate hydratase, mitochondrial OS=Homo sapiens OX=9606 GN=ACO2 PE=1 SV=2	TRUE	2.24233	0.04881	497765	459195	493516	457674	12310.9	40294.2	38569.6	1.08399	0.0350268	1.31149
554	554	sp|Q9UM54|MYO6_HUMAN	N/A	N/A	Unconventional myosin-VI OS=Homo sapiens OX=9606 GN=MYO6 PE=1 SV=4	TRUE	0.685892	0.50837	186626	172201	183695	167862	31985.6	40382.6	14425	1.08377	0.0349364	0.29382
608	608	sp|Q9Y678|COPG1_HUMAN	N/A	N/A	Coatomer subunit gamma-1 OS=Homo sapiens OX=9606 GN=COPG1 PE=1 SV=1	TRUE	1.44758	0.17835	189232	174624	189412	178852	16342.5	18544.7	14607.6	1.08365	0.0348897	0.748727
124	124	sp|P09651|ROA1_HUMAN	N/A	N/A	Heterogeneous nuclear ribonucleoprotein A1 OS=Homo sapiens OX=9606 GN=HNRNPA1 PE=1 SV=5	TRUE	4.8523	0.00067	1.6089e+07	1.48523e+07	1.596e+07	1.48368e+07	469816	411142	1.23673e+06	1.08327	0.034736	3.17393
1893	1893	sp|O60256|KPRB_HUMAN	N/A	N/A	Phosphoribosyl pyrophosphate synthase-associated protein 2 OS=Homo sapiens OX=9606 GN=PRPSAP2 PE=1 SV=1	TRUE	0.39266	0.70281	55442.3	51184	62753.5	53332.2	23787.5	11824.2	4258.32	1.0832	0.0347071	0.153162
1041	1041	sp|Q9H583|HEAT1_HUMAN	N/A	N/A	HEAT repeat-containing protein 1 OS=Homo sapiens OX=9606 GN=HEATR1 PE=1 SV=3	TRUE	1.08556	0.30315	276617	255445	274697	235186	25070	40667.4	21172.2	1.08288	0.0345819	0.518342
738	738	sp|O94979|SC31A_HUMAN	N/A	N/A	Protein transport protein Sec31A OS=Homo sapiens OX=9606 GN=SEC31A PE=1 SV=3	TRUE	0.964797	0.3574	271209	250459	275977	253717	26966.1	45257	20750.1	1.08285	0.0345677	0.446845
1073	1073	sp|P07108|ACBP_HUMAN	N/A	N/A	Acyl-CoA-binding protein OS=Homo sapiens OX=9606 GN=DBI PE=1 SV=2	TRUE	1.35697	0.20463	660632	610217	647188	608751	66451.5	62176.7	50414.6	1.08262	0.034475	0.689031
1477	1477	sp|P08134|RHOC_HUMAN	N/A	N/A	Rho-related GTP-binding protein RhoC OS=Homo sapiens OX=9606 GN=RHOC PE=1 SV=1	TRUE	0.10141	0.92123	121860	112572	36714.9	39474.3	169867	146552	9288.1	1.08251	0.0344313	0.0356319
1492	1492	sp|Q16623|STX1A_HUMAN	N/A	N/A	Syntaxin-1A OS=Homo sapiens OX=9606 GN=STX1A PE=1 SV=1	TRUE	0.343336	0.73845	23343.4	21572.4	23639.3	21554.8	10588.9	6893.08	1770.97	1.08209	0.0342651	0.131679
710	710	sp|Q9NX63|MIC19_HUMAN	N/A	N/A	MICOS complex subunit MIC19 OS=Homo sapiens OX=9606 GN=CHCHD3 PE=1 SV=1	TRUE	1.08142	0.3049	476097	439982	469938	441133	37839.7	72525.9	36115.2	1.08208	0.0342607	0.515843
1219	1219	sp|Q92905|CSN5_HUMAN	N/A	N/A	COP9 signalosome complex subunit 5 OS=Homo sapiens OX=9606 GN=COPS5 PE=1 SV=4	TRUE	1.45566	0.17615	1.1053e+06	1.02174e+06	1.08513e+06	1.00587e+06	121167	71324.2	83555.2	1.08178	0.0341379	0.754117
1423	1423	sp|Q9NVA2|SEP11_HUMAN	N/A	N/A	Septin-11 OS=Homo sapiens OX=9606 GN=SEPT11 PE=1 SV=3	TRUE	1.0831	0.30419	47520.3	43929	46094.2	45129.5	7245.72	3669.1	3591.22	1.08175	0.0341271	0.516855
1583	1583	sp|Q9Y2S6|TMA7_HUMAN	N/A	N/A	Translation machinery-associated protein 7 OS=Homo sapiens OX=9606 GN=TMA7 PE=1 SV=1	TRUE	1.92387	0.08327	453617	419352	452584	419325	33714.7	27687.2	34264.8	1.08171	0.0341104	1.07951
32	32	sp|P52272|HNRPM_HUMAN	N/A	N/A	Heterogeneous nuclear ribonucleoprotein M OS=Homo sapiens OX=9606 GN=HNRNPM PE=1 SV=3	TRUE	1.98157	0.07567	4.44697e+06	4.11172e+06	4.42869e+06	4.14555e+06	273748	311127	335249	1.08153	0.0340405	1.12108
1100	1100	sp|P61758|PFD3_HUMAN	N/A	N/A	Prefoldin subunit 3 OS=Homo sapiens OX=9606 GN=VBP1 PE=1 SV=3	TRUE	0.683797	0.50964	190241	175906	186963	182464	37716.1	34848.9	14335.2	1.08149	0.0340239	0.292736
921	921	sp|P28070|PSB4_HUMAN	N/A	N/A	Proteasome subunit beta type-4 OS=Homo sapiens OX=9606 GN=PSMB4 PE=1 SV=4	TRUE	1.21236	0.25324	578032	534614	599062	536436	80177.3	35594.2	43417.9	1.08121	0.0339114	0.596468
1016	1016	sp|Q969H8|MYDGF_HUMAN	N/A	N/A	Myeloid-derived growth factor OS=Homo sapiens OX=9606 GN=MYDGF PE=1 SV=1	TRUE	0.992712	0.34426	409785	379010	415781	394375	28062.8	70560.3	30774.8	1.0812	0.0339052	0.463113
1580	1580	sp|Q8N5K1|CISD2_HUMAN	N/A	N/A	CDGSH iron-sulfur domain-containing protein 2 OS=Homo sapiens OX=9606 GN=CISD2 PE=1 SV=1	TRUE	1.09934	0.29738	153153	141676	151228	139034	22072.9	12911.6	11476.7	1.08101	0.0338284	0.526688
505	505	sp|P09417|DHPR_HUMAN	N/A	N/A	Dihydropteridine reductase OS=Homo sapiens OX=9606 GN=QDPR PE=1 SV=2	TRUE	0.941672	0.36855	414287	383302	435860	379223	79182.1	15046.2	30985.1	1.08084	0.0337604	0.433504
619	619	sp|O00567|NOP56_HUMAN	N/A	N/A	Nucleolar protein 56 OS=Homo sapiens OX=9606 GN=NOP56 PE=1 SV=4	TRUE	1.25474	0.23811	506471	468640	509511	469222	49254	55032.4	37831.7	1.08073	0.0337159	0.623222
1218	1218	sp|Q96HS1|PGAM5_HUMAN	N/A	N/A	Serine/threonine-protein phosphatase PGAM5, mitochondrial OS=Homo sapiens OX=9606 GN=PGAM5 PE=1 SV=2	TRUE	1.95821	0.07867	227330	210381	222541	208807	20070	6832.07	16948.9	1.08056	0.0336501	1.10419
1123	1123	sp|O75351|VPS4B_HUMAN	N/A	N/A	Vacuolar protein sorting-associated protein 4B OS=Homo sapiens OX=9606 GN=VPS4B PE=1 SV=2	TRUE	1.34006	0.20988	296294	274248	292597	279931	17916.9	36096.6	22046.5	1.08039	0.0335802	0.678029
1462	1462	sp|Q9P287|BCCIP_HUMAN	N/A	N/A	BRCA2 and CDKN1A-interacting protein OS=Homo sapiens OX=9606 GN=BCCIP PE=1 SV=1	TRUE	0.860098	0.40988	53145.2	49201.9	51490.3	51872.7	7779.48	8099.36	3943.34	1.08015	0.0334825	0.387343
33	33	sp|P22314|UBA1_HUMAN	N/A	N/A	Ubiquitin-like modifier-activating enzyme 1 OS=Homo sapiens OX=9606 GN=UBA1 PE=1 SV=3	TRUE	2.83286	0.01776	2.02642e+06	1.87644e+06	2.0136e+06	1.85037e+06	50844	119298	149977	1.07993	0.0333942	1.75056
925	925	sp|O15173|PGRC2_HUMAN	N/A	N/A	Membrane-associated progesterone receptor component 2 OS=Homo sapiens OX=9606 GN=PGRMC2 PE=1 SV=1	TRUE	0.988965	0.34601	249050	230817	253187	237074	39012.4	22748	18233.1	1.07899	0.033019	0.460911
102	102	sp|Q9UDR5|AASS_HUMAN	N/A	N/A	Alpha-aminoadipic semialdehyde synthase, mitochondrial OS=Homo sapiens OX=9606 GN=AASS PE=1 SV=1	TRUE	4.05262	0.00231	2.21694e+06	2.05542e+06	2.21687e+06	2.01539e+06	58028.1	78508.5	161520	1.07858	0.0328534	2.63639
857	857	sp|P04080|CYTB_HUMAN	N/A	N/A	Cystatin-B OS=Homo sapiens OX=9606 GN=CSTB PE=1 SV=2	TRUE	1.28793	0.22678	711221	659411	698444	685219	59004.7	78916.7	51809.8	1.07857	0.0328483	0.644395
1448	1448	sp|Q9H2G2|SLK_HUMAN	N/A	N/A	STE20-like serine/threonine-protein kinase OS=Homo sapiens OX=9606 GN=SLK PE=1 SV=1	TRUE	0.112498	0.91265	21533.1	19966.3	17443	9050.26	19080.4	28278.6	1566.74	1.07847	0.0328077	0.0396957
262	262	sp|Q99460|PSMD1_HUMAN	N/A	N/A	26S proteasome non-ATPase regulatory subunit 1 OS=Homo sapiens OX=9606 GN=PSMD1 PE=1 SV=2	TRUE	1.27028	0.23274	657622	610019	662175	603986	77478.8	49226.4	47603.5	1.07804	0.0326333	0.633129
578	578	sp|Q15717|ELAV1_HUMAN	N/A	N/A	ELAV-like protein 1 OS=Homo sapiens OX=9606 GN=ELAVL1 PE=1 SV=2	TRUE	1.51216	0.16143	840614	779840	835996	811324	47778.1	86074.6	60774.2	1.07793	0.0325912	0.792016
507	507	sp|P30050|RL12_HUMAN	N/A	N/A	60S ribosomal protein L12 OS=Homo sapiens OX=9606 GN=RPL12 PE=1 SV=1	TRUE	3.74597	0.00381	4.39841e+06	4.08274e+06	4.35489e+06	4.11023e+06	139994	151697	315680	1.07732	0.032345	2.41908
1791	1791	sp|Q96KR1|ZFR_HUMAN	N/A	N/A	Zinc finger RNA-binding protein OS=Homo sapiens OX=9606 GN=ZFR PE=1 SV=2	TRUE	0.297063	0.7725	22058.2	20482.1	25630.5	23482.9	10362.6	7844.15	1576.19	1.07695	0.0321974	0.112102
460	460	sp|Q9Y262|EIF3L_HUMAN	N/A	N/A	Eukaryotic translation initiation factor 3 subunit L OS=Homo sapiens OX=9606 GN=EIF3L PE=1 SV=1	TRUE	0.94823	0.36536	563548	523350	559785	548688	33506.5	98286.9	40198.3	1.07681	0.0321389	0.437279
1630	1630	sp|Q9NP81|SYSM_HUMAN	N/A	N/A	Serine--tRNA ligase, mitochondrial OS=Homo sapiens OX=9606 GN=SARS2 PE=1 SV=1	TRUE	1.28425	0.22801	57136.8	53070.3	53715.6	52554	6629.42	4025.68	4066.41	1.07662	0.0320636	0.642046
487	487	sp|Q14166|TTL12_HUMAN	N/A	N/A	Tubulin--tyrosine ligase-like protein 12 OS=Homo sapiens OX=9606 GN=TTLL12 PE=1 SV=2	TRUE	1.64917	0.13013	653440	607008	661055	611542	36989.8	58205.9	46432.2	1.07649	0.0320114	0.885623
316	316	sp|P0DP25|CALM3_HUMAN	N/A	N/A	Calmodulin-3 OS=Homo sapiens OX=9606 GN=CALM3 PE=1 SV=1	TRUE	2.10272	0.06179	2.85048e+06	2.64816e+06	2.88477e+06	2.65257e+06	89206.5	218144	202315	1.0764	0.031973	1.20908
839	839	sp|Q9UKA9|PTBP2_HUMAN	N/A	N/A	Polypyrimidine tract-binding protein 2 OS=Homo sapiens OX=9606 GN=PTBP2 PE=1 SV=1	TRUE	0.63056	0.54247	386363	358984	398675	367752	88471.5	59030	27378.9	1.07627	0.0319203	0.265624
37	37	sp|P78371|TCPB_HUMAN	N/A	N/A	T-complex protein 1 subunit beta OS=Homo sapiens OX=9606 GN=CCT2 PE=1 SV=4	TRUE	4.15767	0.00196	1.99341e+06	1.85245e+06	1.97781e+06	1.85465e+06	78390	27412.3	140957	1.07609	0.0318495	2.70774
911	911	sp|P18077|RL35A_HUMAN	N/A	N/A	60S ribosomal protein L35a OS=Homo sapiens OX=9606 GN=RPL35A PE=1 SV=2	TRUE	0.923403	0.37754	815051	757627	808099	754112	113302	101816	57424.1	1.07579	0.0317294	0.423037
828	828	sp|P40429|RL13A_HUMAN	N/A	N/A	60S ribosomal protein L13a OS=Homo sapiens OX=9606 GN=RPL13A PE=1 SV=2	TRUE	2.34606	0.04091	1.88981e+06	1.75668e+06	1.91946e+06	1.75011e+06	91617.5	104525	133125	1.07578	0.0317242	1.38817
1061	1061	sp|O60749|SNX2_HUMAN	N/A	N/A	Sorting nexin-2 OS=Homo sapiens OX=9606 GN=SNX2 PE=1 SV=2	TRUE	1.90598	0.08577	353202	328351	357573	318765	20743.2	24285	24851.5	1.07569	0.0316854	1.06666
1444	1444	sp|O14929|HAT1_HUMAN	N/A	N/A	Histone acetyltransferase type B catalytic subunit OS=Homo sapiens OX=9606 GN=HAT1 PE=1 SV=1	TRUE	0.146549	0.8864	90229.8	83895.5	96285.7	51774.9	11190.8	105280	6334.22	1.0755	0.0316109	0.0523703
1108	1108	sp|Q9BVP2|GNL3_HUMAN	N/A	N/A	Guanine nucleotide-binding protein-like 3 OS=Homo sapiens OX=9606 GN=GNL3 PE=1 SV=2	TRUE	0.427786	0.67787	86792.7	80711.1	94253.5	87689.1	27590.9	21246.1	6081.62	1.07535	0.0315501	0.168854
242	242	sp|P06744|G6PI_HUMAN	N/A	N/A	Glucose-6-phosphate isomerase OS=Homo sapiens OX=9606 GN=GPI PE=1 SV=4	TRUE	2.30078	0.0442	2.04536e+06	1.90218e+06	2.03866e+06	1.91224e+06	97625.7	117071	143181	1.07527	0.0315183	1.35458
319	319	sp|P26378|ELAV4_HUMAN	N/A	N/A	ELAV-like protein 4 OS=Homo sapiens OX=9606 GN=ELAVL4 PE=1 SV=2	TRUE	0.227123	0.8249	19467.5	18106.6	15818.2	16318.4	11052.4	9655.91	1360.82	1.07516	0.0314714	0.0835987
954	954	sp|Q99471|PFD5_HUMAN	N/A	N/A	Prefoldin subunit 5 OS=Homo sapiens OX=9606 GN=PFDN5 PE=1 SV=2	TRUE	0.624103	0.54653	313099	291240	346459	317354	55817.2	65151.9	21858.9	1.07505	0.0314305	0.262386
1376	1376	sp|Q99615|DNJC7_HUMAN	N/A	N/A	DnaJ homolog subfamily C member 7 OS=Homo sapiens OX=9606 GN=DNAJC7 PE=1 SV=2	TRUE	0.268515	0.79376	10901.8	10141.8	10686.8	9296.66	5590.81	4100.16	760.015	1.07494	0.0313837	0.100311
234	234	sp|Q06830|PRDX1_HUMAN	N/A	N/A	Peroxiredoxin-1 OS=Homo sapiens OX=9606 GN=PRDX1 PE=1 SV=1	TRUE	2.88412	0.01627	1.65959e+07	1.54389e+07	1.66583e+07	1.55326e+07	166577	968374	1.15695e+06	1.07494	0.0313831	1.78861
1391	1391	sp|P20336|RAB3A_HUMAN	N/A	N/A	Ras-related protein Rab-3A OS=Homo sapiens OX=9606 GN=RAB3A PE=1 SV=1	TRUE	0.62014	0.54904	97900	91086.9	99286.6	86494.8	12848.4	23646	6813.15	1.0748	0.031327	0.260396
1883	1883	sp|O60885|BRD4_HUMAN	N/A	N/A	Bromodomain-containing protein 4 OS=Homo sapiens OX=9606 GN=BRD4 PE=1 SV=2	TRUE	0.289901	0.77781	62536	58184.2	68175.8	52211.7	24343.3	27558.8	4351.87	1.07479	0.0313255	0.109126
1536	1536	sp|Q92783|STAM1_HUMAN	N/A	N/A	Signal transducing adapter molecule 1 OS=Homo sapiens OX=9606 GN=STAM PE=1 SV=3	TRUE	0.179903	0.86082	39085.6	36369.7	49816	40777.6	26067.3	26226.7	2715.82	1.07467	0.0312761	0.0650877
1249	1249	sp|Q9H6V9|LDAH_HUMAN	N/A	N/A	Lipid droplet-associated hydrolase OS=Homo sapiens OX=9606 GN=LDAH PE=1 SV=1	TRUE	0.360278	0.72613	77658.5	72285.1	79889.3	77646.1	22952	28422.7	5373.34	1.07434	0.0311399	0.138986
1331	1331	sp|Q8WVM8|SCFD1_HUMAN	N/A	N/A	Sec1 family domain-containing protein 1 OS=Homo sapiens OX=9606 GN=SCFD1 PE=1 SV=4	TRUE	0.583598	0.57242	119266	111015	122081	123299	24924.8	24043.5	8251.03	1.07432	0.0311351	0.242285
27	27	sp|Q08211|DHX9_HUMAN	N/A	N/A	ATP-dependent RNA helicase A OS=Homo sapiens OX=9606 GN=DHX9 PE=1 SV=4	TRUE	2.39377	0.03772	2.24467e+06	2.08987e+06	2.26428e+06	2.11277e+06	146337	60630.8	154796	1.07407	0.0310325	1.42343
851	851	sp|Q01130|SRSF2_HUMAN	N/A	N/A	Serine/arginine-rich splicing factor 2 OS=Homo sapiens OX=9606 GN=SRSF2 PE=1 SV=4	TRUE	2.79928	0.01882	1.71162e+06	1.59385e+06	1.69471e+06	1.58503e+06	50132.4	90034.4	117766	1.07389	0.030959	1.72538
734	734	sp|Q9H857|NT5D2_HUMAN	N/A	N/A	5'-nucleotidase domain-containing protein 2 OS=Homo sapiens OX=9606 GN=NT5DC2 PE=1 SV=1	TRUE	0.238388	0.81639	134648	125391	101130	118346	73513.1	60362.2	9257.22	1.07383	0.0309342	0.0881023
783	783	sp|P62851|RS25_HUMAN	N/A	N/A	40S ribosomal protein S25 OS=Homo sapiens OX=9606 GN=RPS25 PE=1 SV=1	TRUE	2.91375	0.01547	4.48905e+06	4.18098e+06	4.50771e+06	4.11645e+06	109322	234782	308073	1.07368	0.0308766	1.81051
173	173	sp|P30041|PRDX6_HUMAN	N/A	N/A	Peroxiredoxin-6 OS=Homo sapiens OX=9606 GN=PRDX6 PE=1 SV=3	TRUE	8.58961	6.283e-06	1.03962e+07	9.68282e+06	1.03709e+07	9.67626e+06	125442	160165	713408	1.07368	0.0308739	5.20183
758	758	sp|Q14978|NOLC1_HUMAN	N/A	N/A	Nucleolar and coiled-body phosphoprotein 1 OS=Homo sapiens OX=9606 GN=NOLC1 PE=1 SV=2	TRUE	2.51893	0.03044	918791	855821	917334	851742	54779.4	27365	62970	1.07358	0.0308338	1.51656
348	348	sp|Q92499|DDX1_HUMAN	N/A	N/A	ATP-dependent RNA helicase DDX1 OS=Homo sapiens OX=9606 GN=DDX1 PE=1 SV=2	TRUE	4.31669	0.00152	1.03094e+06	960419	1.0273e+06	958151	32289.1	23636.6	70519.3	1.07343	0.0307719	2.81816
167	167	sp|P48735|IDHP_HUMAN	N/A	N/A	Isocitrate dehydrogenase [NADP], mitochondrial OS=Homo sapiens OX=9606 GN=IDH2 PE=1 SV=2	TRUE	0.613997	0.55293	554970	517083	493302	495637	116119	96754.4	37886.7	1.07327	0.030709	0.25733
834	834	sp|Q9UHG3|PCYOX_HUMAN	N/A	N/A	Prenylcysteine oxidase 1 OS=Homo sapiens OX=9606 GN=PCYOX1 PE=1 SV=3	TRUE	0.447833	0.66382	261813	244009	280639	231351	67116.2	70559.5	17804.1	1.07296	0.0305854	0.17795
1381	1381	sp|Q00765|REEP5_HUMAN	N/A	N/A	Receptor expression-enhancing protein 5 OS=Homo sapiens OX=9606 GN=REEP5 PE=1 SV=3	TRUE	0.47275	0.64654	132671	123672	123365	125348	36450.5	29078.5	8999.23	1.07277	0.0305054	0.189405
1110	1110	sp|P30519|HMOX2_HUMAN	N/A	N/A	Heme oxygenase 2 OS=Homo sapiens OX=9606 GN=HMOX2 PE=1 SV=2	TRUE	0.706169	0.49621	70547	65773	68668.2	65542	7428.09	14800.1	4774	1.07258	0.0304309	0.304334
26	26	sp|P10809|CH60_HUMAN	N/A	N/A	60 kDa heat shock protein, mitochondrial OS=Homo sapiens OX=9606 GN=HSPD1 PE=1 SV=2	TRUE	2.53919	0.0294	1.37485e+07	1.28224e+07	1.37919e+07	1.2738e+07	825854	340781	926119	1.07223	0.0302866	1.53165
1754	1754	sp|Q08752|PPID_HUMAN	N/A	N/A	Peptidyl-prolyl cis-trans isomerase D OS=Homo sapiens OX=9606 GN=PPID PE=1 SV=3	TRUE	2.2835	0.04551	279645	260855	273606	255260	14474.7	14025.2	18789.2	1.07203	0.0302065	1.34189
1799	1799	sp|Q9BQI0|AIF1L_HUMAN	N/A	N/A	Allograft inflammatory factor 1-like OS=Homo sapiens OX=9606 GN=AIF1L PE=1 SV=1	TRUE	1.50841	0.16238	56421.5	52633.7	54762.2	53410.4	4463.85	4231.68	3787.74	1.07196	0.0301803	0.789467
1257	1257	sp|P05141|ADT2_HUMAN	N/A	N/A	ADP/ATP translocase 2 OS=Homo sapiens OX=9606 GN=SLC25A5 PE=1 SV=7	TRUE	1.4977	0.16509	1.54268e+06	1.44018e+06	1.54306e+06	1.4552e+06	153019	68483.7	102504	1.07117	0.0298602	0.782279
1716	1716	sp|Q96HR9|REEP6_HUMAN	N/A	N/A	Receptor expression-enhancing protein 6 OS=Homo sapiens OX=9606 GN=REEP6 PE=1 SV=2	TRUE	0.308463	0.76406	39294	36685.1	45756.7	37677.4	18536.1	9251.96	2608.86	1.07111	0.0298361	0.116873
61	61	sp|P49368|TCPG_HUMAN	N/A	N/A	T-complex protein 1 subunit gamma OS=Homo sapiens OX=9606 GN=CCT3 PE=1 SV=4	TRUE	3.05067	0.01224	2.90203e+06	2.71001e+06	2.89375e+06	2.69209e+06	90356.9	124926	192018	1.07086	0.0297307	1.91222
318	318	sp|P07954|FUMH_HUMAN	N/A	N/A	Fumarate hydratase, mitochondrial OS=Homo sapiens OX=9606 GN=FH PE=1 SV=3	TRUE	0.925806	0.37635	457292	427136	460002	435518	67667.6	42272.2	30155.9	1.0706	0.0296273	0.424408
271	271	sp|P22695|QCR2_HUMAN	N/A	N/A	Cytochrome b-c1 complex subunit 2, mitochondrial OS=Homo sapiens OX=9606 GN=UQCRC2 PE=1 SV=3	TRUE	1.41106	0.18857	860935	804265	864356	791660	68678.8	70433.6	56670.5	1.07046	0.0295714	0.724527
563	563	sp|Q9BWF3|RBM4_HUMAN	N/A	N/A	RNA-binding protein 4 OS=Homo sapiens OX=9606 GN=RBM4 PE=1 SV=1	TRUE	1.02998	0.32729	435853	407220	427792	410561	51724	44291.7	28633.7	1.07032	0.0295116	0.485067
1066	1066	sp|O43169|CYB5B_HUMAN	N/A	N/A	Cytochrome b5 type B OS=Homo sapiens OX=9606 GN=CYB5B PE=1 SV=2	TRUE	0.99503	0.34319	368673	344456	363929	344876	50198.2	32158.6	24217	1.07031	0.0295076	0.464465
887	887	sp|Q9BXW7|HDHD5_HUMAN	N/A	N/A	Haloacid dehalogenase-like hydrolase domain-containing 5 OS=Homo sapiens OX=9606 GN=HDHD5 PE=1 SV=1	TRUE	0.389718	0.70492	157046	146741	164402	153500	44031.2	47503.5	10305.2	1.07023	0.0294761	0.15186
1587	1587	sp|P26358|DNMT1_HUMAN	N/A	N/A	DNA (cytosine-5)-methyltransferase 1 OS=Homo sapiens OX=9606 GN=DNMT1 PE=1 SV=2	TRUE	1.53025	0.15695	89258.9	83411.7	88639	83666.4	8491.86	3935.9	5847.18	1.0701	0.0294244	0.804239
253	253	sp|Q15393|SF3B3_HUMAN	N/A	N/A	Splicing factor 3B subunit 3 OS=Homo sapiens OX=9606 GN=SF3B3 PE=1 SV=4	TRUE	1.73742	0.11295	901200	842419	900862	829777	34326.7	75428.3	58780.9	1.06978	0.029293	0.947114
28	28	sp|Q14697|GANAB_HUMAN	N/A	N/A	Neutral alpha-glucosidase AB OS=Homo sapiens OX=9606 GN=GANAB PE=1 SV=3	TRUE	2.19091	0.05325	1.67825e+06	1.56879e+06	1.65505e+06	1.57898e+06	87162.2	85907.6	109463	1.06978	0.0292925	1.27368
919	919	sp|Q99426|TBCB_HUMAN	N/A	N/A	Tubulin-folding cofactor B OS=Homo sapiens OX=9606 GN=TBCB PE=1 SV=2	TRUE	0.923525	0.37748	216603	202497	224202	206095	27801.1	25037	14105.8	1.06966	0.0292455	0.423106
297	297	sp|O60763|USO1_HUMAN	N/A	N/A	General vesicular transport factor p115 OS=Homo sapiens OX=9606 GN=USO1 PE=1 SV=2	TRUE	0.823259	0.42956	642570	600738	660920	606377	106338	64686.4	41832.6	1.06964	0.0292358	0.366976
227	227	sp|Q9P258|RCC2_HUMAN	N/A	N/A	Protein RCC2 OS=Homo sapiens OX=9606 GN=RCC2 PE=1 SV=2	TRUE	2.63334	0.02502	1.31237e+06	1.22739e+06	1.3251e+06	1.22988e+06	61773.9	49319.4	84979.9	1.06924	0.0290738	1.60171
289	289	sp|Q92616|GCN1_HUMAN	N/A	N/A	eIF-2-alpha kinase activator GCN1 OS=Homo sapiens OX=9606 GN=GCN1 PE=1 SV=6	TRUE	1.01821	0.33258	369473	345625	388105	342633	49298.3	29344.2	23848.1	1.069	0.0289777	0.478104
526	526	sp|Q08170|SRSF4_HUMAN	N/A	N/A	Serine/arginine-rich splicing factor 4 OS=Homo sapiens OX=9606 GN=SRSF4 PE=1 SV=2	TRUE	0.782021	0.45232	62436.3	58410.2	61533.6	57472.3	9560.18	8224.02	4026.1	1.06893	0.0289485	0.344554
163	163	sp|P12277|KCRB_HUMAN	N/A	N/A	Creatine kinase B-type OS=Homo sapiens OX=9606 GN=CKB PE=1 SV=1	TRUE	2.64608	0.02448	4.0071e+06	3.75129e+06	3.99589e+06	3.78998e+06	182325	151113	255813	1.06819	0.0286498	1.61119
1745	1745	sp|P82673|RT35_HUMAN	N/A	N/A	28S ribosomal protein S35, mitochondrial OS=Homo sapiens OX=9606 GN=MRPS35 PE=1 SV=1	TRUE	0.669132	0.51856	72179.9	67584.1	72905.4	72469.2	11242.9	12515.5	4595.78	1.068	0.0285716	0.285201
1897	1897	sp|Q8IVD9|NUDC3_HUMAN	N/A	N/A	NudC domain-containing protein 3 OS=Homo sapiens OX=9606 GN=NUDCD3 PE=1 SV=3	TRUE	0.262408	0.79833	11997.6	11235.3	11168.6	12647.9	4457.34	5547.77	762.38	1.06786	0.0285127	0.0978176
166	166	sp|P23528|COF1_HUMAN	N/A	N/A	Cofilin-1 OS=Homo sapiens OX=9606 GN=CFL1 PE=1 SV=3	TRUE	1.82856	0.0974	8.03429e+06	7.52463e+06	8.05961e+06	7.55063e+06	355959	582597	509666	1.06773	0.0284627	1.01144
902	902	sp|P63151|2ABA_HUMAN	N/A	N/A	Serine/threonine-protein phosphatase 2A 55 kDa regulatory subunit B alpha isoform OS=Homo sapiens OX=9606 GN=PPP2R2A PE=1 SV=1	TRUE	2.39649	0.03754	415461	389177	418182	393469	14770.9	22440.8	26284.4	1.06754	0.0283835	1.42551
1208	1208	sp|O75190|DNJB6_HUMAN	N/A	N/A	DnaJ homolog subfamily B member 6 OS=Homo sapiens OX=9606 GN=DNAJB6 PE=1 SV=2	TRUE	1.55912	0.15003	206824	193786	206118	189734	13188.9	15672.2	13037.8	1.06728	0.028278	0.823822
842	842	sp|O75396|SC22B_HUMAN	N/A	N/A	Vesicle-trafficking protein SEC22b OS=Homo sapiens OX=9606 GN=SEC22B PE=1 SV=4	TRUE	0.598971	0.56251	110208	103265	107040	100968	22472.8	17358.8	6943.74	1.06724	0.028263	0.24987
576	576	sp|Q13185|CBX3_HUMAN	N/A	N/A	Chromobox protein homolog 3 OS=Homo sapiens OX=9606 GN=CBX3 PE=1 SV=4	TRUE	1.25801	0.23697	1.09493e+06	1.02629e+06	1.08188e+06	1.00907e+06	94912.9	94101.5	68642.2	1.06688	0.0281171	0.625307
151	151	sp|P31943|HNRH1_HUMAN	N/A	N/A	Heterogeneous nuclear ribonucleoprotein H OS=Homo sapiens OX=9606 GN=HNRNPH1 PE=1 SV=4	TRUE	1.03691	0.3242	1.227e+06	1.15057e+06	1.21082e+06	1.14749e+06	61244.4	169861	76435.7	1.06643	0.0279336	0.489187
1836	1836	sp|Q9Y5J1|UTP18_HUMAN	N/A	N/A	U3 small nucleolar RNA-associated protein 18 homolog OS=Homo sapiens OX=9606 GN=UTP18 PE=1 SV=3	TRUE	0.56151	0.58681	50045.6	46932.2	53095.3	50825.7	9753.03	9452.08	3113.42	1.06634	0.0278951	0.231502
142	142	sp|P51659|DHB4_HUMAN	N/A	N/A	Peroxisomal multifunctional enzyme type 2 OS=Homo sapiens OX=9606 GN=HSD17B4 PE=1 SV=3	TRUE	1.45286	0.17691	1.43176e+06	1.34272e+06	1.44124e+06	1.33764e+06	145608	36499.6	89036.2	1.06631	0.0278836	0.752248
552	552	sp|Q15907|RB11B_HUMAN	N/A	N/A	Ras-related protein Rab-11B OS=Homo sapiens OX=9606 GN=RAB11B PE=1 SV=4	TRUE	0.99011	0.34547	2.05127e+06	1.92371e+06	2.09776e+06	1.98231e+06	238999	206062	127555	1.06631	0.0278822	0.46159
630	630	sp|Q13428|TCOF_HUMAN	N/A	N/A	Treacle protein OS=Homo sapiens OX=9606 GN=TCOF1 PE=1 SV=3	TRUE	1.56123	0.14953	429652	402946	445691	396844	26770.2	32232.2	26705.4	1.06628	0.0278694	0.825272
4	4	sp|P49327|FAS_HUMAN	N/A	N/A	Fatty acid synthase OS=Homo sapiens OX=9606 GN=FASN PE=1 SV=3	TRUE	4.00535	0.0025	2.53375e+06	2.37698e+06	2.52616e+06	2.37191e+06	79599.3	53440.6	156772	1.06595	0.0277386	2.60206
1122	1122	sp|O43172|PRP4_HUMAN	N/A	N/A	U4/U6 small nuclear ribonucleoprotein Prp4 OS=Homo sapiens OX=9606 GN=PRPF4 PE=1 SV=2	TRUE	0.393826	0.70198	121677	114160	127340	114624	36540.7	29167.3	7517.08	1.06585	0.0276948	0.153675
24	24	sp|P55072|TERA_HUMAN	N/A	N/A	Transitional endoplasmic reticulum ATPase OS=Homo sapiens OX=9606 GN=VCP PE=1 SV=4	TRUE	2.55633	0.02855	2.5837e+06	2.4243e+06	2.63502e+06	2.44233e+06	123119	90400.8	159406	1.06575	0.0276567	1.54439
873	873	sp|O43809|CPSF5_HUMAN	N/A	N/A	Cleavage and polyadenylation specificity factor subunit 5 OS=Homo sapiens OX=9606 GN=NUDT21 PE=1 SV=1	TRUE	0.708048	0.49509	586759	550707	588430	540485	45747	116026	36051.2	1.06546	0.0275386	0.305316
1069	1069	sp|O94819|KBTBB_HUMAN	N/A	N/A	Kelch repeat and BTB domain-containing protein 11 OS=Homo sapiens OX=9606 GN=KBTBD11 PE=1 SV=1	TRUE	0.138466	0.89262	84781.5	79584.7	83720.5	71252.5	59847.9	69784.1	5196.81	1.0653	0.0274716	0.0493334
453	453	sp|P17174|AATC_HUMAN	N/A	N/A	Aspartate aminotransferase, cytoplasmic OS=Homo sapiens OX=9606 GN=GOT1 PE=1 SV=3	TRUE	3.54143	0.00534	633677	594992	638207	596955	21224.5	16293.2	38685.1	1.06502	0.0273569	2.27246
1291	1291	sp|Q7Z460|CLAP1_HUMAN	N/A	N/A	CLIP-associating protein 1 OS=Homo sapiens OX=9606 GN=CLASP1 PE=1 SV=1	TRUE	0.40993	0.6905	79610.7	74751.1	84258.3	74804	26475.2	11927.5	4859.6	1.06501	0.0273538	0.160836
184	184	sp|P45974|UBP5_HUMAN	N/A	N/A	Ubiquitin carboxyl-terminal hydrolase 5 OS=Homo sapiens OX=9606 GN=USP5 PE=1 SV=2	TRUE	1.77196	0.10681	620268	582482	611893	583719	48976.6	18157.6	37786.1	1.06487	0.027297	0.971388
148	148	sp|Q16851|UGPA_HUMAN	N/A	N/A	UTP--glucose-1-phosphate uridylyltransferase OS=Homo sapiens OX=9606 GN=UGP2 PE=1 SV=5	TRUE	3.32278	0.00771	2.48849e+06	2.33725e+06	2.50986e+06	2.35773e+06	46971.3	101114	151240	1.06471	0.0272308	2.11295
539	539	sp|Q00796|DHSO_HUMAN	N/A	N/A	Sorbitol dehydrogenase OS=Homo sapiens OX=9606 GN=SORD PE=1 SV=4	TRUE	0.925911	0.3763	309328	290538	312565	282246	29058.9	40333.5	18790.9	1.06468	0.0272177	0.424466
1872	1872	sp|P06703|S10A6_HUMAN	N/A	N/A	Protein S100-A6 OS=Homo sapiens OX=9606 GN=S100A6 PE=1 SV=1	TRUE	0.384632	0.70856	95443.8	89682.9	98021.7	91196	24636.3	27185	5760.86	1.06424	0.0270379	0.149623
868	868	sp|Q3ZCQ8|TIM50_HUMAN	N/A	N/A	Mitochondrial import inner membrane translocase subunit TIM50 OS=Homo sapiens OX=9606 GN=TIMM50 PE=1 SV=2	TRUE	1.41588	0.18719	501292	471267	487292	449542	33064.4	40060.1	30024.6	1.06371	0.0268234	0.727717
479	479	sp|P36957|ODO2_HUMAN	N/A	N/A	Dihydrolipoyllysine-residue succinyltransferase component of 2-oxoglutarate dehydrogenase complex, mitochondrial OS=Homo sapiens OX=9606 GN=DLST PE=1 SV=4	TRUE	0.782331	0.45215	1.20943e+06	1.13703e+06	1.1925e+06	1.19858e+06	76918.2	213222	72395.7	1.06367	0.0268072	0.344717
1616	1616	sp|Q9H6Z4|RANB3_HUMAN	N/A	N/A	Ran-binding protein 3 OS=Homo sapiens OX=9606 GN=RANBP3 PE=1 SV=1	TRUE	0.645392	0.5332	44852.2	42183.2	45475.4	42168.8	8391.44	5674.47	2669.04	1.06327	0.0266446	0.27311
567	567	sp|Q99613|EIF3C_HUMAN	N/A	N/A	Eukaryotic translation initiation factor 3 subunit C OS=Homo sapiens OX=9606 GN=EIF3C PE=1 SV=1	TRUE	1.69436	0.12106	1.03189e+06	970884	1.04815e+06	984509	38912.7	79148.7	61007.8	1.06284	0.0264668	0.916999
656	656	sp|Q16629|SRSF7_HUMAN	N/A	N/A	Serine/arginine-rich splicing factor 7 OS=Homo sapiens OX=9606 GN=SRSF7 PE=1 SV=1	TRUE	1.84212	0.09527	2.36177e+06	2.22252e+06	2.31733e+06	2.17287e+06	147060	112530	139259	1.06266	0.0263936	1.02104
91	91	sp|P17987|TCPA_HUMAN	N/A	N/A	T-complex protein 1 subunit alpha OS=Homo sapiens OX=9606 GN=TCP1 PE=1 SV=1	TRUE	6.50562	6.8465e-05	2.03063e+06	1.91095e+06	2.03247e+06	1.91829e+06	25535.6	37129.8	119684	1.06263	0.0263823	4.16453
472	472	sp|Q9UBE0|SAE1_HUMAN	N/A	N/A	SUMO-activating enzyme subunit 1 OS=Homo sapiens OX=9606 GN=SAE1 PE=1 SV=1	TRUE	0.626412	0.54508	477937	449840	490480	436038	87742.9	66122.5	28096.8	1.06246	0.0263124	0.26354
373	373	sp|P09622|DLDH_HUMAN	N/A	N/A	Dihydrolipoyl dehydrogenase, mitochondrial OS=Homo sapiens OX=9606 GN=DLD PE=1 SV=2	TRUE	1.08579	0.30305	853930	804330	865135	801646	53687.6	98173.1	49599.7	1.06167	0.0259879	0.518486
855	855	sp|Q71UI9|H2AV_HUMAN	N/A	N/A	Histone H2A.V OS=Homo sapiens OX=9606 GN=H2AFV PE=1 SV=3	TRUE	1.09448	0.29941	3.1746e+06	2.99191e+06	3.12755e+06	2.95835e+06	386729	132700	182688	1.06106	0.0257402	0.523734
1090	1090	sp|O14744|ANM5_HUMAN	N/A	N/A	Protein arginine N-methyltransferase 5 OS=Homo sapiens OX=9606 GN=PRMT5 PE=1 SV=4	TRUE	1.02111	0.33127	305070	287538	305075	290200	32342.2	26885.4	17532.4	1.06097	0.0257048	0.479818
966	966	sp|O95232|LC7L3_HUMAN	N/A	N/A	Luc7-like protein 3 OS=Homo sapiens OX=9606 GN=LUC7L3 PE=1 SV=2	TRUE	1.20902	0.25446	288567	272032	297072	269922	21540.3	25656.1	16534.7	1.06078	0.0256263	0.59438
281	281	sp|P67809|YBOX1_HUMAN	N/A	N/A	Nuclease-sensitive element-binding protein 1 OS=Homo sapiens OX=9606 GN=YBX1 PE=1 SV=3	TRUE	2.07581	0.06465	1.31255e+06	1.23753e+06	1.32152e+06	1.22856e+06	77261.4	43212.7	75020.1	1.06062	0.0255601	1.18943
290	290	sp|P08865|RSSA_HUMAN	N/A	N/A	40S ribosomal protein SA OS=Homo sapiens OX=9606 GN=RPSA PE=1 SV=4	TRUE	4.64465	0.00092	6.45242e+06	6.08581e+06	6.5113e+06	6.1384e+06	147344	125183	366608	1.06024	0.0254041	3.03621
419	419	sp|Q92973|TNPO1_HUMAN	N/A	N/A	Transportin-1 OS=Homo sapiens OX=9606 GN=TNPO1 PE=1 SV=2	TRUE	1.15489	0.27499	657441	620093	667350	608552	59527.6	52263.3	37348.3	1.06023	0.0254002	0.560683
188	188	sp|Q8N163|CCAR2_HUMAN	N/A	N/A	Cell cycle and apoptosis regulator protein 2 OS=Homo sapiens OX=9606 GN=CCAR2 PE=1 SV=2	TRUE	1.18011	0.26527	581250	548237	566815	542924	33883.8	59560	33013.2	1.06022	0.0253948	0.576312
486	486	sp|P28074|PSB5_HUMAN	N/A	N/A	Proteasome subunit beta type-5 OS=Homo sapiens OX=9606 GN=PSMB5 PE=1 SV=3	TRUE	2.0164	0.07141	1.06488e+06	1.00452e+06	1.07706e+06	999872	44814.9	58038.6	60362.1	1.06009	0.0253429	1.14624
1290	1290	sp|P61009|SPCS3_HUMAN	N/A	N/A	Signal peptidase complex subunit 3 OS=Homo sapiens OX=9606 GN=SPCS3 PE=1 SV=1	TRUE	0.163285	0.87355	30849.5	29103.8	20847.8	31436.7	24580.4	9034.92	1745.73	1.05998	0.0252988	0.0587122
1645	1645	sp|O95571|ETHE1_HUMAN	N/A	N/A	Persulfide dioxygenase ETHE1, mitochondrial OS=Homo sapiens OX=9606 GN=ETHE1 PE=1 SV=2	TRUE	0.134882	0.89538	36923.4	34835.2	34358	35862.4	32826.9	18987.7	2088.23	1.05995	0.0252837	0.0479926
56	56	sp|P19338|NUCL_HUMAN	N/A	N/A	Nucleolin OS=Homo sapiens OX=9606 GN=NCL PE=1 SV=3	TRUE	2.87413	0.01655	1.02764e+07	9.70201e+06	1.01639e+07	9.68033e+06	480293	94781.9	574424	1.05921	0.0249807	1.7812
235	235	sp|P23526|SAHH_HUMAN	N/A	N/A	Adenosylhomocysteinase OS=Homo sapiens OX=9606 GN=AHCY PE=1 SV=4	TRUE	2.60884	0.02609	3.02901e+06	2.85987e+06	2.99794e+06	2.85558e+06	109119	115373	169132	1.05914	0.0249532	1.58353
130	130	sp|P43243|MATR3_HUMAN	N/A	N/A	Matrin-3 OS=Homo sapiens OX=9606 GN=MATR3 PE=1 SV=2	TRUE	1.86383	0.09194	1.42844e+06	1.34906e+06	1.43359e+06	1.3683e+06	61497.6	84272	79381.5	1.05884	0.0248313	1.0365
428	428	sp|P28066|PSA5_HUMAN	N/A	N/A	Proteasome subunit alpha type-5 OS=Homo sapiens OX=9606 GN=PSMA5 PE=1 SV=3	TRUE	2.3537	0.04038	1.51038e+06	1.42658e+06	1.48908e+06	1.41005e+06	78366.5	38283.7	83807.2	1.05875	0.0247922	1.39383
1136	1136	sp|Q9NZ01|TECR_HUMAN	N/A	N/A	Very-long-chain enoyl-CoA reductase OS=Homo sapiens OX=9606 GN=TECR PE=1 SV=1	TRUE	1.49479	0.16584	361262	341418	359003	342718	28447.7	15750.8	19843.4	1.05812	0.0245351	0.780311
1725	1725	sp|Q15800|MSMO1_HUMAN	N/A	N/A	Methylsterol monooxygenase 1 OS=Homo sapiens OX=9606 GN=MSMO1 PE=1 SV=1	TRUE	0.255733	0.80334	24484.7	23143.1	26246	25323.8	9892.46	8201.79	1341.6	1.05797	0.0244733	0.0951006
971	971	sp|Q5JPE7|NOMO2_HUMAN	N/A	N/A	Nodal modulator 2 OS=Homo sapiens OX=9606 GN=NOMO2 PE=1 SV=1	TRUE	0.595923	0.56447	227978	215488	235913	228150	44097.7	26287.8	12489.9	1.05796	0.0244697	0.248359
402	402	sp|P53004|BIEA_HUMAN	N/A	N/A	Biliverdin reductase A OS=Homo sapiens OX=9606 GN=BLVRA PE=1 SV=2	TRUE	0.937014	0.37083	306630	289969	303643	295760	21717.9	37753	16660.9	1.05746	0.024263	0.430825
1333	1333	sp|P52306|GDS1_HUMAN	N/A	N/A	Rap1 GTPase-GDP dissociation stimulator 1 OS=Homo sapiens OX=9606 GN=RAP1GDS1 PE=1 SV=3	TRUE	0.231316	0.82173	84879.5	80278	84860	78798.7	34909.5	33994.1	4601.46	1.05732	0.0242061	0.0852709
571	571	sp|P37108|SRP14_HUMAN	N/A	N/A	Signal recognition particle 14 kDa protein OS=Homo sapiens OX=9606 GN=SRP14 PE=1 SV=2	TRUE	3.21575	0.00924	1.67189e+06	1.58148e+06	1.66962e+06	1.5691e+06	56963.9	38703.1	90411.6	1.05717	0.0241444	2.03433
1522	1522	sp|P37198|NUP62_HUMAN	N/A	N/A	Nuclear pore glycoprotein p62 OS=Homo sapiens OX=9606 GN=NUP62 PE=1 SV=3	TRUE	1.32212	0.21557	166759	157752	166902	155170	11450.5	12138	9006.68	1.05709	0.0241136	0.666412
1322	1322	sp|P19022|CADH2_HUMAN	N/A	N/A	Cadherin-2 OS=Homo sapiens OX=9606 GN=CDH2 PE=1 SV=4	TRUE	0.216511	0.83294	24343.4	23040.1	27198.6	20093.6	12123.5	8391.59	1303.26	1.05656	0.0238962	0.0793863
799	799	sp|Q13148|TADBP_HUMAN	N/A	N/A	TAR DNA-binding protein 43 OS=Homo sapiens OX=9606 GN=TARDBP PE=1 SV=1	TRUE	0.867509	0.406	499154	472455	509703	478340	73283.5	17690	26699.5	1.05651	0.0238745	0.391474
1194	1194	sp|O95777|LSM8_HUMAN	N/A	N/A	U6 snRNA-associated Sm-like protein LSm8 OS=Homo sapiens OX=9606 GN=LSM8 PE=1 SV=3	TRUE	1.20288	0.25673	353156	334403	360937	335166	36664.1	10682.4	18753.5	1.05608	0.023697	0.590523
1010	1010	sp|Q9NP97|DLRB1_HUMAN	N/A	N/A	Dynein light chain roadblock-type 1 OS=Homo sapiens OX=9606 GN=DYNLRB1 PE=1 SV=3	TRUE	0.52477	0.61118	238807	226138	237466	220307	39615.9	43906.4	12669.3	1.05602	0.0236741	0.213831
1622	1622	sp|P60981|DEST_HUMAN	N/A	N/A	Destrin OS=Homo sapiens OX=9606 GN=DSTN PE=1 SV=3	TRUE	1.34154	0.20941	347955	329518	346548	329938	26585.1	20652.8	18437.5	1.05595	0.0236446	0.679003
210	210	sp|P07910|HNRPC_HUMAN	N/A	N/A	Heterogeneous nuclear ribonucleoproteins C1/C2 OS=Homo sapiens OX=9606 GN=HNRNPC PE=1 SV=4	TRUE	2.44307	0.03467	9.40347e+06	8.90723e+06	9.40359e+06	8.95382e+06	468432	167715	496247	1.05571	0.0235458	1.46005
1546	1546	sp|P62310|LSM3_HUMAN	N/A	N/A	U6 snRNA-associated Sm-like protein LSm3 OS=Homo sapiens OX=9606 GN=LSM3 PE=1 SV=2	TRUE	1.68257	0.12337	410717	389191	408544	390067	15957	26970.5	21525.8	1.05531	0.0233797	0.90879
652	652	sp|Q96P70|IPO9_HUMAN	N/A	N/A	Importin-9 OS=Homo sapiens OX=9606 GN=IPO9 PE=1 SV=3	TRUE	0.561202	0.58701	341782	324012	345211	318685	65160.4	42074.5	17770.6	1.05485	0.0231889	0.231355
1890	1890	sp|Q9NRW7|VPS45_HUMAN	N/A	N/A	Vacuolar protein sorting-associated protein 45 OS=Homo sapiens OX=9606 GN=VPS45 PE=1 SV=1	TRUE	1.91429	0.0846	62520	59300.7	62545.6	59072.2	3196.91	2597.92	3219.32	1.05429	0.0229593	1.07263
1658	1658	sp|Q96EE3|SEH1_HUMAN	N/A	N/A	Nucleoporin SEH1 OS=Homo sapiens OX=9606 GN=SEH1L PE=1 SV=3	TRUE	0.606092	0.55796	62987.7	59754.2	61057.4	63101.9	8496.37	9929.06	3233.51	1.05411	0.0228874	0.253397
673	673	sp|Q9HAV4|XPO5_HUMAN	N/A	N/A	Exportin-5 OS=Homo sapiens OX=9606 GN=XPO5 PE=1 SV=1	TRUE	0.553864	0.59184	326372	309663	346612	315982	65047.8	35069.3	16709.6	1.05396	0.0228244	0.227796
1357	1357	sp|Q86U42|PABP2_HUMAN	N/A	N/A	Polyadenylate-binding protein 2 OS=Homo sapiens OX=9606 GN=PABPN1 PE=1 SV=3	TRUE	1.06363	0.3125	370732	351778	357049	345293	34127.5	27215.9	18954.3	1.05388	0.0227918	0.50515
409	409	sp|P60900|PSA6_HUMAN	N/A	N/A	Proteasome subunit alpha type-6 OS=Homo sapiens OX=9606 GN=PSMA6 PE=1 SV=1	TRUE	3.43448	0.00639	1.49305e+06	1.41677e+06	1.49663e+06	1.40543e+06	29663.3	45609.7	76285.5	1.05384	0.0227766	2.1945
1507	1507	sp|P16870|CBPE_HUMAN	N/A	N/A	Carboxypeptidase E OS=Homo sapiens OX=9606 GN=CPE PE=1 SV=1	TRUE	0.106448	0.91733	10754.3	10211.4	8745.91	7401.95	8722.16	8943.16	542.88	1.05316	0.022496	0.0374744
1319	1319	sp|Q8IY67|RAVR1_HUMAN	N/A	N/A	Ribonucleoprotein PTB-binding 1 OS=Homo sapiens OX=9606 GN=RAVER1 PE=1 SV=1	TRUE	0.263095	0.79782	100736	95656.8	107063	86009.7	29851.8	36680.6	5079.62	1.0531	0.0224707	0.0980951
914	914	sp|P07741|APT_HUMAN	N/A	N/A	Adenine phosphoribosyltransferase OS=Homo sapiens OX=9606 GN=APRT PE=1 SV=2	TRUE	0.646666	0.53241	764938	726798	774660	767933	56451.8	132985	38140.3	1.05248	0.0222127	0.273754
93	93	sp|P11388|TOP2A_HUMAN	N/A	N/A	DNA topoisomerase 2-alpha OS=Homo sapiens OX=9606 GN=TOP2A PE=1 SV=3	TRUE	1.66923	0.12603	636687	605133	645344	611630	41400.4	20735.5	31553.5	1.05214	0.0220748	0.899526
1158	1158	sp|P53985|MOT1_HUMAN	N/A	N/A	Monocarboxylate transporter 1 OS=Homo sapiens OX=9606 GN=SLC16A1 PE=1 SV=3	TRUE	0.944406	0.36722	444614	422601	462444	430411	52216.8	23093.5	22013.3	1.05209	0.022053	0.435074
1033	1033	sp|Q9Y333|LSM2_HUMAN	N/A	N/A	U6 snRNA-associated Sm-like protein LSm2 OS=Homo sapiens OX=9606 GN=LSM2 PE=1 SV=1	TRUE	0.803105	0.44058	333043	316639	335691	324627	36514.3	34207.9	16404.7	1.05181	0.0219369	0.355975
1393	1393	sp|P63165|SUMO1_HUMAN	N/A	N/A	Small ubiquitin-related modifier 1 OS=Homo sapiens OX=9606 GN=SUMO1 PE=1 SV=1	TRUE	1.9599	0.07845	308036	292870	308606	294826	14854.6	11772.6	15165.6	1.05178	0.021926	1.10541
1427	1427	sp|P22307|NLTP_HUMAN	N/A	N/A	Non-specific lipid-transfer protein OS=Homo sapiens OX=9606 GN=SCP2 PE=1 SV=2	TRUE	1.40144	0.19135	331618	315352	334274	313059	16118.8	23420.1	16266.3	1.05158	0.021843	0.718172
1078	1078	sp|P51610|HCFC1_HUMAN	N/A	N/A	Host cell factor 1 OS=Homo sapiens OX=9606 GN=HCFC1 PE=1 SV=2	TRUE	0.661008	0.52354	60599	57627.9	59208.4	57547.8	5539.72	9514.79	2971.1	1.05156	0.0218327	0.28105
350	350	sp|P09429|HMGB1_HUMAN	N/A	N/A	High mobility group protein B1 OS=Homo sapiens OX=9606 GN=HMGB1 PE=1 SV=3	TRUE	2.24973	0.0482	1.78236e+06	1.6954e+06	1.80039e+06	1.7121e+06	54537.5	77391.3	86956	1.05129	0.0217223	1.31695
108	108	sp|P50991|TCPD_HUMAN	N/A	N/A	T-complex protein 1 subunit delta OS=Homo sapiens OX=9606 GN=CCT4 PE=1 SV=4	TRUE	3.54373	0.00532	3.90785e+06	3.71815e+06	3.92618e+06	3.72283e+06	65564.3	113555	189699	1.05102	0.0216109	2.27409
245	245	sp|P09936|UCHL1_HUMAN	N/A	N/A	Ubiquitin carboxyl-terminal hydrolase isozyme L1 OS=Homo sapiens OX=9606 GN=UCHL1 PE=1 SV=2	TRUE	1.51323	0.16117	3.69425e+06	3.51637e+06	3.64474e+06	3.46462e+06	234630	166899	177879	1.05059	0.0214315	0.792716
1773	1773	sp|Q8IWE2|NXP20_HUMAN	N/A	N/A	Protein NOXP20 OS=Homo sapiens OX=9606 GN=FAM114A1 PE=1 SV=2	TRUE	0.0836618	0.93498	10424	9923.13	11731	5041.33	7250.55	12745.9	500.84	1.05047	0.0213845	0.0291977
54	54	sp|P00558|PGK1_HUMAN	N/A	N/A	Phosphoglycerate kinase 1 OS=Homo sapiens OX=9606 GN=PGK1 PE=1 SV=3	TRUE	3.13662	0.01057	3.96796e+06	3.77821e+06	3.97118e+06	3.76973e+06	101772	107711	189756	1.05022	0.0212819	1.97593
331	331	sp|P15121|ALDR_HUMAN	N/A	N/A	Aldose reductase OS=Homo sapiens OX=9606 GN=AKR1B1 PE=1 SV=3	TRUE	1.98972	0.07466	666661	634968	662511	634392	27664.7	27511.4	31692.4	1.04991	0.0211528	1.12691
1567	1567	sp|Q69YN4|VIR_HUMAN	N/A	N/A	Protein virilizer homolog OS=Homo sapiens OX=9606 GN=VIRMA PE=1 SV=2	TRUE	0.73862	0.47712	124018	118151	124550	112159	11213.9	15898.5	5866.58	1.04965	0.0210458	0.321372
1089	1089	sp|Q96CS3|FAF2_HUMAN	N/A	N/A	FAS-associated factor 2 OS=Homo sapiens OX=9606 GN=FAF2 PE=1 SV=2	TRUE	0.584612	0.57176	108861	103789	106686	107401	13801.6	16163.7	5072.72	1.04888	0.0207239	0.242786
265	265	sp|Q03252|LMNB2_HUMAN	N/A	N/A	Lamin-B2 OS=Homo sapiens OX=9606 GN=LMNB2 PE=1 SV=4	TRUE	0.911012	0.38372	905460	863736	899114	850765	100663	49524.1	41724	1.04831	0.0204883	0.415986
219	219	sp|Q12905|ILF2_HUMAN	N/A	N/A	Interleukin enhancer-binding factor 2 OS=Homo sapiens OX=9606 GN=ILF2 PE=1 SV=2	TRUE	1.59614	0.14154	2.84216e+06	2.71208e+06	2.82741e+06	2.71347e+06	173476	98788.4	130085	1.04796	0.0203467	0.849121
112	112	sp|Q99832|TCPH_HUMAN	N/A	N/A	T-complex protein 1 subunit eta OS=Homo sapiens OX=9606 GN=CCT7 PE=1 SV=2	TRUE	1.99505	0.074	1.93411e+06	1.84598e+06	1.9403e+06	1.8463e+06	74624.6	78352	88128.7	1.04774	0.0202539	1.13077
599	599	sp|P25788|PSA3_HUMAN	N/A	N/A	Proteasome subunit alpha type-3 OS=Homo sapiens OX=9606 GN=PSMA3 PE=1 SV=2	TRUE	1.09605	0.29875	1.36443e+06	1.30241e+06	1.37184e+06	1.31737e+06	126455	56765.7	62023.6	1.04762	0.0202047	0.524692
249	249	sp|Q9Y617|SERC_HUMAN	N/A	N/A	Phosphoserine aminotransferase OS=Homo sapiens OX=9606 GN=PSAT1 PE=1 SV=2	TRUE	1.28679	0.22716	2.17301e+06	2.07521e+06	2.18934e+06	2.05719e+06	121707	140893	97806.6	1.04713	0.020001	0.643668
1458	1458	sp|P57740|NU107_HUMAN	N/A	N/A	Nuclear pore complex protein Nup107 OS=Homo sapiens OX=9606 GN=NUP107 PE=1 SV=1	TRUE	0.404667	0.69424	60710	57978.9	62107.2	63480.9	5540.02	15575.8	2731.12	1.04711	0.0199904	0.15849
1140	1140	sp|O75400|PR40A_HUMAN	N/A	N/A	Pre-mRNA-processing factor 40 homolog A OS=Homo sapiens OX=9606 GN=PRPF40A PE=1 SV=2	TRUE	0.444415	0.66621	11233.7	10740.1	11097.9	10532.2	1130.89	2474.06	493.544	1.04595	0.0195123	0.176389
1360	1360	sp|Q92734|TFG_HUMAN	N/A	N/A	Protein TFG OS=Homo sapiens OX=9606 GN=TFG PE=1 SV=2	TRUE	1.38802	0.19528	204222	195300	206011	195232	13213.1	8562.42	8921.9	1.04568	0.0194001	0.709342
19	19	sp|P11142|HSP7C_HUMAN	N/A	N/A	Heat shock cognate 71 kDa protein OS=Homo sapiens OX=9606 GN=HSPA8 PE=1 SV=1	TRUE	3.99963	0.00252	1.98713e+07	1.9004e+07	1.98827e+07	1.88235e+07	279359	451717	867238	1.04563	0.0193799	2.5986
683	683	sp|P25787|PSA2_HUMAN	N/A	N/A	Proteasome subunit alpha type-2 OS=Homo sapiens OX=9606 GN=PSMA2 PE=1 SV=2	TRUE	0.816468	0.43325	1.18018e+06	1.12872e+06	1.19973e+06	1.11889e+06	116030	101821	51455.3	1.04559	0.0193602	0.363261
533	533	sp|Q92769|HDAC2_HUMAN	N/A	N/A	Histone deacetylase 2 OS=Homo sapiens OX=9606 GN=HDAC2 PE=1 SV=2	TRUE	1.00632	0.33799	775794	742023	775023	742814	63607.4	52069.9	33771.1	1.04551	0.0193291	0.471096
1611	1611	sp|Q8WX92|NELFB_HUMAN	N/A	N/A	Negative elongation factor B OS=Homo sapiens OX=9606 GN=NELFB PE=1 SV=1	TRUE	0.226043	0.82572	35200.8	33674.5	39103.4	34135.1	16176.4	3442.66	1526.21	1.04532	0.0192503	0.0831672
716	716	sp|O43615|TIM44_HUMAN	N/A	N/A	Mitochondrial import inner membrane translocase subunit TIM44 OS=Homo sapiens OX=9606 GN=TIMM44 PE=1 SV=2	TRUE	1.83234	0.0968	688655	658966	689299	669711	28502.5	27618.7	29689	1.04505	0.0191387	1.01412
1396	1396	sp|Q92665|RT31_HUMAN	N/A	N/A	28S ribosomal protein S31, mitochondrial OS=Homo sapiens OX=9606 GN=MRPS31 PE=1 SV=3	TRUE	0.179412	0.8612	176217	168641	176741	156088	69494	76611.4	7576.03	1.04492	0.0190847	0.064896
730	730	sp|Q15637|SF01_HUMAN	N/A	N/A	Splicing factor 1 OS=Homo sapiens OX=9606 GN=SF1 PE=1 SV=4	TRUE	0.75	0.47053	643732	616139	631561	615207	69201.7	57723.3	27592.2	1.04478	0.0190259	0.327413
879	879	sp|Q15819|UB2V2_HUMAN	N/A	N/A	Ubiquitin-conjugating enzyme E2 variant 2 OS=Homo sapiens OX=9606 GN=UBE2V2 PE=1 SV=4	TRUE	1.0941	0.29957	698207	668311	697801	666293	57058	34987.9	29895.6	1.04473	0.0190054	0.523502
827	827	sp|P62266|RS23_HUMAN	N/A	N/A	40S ribosomal protein S23 OS=Homo sapiens OX=9606 GN=RPS23 PE=1 SV=3	TRUE	1.76907	0.10731	1.716e+06	1.64326e+06	1.74822e+06	1.64386e+06	93646.3	37054	72735.1	1.04426	0.0188097	0.96936
696	696	sp|P14324|FPPS_HUMAN	N/A	N/A	Farnesyl pyrophosphate synthase OS=Homo sapiens OX=9606 GN=FDPS PE=1 SV=4	TRUE	1.39604	0.19292	773613	740825	777102	744685	46766.4	33506.6	32788.6	1.04426	0.0188085	0.714623
736	736	sp|Q00688|FKBP3_HUMAN	N/A	N/A	Peptidyl-prolyl cis-trans isomerase FKBP3 OS=Homo sapiens OX=9606 GN=FKBP3 PE=1 SV=1	TRUE	1.22631	0.24817	691844	662623	696054	655739	43988.7	38362.3	29220.6	1.0441	0.0187414	0.605251
1637	1637	sp|P29218|IMPA1_HUMAN	N/A	N/A	Inositol monophosphatase 1 OS=Homo sapiens OX=9606 GN=IMPA1 PE=1 SV=1	TRUE	0.089556	0.93041	43759.9	41913.5	42029.7	27897.8	32719.4	38471.2	1846.46	1.04405	0.018723	0.0313256
1170	1170	sp|O60762|DPM1_HUMAN	N/A	N/A	Dolichol-phosphate mannosyltransferase subunit 1 OS=Homo sapiens OX=9606 GN=DPM1 PE=1 SV=1	TRUE	0.675784	0.5145	139939	134072	144386	136407	12559.6	17157.3	5866.22	1.04375	0.0185982	0.288615
796	796	sp|Q9Y2X3|NOP58_HUMAN	N/A	N/A	Nucleolar protein 58 OS=Homo sapiens OX=9606 GN=NOP58 PE=1 SV=1	TRUE	0.535447	0.60404	395774	379215	381563	361163	59181.9	47282.8	16558.7	1.04367	0.0185614	0.218934
64	64	sp|Q16555|DPYL2_HUMAN	N/A	N/A	Dihydropyrimidinase-related protein 2 OS=Homo sapiens OX=9606 GN=DPYSL2 PE=1 SV=1	TRUE	2.3706	0.03924	1.63625e+06	1.56784e+06	1.6192e+06	1.5678e+06	63500.2	31058.3	68412	1.04363	0.0185485	1.40627
337	337	sp|Q13011|ECH1_HUMAN	N/A	N/A	Delta(3,5)-Delta(2,4)-dienoyl-CoA isomerase, mitochondrial OS=Homo sapiens OX=9606 GN=ECH1 PE=1 SV=2	TRUE	0.284945	0.7815	344724	330650	336741	339886	41621.6	113602	14074.2	1.04257	0.0181033	0.107071
274	274	sp|P12236|ADT3_HUMAN	N/A	N/A	ADP/ATP translocase 3 OS=Homo sapiens OX=9606 GN=SLC25A6 PE=1 SV=4	TRUE	1.037	0.32416	71999.8	69062.4	73590.8	70303.1	6002.48	3480.34	2937.44	1.04253	0.0180898	0.489241
1675	1675	sp|Q92797|SYMPK_HUMAN	N/A	N/A	Symplekin OS=Homo sapiens OX=9606 GN=SYMPK PE=1 SV=2	TRUE	0.386102	0.70751	27238.8	26130	27132.8	27069.6	3805.39	5915.91	1108.76	1.04243	0.0180478	0.150267
375	375	sp|P38919|IF4A3_HUMAN	N/A	N/A	Eukaryotic initiation factor 4A-III OS=Homo sapiens OX=9606 GN=EIF4A3 PE=1 SV=4	TRUE	0.347705	0.73527	799038	766660	797689	686487	152395	169716	32378.3	1.04223	0.0179648	0.133553
1251	1251	sp|P09661|RU2A_HUMAN	N/A	N/A	U2 small nuclear ribonucleoprotein A' OS=Homo sapiens OX=9606 GN=SNRPA1 PE=1 SV=2	TRUE	0.281398	0.78414	538452	516895	544381	515912	82127.9	168723	21557.2	1.04171	0.0177449	0.105606
1173	1173	sp|P23786|CPT2_HUMAN	N/A	N/A	Carnitine O-palmitoyltransferase 2, mitochondrial OS=Homo sapiens OX=9606 GN=CPT2 PE=1 SV=2	TRUE	0.111635	0.91332	38208.1	36683	51102.8	39754.1	24482.2	22813.3	1525.11	1.04158	0.0176907	0.039377
858	858	sp|Q07812|BAX_HUMAN	N/A	N/A	Apoptosis regulator BAX OS=Homo sapiens OX=9606 GN=BAX PE=1 SV=1	TRUE	1.2594	0.23649	1.02699e+06	986013	1.0189e+06	998741	32040.7	72967.1	40973.4	1.04155	0.0176821	0.626187
104	104	sp|P49411|EFTU_HUMAN	N/A	N/A	Elongation factor Tu, mitochondrial OS=Homo sapiens OX=9606 GN=TUFM PE=1 SV=2	TRUE	1.55411	0.15121	2.60237e+06	2.49872e+06	2.61333e+06	2.52345e+06	100425	128861	103653	1.04148	0.017652	0.820419
303	303	sp|P07858|CATB_HUMAN	N/A	N/A	Cathepsin B OS=Homo sapiens OX=9606 GN=CTSB PE=1 SV=3	TRUE	0.154534	0.88026	206624	198400	224097	141741	63411.1	113895	8224.04	1.04145	0.0176392	0.055389
1265	1265	sp|P30049|ATPD_HUMAN	N/A	N/A	ATP synthase subunit delta, mitochondrial OS=Homo sapiens OX=9606 GN=ATP5F1D PE=1 SV=2	TRUE	1.24613	0.24112	960175	921979	946436	923433	67231.8	33426.2	38196.9	1.04143	0.0176298	0.617767
1105	1105	sp|Q92896|GSLG1_HUMAN	N/A	N/A	Golgi apparatus protein 1 OS=Homo sapiens OX=9606 GN=GLG1 PE=1 SV=2	TRUE	1.34328	0.20887	538835	517547	526611	518709	35642.9	15381.1	21288.6	1.04113	0.0175065	0.680124
1172	1172	sp|Q9P0L0|VAPA_HUMAN	N/A	N/A	Vesicle-associated membrane protein-associated protein A OS=Homo sapiens OX=9606 GN=VAPA PE=1 SV=3	TRUE	0.863631	0.40803	591445	568101	587033	561686	41169.6	51852.7	23343.7	1.04109	0.0174886	0.389308
1307	1307	sp|Q96CT7|CC124_HUMAN	N/A	N/A	Coiled-coil domain-containing protein 124 OS=Homo sapiens OX=9606 GN=CCDC124 PE=1 SV=1	TRUE	1.0568	0.31546	199560	191686	201239	190477	11680.6	14023.5	7874.11	1.04108	0.0174833	0.501056
1204	1204	sp|O95299|NDUAA_HUMAN	N/A	N/A	NADH dehydrogenase [ubiquinone] 1 alpha subcomplex subunit 10, mitochondrial OS=Homo sapiens OX=9606 GN=NDUFA10 PE=1 SV=1	TRUE	0.133561	0.8964	78908.4	75823.9	51021.7	67189.4	49159	27991.6	3084.52	1.04068	0.0173172	0.0474982
615	615	sp|P12532|KCRU_HUMAN	N/A	N/A	Creatine kinase U-type, mitochondrial OS=Homo sapiens OX=9606 GN=CKMT1A PE=1 SV=1	TRUE	1.01119	0.33577	683133	656917	667053	671252	47054	42648.3	26216.2	1.03991	0.0169949	0.473958
146	146	sp|P35232|PHB_HUMAN	N/A	N/A	Prohibitin OS=Homo sapiens OX=9606 GN=PHB PE=1 SV=1	TRUE	1.13621	0.28236	3.79694e+06	3.65139e+06	3.77446e+06	3.64669e+06	223192	220539	145545	1.03986	0.0169749	0.549197
478	478	sp|P61313|RL15_HUMAN	N/A	N/A	60S ribosomal protein L15 OS=Homo sapiens OX=9606 GN=RPL15 PE=1 SV=2	TRUE	1.03126	0.32672	3.97186e+06	3.82004e+06	4.02302e+06	3.779e+06	223445	283064	151828	1.03975	0.0169269	0.485824
364	364	sp|P46783|RS10_HUMAN	N/A	N/A	40S ribosomal protein S10 OS=Homo sapiens OX=9606 GN=RPS10 PE=1 SV=1	TRUE	1.82062	0.09868	4.5729e+06	4.3988e+06	4.61789e+06	4.40023e+06	208785	106188	174100	1.03958	0.0168575	1.00577
421	421	sp|P35520|CBS_HUMAN	N/A	N/A	Cystathionine beta-synthase OS=Homo sapiens OX=9606 GN=CBS PE=1 SV=2	TRUE	1.00522	0.33849	677912	652186	670388	642852	48900.2	39226.3	25726.3	1.03945	0.0168021	0.470454
951	951	sp|Q14240|IF4A2_HUMAN	N/A	N/A	Eukaryotic initiation factor 4A-II OS=Homo sapiens OX=9606 GN=EIF4A2 PE=1 SV=2	TRUE	0.748987	0.47112	7.09973e+06	6.83191e+06	6.7406e+06	6.7482e+06	827871	285951	267816	1.0392	0.0166994	0.326868
347	347	sp|Q99733|NP1L4_HUMAN	N/A	N/A	Nucleosome assembly protein 1-like 4 OS=Homo sapiens OX=9606 GN=NAP1L4 PE=1 SV=1	TRUE	0.731934	0.48101	649920	625432	625262	646311	56733.3	59142.3	24488.8	1.03916	0.0166803	0.317846
694	694	sp|Q12874|SF3A3_HUMAN	N/A	N/A	Splicing factor 3A subunit 3 OS=Homo sapiens OX=9606 GN=SF3A3 PE=1 SV=1	TRUE	0.927142	0.37569	575276	553689	592027	552687	42159.9	38409.8	21587.3	1.03899	0.0166106	0.42517
47	47	sp|P50990|TCPQ_HUMAN	N/A	N/A	T-complex protein 1 subunit theta OS=Homo sapiens OX=9606 GN=CCT8 PE=1 SV=4	TRUE	1.31209	0.21881	3.18091e+06	3.06203e+06	3.16529e+06	3.06266e+06	126353	182459	118882	1.03882	0.0165423	0.659933
1672	1672	sp|Q969S3|ZN622_HUMAN	N/A	N/A	Zinc finger protein 622 OS=Homo sapiens OX=9606 GN=ZNF622 PE=1 SV=1	TRUE	0.181122	0.85989	43780.7	42146.8	42052.9	44892.8	6109.49	21235	1633.87	1.03877	0.0165178	0.0655571
51	51	sp|P06733|ENOA_HUMAN	N/A	N/A	Alpha-enolase OS=Homo sapiens OX=9606 GN=ENO1 PE=1 SV=2	TRUE	1.83959	0.09566	1.52993e+07	1.47292e+07	1.52586e+07	1.49489e+07	364664	665726	570060	1.0387	0.0164913	1.01927
405	405	sp|Q9NTK5|OLA1_HUMAN	N/A	N/A	Obg-like ATPase 1 OS=Homo sapiens OX=9606 GN=OLA1 PE=1 SV=2	TRUE	0.786682	0.44971	607704	585102	608432	582752	52521	46842.4	22601.8	1.03863	0.0164604	0.347067
1253	1253	sp|Q9UHY1|NRBP_HUMAN	N/A	N/A	Nuclear receptor-binding protein OS=Homo sapiens OX=9606 GN=NRBP1 PE=1 SV=1	TRUE	0.315144	0.75913	53361.5	51384.5	52032.2	53088.8	9694.86	11922.5	1977.04	1.03848	0.0163962	0.119684
35	35	sp|P30101|PDIA3_HUMAN	N/A	N/A	Protein disulfide-isomerase A3 OS=Homo sapiens OX=9606 GN=PDIA3 PE=1 SV=4	TRUE	1.45463	0.17643	5.28049e+06	5.08512e+06	5.26101e+06	5.10736e+06	297802	139800	195367	1.03842	0.0163727	0.753428
763	763	sp|Q15738|NSDHL_HUMAN	N/A	N/A	Sterol-4-alpha-carboxylate 3-dehydrogenase, decarboxylating OS=Homo sapiens OX=9606 GN=NSDHL PE=1 SV=2	TRUE	0.552578	0.59269	515142	496173	505409	491066	60772	58112	18968.6	1.03823	0.0162935	0.227172
982	982	sp|Q9H910|JUPI2_HUMAN	N/A	N/A	Jupiter microtubule associated homolog 2 OS=Homo sapiens OX=9606 GN=JPT2 PE=1 SV=1	TRUE	1.80403	0.10138	476588	459046	470048	461045	21645.6	9939.4	17542.2	1.03821	0.0162871	0.994048
499	499	sp|P50502|F10A1_HUMAN	N/A	N/A	Hsc70-interacting protein OS=Homo sapiens OX=9606 GN=ST13 PE=1 SV=2	TRUE	2.15096	0.05697	2.13718e+06	2.05869e+06	2.14107e+06	2.07394e+06	55607.8	69982.7	78491.8	1.03813	0.0162505	1.24435
352	352	sp|P62333|PRS10_HUMAN	N/A	N/A	26S proteasome regulatory subunit 10B OS=Homo sapiens OX=9606 GN=PSMC6 PE=1 SV=1	TRUE	0.625127	0.54589	554892	534650	570082	524982	75637.9	23870.1	20241.7	1.03786	0.0161387	0.262895
17	17	sp|P13639|EF2_HUMAN	N/A	N/A	Elongation factor 2 OS=Homo sapiens OX=9606 GN=EEF2 PE=1 SV=4	TRUE	1.83465	0.09644	1.02607e+07	9.88694e+06	1.01876e+07	9.74949e+06	323580	379857	373744	1.0378	0.0161144	1.01574
793	793	sp|Q14157|UBP2L_HUMAN	N/A	N/A	Ubiquitin-associated protein 2-like OS=Homo sapiens OX=9606 GN=UBAP2L PE=1 SV=2	TRUE	0.483482	0.63916	189423	182529	182591	189108	23652.3	25704.1	6894.58	1.03777	0.0161022	0.19439
638	638	sp|Q9UNF1|MAGD2_HUMAN	N/A	N/A	Melanoma-associated antigen D2 OS=Homo sapiens OX=9606 GN=MAGED2 PE=1 SV=2	TRUE	0.811096	0.43619	296729	286169	302508	287155	28146.2	14992.2	10559.7	1.0369	0.015737	0.360324
978	978	sp|O00468|AGRIN_HUMAN	N/A	N/A	Agrin OS=Homo sapiens OX=9606 GN=AGRN PE=1 SV=5	TRUE	0.0853338	0.93368	84609.5	81626	83864.6	39076.3	37287.8	77097.9	2983.53	1.03655	0.0155908	0.0298019
230	230	sp|Q9NYU2|UGGG1_HUMAN	N/A	N/A	UDP-glucose:glycoprotein glucosyltransferase 1 OS=Homo sapiens OX=9606 GN=UGGT1 PE=1 SV=3	TRUE	0.46743	0.65021	265854	256542	260264	238524	27914.5	40031	9312.89	1.0363	0.0154862	0.186946
141	141	sp|Q9Y265|RUVB1_HUMAN	N/A	N/A	RuvB-like 1 OS=Homo sapiens OX=9606 GN=RUVBL1 PE=1 SV=1	TRUE	1.26096	0.23595	1.0552e+06	1.01831e+06	1.04204e+06	1.01534e+06	50092.3	51224.1	36882.2	1.03622	0.0154515	0.62718
85	85	sp|P30153|2AAA_HUMAN	N/A	N/A	Serine/threonine-protein phosphatase 2A 65 kDa regulatory subunit A alpha isoform OS=Homo sapiens OX=9606 GN=PPP2R1A PE=1 SV=4	TRUE	1.30249	0.22195	1.37861e+06	1.33144e+06	1.38464e+06	1.33257e+06	31588.2	82913	47179.4	1.03543	0.0151228	0.653745
1026	1026	sp|P24666|PPAC_HUMAN	N/A	N/A	Low molecular weight phosphotyrosine protein phosphatase OS=Homo sapiens OX=9606 GN=ACP1 PE=1 SV=3	TRUE	0.950913	0.36407	660219	637884	655308	654873	20906.6	53600	22334.8	1.03501	0.0149462	0.438815
139	139	sp|O43143|DHX15_HUMAN	N/A	N/A	Pre-mRNA-splicing factor ATP-dependent RNA helicase DHX15 OS=Homo sapiens OX=9606 GN=DHX15 PE=1 SV=2	TRUE	1.67956	0.12396	1.76842e+06	1.70906e+06	1.79648e+06	1.7217e+06	59066.7	63302.3	59366	1.03474	0.0148296	0.906718
1176	1176	sp|Q9NX55|HYPK_HUMAN	N/A	N/A	Huntingtin-interacting protein K OS=Homo sapiens OX=9606 GN=HYPK PE=1 SV=2	TRUE	0.247906	0.80922	112595	108871	108846	109581	35336.4	10271.9	3724.34	1.03421	0.0146082	0.0919334
1576	1576	sp|Q15293|RCN1_HUMAN	N/A	N/A	Reticulocalbin-1 OS=Homo sapiens OX=9606 GN=RCN1 PE=1 SV=1	TRUE	0.626142	0.54525	134551	130187	136933	132529	11524.1	12597.1	4364.26	1.03352	0.0143202	0.263404
512	512	sp|P62081|RS7_HUMAN	N/A	N/A	40S ribosomal protein S7 OS=Homo sapiens OX=9606 GN=RPS7 PE=1 SV=1	TRUE	1.42689	0.18408	4.32612e+06	4.18602e+06	4.27783e+06	4.22775e+06	207645	121331	140095	1.03347	0.0142967	0.734993
1040	1040	sp|P54819|KAD2_HUMAN	N/A	N/A	Adenylate kinase 2, mitochondrial OS=Homo sapiens OX=9606 GN=AK2 PE=1 SV=2	TRUE	0.104084	0.91916	1.03317e+06	1.00006e+06	1.28326e+06	1.3482e+06	497094	600159	33113.6	1.03311	0.0141472	0.0366089
765	765	sp|Q9UMX5|NENF_HUMAN	N/A	N/A	Neudesin OS=Homo sapiens OX=9606 GN=NENF PE=1 SV=1	TRUE	0.126318	0.90198	77450.5	74976.6	69467.2	67545.3	32835.4	34973.1	2473.86	1.033	0.0140983	0.0448031
237	237	sp|P09211|GSTP1_HUMAN	N/A	N/A	Glutathione S-transferase P OS=Homo sapiens OX=9606 GN=GSTP1 PE=1 SV=2	TRUE	0.892583	0.39305	9.67538e+06	9.37497e+06	9.68683e+06	9.34424e+06	606610	558291	300414	1.03204	0.0136983	0.405552
697	697	sp|P61289|PSME3_HUMAN	N/A	N/A	Proteasome activator complex subunit 3 OS=Homo sapiens OX=9606 GN=PSME3 PE=1 SV=1	TRUE	0.743693	0.47417	412041	399474	404282	406175	30304.2	28194.9	12567.1	1.03146	0.013452	0.324066
1196	1196	sp|O95816|BAG2_HUMAN	N/A	N/A	BAG family molecular chaperone regulator 2 OS=Homo sapiens OX=9606 GN=BAG2 PE=1 SV=1	TRUE	0.162389	0.87423	88648.1	85954.4	91382.2	86489.2	24477.6	32431.9	2693.72	1.03134	0.0134014	0.0583743
121	121	sp|P04843|RPN1_HUMAN	N/A	N/A	Dolichyl-diphosphooligosaccharide--protein glycosyltransferase subunit 1 OS=Homo sapiens OX=9606 GN=RPN1 PE=1 SV=1	TRUE	0.860958	0.40943	1.51868e+06	1.47267e+06	1.51069e+06	1.47214e+06	115592	61439.6	46011.3	1.03124	0.0133612	0.38782
942	942	sp|P13798|ACPH_HUMAN	N/A	N/A	Acylamino-acid-releasing enzyme OS=Homo sapiens OX=9606 GN=APEH PE=1 SV=4	TRUE	0.64706	0.53216	620189	601440	616787	617663	31517.6	63596	18749.5	1.03117	0.0133321	0.273958
1399	1399	sp|P50995|ANX11_HUMAN	N/A	N/A	Annexin A11 OS=Homo sapiens OX=9606 GN=ANXA11 PE=1 SV=1	TRUE	0.129688	0.89939	45777.4	44400.7	47153.9	50239.1	15294.4	21027.2	1376.63	1.031	0.0132606	0.0460519
323	323	sp|P62191|PRS4_HUMAN	N/A	N/A	26S proteasome regulatory subunit 4 OS=Homo sapiens OX=9606 GN=PSMC1 PE=1 SV=1	TRUE	0.534558	0.60464	720833	699288	709185	734449	65092.6	74226.6	21545	1.03081	0.0131786	0.218503
434	434	sp|P05387|RLA2_HUMAN	N/A	N/A	60S acidic ribosomal protein P2 OS=Homo sapiens OX=9606 GN=RPLP2 PE=1 SV=1	TRUE	1.52067	0.15931	6.02944e+06	5.85042e+06	6.03442e+06	5.8711e+06	170461	232578	179015	1.0306	0.0130896	0.797757
1574	1574	sp|P50213|IDH3A_HUMAN	N/A	N/A	Isocitrate dehydrogenase [NAD] subunit alpha, mitochondrial OS=Homo sapiens OX=9606 GN=IDH3A PE=1 SV=1	TRUE	0.113577	0.91182	65176.8	63270.6	75711.8	74096.1	29447.1	28687.3	1906.21	1.03013	0.0128912	0.0400909
336	336	sp|P54886|P5CS_HUMAN	N/A	N/A	Delta-1-pyrroline-5-carboxylate synthase OS=Homo sapiens OX=9606 GN=ALDH18A1 PE=1 SV=2	TRUE	0.795438	0.44483	624818	606614	615968	624551	38162.2	41061.2	18203.7	1.03001	0.0128409	0.351806
807	807	sp|Q7L014|DDX46_HUMAN	N/A	N/A	Probable ATP-dependent RNA helicase DDX46 OS=Homo sapiens OX=9606 GN=DDX46 PE=1 SV=2	TRUE	0.244686	0.81165	300641	292054	300225	318151	56719.5	64583.1	8586.16	1.0294	0.0125838	0.0906312
575	575	sp|P05198|IF2A_HUMAN	N/A	N/A	Eukaryotic translation initiation factor 2 subunit 1 OS=Homo sapiens OX=9606 GN=EIF2S1 PE=1 SV=3	TRUE	1.30983	0.21954	799165	776718	790735	784241	32206.6	26921.4	22446.4	1.0289	0.0123727	0.658486
182	182	sp|P38159|RBMX_HUMAN	N/A	N/A	RNA-binding motif protein, X chromosome OS=Homo sapiens OX=9606 GN=RBMX PE=1 SV=3	TRUE	1.35704	0.20461	3.69051e+06	3.58793e+06	3.71257e+06	3.56878e+06	172190	68058.4	102576	1.02859	0.0122419	0.689073
42	42	sp|Q14195|DPYL3_HUMAN	N/A	N/A	Dihydropyrimidinase-related protein 3 OS=Homo sapiens OX=9606 GN=DPYSL3 PE=1 SV=1	TRUE	0.569394	0.58165	2.41e+06	2.34418e+06	2.42404e+06	2.36115e+06	169338	226960	65824.4	1.02808	0.0120269	0.235338
1859	1859	sp|Q8NFU3|TSTD1_HUMAN	N/A	N/A	Thiosulfate:glutathione sulfurtransferase OS=Homo sapiens OX=9606 GN=TSTD1 PE=1 SV=3	TRUE	0.175183	0.86443	96955	94320.6	108565	90745.8	34899.1	11786.4	2634.41	1.02793	0.0119637	0.0632702
450	450	sp|Q9UHX1|PUF60_HUMAN	N/A	N/A	Poly(U)-binding-splicing factor PUF60 OS=Homo sapiens OX=9606 GN=PUF60 PE=1 SV=1	TRUE	0.288302	0.779	504603	491223	506301	504185	65061.9	93218.6	13379.8	1.02724	0.011671	0.108463
79	79	sp|P07237|PDIA1_HUMAN	N/A	N/A	Protein disulfide-isomerase OS=Homo sapiens OX=9606 GN=P4HB PE=1 SV=3	TRUE	0.877079	0.40102	2.33743e+06	2.27564e+06	2.4054e+06	2.28498e+06	147858	88991.7	61792.6	1.02715	0.0116356	0.396834
1027	1027	sp|Q9Y3E1|HDGR3_HUMAN	N/A	N/A	Hepatoma-derived growth factor-related protein 3 OS=Homo sapiens OX=9606 GN=HDGFL3 PE=1 SV=1	TRUE	0.192012	0.85158	222340	216521	225227	187876	35484.1	65196.7	5818.58	1.02687	0.0115168	0.0697745
524	524	sp|Q2Q1W2|LIN41_HUMAN	N/A	N/A	E3 ubiquitin-protein ligase TRIM71 OS=Homo sapiens OX=9606 GN=TRIM71 PE=1 SV=1	TRUE	1.1227	0.2878	577294	562205	585128	565373	31744.4	8725.37	15089.3	1.02684	0.0115026	0.540909
1359	1359	sp|P16989|YBOX3_HUMAN	N/A	N/A	Y-box-binding protein 3 OS=Homo sapiens OX=9606 GN=YBX3 PE=1 SV=4	TRUE	0.414129	0.68752	192032	187014	198396	194568	25938.3	14425.9	5017.92	1.02683	0.0114993	0.162715
1156	1156	sp|P42285|MTREX_HUMAN	N/A	N/A	Exosome RNA helicase MTR4 OS=Homo sapiens OX=9606 GN=MTREX PE=1 SV=3	TRUE	0.163652	0.87327	152666	148682	160545	140699	49508.8	33246.8	3984.32	1.0268	0.0114848	0.0588515
645	645	sp|P48444|COPD_HUMAN	N/A	N/A	Coatomer subunit delta OS=Homo sapiens OX=9606 GN=ARCN1 PE=1 SV=1	TRUE	1.2401	0.24325	652186	635357	660872	633505	29787.9	14753.6	16829	1.02649	0.0113537	0.613947
6	6	sp|P35580|MYH10_HUMAN	N/A	N/A	Myosin-10 OS=Homo sapiens OX=9606 GN=MYH10 PE=1 SV=3	TRUE	1.39936	0.19195	852069	830370	851033	833496	36684.6	9844.7	21699	1.02613	0.0112031	0.716812
71	71	sp|P50395|GDIB_HUMAN	N/A	N/A	Rab GDP dissociation inhibitor beta OS=Homo sapiens OX=9606 GN=GDI2 PE=1 SV=2	TRUE	0.344307	0.73775	2.32966e+06	2.2711e+06	2.42272e+06	2.41756e+06	248336	334559	58566.1	1.02579	0.0110574	0.132091
95	95	sp|Q92598|HS105_HUMAN	N/A	N/A	Heat shock protein 105 kDa OS=Homo sapiens OX=9606 GN=HSPH1 PE=1 SV=1	TRUE	1.2286	0.24735	1.13193e+06	1.10353e+06	1.13532e+06	1.09367e+06	34169.7	45161.3	28404.9	1.02574	0.0110373	0.606688
1262	1262	sp|Q9Y295|DRG1_HUMAN	N/A	N/A	Developmentally-regulated GTP-binding protein 1 OS=Homo sapiens OX=9606 GN=DRG1 PE=1 SV=1	TRUE	0.313459	0.76037	223352	217750	224041	220161	32714.3	29084.5	5601.68	1.02573	0.011031	0.118975
1209	1209	sp|Q92879|CELF1_HUMAN	N/A	N/A	CUGBP Elav-like family member 1 OS=Homo sapiens OX=9606 GN=CELF1 PE=1 SV=2	TRUE	0.291849	0.77637	441532	430511	444070	466248	52254.3	76327.1	11021.1	1.0256	0.0109781	0.109931
1445	1445	sp|O75494|SRS10_HUMAN	N/A	N/A	Serine/arginine-rich splicing factor 10 OS=Homo sapiens OX=9606 GN=SRSF10 PE=1 SV=1	TRUE	0.494313	0.63176	521288	508288	514220	519053	49238.3	41534.7	12999.5	1.02558	0.0109674	0.199448
1762	1762	sp|P40763|STAT3_HUMAN	N/A	N/A	Signal transducer and activator of transcription 3 OS=Homo sapiens OX=9606 GN=STAT3 PE=1 SV=2	TRUE	0.404272	0.69452	18581	18119.2	18821.6	17800.8	1603.76	2292.61	461.769	1.02549	0.0109293	0.158315
1649	1649	sp|O95197|RTN3_HUMAN	N/A	N/A	Reticulon-3 OS=Homo sapiens OX=9606 GN=RTN3 PE=1 SV=2	TRUE	0.700969	0.49931	582459	568078	575039	563087	38548.5	32238.3	14380.7	1.02531	0.0108571	0.30163
493	493	sp|Q14839|CHD4_HUMAN	N/A	N/A	Chromodomain-helicase-DNA-binding protein 4 OS=Homo sapiens OX=9606 GN=CHD4 PE=1 SV=2	TRUE	0.345352	0.73698	253538	247443	253269	239739	26013.1	34524.6	6094.64	1.02463	0.0105673	0.132544
1505	1505	sp|Q96SI9|STRBP_HUMAN	N/A	N/A	Spermatid perinuclear RNA-binding protein OS=Homo sapiens OX=9606 GN=STRBP PE=1 SV=1	TRUE	0.158856	0.87694	92747.4	90552.4	101788	92091.9	28401.8	18408.3	2194.98	1.02424	0.0104017	0.0570301
169	169	sp|Q9UQ80|PA2G4_HUMAN	N/A	N/A	Proliferation-associated protein 2G4 OS=Homo sapiens OX=9606 GN=PA2G4 PE=1 SV=3	TRUE	0.969907	0.35497	1.47767e+06	1.44287e+06	1.48555e+06	1.44254e+06	63160.1	61113.7	34799.9	1.02412	0.0103502	0.449808
406	406	sp|O95373|IPO7_HUMAN	N/A	N/A	Importin-7 OS=Homo sapiens OX=9606 GN=IPO7 PE=1 SV=1	TRUE	0.897057	0.39077	887798	866966	888581	855431	34122.6	45511.3	20831.7	1.02403	0.0103119	0.408079
642	642	sp|Q04837|SSBP_HUMAN	N/A	N/A	Single-stranded DNA-binding protein, mitochondrial OS=Homo sapiens OX=9606 GN=SSBP1 PE=1 SV=1	TRUE	0.842157	0.41939	1.54145e+06	1.50531e+06	1.55335e+06	1.50072e+06	99199.6	34691.3	36131.1	1.024	0.010301	0.377382
268	268	sp|P52701|MSH6_HUMAN	N/A	N/A	DNA mismatch repair protein Msh6 OS=Homo sapiens OX=9606 GN=MSH6 PE=1 SV=2	TRUE	0.565421	0.58425	630454	615855	632041	606793	38638.2	50069.1	14598.8	1.0237	0.0101748	0.233401
1133	1133	sp|P42677|RS27_HUMAN	N/A	N/A	40S ribosomal protein S27 OS=Homo sapiens OX=9606 GN=RPS27 PE=1 SV=3	TRUE	0.591695	0.56719	1.44056e+06	1.40766e+06	1.44682e+06	1.3991e+06	101600	90754.9	32907.9	1.02338	0.010036	0.246271
1547	1547	sp|P47914|RL29_HUMAN	N/A	N/A	60S ribosomal protein L29 OS=Homo sapiens OX=9606 GN=RPL29 PE=1 SV=2	TRUE	1.09772	0.29806	1.15369e+06	1.12763e+06	1.15892e+06	1.13871e+06	47749.4	33203.1	26063.4	1.02311	0.00992379	0.525696
577	577	sp|P29692|EF1D_HUMAN	N/A	N/A	Elongation factor 1-delta OS=Homo sapiens OX=9606 GN=EEF1D PE=1 SV=5	TRUE	0.957142	0.36106	2.10701e+06	2.05955e+06	2.07963e+06	2.06854e+06	72329.7	97568.1	47458.4	1.02304	0.00989394	0.442421
1483	1483	sp|Q8N0X7|SPART_HUMAN	N/A	N/A	Spartin OS=Homo sapiens OX=9606 GN=SPART PE=1 SV=1	TRUE	0.0964952	0.92503	50607.4	49470.1	59436	53170.8	20578.6	20247.4	1137.28	1.02299	0.00987103	0.0338442
179	179	sp|O00231|PSD11_HUMAN	N/A	N/A	26S proteasome non-ATPase regulatory subunit 11 OS=Homo sapiens OX=9606 GN=PSMD11 PE=1 SV=3	TRUE	0.721872	0.48691	750249	733418	755992	720173	40385.6	40378.3	16830.1	1.02295	0.00985335	0.312551
890	890	sp|P31949|S10AB_HUMAN	N/A	N/A	Protein S100-A11 OS=Homo sapiens OX=9606 GN=S100A11 PE=1 SV=2	TRUE	0.397295	0.6995	1.20597e+06	1.17912e+06	1.23041e+06	1.20942e+06	85092.7	142008	26851.6	1.02277	0.00977911	0.155212
1771	1771	sp|Q8TDN6|BRX1_HUMAN	N/A	N/A	Ribosome biogenesis protein BRX1 homolog OS=Homo sapiens OX=9606 GN=BRIX1 PE=1 SV=2	TRUE	0.0915796	0.92884	72261.1	70694.4	64566.4	55474	30250.1	28997.9	1566.67	1.02216	0.00951939	0.0320591
534	534	sp|Q13162|PRDX4_HUMAN	N/A	N/A	Peroxiredoxin-4 OS=Homo sapiens OX=9606 GN=PRDX4 PE=1 SV=1	TRUE	1.03256	0.32614	1.62667e+06	1.59164e+06	1.63327e+06	1.6231e+06	29120.1	77824.4	35027.5	1.02201	0.00945393	0.486596
1588	1588	sp|Q96GQ5|RUS1_HUMAN	N/A	N/A	RUS1 family protein C16orf58 OS=Homo sapiens OX=9606 GN=C16orf58 PE=1 SV=2	TRUE	0.0529883	0.95878	12840.9	12565.7	14712.7	10766.3	7153.5	10515.1	275.115	1.02189	0.00940588	0.018281
1044	1044	sp|Q9UEY8|ADDG_HUMAN	N/A	N/A	Gamma-adducin OS=Homo sapiens OX=9606 GN=ADD3 PE=1 SV=1	TRUE	0.0406728	0.96836	36038.6	35272	23364.9	17791.3	28253.3	36508.2	766.532	1.02173	0.00933699	0.0139632
776	776	sp|Q9UNZ2|NSF1C_HUMAN	N/A	N/A	NSFL1 cofactor p47 OS=Homo sapiens OX=9606 GN=NSFL1C PE=1 SV=2	TRUE	0.20186	0.84407	110610	108266	110394	108838	17220.6	22628.8	2343.4	1.02164	0.00929991	0.0736215
284	284	sp|P06748|NPM_HUMAN	N/A	N/A	Nucleophosmin OS=Homo sapiens OX=9606 GN=NPM1 PE=1 SV=2	TRUE	0.93249	0.37305	1.37634e+07	1.34782e+07	1.37018e+07	1.34332e+07	593127	457309	285117	1.02115	0.00909119	0.428233
1555	1555	sp|O75439|MPPB_HUMAN	N/A	N/A	Mitochondrial-processing peptidase subunit beta OS=Homo sapiens OX=9606 GN=PMPCB PE=1 SV=2	TRUE	0.580177	0.57463	279462	273845	274559	276848	21922	9047.19	5617.17	1.02051	0.00881821	0.240612
653	653	sp|O95292|VAPB_HUMAN	N/A	N/A	Vesicle-associated membrane protein-associated protein B/C OS=Homo sapiens OX=9606 GN=VAPB PE=1 SV=3	TRUE	0.216972	0.83259	264876	259573	256643	243224	41551.2	43109.1	5303.54	1.02043	0.00878398	0.0795688
1552	1552	sp|Q13098|CSN1_HUMAN	N/A	N/A	COP9 signalosome complex subunit 1 OS=Homo sapiens OX=9606 GN=GPS1 PE=1 SV=4	TRUE	0.10739	0.9166	113796	111536	118101	114620	48876.5	16417	2260.49	1.02027	0.0087138	0.0378201
536	536	sp|O43396|TXNL1_HUMAN	N/A	N/A	Thioredoxin-like protein 1 OS=Homo sapiens OX=9606 GN=TXNL1 PE=1 SV=3	TRUE	0.417723	0.68498	835628	819210	840471	823495	92771.5	25724.9	16417.7	1.02004	0.0086176	0.164322
542	542	sp|P62277|RS13_HUMAN	N/A	N/A	40S ribosomal protein S13 OS=Homo sapiens OX=9606 GN=RPS13 PE=1 SV=2	TRUE	0.825498	0.42834	4.02934e+06	3.95051e+06	4.04961e+06	3.98385e+06	123779	198488	78833	1.01996	0.00858108	0.368211
1161	1161	sp|Q15427|SF3B4_HUMAN	N/A	N/A	Splicing factor 3B subunit 4 OS=Homo sapiens OX=9606 GN=SF3B4 PE=1 SV=1	TRUE	0.105694	0.91792	125709	123252	128627	127269	40399.6	40155	2457.82	1.01994	0.00857527	0.0371952
48	48	sp|P07900|HS90A_HUMAN	N/A	N/A	Heat shock protein HSP 90-alpha OS=Homo sapiens OX=9606 GN=HSP90AA1 PE=1 SV=5	TRUE	0.409224	0.691	1.08362e+07	1.06256e+07	1.09274e+07	1.02221e+07	427501	1.18631e+06	210666	1.01983	0.00852623	0.160522
825	825	sp|P10606|COX5B_HUMAN	N/A	N/A	Cytochrome c oxidase subunit 5B, mitochondrial OS=Homo sapiens OX=9606 GN=COX5B PE=1 SV=2	TRUE	0.488628	0.63564	1.03452e+06	1.01474e+06	1.02655e+06	1.01387e+06	94203.9	31100.3	19789.5	1.0195	0.00838815	0.196789
197	197	sp|P62195|PRS8_HUMAN	N/A	N/A	26S proteasome regulatory subunit 8 OS=Homo sapiens OX=9606 GN=PSMC5 PE=1 SV=1	TRUE	0.400822	0.69698	625085	613192	637514	613354	65584.6	31321.3	11893	1.0194	0.00834257	0.15678
741	741	sp|P62917|RL8_HUMAN	N/A	N/A	60S ribosomal protein L8 OS=Homo sapiens OX=9606 GN=RPL8 PE=1 SV=2	TRUE	0.584046	0.57213	1.81492e+06	1.78078e+06	1.83897e+06	1.77752e+06	123796	71925.2	34137.6	1.01917	0.00824663	0.242505
243	243	sp|P18669|PGAM1_HUMAN	N/A	N/A	Phosphoglycerate mutase 1 OS=Homo sapiens OX=9606 GN=PGAM1 PE=1 SV=2	TRUE	0.369983	0.71911	1.60206e+06	1.57196e+06	1.59114e+06	1.57274e+06	173081	98776.6	30100.7	1.01915	0.00823751	0.143205
226	226	sp|P62701|RS4X_HUMAN	N/A	N/A	40S ribosomal protein S4, X isoform OS=Homo sapiens OX=9606 GN=RPS4X PE=1 SV=2	TRUE	0.292423	0.77594	2.38265e+06	2.338e+06	2.38131e+06	2.41324e+06	128893	351160	44656.8	1.0191	0.00821699	0.110172
508	508	sp|Q9BXP5|SRRT_HUMAN	N/A	N/A	Serrate RNA effector molecule homolog OS=Homo sapiens OX=9606 GN=SRRT PE=1 SV=1	TRUE	0.244916	0.81147	302796	297185	313700	302282	41365.1	37927	5611.31	1.01888	0.00812371	0.0907275
273	273	sp|O00429|DNM1L_HUMAN	N/A	N/A	Dynamin-1-like protein OS=Homo sapiens OX=9606 GN=DNM1L PE=1 SV=2	TRUE	0.233452	0.82012	295657	290204	277161	283734	36399.3	44138.9	5452.61	1.01879	0.00808419	0.0861226
126	126	sp|P05023|AT1A1_HUMAN	N/A	N/A	Sodium/potassium-transporting ATPase subunit alpha-1 OS=Homo sapiens OX=9606 GN=ATP1A1 PE=1 SV=1	TRUE	0.467447	0.6502	1.03507e+06	1.01606e+06	1.03165e+06	1.01331e+06	93983.4	33101.9	19015.2	1.01871	0.00805257	0.186953
484	484	sp|P49915|GUAA_HUMAN	N/A	N/A	GMP synthase [glutamine-hydrolyzing] OS=Homo sapiens OX=9606 GN=GMPS PE=1 SV=1	TRUE	0.393695	0.70207	590537	579817	593387	558477	38818.5	54240.2	10720.4	1.01849	0.00795644	0.15362
377	377	sp|P05388|RLA0_HUMAN	N/A	N/A	60S acidic ribosomal protein P0 OS=Homo sapiens OX=9606 GN=RPLP0 PE=1 SV=1	TRUE	1.38438	0.19635	3.91908e+06	3.85091e+06	3.93418e+06	3.84018e+06	77447.4	92471.6	68170.7	1.0177	0.00762084	0.706969
125	125	sp|P29401|TKT_HUMAN	N/A	N/A	Transketolase OS=Homo sapiens OX=9606 GN=TKT PE=1 SV=3	TRUE	0.371173	0.71825	6.81795e+06	6.70147e+06	7.03468e+06	6.75671e+06	538023	548945	116473	1.01738	0.00748327	0.143724
1269	1269	sp|Q92520|FAM3C_HUMAN	N/A	N/A	Protein FAM3C OS=Homo sapiens OX=9606 GN=FAM3C PE=1 SV=1	TRUE	0.205304	0.84145	235443	231443	238307	246726	11910	46218.4	4000.34	1.01728	0.00744237	0.0749717
695	695	sp|O14617|AP3D1_HUMAN	N/A	N/A	AP-3 complex subunit delta-1 OS=Homo sapiens OX=9606 GN=AP3D1 PE=1 SV=1	TRUE	0.185717	0.85638	202367	198934	200901	216351	12151.9	43626.1	3433.6	1.01726	0.00743198	0.0673335
1162	1162	sp|P62308|RUXG_HUMAN	N/A	N/A	Small nuclear ribonucleoprotein G OS=Homo sapiens OX=9606 GN=SNRPG PE=1 SV=1	TRUE	0.5201	0.61431	793773	780456	796984	775513	47939.7	40444.7	13317.7	1.01706	0.00734827	0.211612
871	871	sp|P49903|SPS1_HUMAN	N/A	N/A	Selenide, water dikinase 1 OS=Homo sapiens OX=9606 GN=SEPHS1 PE=1 SV=2	TRUE	0.435046	0.67277	411008	404179	412275	400790	20753.3	32370	6829.24	1.0169	0.00727679	0.172133
430	430	sp|Q15366|PCBP2_HUMAN	N/A	N/A	Poly(rC)-binding protein 2 OS=Homo sapiens OX=9606 GN=PCBP2 PE=1 SV=1	TRUE	0.645706	0.53301	3.33926e+06	3.28445e+06	3.34037e+06	3.3317e+06	78187.1	192652	54807.7	1.01669	0.00718727	0.273265
602	602	sp|Q9UBT2|SAE2_HUMAN	N/A	N/A	SUMO-activating enzyme subunit 2 OS=Homo sapiens OX=9606 GN=UBA2 PE=1 SV=2	TRUE	0.381112	0.71109	411149	404459	408726	405118	36542.3	22668.6	6690.66	1.01654	0.00712544	0.148075
1841	1841	sp|Q8NC56|LEMD2_HUMAN	N/A	N/A	LEM domain-containing protein 2 OS=Homo sapiens OX=9606 GN=LEMD2 PE=1 SV=1	TRUE	0.1402	0.89129	50589.6	49767.1	52769.7	46987	12106.7	7739.17	822.424	1.01653	0.00711825	0.049981
819	819	sp|Q7L1Q6|BZW1_HUMAN	N/A	N/A	Basic leucine zipper and W2 domain-containing protein 1 OS=Homo sapiens OX=9606 GN=BZW1 PE=1 SV=1	TRUE	0.335899	0.74389	458272	450977	456165	455481	46267.5	26244.3	7294.3	1.01617	0.00696827	0.128491
684	684	sp|P49773|HINT1_HUMAN	N/A	N/A	Histidine triad nucleotide-binding protein 1 OS=Homo sapiens OX=9606 GN=HINT1 PE=1 SV=2	TRUE	0.128797	0.90007	207129	203886	209516	206049	25412.4	56184.4	3242.38	1.0159	0.0068522	0.0457237
374	374	sp|P62241|RS8_HUMAN	N/A	N/A	40S ribosomal protein S8 OS=Homo sapiens OX=9606 GN=RPS8 PE=1 SV=2	TRUE	1.89157	0.08784	2.70646e+06	2.66423e+06	2.71003e+06	2.65684e+06	48054.3	26114.6	42234.5	1.01585	0.00683063	1.05631
1099	1099	sp|P35268|RL22_HUMAN	N/A	N/A	60S ribosomal protein L22 OS=Homo sapiens OX=9606 GN=RPL22 PE=1 SV=2	TRUE	1.09905	0.2975	2.44084e+06	2.40353e+06	2.41619e+06	2.40046e+06	59599.9	57980.2	37308	1.01552	0.00668939	0.526513
1035	1035	sp|P45973|CBX5_HUMAN	N/A	N/A	Chromobox protein homolog 5 OS=Homo sapiens OX=9606 GN=CBX5 PE=1 SV=1	TRUE	0.213424	0.83528	309616	304897	293371	308813	48937.8	23212.6	4719.3	1.01548	0.00667068	0.0781679
202	202	sp|P26599|PTBP1_HUMAN	N/A	N/A	Polypyrimidine tract-binding protein 1 OS=Homo sapiens OX=9606 GN=PTBP1 PE=1 SV=1	TRUE	0.56494	0.58456	2.89785e+06	2.85425e+06	2.90505e+06	2.81799e+06	117035	148434	43595.6	1.01527	0.00658322	0.233171
346	346	sp|P18124|RL7_HUMAN	N/A	N/A	60S ribosomal protein L7 OS=Homo sapiens OX=9606 GN=RPL7 PE=1 SV=1	TRUE	0.474142	0.64558	4.59712e+06	4.52889e+06	4.64771e+06	4.49994e+06	106352	336047	68227.7	1.01506	0.00649385	0.19005
302	302	sp|P46781|RS9_HUMAN	N/A	N/A	40S ribosomal protein S9 OS=Homo sapiens OX=9606 GN=RPS9 PE=1 SV=3	TRUE	0.427887	0.6778	5.68791e+06	5.60423e+06	5.67545e+06	5.50142e+06	230871	419744	83681.9	1.01493	0.00643692	0.168898
637	637	sp|Q9P2E9|RRBP1_HUMAN	N/A	N/A	Ribosome-binding protein 1 OS=Homo sapiens OX=9606 GN=RRBP1 PE=1 SV=5	TRUE	0.313893	0.76005	154849	152582	158973	145569	9662.38	14822.7	2267.41	1.01486	0.00640625	0.119158
538	538	sp|Q96AG4|LRC59_HUMAN	N/A	N/A	Leucine-rich repeat-containing protein 59 OS=Homo sapiens OX=9606 GN=LRRC59 PE=1 SV=1	TRUE	0.536185	0.60355	1.16975e+06	1.15309e+06	1.14943e+06	1.16421e+06	69734.9	30507.9	16661.6	1.01445	0.00623042	0.219287
396	396	sp|P39656|OST48_HUMAN	N/A	N/A	Dolichyl-diphosphooligosaccharide--protein glycosyltransferase 48 kDa subunit OS=Homo sapiens OX=9606 GN=DDOST PE=1 SV=4	TRUE	0.494083	0.63192	1.84444e+06	1.81826e+06	1.86093e+06	1.83517e+06	123380	40248.6	26177.5	1.0144	0.00620797	0.199338
798	798	sp|Q9BYT8|NEUL_HUMAN	N/A	N/A	Neurolysin, mitochondrial OS=Homo sapiens OX=9606 GN=NLN PE=1 SV=1	TRUE	0.0703897	0.94527	96179.1	94827.9	83893.5	97236.4	43102.2	18797.1	1351.27	1.01425	0.00614488	0.0244441
110	110	sp|O75533|SF3B1_HUMAN	N/A	N/A	Splicing factor 3B subunit 1 OS=Homo sapiens OX=9606 GN=SF3B1 PE=1 SV=3	TRUE	1.57199	0.14703	985831	972004	990553	973105	11885.5	17971.5	13827.6	1.01423	0.00613468	0.832594
1005	1005	sp|P14678|RSMB_HUMAN	N/A	N/A	Small nuclear ribonucleoprotein-associated proteins B and B' OS=Homo sapiens OX=9606 GN=SNRPB PE=1 SV=2	TRUE	0.177647	0.86255	1.60751e+06	1.58499e+06	1.61477e+06	1.58898e+06	146267	273886	22518.4	1.01421	0.00612673	0.0642157
727	727	sp|P62841|RS15_HUMAN	N/A	N/A	40S ribosomal protein S15 OS=Homo sapiens OX=9606 GN=RPS15 PE=1 SV=2	TRUE	0.198252	0.84682	1.15232e+06	1.13637e+06	1.16137e+06	1.13089e+06	177514	85502.6	15947.1	1.01403	0.00605226	0.0722089
750	750	sp|Q13724|MOGS_HUMAN	N/A	N/A	Mannosyl-oligosaccharide glucosidase OS=Homo sapiens OX=9606 GN=MOGS PE=1 SV=5	TRUE	0.270201	0.7925	341766	337067	346075	340723	35497.5	23560.3	4699.69	1.01394	0.0060135	0.101001
1276	1276	sp|Q16186|ADRM1_HUMAN	N/A	N/A	Proteasomal ubiquitin receptor ADRM1 OS=Homo sapiens OX=9606 GN=ADRM1 PE=1 SV=2	TRUE	0.0864929	0.93278	228561	225423	241364	232989	66044.3	59448.1	3137.66	1.01392	0.00600325	0.0302208
339	339	sp|Q13283|G3BP1_HUMAN	N/A	N/A	Ras GTPase-activating protein-binding protein 1 OS=Homo sapiens OX=9606 GN=G3BP1 PE=1 SV=1	TRUE	0.378483	0.71298	1.27401e+06	1.25723e+06	1.25721e+06	1.27186e+06	77200.8	76374.5	16779.6	1.01335	0.00575799	0.146923
792	792	sp|Q96EP5|DAZP1_HUMAN	N/A	N/A	DAZ-associated protein 1 OS=Homo sapiens OX=9606 GN=DAZAP1 PE=1 SV=1	TRUE	0.151701	0.88244	595717	587888	590739	609322	79576.6	98224.3	7829.02	1.01332	0.00574541	0.0543148
412	412	sp|O14818|PSA7_HUMAN	N/A	N/A	Proteasome subunit alpha type-7 OS=Homo sapiens OX=9606 GN=PSMA7 PE=1 SV=1	TRUE	1.11854	0.28949	1.65043e+06	1.62912e+06	1.65475e+06	1.62578e+06	44552.4	13934.7	21316.4	1.01308	0.00564573	0.538366
1332	1332	sp|Q13155|AIMP2_HUMAN	N/A	N/A	Aminoacyl tRNA synthase complex-interacting multifunctional protein 2 OS=Homo sapiens OX=9606 GN=AIMP2 PE=1 SV=2	TRUE	0.166228	0.87129	171804	169607	173870	164146	19713.8	25693	2197.7	1.01296	0.00559128	0.0598373
469	469	sp|P10253|LYAG_HUMAN	N/A	N/A	Lysosomal alpha-glucosidase OS=Homo sapiens OX=9606 GN=GAA PE=1 SV=4	TRUE	0.0600069	0.95333	56574.1	55868.1	43116.8	52972.7	24788.3	14701.4	706.024	1.01264	0.00545393	0.0207567
1055	1055	sp|P61421|VA0D1_HUMAN	N/A	N/A	V-type proton ATPase subunit d 1 OS=Homo sapiens OX=9606 GN=ATP6V0D1 PE=1 SV=1	TRUE	0.0286817	0.97768	28724.7	28389.5	24534.2	27355.2	22604.1	17575.4	335.269	1.01181	0.00509881	0.00980327
475	475	sp|Q16543|CDC37_HUMAN	N/A	N/A	Hsp90 co-chaperone Cdc37 OS=Homo sapiens OX=9606 GN=CDC37 PE=1 SV=1	TRUE	0.252783	0.80556	630056	622705	625915	628089	55326.9	44865.9	7351.02	1.0118	0.00509681	0.0939021
916	916	sp|P13073|COX41_HUMAN	N/A	N/A	Cytochrome c oxidase subunit 4 isoform 1, mitochondrial OS=Homo sapiens OX=9606 GN=COX4I1 PE=1 SV=1	TRUE	0.428298	0.67751	1.40867e+06	1.3923e+06	1.40604e+06	1.40474e+06	50359.3	78912.9	16368.3	1.01176	0.00507593	0.169084
1813	1813	sp|A5YKK6|CNOT1_HUMAN	N/A	N/A	CCR4-NOT transcription complex subunit 1 OS=Homo sapiens OX=9606 GN=CNOT1 PE=1 SV=2	TRUE	0.0864711	0.9328	74335.8	73489.7	68674.7	75495.1	15420.1	18348	846.084	1.01151	0.00497145	0.0302115
87	87	sp|O43390|HNRPR_HUMAN	N/A	N/A	Heterogeneous nuclear ribonucleoprotein R OS=Homo sapiens OX=9606 GN=HNRNPR PE=1 SV=1	TRUE	0.683803	0.50963	1.34323e+06	1.32903e+06	1.3455e+06	1.33748e+06	24864.5	44386	14202.6	1.01069	0.00461644	0.292745
476	476	sp|P62249|RS16_HUMAN	N/A	N/A	40S ribosomal protein S16 OS=Homo sapiens OX=9606 GN=RPS16 PE=1 SV=2	TRUE	0.733331	0.4802	6.22477e+06	6.16165e+06	6.247e+06	6.14625e+06	89752.8	190793	63124.3	1.01024	0.00442659	0.318578
133	133	sp|P40227|TCPZ_HUMAN	N/A	N/A	T-complex protein 1 subunit zeta OS=Homo sapiens OX=9606 GN=CCT6A PE=1 SV=3	TRUE	0.405443	0.69369	2.67372e+06	2.64694e+06	2.62281e+06	2.67235e+06	111832	116842	26770.7	1.01011	0.00437031	0.158835
525	525	sp|Q13442|HAP28_HUMAN	N/A	N/A	28 kDa heat- and acid-stable phosphoprotein OS=Homo sapiens OX=9606 GN=PDAP1 PE=1 SV=1	TRUE	0.21171	0.83659	491203	486397	477843	482497	38470	40152.4	4806.15	1.00988	0.00427026	0.0774873
1075	1075	sp|Q9UJQ4|SALL4_HUMAN	N/A	N/A	Sal-like protein 4 OS=Homo sapiens OX=9606 GN=SALL4 PE=1 SV=1	TRUE	0.0579355	0.95494	116180	115053	122586	116805	22931.6	41750.2	1126.63	1.00979	0.00423202	0.0200239
867	867	sp|P68036|UB2L3_HUMAN	N/A	N/A	Ubiquitin-conjugating enzyme E2 L3 OS=Homo sapiens OX=9606 GN=UBE2L3 PE=1 SV=1	TRUE	0.587162	0.57011	960891	951802	951704	958351	18743.5	32959.5	9088.85	1.00955	0.00412744	0.244041
1509	1509	sp|P36551|HEM6_HUMAN	N/A	N/A	Oxygen-dependent coproporphyrinogen-III oxidase, mitochondrial OS=Homo sapiens OX=9606 GN=CPOX PE=1 SV=3	TRUE	0.0427051	0.96678	88147.2	87322.3	84710.4	72618.8	12908.1	45519.6	824.893	1.00945	0.00408332	0.0146723
1682	1682	sp|Q8N5M4|TTC9C_HUMAN	N/A	N/A	Tetratricopeptide repeat protein 9C OS=Homo sapiens OX=9606 GN=TTC9C PE=1 SV=1	TRUE	0.0297452	0.97686	36691.5	36358.3	37816.8	35542.5	19292.1	19507	333.161	1.00916	0.00396143	0.0101677
489	489	sp|P55209|NP1L1_HUMAN	N/A	N/A	Nucleosome assembly protein 1-like 1 OS=Homo sapiens OX=9606 GN=NAP1L1 PE=1 SV=1	TRUE	0.328484	0.74932	1.63508e+06	1.62048e+06	1.62127e+06	1.60966e+06	71199.9	82286.4	14592.3	1.009	0.00389328	0.125333
109	109	sp|Q13200|PSMD2_HUMAN	N/A	N/A	26S proteasome non-ATPase regulatory subunit 2 OS=Homo sapiens OX=9606 GN=PSMD2 PE=1 SV=3	TRUE	0.25061	0.80719	793293	786243	784145	781077	64118.3	25248.4	7050.29	1.00897	0.00387699	0.0930242
1537	1537	sp|Q8N684|CPSF7_HUMAN	N/A	N/A	Cleavage and polyadenylation specificity factor subunit 7 OS=Homo sapiens OX=9606 GN=CPSF7 PE=1 SV=1	TRUE	0.0310985	0.9758	1.3408e+06	1.32924e+06	1.56809e+06	1.57289e+06	646418	641606	11563.1	1.0087	0.0037616	0.0106392
119	119	sp|P07814|SYEP_HUMAN	N/A	N/A	Bifunctional glutamate/proline--tRNA ligase OS=Homo sapiens OX=9606 GN=EPRS PE=1 SV=5	TRUE	0.317802	0.75717	894468	886875	894922	895657	40261.2	42478.2	7593.37	1.00856	0.00370257	0.120807
788	788	sp|Q99436|PSB7_HUMAN	N/A	N/A	Proteasome subunit beta type-7 OS=Homo sapiens OX=9606 GN=PSMB7 PE=1 SV=1	TRUE	0.237997	0.81669	774346	767905	767663	775597	41807	51446.3	6440.99	1.00839	0.00362756	0.0879428
454	454	sp|O00232|PSD12_HUMAN	N/A	N/A	26S proteasome non-ATPase regulatory subunit 12 OS=Homo sapiens OX=9606 GN=PSMD12 PE=1 SV=3	TRUE	0.1673	0.87047	398232	394926	401417	399633	38448	29388.7	3305.28	1.00837	0.00361964	0.0602462
629	629	sp|P11766|ADHX_HUMAN	N/A	N/A	Alcohol dehydrogenase class-3 OS=Homo sapiens OX=9606 GN=ADH5 PE=1 SV=4	TRUE	0.264237	0.79696	1.08973e+06	1.08085e+06	1.09515e+06	1.08625e+06	67937.3	46396.7	8874.66	1.00821	0.00355134	0.0985635
492	492	sp|P54727|RD23B_HUMAN	N/A	N/A	UV excision repair protein RAD23 homolog B OS=Homo sapiens OX=9606 GN=RAD23B PE=1 SV=1	TRUE	0.233701	0.81993	779051	773165	791931	772263	34763.5	50962.3	5885.72	1.00761	0.00329355	0.0862232
103	103	sp|P13010|XRCC5_HUMAN	N/A	N/A	X-ray repair cross-complementing protein 5 OS=Homo sapiens OX=9606 GN=XRCC5 PE=1 SV=3	TRUE	0.420357	0.68311	3.80066e+06	3.77268e+06	3.74637e+06	3.78614e+06	122826	107213	27978.7	1.00742	0.0032089	0.165509
714	714	sp|Q9BSJ8|ESYT1_HUMAN	N/A	N/A	Extended synaptotagmin-1 OS=Homo sapiens OX=9606 GN=ESYT1 PE=1 SV=1	TRUE	0.137662	0.89324	397852	394933	409624	397450	45412.5	25197.5	2918.75	1.00739	0.00319785	0.0490318
640	640	sp|P25786|PSA1_HUMAN	N/A	N/A	Proteasome subunit alpha type-1 OS=Homo sapiens OX=9606 GN=PSMA1 PE=1 SV=1	TRUE	0.348339	0.73481	1.70339e+06	1.69103e+06	1.70123e+06	1.70542e+06	79027.9	36196.9	12361.3	1.00731	0.00316309	0.133825
709	709	sp|Q9P035|HACD3_HUMAN	N/A	N/A	Very-long-chain (3R)-3-hydroxyacyl-CoA dehydratase 3 OS=Homo sapiens OX=9606 GN=HACD3 PE=1 SV=2	TRUE	0.183458	0.85811	1.15635e+06	1.14808e+06	1.14607e+06	1.14295e+06	106548	29346.7	8277.25	1.00721	0.00311989	0.066457
456	456	sp|P54289|CA2D1_HUMAN	N/A	N/A	Voltage-dependent calcium channel subunit alpha-2/delta-1 OS=Homo sapiens OX=9606 GN=CACNA2D1 PE=1 SV=3	TRUE	0.0318595	0.97521	95264	94587.7	93548.2	93321.3	28818.8	43283.5	676.341	1.00715	0.00309433	0.0109019
440	440	sp|P62906|RL10A_HUMAN	N/A	N/A	60S ribosomal protein L10a OS=Homo sapiens OX=9606 GN=RPL10A PE=1 SV=2	TRUE	0.239638	0.81545	3.61154e+06	3.58623e+06	3.70153e+06	3.58282e+06	226099	125596	25303.4	1.00706	0.00305349	0.0886027
1581	1581	sp|O43395|PRPF3_HUMAN	N/A	N/A	U4/U6 small nuclear ribonucleoprotein Prp3 OS=Homo sapiens OX=9606 GN=PRPF3 PE=1 SV=2	TRUE	0.028554	0.97778	13439.5	13348.2	11934	14374.3	6350.98	4596.58	91.3903	1.00685	0.00296333	0.00975885
418	418	sp|P48047|ATPO_HUMAN	N/A	N/A	ATP synthase subunit O, mitochondrial OS=Homo sapiens OX=9606 GN=ATP5O PE=1 SV=1	TRUE	0.239059	0.81589	2.23877e+06	2.22379e+06	2.23623e+06	2.20817e+06	140012	62831.6	14977.4	1.00674	0.00291521	0.0883684
553	553	sp|P14923|PLAK_HUMAN	N/A	N/A	Junction plakoglobin OS=Homo sapiens OX=9606 GN=JUP PE=1 SV=3	TRUE	0.0804895	0.93744	283310	281420	290211	273017	46368.1	34033.8	1890.02	1.00672	0.00290698	0.0280565
497	497	sp|P25789|PSA4_HUMAN	N/A	N/A	Proteasome subunit alpha type-4 OS=Homo sapiens OX=9606 GN=PSMA4 PE=1 SV=1	TRUE	0.37974	0.71208	1.862e+06	1.84965e+06	1.87844e+06	1.85607e+06	53888.7	58651	12347.8	1.00668	0.00288961	0.147471
215	215	sp|P26641|EF1G_HUMAN	N/A	N/A	Elongation factor 1-gamma OS=Homo sapiens OX=9606 GN=EEF1G PE=1 SV=3	TRUE	0.368731	0.72001	3.40441e+06	3.38249e+06	3.38708e+06	3.40548e+06	132375	60649.2	21918.8	1.00648	0.00280519	0.142661
804	804	sp|Q96AC1|FERM2_HUMAN	N/A	N/A	Fermitin family homolog 2 OS=Homo sapiens OX=9606 GN=FERMT2 PE=1 SV=1	TRUE	0.0436933	0.96601	309951	308080	283927	284848	79892.8	67954.5	1870.89	1.00607	0.00262938	0.0150184
371	371	sp|P55884|EIF3B_HUMAN	N/A	N/A	Eukaryotic translation initiation factor 3 subunit B OS=Homo sapiens OX=9606 GN=EIF3B PE=1 SV=3	TRUE	0.140363	0.89116	589602	586063	595921	571322	20128.7	58404	3539.91	1.00604	0.00261531	0.0500443
794	794	sp|P21281|VATB2_HUMAN	N/A	N/A	V-type proton ATPase subunit B, brain isoform OS=Homo sapiens OX=9606 GN=ATP6V1B2 PE=1 SV=3	TRUE	0.0587562	0.9543	176383	175345	172442	168187	30018.2	31155.3	1037.77	1.00592	0.00256277	0.0203151
994	994	sp|P52815|RM12_HUMAN	N/A	N/A	39S ribosomal protein L12, mitochondrial OS=Homo sapiens OX=9606 GN=MRPL12 PE=1 SV=2	TRUE	0.115621	0.91024	251913	250499	256540	251241	25916.2	15050.7	1414.62	1.00565	0.00244565	0.0408441
115	115	sp|P16615|AT2A2_HUMAN	N/A	N/A	Sarcoplasmic/endoplasmic reticulum calcium ATPase 2 OS=Homo sapiens OX=9606 GN=ATP2A2 PE=1 SV=1	TRUE	0.143321	0.88888	817820	813339	805593	822698	37164	66964.7	4481.1	1.00551	0.00238618	0.0511569
646	646	sp|P36542|ATPG_HUMAN	N/A	N/A	ATP synthase subunit gamma, mitochondrial OS=Homo sapiens OX=9606 GN=ATP5F1C PE=1 SV=1	TRUE	0.116562	0.90951	1.082e+06	1.07633e+06	1.1023e+06	1.0577e+06	103558	58689.4	5664.3	1.00526	0.00227952	0.0411925
1635	1635	sp|Q01658|NC2B_HUMAN	N/A	N/A	Protein Dr1 OS=Homo sapiens OX=9606 GN=DR1 PE=1 SV=1	TRUE	0.0387062	0.96989	109099	108548	110682	104152	33278.6	10401.4	550.946	1.00508	0.00219872	0.0132775
769	769	sp|P20618|PSB1_HUMAN	N/A	N/A	Proteasome subunit beta type-1 OS=Homo sapiens OX=9606 GN=PSMB1 PE=1 SV=2	TRUE	0.121883	0.90541	1.10329e+06	1.09774e+06	1.09618e+06	1.09829e+06	83638.7	73803	5550.31	1.00506	0.00219031	0.0431547
1270	1270	sp|P84090|ERH_HUMAN	N/A	N/A	Enhancer of rudimentary homolog OS=Homo sapiens OX=9606 GN=ERH PE=1 SV=1	TRUE	0.129256	0.89972	101553	101050	101576	102609	7450.76	5955.93	503.345	1.00498	0.00215792	0.0458926
1043	1043	sp|P08579|RU2B_HUMAN	N/A	N/A	U2 small nuclear ribonucleoprotein B'' OS=Homo sapiens OX=9606 GN=SNRPB2 PE=1 SV=1	TRUE	0.0744817	0.9421	125948	125340	126174	129702	8603.16	18078.3	608.777	1.00486	0.00210427	0.025903
80	80	sp|Q86VP6|CAND1_HUMAN	N/A	N/A	Cullin-associated NEDD8-dissociated protein 1 OS=Homo sapiens OX=9606 GN=CAND1 PE=1 SV=2	TRUE	0.375192	0.71535	846311	842267	839517	843220	19504.8	17795.9	4044.23	1.0048	0.00208032	0.145481
101	101	sp|P50454|SERPH_HUMAN	N/A	N/A	Serpin H1 OS=Homo sapiens OX=9606 GN=SERPINH1 PE=1 SV=2	TRUE	0.152467	0.88185	5.79039e+06	5.76303e+06	5.78416e+06	5.64125e+06	312597	308946	27356.6	1.00475	0.00205668	0.0546053
1279	1279	sp|P62861|RS30_HUMAN	N/A	N/A	40S ribosomal protein S30 OS=Homo sapiens OX=9606 GN=FAU PE=1 SV=1	TRUE	0.245625	0.81094	1.26313e+06	1.25727e+06	1.27148e+06	1.25896e+06	49280.8	31418.9	5860.56	1.00466	0.00201969	0.0910113
1264	1264	sp|P49006|MRP_HUMAN	N/A	N/A	MARCKS-related protein OS=Homo sapiens OX=9606 GN=MARCKSL1 PE=1 SV=2	TRUE	0.0369153	0.97128	589732	587290	558185	626465	135365	89179.8	2442.96	1.00416	0.0018028	0.0126556
941	941	sp|P54709|AT1B3_HUMAN	N/A	N/A	Sodium/potassium-transporting ATPase subunit beta-3 OS=Homo sapiens OX=9606 GN=ATP1B3 PE=1 SV=1	TRUE	0.0586197	0.95441	938235	934406	951823	983882	108983	117125	3828.7	1.0041	0.00177587	0.020265
1	1	sp|Q14204|DYHC1_HUMAN	N/A	N/A	Cytoplasmic dynein 1 heavy chain 1 OS=Homo sapiens OX=9606 GN=DYNC1H1 PE=1 SV=5	TRUE	0.132375	0.89731	908123	904486	914264	908194	58356.8	33491.3	3636.17	1.00402	0.00174243	0.0470575
18	18	sp|P14618|KPYM_HUMAN	N/A	N/A	Pyruvate kinase PKM OS=Homo sapiens OX=9606 GN=PKM PE=1 SV=4	TRUE	0.175546	0.86415	1.00739e+07	1.00337e+07	1.01892e+07	1.02121e+07	358077	433252	40281.7	1.00401	0.00174005	0.0634109
535	535	sp|P54136|SYRC_HUMAN	N/A	N/A	Arginine--tRNA ligase, cytoplasmic OS=Homo sapiens OX=9606 GN=RARS PE=1 SV=2	TRUE	0.0919574	0.92855	675942	673254	670611	675848	21131.6	68412	2688.02	1.00399	0.0017305	0.0321947
345	345	sp|Q99729|ROAA_HUMAN	N/A	N/A	Heterogeneous nuclear ribonucleoprotein A/B OS=Homo sapiens OX=9606 GN=HNRNPAB PE=1 SV=2	TRUE	0.140858	0.89078	2.06762e+06	2.05946e+06	2.06397e+06	2.04318e+06	138153	32739.6	8164.55	1.00396	0.00171832	0.0502295
1244	1244	sp|Q6UW68|TM205_HUMAN	N/A	N/A	Transmembrane protein 205 OS=Homo sapiens OX=9606 GN=TMEM205 PE=1 SV=1	TRUE	0.0774694	0.93978	210148	209335	212385	203762	10288.5	23574	813.483	1.00389	0.00168441	0.0269738
161	161	sp|Q04637|IF4G1_HUMAN	N/A	N/A	Eukaryotic translation initiation factor 4 gamma 1 OS=Homo sapiens OX=9606 GN=EIF4G1 PE=1 SV=4	TRUE	0.0971622	0.92452	642225	639764	632781	628395	42513.2	45204.6	2461.49	1.00385	0.00166774	0.0340837
1186	1186	sp|P30533|AMRP_HUMAN	N/A	N/A	Alpha-2-macroglobulin receptor-associated protein OS=Homo sapiens OX=9606 GN=LRPAP1 PE=1 SV=1	TRUE	0.0570095	0.95566	224738	223985	221794	219796	22803.8	22935	752.739	1.00336	0.00145707	0.0196966
1311	1311	sp|P60468|SC61B_HUMAN	N/A	N/A	Protein transport protein Sec61 subunit beta OS=Homo sapiens OX=9606 GN=SEC61B PE=1 SV=2	TRUE	0.0830217	0.93547	227626	226917	230146	228120	18232.7	10229.7	708.591	1.00312	0.00135405	0.0289701
774	774	sp|P61026|RAB10_HUMAN	N/A	N/A	Ras-related protein Rab-10 OS=Homo sapiens OX=9606 GN=RAB10 PE=1 SV=1	TRUE	0.0877982	0.93177	949503	946984	947297	962959	30701.9	63219.8	2519.09	1.00266	0.00115374	0.0306913
1072	1072	sp|Q08257|QOR_HUMAN	N/A	N/A	Quinone oxidoreductase OS=Homo sapiens OX=9606 GN=CRYZ PE=1 SV=1	TRUE	0.00906165	0.99295	60854.6	60694.5	60378.1	53582	29260.3	31865	160.041	1.00264	0.00114365	0.00307262
1030	1030	sp|O14828|SCAM3_HUMAN	N/A	N/A	Secretory carrier-associated membrane protein 3 OS=Homo sapiens OX=9606 GN=SCAMP3 PE=1 SV=3	TRUE	0.00796507	0.9938	221944	221367	165031	233896	164418	67180.7	577.551	1.00261	0.00113161	0.00270101
134	134	sp|P05455|LA_HUMAN	N/A	N/A	Lupus La protein OS=Homo sapiens OX=9606 GN=SSB PE=1 SV=2	TRUE	0.0755591	0.94126	1.75985e+06	1.75532e+06	1.77233e+06	1.74402e+06	45936.9	139407	4527.71	1.00258	0.00111879	0.0262904
1847	1847	sp|Q9NVE7|PANK4_HUMAN	N/A	N/A	Pantothenate kinase 4 OS=Homo sapiens OX=9606 GN=PANK4 PE=1 SV=1	TRUE	0.0102654	0.99201	15874.7	15838.9	17456	18268.9	6370.16	5707.8	35.8452	1.00226	0.000981746	0.00348395
679	679	sp|P02794|FRIH_HUMAN	N/A	N/A	Ferritin heavy chain OS=Homo sapiens OX=9606 GN=FTH1 PE=1 SV=2	TRUE	0.0195644	0.98478	317969	317301	328334	314102	40709.3	73139.1	668.565	1.00211	0.000914112	0.00666078
1189	1189	sp|Q01970|PLCB3_HUMAN	N/A	N/A	1-phosphatidylinositol 4,5-bisphosphate phosphodiesterase beta-3 OS=Homo sapiens OX=9606 GN=PLCB3 PE=1 SV=2	TRUE	0.0466888	0.96368	217207	216790	214891	222581	12577.1	17864.6	416.433	1.00192	0.000833437	0.0160672
283	283	sp|Q07955|SRSF1_HUMAN	N/A	N/A	Serine/arginine-rich splicing factor 1 OS=Homo sapiens OX=9606 GN=SRSF1 PE=1 SV=2	TRUE	0.0275616	0.97855	2.10414e+06	2.10038e+06	2.11125e+06	2.13683e+06	141673	302747	3761.04	1.00179	0.000776972	0.00941698
11	11	sp|P08238|HS90B_HUMAN	N/A	N/A	Heat shock protein HSP 90-beta OS=Homo sapiens OX=9606 GN=HSP90AB1 PE=1 SV=4	TRUE	0.0566949	0.95591	2.7845e+07	2.78062e+07	2.78188e+07	2.8109e+07	538724	1.58648e+06	38779.4	1.00139	0.000605259	0.019583
52	52	sp|O75643|U520_HUMAN	N/A	N/A	U5 small nuclear ribonucleoprotein 200 kDa helicase OS=Homo sapiens OX=9606 GN=SNRNP200 PE=1 SV=2	TRUE	0.0136285	0.98939	355798	355431	366985	354197	41919.7	50978.4	367.215	1.00103	0.000448462	0.00463248
236	236	sp|P39023|RL3_HUMAN	N/A	N/A	60S ribosomal protein L3 OS=Homo sapiens OX=9606 GN=RPL3 PE=1 SV=2	TRUE	0.039949	0.96892	1.62805e+06	1.62657e+06	1.61214e+06	1.62735e+06	35611	83943	1487.13	1.00091	0.000396885	0.0137121
160	160	sp|P23396|RS3_HUMAN	N/A	N/A	40S ribosomal protein S3 OS=Homo sapiens OX=9606 GN=RPS3 PE=1 SV=2	TRUE	0.0620678	0.95173	4.20388e+06	4.20095e+06	4.20433e+06	4.26035e+06	54608.5	102009	2931.88	1.0007	0.000302992	0.0214862
379	379	sp|P60228|EIF3E_HUMAN	N/A	N/A	Eukaryotic translation initiation factor 3 subunit E OS=Homo sapiens OX=9606 GN=EIF3E PE=1 SV=1	TRUE	0.00603193	0.99531	870165	869983	862713	874763	51868.3	52529.1	181.788	1.00021	9.07387e-05	0.00204163
568	568	sp|Q07960|RHG01_HUMAN	N/A	N/A	Rho GTPase-activating protein 1 OS=Homo sapiens OX=9606 GN=ARHGAP1 PE=1 SV=1	TRUE	-0.000871654	0.99932	550925	551061	528667	551773	306429	228252	-135.97	0.999753	-0.000107172	0.000295421
50	50	sp|P12956|XRCC6_HUMAN	N/A	N/A	X-ray repair cross-complementing protein 6 OS=Homo sapiens OX=9606 GN=XRCC6 PE=1 SV=2	TRUE	-0.00587824	0.99543	2.17589e+06	2.17669e+06	2.16701e+06	2.18663e+06	238505	231794	-798.133	0.999633	-0.000159273	0.00198927
979	979	sp|P62854|RS26_HUMAN	N/A	N/A	40S ribosomal protein S26 OS=Homo sapiens OX=9606 GN=RPS26 PE=1 SV=3	TRUE	-0.0275229	0.97858	2.79043e+06	2.79221e+06	2.78196e+06	2.74771e+06	91213.3	129667	-1781.33	0.999362	-0.000277152	0.00940366
993	993	sp|Q8NCW5|NNRE_HUMAN	N/A	N/A	NAD(P)H-hydrate epimerase OS=Homo sapiens OX=9606 GN=NAXE PE=1 SV=2	TRUE	-0.00330084	0.99743	116452	116552	127606	137224	42256.9	60297.1	-99.221	0.999149	-0.000369875	0.00111757
98	98	sp|Q9BPU6|DPYL5_HUMAN	N/A	N/A	Dihydropyrimidinase-related protein 5 OS=Homo sapiens OX=9606 GN=DPYSL5 PE=1 SV=1	TRUE	-0.00318124	0.99752	67798.3	67871.7	63742.1	55704.9	39160.3	40720.6	-73.3723	0.998919	-0.000469745	0.00107839
1394	1394	sp|P30046|DOPD_HUMAN	N/A	N/A	D-dopachrome decarboxylase OS=Homo sapiens OX=9606 GN=DDT PE=1 SV=3	TRUE	-0.012604	0.99019	77984.3	78107.8	81469.9	82277.2	21434.6	10809.8	-123.525	0.998419	-0.000687366	0.00428146
276	276	sp|P35998|PRS7_HUMAN	N/A	N/A	26S proteasome regulatory subunit 7 OS=Homo sapiens OX=9606 GN=PSMC2 PE=1 SV=3	TRUE	-0.0530342	0.95875	859680	861078	853465	882118	40370.8	50399.2	-1398.11	0.998376	-0.000705728	0.0182946
70	70	sp|P46940|IQGA1_HUMAN	N/A	N/A	Ras GTPase-activating-like protein IQGAP1 OS=Homo sapiens OX=9606 GN=IQGAP1 PE=1 SV=1	TRUE	-0.057517	0.95527	895383	897541	915104	887790	82804.9	39927.7	-2158.6	0.997595	-0.00104574	0.0198739
513	513	sp|P26038|MOES_HUMAN	N/A	N/A	Moesin OS=Homo sapiens OX=9606 GN=MSN PE=1 SV=3	TRUE	-0.0611704	0.95243	1.02903e+06	1.03166e+06	1.0112e+06	1.03957e+06	80916.1	67339.6	-2628.91	0.997452	-0.00110809	0.0211669
1429	1429	sp|Q00059|TFAM_HUMAN	N/A	N/A	Transcription factor A, mitochondrial OS=Homo sapiens OX=9606 GN=TFAM PE=1 SV=1	TRUE	-0.0374468	0.97087	121115	121445	123165	115013	15280.2	15258.2	-330.12	0.997282	-0.00118213	0.0128389
1561	1561	sp|Q9NXG2|THUM1_HUMAN	N/A	N/A	THUMP domain-containing protein 1 OS=Homo sapiens OX=9606 GN=THUMPD1 PE=1 SV=2	TRUE	-0.00704663	0.99452	32706.3	32810.5	28159.1	24828.7	23550.6	27532	-104.227	0.996823	-0.00138179	0.00238648
45	45	sp|P15311|EZRI_HUMAN	N/A	N/A	Ezrin OS=Homo sapiens OX=9606 GN=EZR PE=1 SV=4	TRUE	-0.106642	0.91718	2.46496e+06	2.47306e+06	2.45393e+06	2.48387e+06	131734	131106	-8091.5	0.996728	-0.00142328	0.0375454
805	805	sp|Q9UKK9|NUDT5_HUMAN	N/A	N/A	ADP-sugar pyrophosphatase OS=Homo sapiens OX=9606 GN=NUDT5 PE=1 SV=1	TRUE	-0.105288	0.91823	793093	795896	784223	810358	55106.2	34854	-2802.69	0.996479	-0.00153204	0.0370485
333	333	sp|P42167|LAP2B_HUMAN	N/A	N/A	Lamina-associated polypeptide 2, isoforms beta/gamma OS=Homo sapiens OX=9606 GN=TMPO PE=1 SV=2	TRUE	-0.172676	0.86635	1.13487e+06	1.13932e+06	1.13295e+06	1.14779e+06	59300.6	21518.7	-4447.1	0.996097	-0.0016985	0.0623066
635	635	sp|Q15459|SF3A1_HUMAN	N/A	N/A	Splicing factor 3A subunit 1 OS=Homo sapiens OX=9606 GN=SF3A1 PE=1 SV=1	TRUE	-0.0328883	0.97441	307169	308517	307347	323155	24858.4	97302.5	-1348.4	0.995629	-0.00190228	0.0112583
928	928	sp|Q96A72|MGN2_HUMAN	N/A	N/A	Protein mago nashi homolog 2 OS=Homo sapiens OX=9606 GN=MAGOHB PE=1 SV=1	TRUE	-0.0290319	0.97741	301505	302910	309352	332842	46716.7	108890	-1404.36	0.995364	-0.00201817	0.00992322
580	580	sp|P49720|PSB3_HUMAN	N/A	N/A	Proteasome subunit beta type-3 OS=Homo sapiens OX=9606 GN=PSMB3 PE=1 SV=2	TRUE	-0.088743	0.93104	517656	520081	529400	504234	56279.8	36239.8	-2425.12	0.995337	-0.00202984	0.0310317
387	387	sp|P39687|AN32A_HUMAN	N/A	N/A	Acidic leucine-rich nuclear phosphoprotein 32 family member A OS=Homo sapiens OX=9606 GN=ANP32A PE=1 SV=1	TRUE	-0.0403258	0.96863	780436	784210	782227	777267	50575.6	223599	-3774.09	0.995187	-0.00209513	0.0138421
201	201	sp|Q02878|RL6_HUMAN	N/A	N/A	60S ribosomal protein L6 OS=Homo sapiens OX=9606 GN=RPL6 PE=1 SV=3	TRUE	-0.212497	0.83599	5.37904e+06	5.40623e+06	5.40327e+06	5.42051e+06	144827	277977	-27191.6	0.99497	-0.00218988	0.0777989
218	218	sp|Q16181|SEPT7_HUMAN	N/A	N/A	Septin-7 OS=Homo sapiens OX=9606 GN=SEPT7 PE=1 SV=2	TRUE	-0.130629	0.89866	459926	462284	459945	471322	17209.6	40722.3	-2357.65	0.9949	-0.00222057	0.0464046
1378	1378	sp|Q9BR76|COR1B_HUMAN	N/A	N/A	Coronin-1B OS=Homo sapiens OX=9606 GN=CORO1B PE=1 SV=1	TRUE	-0.0531626	0.95865	128645	129308	127615	129336	19604.1	23446.2	-663.307	0.99487	-0.00223352	0.0183399
1168	1168	sp|O43251|RFOX2_HUMAN	N/A	N/A	RNA binding protein fox-1 homolog 2 OS=Homo sapiens OX=9606 GN=RBFOX2 PE=1 SV=3	TRUE	-0.015165	0.9882	52172.3	52445.8	58823.7	54829.7	32667.8	29731.8	-273.473	0.994786	-0.00227051	0.00515515
58	58	sp|Q00839|HNRPU_HUMAN	N/A	N/A	Heterogeneous nuclear ribonucleoprotein U OS=Homo sapiens OX=9606 GN=HNRNPU PE=1 SV=6	TRUE	-0.302366	0.76857	4.34666e+06	4.37127e+06	4.33695e+06	4.36359e+06	112138	164834	-24609.3	0.99437	-0.00245189	0.114317
410	410	sp|Q9UMS4|PRP19_HUMAN	N/A	N/A	Pre-mRNA-processing factor 19 OS=Homo sapiens OX=9606 GN=PRPF19 PE=1 SV=1	TRUE	-0.300923	0.76964	1.01674e+06	1.02261e+06	1.01269e+06	1.02264e+06	35251.5	32262.1	-5870.58	0.994259	-0.00250037	0.113712
1825	1825	sp|P19623|SPEE_HUMAN	N/A	N/A	Spermidine synthase OS=Homo sapiens OX=9606 GN=SRM PE=1 SV=1	TRUE	-0.235385	0.81866	203062	204280	202449	204526	6790.94	10703.1	-1218.08	0.994037	-0.00259736	0.0868964
612	612	sp|P62495|ERF1_HUMAN	N/A	N/A	Eukaryotic peptide chain release factor subunit 1 OS=Homo sapiens OX=9606 GN=ETF1 PE=1 SV=3	TRUE	-0.293856	0.77488	1.02838e+06	1.03466e+06	1.03336e+06	1.02408e+06	22542.6	47268.7	-6282.49	0.993928	-0.0026451	0.110766
38	38	sp|Q9Y4L1|HYOU1_HUMAN	N/A	N/A	Hypoxia up-regulated protein 1 OS=Homo sapiens OX=9606 GN=HYOU1 PE=1 SV=1	TRUE	-0.103872	0.91932	587283	591014	590799	608900	75674.1	44884.1	-3730.99	0.993687	-0.00275033	0.0365333
840	840	sp|Q8N8S7|ENAH_HUMAN	N/A	N/A	Protein enabled homolog OS=Homo sapiens OX=9606 GN=ENAH PE=1 SV=2	TRUE	-0.038331	0.97018	215997	217376	241322	231865	48307.4	73697.5	-1378.93	0.993656	-0.00276374	0.0131477
356	356	sp|P56192|SYMC_HUMAN	N/A	N/A	Methionine--tRNA ligase, cytoplasmic OS=Homo sapiens OX=9606 GN=MARS PE=1 SV=2	TRUE	-0.330717	0.74768	793516	798712	800227	792928	17453.8	34304	-5196.58	0.993494	-0.00283484	0.126284
1599	1599	sp|Q92925|SMRD2_HUMAN	N/A	N/A	SWI/SNF-related matrix-associated actin-dependent regulator of chromatin subfamily D member 2 OS=Homo sapiens OX=9606 GN=SMARCD2 PE=1 SV=3	TRUE	-0.0214926	0.98328	7048.06	7095.99	5579.41	6970.01	4807.14	2594.24	-47.9295	0.993246	-0.00294337	0.00732279
288	288	sp|Q9Y266|NUDC_HUMAN	N/A	N/A	Nuclear migration protein nudC OS=Homo sapiens OX=9606 GN=NUDC PE=1 SV=1	TRUE	-0.259252	0.8007	1.06347e+06	1.07087e+06	1.06358e+06	1.07233e+06	45493.3	53055.1	-7397	0.993093	-0.00301029	0.0965302
1661	1661	sp|P67812|SC11A_HUMAN	N/A	N/A	Signal peptidase complex catalytic subunit SEC11A OS=Homo sapiens OX=9606 GN=SEC11A PE=1 SV=1	TRUE	-0.122327	0.90506	235263	236905	230354	239527	28734.7	15996.8	-1642.39	0.993067	-0.00302132	0.0433226
7	7	sp|Q00610|CLH1_HUMAN	N/A	N/A	Clathrin heavy chain 1 OS=Homo sapiens OX=9606 GN=CLTC PE=1 SV=5	TRUE	-0.290647	0.77726	1.29785e+06	1.30709e+06	1.28983e+06	1.28264e+06	36351.3	68895.9	-9243.05	0.992929	-0.00308201	0.109434
248	248	sp|Q16531|DDB1_HUMAN	N/A	N/A	DNA damage-binding protein 1 OS=Homo sapiens OX=9606 GN=DDB1 PE=1 SV=1	TRUE	-0.255735	0.80334	870856	877172	882668	876097	58277.6	16227.4	-6315.84	0.9928	-0.00313833	0.0951006
199	199	sp|P38606|VATA_HUMAN	N/A	N/A	V-type proton ATPase catalytic subunit A OS=Homo sapiens OX=9606 GN=ATP6V1A PE=1 SV=2	TRUE	-0.22949	0.82311	974418	981617	969335	993278	39795.7	65730.5	-7198.92	0.992666	-0.00319674	0.0845421
1149	1149	sp|P57088|TMM33_HUMAN	N/A	N/A	Transmembrane protein 33 OS=Homo sapiens OX=9606 GN=TMEM33 PE=1 SV=2	TRUE	-0.0606369	0.95284	460064	463554	434911	419970	84848.5	112588	-3489.94	0.992471	-0.00328203	0.02098
537	537	sp|P46060|RAGP1_HUMAN	N/A	N/A	Ran GTPase-activating protein 1 OS=Homo sapiens OX=9606 GN=RANGAP1 PE=1 SV=1	TRUE	-0.134604	0.8956	371737	374564	373218	383374	34978.3	37721.2	-2826.89	0.992453	-0.00329011	0.0478859
1143	1143	sp|A0AVT1|UBA6_HUMAN	N/A	N/A	Ubiquitin-like modifier-activating enzyme 6 OS=Homo sapiens OX=9606 GN=UBA6 PE=1 SV=1	TRUE	-0.0406693	0.96836	56991.5	57433.1	55935.5	64943.3	7697.79	25459	-441.6	0.992311	-0.00335217	0.0139632
1737	1737	sp|O00193|SMAP_HUMAN	N/A	N/A	Small acidic protein OS=Homo sapiens OX=9606 GN=SMAP PE=1 SV=1	TRUE	-0.0297815	0.97683	19733.9	19887.9	22276.4	23418.9	8565.54	9324.54	-153.943	0.992259	-0.00337475	0.010181
190	190	sp|Q12931|TRAP1_HUMAN	N/A	N/A	Heat shock protein 75 kDa, mitochondrial OS=Homo sapiens OX=9606 GN=TRAP1 PE=1 SV=3	TRUE	-0.643735	0.53423	861232	867966	863733	870076	20662.4	15156.8	-6734.46	0.992241	-0.00338279	0.272272
293	293	sp|P27695|APEX1_HUMAN	N/A	N/A	DNA-(apurinic or apyrimidinic site) lyase OS=Homo sapiens OX=9606 GN=APEX1 PE=1 SV=2	TRUE	-0.256995	0.80239	1.06043e+06	1.06877e+06	1.07099e+06	1.07149e+06	56206.8	56216.2	-8340.44	0.992196	-0.00340243	0.0956145
1236	1236	sp|Q9H0S4|DDX47_HUMAN	N/A	N/A	Probable ATP-dependent RNA helicase DDX47 OS=Homo sapiens OX=9606 GN=DDX47 PE=1 SV=1	TRUE	-0.0314635	0.97552	40822.1	41156.4	39076.7	43810.7	17528.3	19237.3	-334.292	0.991878	-0.00354195	0.0107638
1317	1317	sp|P42766|RL35_HUMAN	N/A	N/A	60S ribosomal protein L35 OS=Homo sapiens OX=9606 GN=RPL35 PE=1 SV=2	TRUE	-0.35119	0.73273	1.20488e+06	1.21514e+06	1.21293e+06	1.22022e+06	38504.8	60314.8	-10259.4	0.991557	-0.00368231	0.135056
927	927	sp|P78417|GSTO1_HUMAN	N/A	N/A	Glutathione S-transferase omega-1 OS=Homo sapiens OX=9606 GN=GSTO1 PE=1 SV=2	TRUE	-0.151048	0.88294	295964	298543	290767	311637	21483.1	35883.8	-2579.02	0.991361	-0.00376803	0.0540688
408	408	sp|P46777|RL5_HUMAN	N/A	N/A	60S ribosomal protein L5 OS=Homo sapiens OX=9606 GN=RPL5 PE=1 SV=3	TRUE	-0.22796	0.82427	2.075e+06	2.0945e+06	2.11021e+06	2.07371e+06	173651	117345	-19504.6	0.990688	-0.00406321	0.0839305
754	754	sp|Q96FW1|OTUB1_HUMAN	N/A	N/A	Ubiquitin thioesterase OTUB1 OS=Homo sapiens OX=9606 GN=OTUB1 PE=1 SV=2	TRUE	-0.14519	0.88745	297939	300745	286264	292868	32887.4	34050	-2805.95	0.99067	-0.00407099	0.0518561
959	959	sp|Q9NVP1|DDX18_HUMAN	N/A	N/A	ATP-dependent RNA helicase DDX18 OS=Homo sapiens OX=9606 GN=DDX18 PE=1 SV=2	TRUE	-0.0654753	0.94909	221654	223747	217365	228597	18451.6	76097.1	-2093.03	0.990646	-0.0040817	0.0226926
5	5	sp|P46821|MAP1B_HUMAN	N/A	N/A	Microtubule-associated protein 1B OS=Homo sapiens OX=9606 GN=MAP1B PE=1 SV=2	TRUE	-0.268753	0.79358	440828	445077	444613	443011	23937.7	30438.8	-4248.7	0.990454	-0.00416568	0.100409
1267	1267	sp|Q9GZZ1|NAA50_HUMAN	N/A	N/A	N-alpha-acetyltransferase 50 OS=Homo sapiens OX=9606 GN=NAA50 PE=1 SV=1	TRUE	-0.112251	0.91285	80349.2	81140.2	81592.4	82479.8	10482.6	13713.4	-791.013	0.990251	-0.00425458	0.0396006
1873	1873	sp|Q07000|1C15_HUMAN	N/A	N/A	HLA class I histocompatibility antigen, Cw-15 alpha chain OS=Homo sapiens OX=9606 GN=HLA-C PE=1 SV=1	TRUE	-0.148216	0.88512	153111	154619	152421	152100	17156.3	18069.6	-1507.69	0.990249	-0.00425561	0.0529978
970	970	sp|P62913|RL11_HUMAN	N/A	N/A	60S ribosomal protein L11 OS=Homo sapiens OX=9606 GN=RPL11 PE=1 SV=2	TRUE	-0.271971	0.79118	2.2439e+06	2.26625e+06	2.20855e+06	2.18797e+06	127970	155333	-22346	0.99014	-0.00430356	0.101725
362	362	sp|Q08945|SSRP1_HUMAN	N/A	N/A	FACT complex subunit SSRP1 OS=Homo sapiens OX=9606 GN=SSRP1 PE=1 SV=1	TRUE	-0.287742	0.77942	794104	802047	793420	795789	15781.1	65752.8	-7943.35	0.990096	-0.00432263	0.108228
1878	1878	sp|O43865|SAHH2_HUMAN	N/A	N/A	S-adenosylhomocysteine hydrolase-like protein 1 OS=Homo sapiens OX=9606 GN=AHCYL1 PE=1 SV=2	TRUE	-0.173637	0.86561	192421	194389	192428	190395	16704.5	22175.9	-1968.08	0.989876	-0.0044194	0.0626777
304	304	sp|Q06323|PSME1_HUMAN	N/A	N/A	Proteasome activator complex subunit 1 OS=Homo sapiens OX=9606 GN=PSME1 PE=1 SV=1	TRUE	-0.335174	0.74442	426774	431165	431261	432215	20141	24981.4	-4390.93	0.989816	-0.00444547	0.128182
821	821	sp|Q01085|TIAR_HUMAN	N/A	N/A	Nucleolysin TIAR OS=Homo sapiens OX=9606 GN=TIAL1 PE=1 SV=1	TRUE	-0.17886	0.86162	200302	202365	194299	204453	23464.6	15746.2	-2063.41	0.989804	-0.00445098	0.0646842
1278	1278	sp|P63208|SKP1_HUMAN	N/A	N/A	S-phase kinase-associated protein 1 OS=Homo sapiens OX=9606 GN=SKP1 PE=1 SV=2	TRUE	-0.429628	0.67658	576889	583181	570263	579478	20046.9	29751	-6292.26	0.98921	-0.0047113	0.169681
662	662	sp|P08727|K1C19_HUMAN	N/A	N/A	Keratin, type I cytoskeletal 19 OS=Homo sapiens OX=9606 GN=KRT19 PE=1 SV=4	TRUE	-0.581786	0.57359	337029	340772	339694	341780	10625	11639	-3743.05	0.989016	-0.00479669	0.241398
1804	1804	sp|Q5RKV6|EXOS6_HUMAN	N/A	N/A	Exosome complex component MTR3 OS=Homo sapiens OX=9606 GN=EXOSC6 PE=1 SV=1	TRUE	-0.289288	0.77827	55103.6	55727.5	53280.4	55077.4	3945.71	3512.52	-623.888	0.988805	-0.0048895	0.10887
1231	1231	sp|P08754|GNAI3_HUMAN	N/A	N/A	Guanine nucleotide-binding protein G(k) subunit alpha OS=Homo sapiens OX=9606 GN=GNAI3 PE=1 SV=3	TRUE	-0.103603	0.91953	148949	150668	165974	161749	29929.3	27492.5	-1718.9	0.988591	-0.00498314	0.0364341
490	490	sp|Q9ULV4|COR1C_HUMAN	N/A	N/A	Coronin-1C OS=Homo sapiens OX=9606 GN=CORO1C PE=1 SV=1	TRUE	-0.0535268	0.95837	232015	234736	229377	212391	13712.3	123721	-2720.12	0.988412	-0.005062	0.0184668
1115	1115	sp|Q99459|CDC5L_HUMAN	N/A	N/A	Cell division cycle 5-like protein OS=Homo sapiens OX=9606 GN=CDC5L PE=1 SV=2	TRUE	-0.163488	0.87339	153670	155540	147451	158173	25122.7	12402.5	-1869.98	0.987978	-0.00525293	0.0587918
548	548	sp|O00303|EIF3F_HUMAN	N/A	N/A	Eukaryotic translation initiation factor 3 subunit F OS=Homo sapiens OX=9606 GN=EIF3F PE=1 SV=1	TRUE	-0.3478	0.7352	1.27114e+06	1.28701e+06	1.25907e+06	1.27917e+06	81039.7	77015.9	-15874.1	0.987666	-0.00538993	0.133595
426	426	sp|P62424|RL7A_HUMAN	N/A	N/A	60S ribosomal protein L7a OS=Homo sapiens OX=9606 GN=RPL7A PE=1 SV=2	TRUE	-0.901017	0.38876	1.81596e+06	1.8391e+06	1.80674e+06	1.84426e+06	31404.6	54524.1	-23145	0.987415	-0.00550025	0.410318
846	846	sp|Q15287|RNPS1_HUMAN	N/A	N/A	RNA-binding protein with serine-rich domain 1 OS=Homo sapiens OX=9606 GN=RNPS1 PE=1 SV=1	TRUE	-0.257311	0.80216	473458	479534	466760	483778	53134.5	22839.9	-6075.43	0.987331	-0.00553743	0.095739
1551	1551	sp|Q9BUL8|PDC10_HUMAN	N/A	N/A	Programmed cell death protein 10 OS=Homo sapiens OX=9606 GN=PDCD10 PE=1 SV=1	TRUE	-0.58271	0.57299	202531	205174	204909	205154	8697.82	6909.68	-2642.57	0.98712	-0.0056299	0.241853
2	2	sp|Q13813|SPTN1_HUMAN	N/A	N/A	Spectrin alpha chain, non-erythrocytic 1 OS=Homo sapiens OX=9606 GN=SPTAN1 PE=1 SV=3	TRUE	-0.297827	0.77193	469289	475570	466584	484642	34947.1	38046.8	-6281.32	0.986792	-0.00577437	0.112422
113	113	sp|O75874|IDHC_HUMAN	N/A	N/A	Isocitrate dehydrogenase [NADP] cytoplasmic OS=Homo sapiens OX=9606 GN=IDH1 PE=1 SV=2	TRUE	-0.266032	0.79562	2.88223e+06	2.92095e+06	3.01748e+06	2.89962e+06	243693	260230	-38720.6	0.986744	-0.00579558	0.0992943
1493	1493	sp|Q9Y3B4|SF3B6_HUMAN	N/A	N/A	Splicing factor 3B subunit 6 OS=Homo sapiens OX=9606 GN=SF3B6 PE=1 SV=1	TRUE	-0.216052	0.83329	129807	131604	129899	134412	14017.3	14793.1	-1797.52	0.986342	-0.00597268	0.0792038
651	651	sp|Q96CW1|AP2M1_HUMAN	N/A	N/A	AP-2 complex subunit mu OS=Homo sapiens OX=9606 GN=AP2M1 PE=1 SV=2	TRUE	-0.247854	0.80926	354568	359531	353732	353445	41481.4	26168.8	-4962.77	0.986197	-0.00603652	0.0919119
328	328	sp|P22392|NDKB_HUMAN	N/A	N/A	Nucleoside diphosphate kinase B OS=Homo sapiens OX=9606 GN=NME2 PE=1 SV=1	TRUE	-0.40189	0.69622	1.23194e+06	1.24947e+06	1.21513e+06	1.25351e+06	92249	53838.7	-17524.5	0.985974	-0.00613436	0.157254
1058	1058	sp|P13693|TCTP_HUMAN	N/A	N/A	Translationally-controlled tumor protein OS=Homo sapiens OX=9606 GN=TPT1 PE=1 SV=1	TRUE	-0.338273	0.74215	656992	666372	639714	662448	47330.1	48713	-9379.68	0.985924	-0.00615645	0.129508
1531	1531	sp|O60341|KDM1A_HUMAN	N/A	N/A	Lysine-specific histone demethylase 1A OS=Homo sapiens OX=9606 GN=KDM1A PE=1 SV=2	TRUE	-0.209307	0.83841	152138	154323	150014	148703	17566.1	18577	-2184.68	0.985843	-0.00619206	0.0765436
16	16	sp|O75369|FLNB_HUMAN	N/A	N/A	Filamin-B OS=Homo sapiens OX=9606 GN=FLNB PE=1 SV=2	TRUE	-0.308205	0.76425	1.00045e+06	1.01503e+06	1.02426e+06	971869	49852.6	104615	-14581.3	0.985635	-0.00628405	0.116765
856	856	sp|P18621|RL17_HUMAN	N/A	N/A	60S ribosomal protein L17 OS=Homo sapiens OX=9606 GN=RPL17 PE=1 SV=3	TRUE	-1.12904	0.28524	2.63098e+06	2.66938e+06	2.65027e+06	2.67677e+06	76832.1	32232.3	-38404.2	0.985613	-0.00629354	0.54479
39	39	sp|P22626|ROA2_HUMAN	N/A	N/A	Heterogeneous nuclear ribonucleoproteins A2/B1 OS=Homo sapiens OX=9606 GN=HNRNPA2B1 PE=1 SV=2	TRUE	-0.289911	0.77781	1.05835e+07	1.0741e+07	1.0612e+07	1.07588e+07	1.28994e+06	323905	-157411	0.985345	-0.00641179	0.109126
342	342	sp|Q9HB71|CYBP_HUMAN	N/A	N/A	Calcyclin-binding protein OS=Homo sapiens OX=9606 GN=CACYBP PE=1 SV=2	TRUE	-0.606133	0.55793	1.0977e+06	1.11416e+06	1.08268e+06	1.10673e+06	57832.5	32888.9	-16463.1	0.985224	-0.00646511	0.25342
1605	1605	sp|O75781|PALM_HUMAN	N/A	N/A	Paralemmin-1 OS=Homo sapiens OX=9606 GN=PALM PE=1 SV=2	TRUE	-0.0259366	0.97982	153013	155449	84048.3	42827	142322	180737	-2435.86	0.98433	-0.0068592	0.0088537
1870	1870	sp|Q9BSD7|NTPCR_HUMAN	N/A	N/A	Cancer-related nucleoside-triphosphatase OS=Homo sapiens OX=9606 GN=NTPCR PE=1 SV=1	TRUE	-0.391613	0.70356	97247.8	98841.4	95328.8	98819.4	5015.79	8614.08	-1593.63	0.983877	-0.00705926	0.152699
551	551	sp|P48147|PPCE_HUMAN	N/A	N/A	Prolyl endopeptidase OS=Homo sapiens OX=9606 GN=PREP PE=1 SV=2	TRUE	-0.207038	0.84014	219633	223238	224690	215580	14698.9	40033.2	-3604.6	0.983853	-0.00706974	0.0756483
88	88	sp|P06576|ATPB_HUMAN	N/A	N/A	ATP synthase subunit beta, mitochondrial OS=Homo sapiens OX=9606 GN=ATP5F1B PE=1 SV=3	TRUE	-0.605995	0.55802	6.68496e+06	6.79624e+06	6.63579e+06	6.73864e+06	300428	334764	-111280	0.983626	-0.00716989	0.25335
327	327	sp|Q9H0U4|RAB1B_HUMAN	N/A	N/A	Ras-related protein Rab-1B OS=Homo sapiens OX=9606 GN=RAB1B PE=1 SV=1	TRUE	-0.353507	0.73105	424184	431367	425113	421940	27489.9	41486.4	-7182.38	0.98335	-0.00729201	0.136053
305	305	sp|P45880|VDAC2_HUMAN	N/A	N/A	Voltage-dependent anion-selective channel protein 2 OS=Homo sapiens OX=9606 GN=VDAC2 PE=1 SV=2	TRUE	-0.797675	0.44359	3.25714e+06	3.31238e+06	3.27525e+06	3.32451e+06	146049	86280.3	-55240.1	0.983323	-0.00730375	0.353018
477	477	sp|P42765|THIM_HUMAN	N/A	N/A	3-ketoacyl-CoA thiolase, mitochondrial OS=Homo sapiens OX=9606 GN=ACAA2 PE=1 SV=2	TRUE	-0.33106	0.74743	580842	590763	601317	571056	57947.9	45060.2	-9921.09	0.983206	-0.00735534	0.126429
1440	1440	sp|Q9UNF0|PACN2_HUMAN	N/A	N/A	Protein kinase C and casein kinase substrate in neurons protein 2 OS=Homo sapiens OX=9606 GN=PACSIN2 PE=1 SV=2	TRUE	-0.289299	0.77826	126995	129172	130821	128368	15582.6	9859.6	-2177.86	0.98314	-0.00738466	0.108875
1215	1215	sp|P12235|ADT1_HUMAN	N/A	N/A	ADP/ATP translocase 1 OS=Homo sapiens OX=9606 GN=SLC25A4 PE=1 SV=4	TRUE	-0.163965	0.87303	184245	187430	180867	190009	36573.1	30443.6	-3185.32	0.983005	-0.00744413	0.0589708
452	452	sp|P28289|TMOD1_HUMAN	N/A	N/A	Tropomodulin-1 OS=Homo sapiens OX=9606 GN=TMOD1 PE=1 SV=1	TRUE	-0.0441611	0.96565	85929.9	87417.8	44517.6	71518.9	71490.3	41231.7	-1487.88	0.98298	-0.00745544	0.0151803
791	791	sp|P35908|K22E_HUMAN	N/A	N/A	Keratin, type II cytoskeletal 2 epidermal OS=Homo sapiens OX=9606 GN=KRT2 PE=1 SV=2	TRUE	-0.0673846	0.9476	93898.3	95543.7	80663.3	106648	44422.2	40052.1	-1645.41	0.982778	-0.00754439	0.0233749
1082	1082	sp|Q14576|ELAV3_HUMAN	N/A	N/A	ELAV-like protein 3 OS=Homo sapiens OX=9606 GN=ELAVL3 PE=2 SV=3	TRUE	-0.0655222	0.94905	34939.7	35562.6	27158.9	35960.5	16694.7	16231	-622.839	0.982486	-0.00767358	0.0227109
1681	1681	sp|Q969T9|WBP2_HUMAN	N/A	N/A	WW domain-binding protein 2 OS=Homo sapiens OX=9606 GN=WBP2 PE=1 SV=1	TRUE	-0.245736	0.81086	110442	112445	113922	115650	14762.6	13445.6	-2003.2	0.982185	-0.0078067	0.0910541
1296	1296	sp|O75489|NDUS3_HUMAN	N/A	N/A	NADH dehydrogenase [ubiquinone] iron-sulfur protein 3, mitochondrial OS=Homo sapiens OX=9606 GN=NDUFS3 PE=1 SV=1	TRUE	-0.460809	0.65479	241577	246049	242017	247144	22450.3	7823.42	-4472.55	0.981823	-0.007967	0.183898
647	647	sp|O75947|ATP5H_HUMAN	N/A	N/A	ATP synthase subunit d, mitochondrial OS=Homo sapiens OX=9606 GN=ATP5H PE=1 SV=3	TRUE	-0.349856	0.7337	298686	304496	301867	309074	25126.7	31988	-5809.77	0.98092	-0.00836639	0.134481
1689	1689	sp|P40855|PEX19_HUMAN	N/A	N/A	Peroxisomal biogenesis factor 19 OS=Homo sapiens OX=9606 GN=PEX19 PE=1 SV=1	TRUE	-0.382635	0.71	28874.9	29442.2	28860	29324.3	2817.16	2291.17	-567.234	0.980734	-0.00844879	0.148742
393	393	sp|P29966|MARCS_HUMAN	N/A	N/A	Myristoylated alanine-rich C-kinase substrate OS=Homo sapiens OX=9606 GN=MARCKS PE=1 SV=4	TRUE	-0.480415	0.64127	878427	895950	870579	896754	80685.7	38375.5	-17523.5	0.980441	-0.00857833	0.192959
1188	1188	sp|P53041|PPP5_HUMAN	N/A	N/A	Serine/threonine-protein phosphatase 5 OS=Homo sapiens OX=9606 GN=PPP5C PE=1 SV=1	TRUE	-0.0932564	0.92754	32304.1	32949.4	32441.2	34430.4	8211.89	14826.6	-645.272	0.980416	-0.00858949	0.0326674
555	555	sp|P08621|RU17_HUMAN	N/A	N/A	U1 small nuclear ribonucleoprotein 70 kDa OS=Homo sapiens OX=9606 GN=SNRNP70 PE=1 SV=2	TRUE	-0.296032	0.77326	1.00778e+06	1.02814e+06	1.01699e+06	989383	68614.4	153911	-20365.5	0.980192	-0.00868888	0.111674
843	843	sp|Q13347|EIF3I_HUMAN	N/A	N/A	Eukaryotic translation initiation factor 3 subunit I OS=Homo sapiens OX=9606 GN=EIF3I PE=1 SV=1	TRUE	-0.673929	0.51563	597312	609401	585681	596449	26909.5	34735.9	-12089.2	0.980162	-0.00870204	0.287662
279	279	sp|P26640|SYVC_HUMAN	N/A	N/A	Valine--tRNA ligase OS=Homo sapiens OX=9606 GN=VARS PE=1 SV=4	TRUE	-0.515259	0.61757	544803	555961	544402	564790	34475	40317.4	-11158.7	0.979929	-0.00880539	0.209314
359	359	sp|Q9Y3F4|STRAP_HUMAN	N/A	N/A	Serine-threonine kinase receptor-associated protein OS=Homo sapiens OX=9606 GN=STRAP PE=1 SV=1	TRUE	-0.923529	0.37748	774659	790553	776770	786760	22307.3	35772.2	-15894.6	0.979894	-0.00882077	0.423106
1252	1252	sp|P46926|GNPI1_HUMAN	N/A	N/A	Glucosamine-6-phosphate isomerase 1 OS=Homo sapiens OX=9606 GN=GNPDA1 PE=1 SV=1	TRUE	-0.30736	0.76488	163512	166936	157738	167920	24412.1	12184	-3423.53	0.979492	-0.00899914	0.116407
1272	1272	sp|Q9P1F3|ABRAL_HUMAN	N/A	N/A	Costars family protein ABRACL OS=Homo sapiens OX=9606 GN=ABRACL PE=1 SV=1	TRUE	-0.339389	0.74134	816708	833938	814163	830758	87698	88167	-17230.1	0.979339	-0.00906701	0.129983
711	711	sp|P62995|TRA2B_HUMAN	N/A	N/A	Transformer-2 protein homolog beta OS=Homo sapiens OX=9606 GN=TRA2B PE=1 SV=1	TRUE	-0.238241	0.8165	1.07706e+06	1.09983e+06	1.06244e+06	1.07699e+06	136702	190022	-22767.5	0.979299	-0.00908463	0.0880438
214	214	sp|P61247|RS3A_HUMAN	N/A	N/A	40S ribosomal protein S3a OS=Homo sapiens OX=9606 GN=RPS3A PE=1 SV=2	TRUE	-0.713929	0.4916	4.51216e+06	4.60766e+06	4.52708e+06	4.57593e+06	298773	134486	-95495.7	0.979275	-0.00909552	0.308388
1538	1538	sp|Q15555|MARE2_HUMAN	N/A	N/A	Microtubule-associated protein RP/EB family member 2 OS=Homo sapiens OX=9606 GN=MAPRE2 PE=1 SV=1	TRUE	-0.0383405	0.97017	1031.44	1053.53	545.649	1254.46	1239.8	674.244	-22.09	0.979032	-0.00920294	0.0131522
193	193	sp|O00571|DDX3X_HUMAN	N/A	N/A	ATP-dependent RNA helicase DDX3X OS=Homo sapiens OX=9606 GN=DDX3X PE=1 SV=3	TRUE	-0.581031	0.57408	1.92883e+06	1.97042e+06	1.91247e+06	1.95248e+06	48042.2	168604	-41585.5	0.978895	-0.00926384	0.241028
680	680	sp|Q99829|CPNE1_HUMAN	N/A	N/A	Copine-1 OS=Homo sapiens OX=9606 GN=CPNE1 PE=1 SV=1	TRUE	-1.03082	0.32691	989302	1.01084e+06	986737	1.00674e+06	14994.9	48943.9	-21542.1	0.978689	-0.0093553	0.485572
1206	1206	sp|Q9HD20|AT131_HUMAN	N/A	N/A	Manganese-transporting ATPase 13A1 OS=Homo sapiens OX=9606 GN=ATP13A1 PE=1 SV=2	TRUE	-0.0747649	0.94188	153800	157195	144072	167000	61985.8	92366.7	-3395.27	0.978401	-0.00948317	0.0260044
588	588	sp|O75955|FLOT1_HUMAN	N/A	N/A	Flotillin-1 OS=Homo sapiens OX=9606 GN=FLOT1 PE=1 SV=3	TRUE	-0.14649	0.88645	211446	216122	221302	229909	63272.1	45942.3	-4676.26	0.978363	-0.00950003	0.0523458
729	729	sp|Q15008|PSMD6_HUMAN	N/A	N/A	26S proteasome non-ATPase regulatory subunit 6 OS=Homo sapiens OX=9606 GN=PSMD6 PE=1 SV=1	TRUE	-1.28032	0.22933	571709	584555	571389	588553	18759	15876.7	-12845.5	0.978025	-0.00964999	0.639539
366	366	sp|P17980|PRS6A_HUMAN	N/A	N/A	26S proteasome regulatory subunit 6A OS=Homo sapiens OX=9606 GN=PSMC3 PE=1 SV=3	TRUE	-0.675943	0.5144	925903	946919	945942	955989	54975.7	52700.4	-21015.3	0.977807	-0.00974701	0.288699
381	381	sp|P61981|1433G_HUMAN	N/A	N/A	14-3-3 protein gamma OS=Homo sapiens OX=9606 GN=YWHAG PE=1 SV=2	TRUE	-0.858429	0.41076	1.83028e+06	1.872e+06	1.83645e+06	1.8738e+06	89620.7	78345.1	-41716.8	0.977715	-0.00978756	0.386412
118	118	sp|P27797|CALR_HUMAN	N/A	N/A	Calreticulin OS=Homo sapiens OX=9606 GN=CALR PE=1 SV=1	TRUE	-1.27107	0.23247	3.97721e+06	4.06836e+06	4.02761e+06	4.12261e+06	110493	136552	-91150.1	0.977595	-0.00984088	0.633633
155	155	sp|Q01518|CAP1_HUMAN	N/A	N/A	Adenylyl cyclase-associated protein 1 OS=Homo sapiens OX=9606 GN=CAP1 PE=1 SV=5	TRUE	-0.589666	0.5685	1.32925e+06	1.36021e+06	1.32385e+06	1.37885e+06	95664.7	85965.1	-30961.4	0.977238	-0.00999978	0.24527
44	44	sp|Q16352|AINX_HUMAN	N/A	N/A	Alpha-internexin OS=Homo sapiens OX=9606 GN=INA PE=1 SV=2	TRUE	-0.129164	0.89979	446626	457213	500657	449685	191947	58902	-10587.4	0.976844	-0.0101749	0.0458588
474	474	sp|Q9HDC9|APMAP_HUMAN	N/A	N/A	Adipocyte plasma membrane-associated protein OS=Homo sapiens OX=9606 GN=APMAP PE=1 SV=2	TRUE	-0.25471	0.80411	499015	511141	475077	523134	100711	58795.4	-12126.4	0.976276	-0.0104275	0.0946845
313	313	sp|P63104|1433Z_HUMAN	N/A	N/A	14-3-3 protein zeta/delta OS=Homo sapiens OX=9606 GN=YWHAZ PE=1 SV=1	TRUE	-1.78355	0.10482	4.42432e+06	4.53312e+06	4.44172e+06	4.551e+06	112642	98181.6	-108801	0.975999	-0.0105508	0.979556
1469	1469	sp|Q96AY3|FKB10_HUMAN	N/A	N/A	Peptidyl-prolyl cis-trans isomerase FKBP10 OS=Homo sapiens OX=9606 GN=FKBP10 PE=1 SV=1	TRUE	-0.570609	0.58086	394857	404699	396668	403690	34816.4	23930.8	-9841.59	0.975682	-0.0106919	0.235929
835	835	sp|P61353|RL27_HUMAN	N/A	N/A	60S ribosomal protein L27 OS=Homo sapiens OX=9606 GN=RPL27 PE=1 SV=2	TRUE	-1.14064	0.2806	2.90294e+06	2.97557e+06	2.88222e+06	2.92967e+06	63905.4	142278	-72630	0.975591	-0.0107321	0.551912
244	244	sp|O60506|HNRPQ_HUMAN	N/A	N/A	Heterogeneous nuclear ribonucleoprotein Q OS=Homo sapiens OX=9606 GN=SYNCRIP PE=1 SV=2	TRUE	-0.764145	0.46243	1.80918e+06	1.85498e+06	1.82956e+06	1.86919e+06	121964	81735.8	-45802.1	0.975309	-0.0108579	0.334954
94	94	sp|P31948|STIP1_HUMAN	N/A	N/A	Stress-induced-phosphoprotein 1 OS=Homo sapiens OX=9606 GN=STIP1 PE=1 SV=1	TRUE	-0.878217	0.40043	2.40185e+06	2.46289e+06	2.38209e+06	2.44892e+06	150676	79243.7	-61037.6	0.975217	-0.0108987	0.397473
72	72	sp|P25705|ATPA_HUMAN	N/A	N/A	ATP synthase subunit alpha, mitochondrial OS=Homo sapiens OX=9606 GN=ATP5F1A PE=1 SV=1	TRUE	-0.840293	0.42038	7.79674e+06	7.9957e+06	7.74259e+06	7.95345e+06	481637	323080	-198954	0.975117	-0.0109431	0.376358
1523	1523	sp|Q9UBX3|DIC_HUMAN	N/A	N/A	Mitochondrial dicarboxylate carrier OS=Homo sapiens OX=9606 GN=SLC25A10 PE=1 SV=2	TRUE	-0.0423223	0.96707	80418.6	82509	80163.4	64448.1	74878.3	95030.6	-2090.39	0.974665	-0.0111448	0.0145421
149	149	sp|P63010|AP2B1_HUMAN	N/A	N/A	AP-2 complex subunit beta OS=Homo sapiens OX=9606 GN=AP2B1 PE=1 SV=1	TRUE	-0.170012	0.86839	438037	449494	461464	485572	100578	130885	-11456.8	0.974512	-0.0112129	0.0612852
1744	1744	sp|Q9BVT8|TMUB1_HUMAN	N/A	N/A	Transmembrane and ubiquitin-like domain-containing protein 1 OS=Homo sapiens OX=9606 GN=TMUB1 PE=1 SV=1	TRUE	-0.0851952	0.93379	18251	18735.5	15952.6	19548.2	9699.9	9997.8	-484.495	0.97414	-0.0113785	0.0297508
1017	1017	sp|Q15369|ELOC_HUMAN	N/A	N/A	Elongin-C OS=Homo sapiens OX=9606 GN=ELOC PE=1 SV=1	TRUE	-0.81757	0.43265	402811	413515	408141	405274	22556.1	22796.8	-10704	0.974115	-0.0113899	0.363863
321	321	sp|P27708|PYR1_HUMAN	N/A	N/A	CAD protein OS=Homo sapiens OX=9606 GN=CAD PE=1 SV=3	TRUE	-0.7167	0.48996	705633	724429	731589	722139	58891.7	25660.2	-18795.9	0.974054	-0.0114169	0.309839
803	803	sp|Q9BVK6|TMED9_HUMAN	N/A	N/A	Transmembrane emp24 domain-containing protein 9 OS=Homo sapiens OX=9606 GN=TMED9 PE=1 SV=2	TRUE	-0.314014	0.75996	289387	297258	283091	305237	50809.8	34471	-7871.14	0.973521	-0.0116547	0.119209
1255	1255	sp|Q8TEA8|DTD1_HUMAN	N/A	N/A	D-aminoacyl-tRNA deacylase 1 OS=Homo sapiens OX=9606 GN=DTD1 PE=1 SV=2	TRUE	-0.727717	0.48348	132847	136575	131486	138057	9893.54	7716.44	-3727.56	0.972707	-0.0120181	0.315621
845	845	sp|Q9Y4Z0|LSM4_HUMAN	N/A	N/A	U6 snRNA-associated Sm-like protein LSm4 OS=Homo sapiens OX=9606 GN=LSM4 PE=1 SV=1	TRUE	-0.50614	0.62373	275013	282833	278227	293110	23476.8	29679.7	-7819.39	0.972353	-0.0121759	0.205003
355	355	sp|P15880|RS2_HUMAN	N/A	N/A	40S ribosomal protein S2 OS=Homo sapiens OX=9606 GN=RPS2 PE=1 SV=2	TRUE	-1.07644	0.30701	3.6109e+06	3.71662e+06	3.65751e+06	3.72041e+06	223396	89248.7	-105717	0.971555	-0.0125324	0.512847
717	717	sp|Q8NF37|PCAT1_HUMAN	N/A	N/A	Lysophosphatidylcholine acyltransferase 1 OS=Homo sapiens OX=9606 GN=LPCAT1 PE=1 SV=2	TRUE	-0.240569	0.81475	429699	442360	425846	430475	54296.5	116920	-12660.8	0.971379	-0.0126113	0.0889756
1085	1085	sp|P48449|ERG7_HUMAN	N/A	N/A	Lanosterol synthase OS=Homo sapiens OX=9606 GN=LSS PE=1 SV=1	TRUE	-0.159416	0.87651	95254.9	98068.1	94299.7	99375.5	29532.9	31563.5	-2813.18	0.971314	-0.0126403	0.0572431
15	15	sp|P60709|ACTB_HUMAN	N/A	N/A	Actin, cytoplasmic 1 OS=Homo sapiens OX=9606 GN=ACTB PE=1 SV=1	TRUE	-0.736648	0.47826	4.16971e+07	4.29317e+07	4.22761e+07	4.31042e+07	3.65167e+06	1.87598e+06	-1.23463e+06	0.971242	-0.0126725	0.320336
837	837	sp|P62899|RL31_HUMAN	N/A	N/A	60S ribosomal protein L31 OS=Homo sapiens OX=9606 GN=RPL31 PE=1 SV=1	TRUE	-1.1119	0.2922	2.35129e+06	2.42139e+06	2.35498e+06	2.41046e+06	71997.9	136609	-70096.4	0.971051	-0.0127579	0.53432
1752	1752	sp|Q9NVI7|ATD3A_HUMAN	N/A	N/A	ATPase family AAA domain-containing protein 3A OS=Homo sapiens OX=9606 GN=ATAD3A PE=1 SV=2	TRUE	-0.396555	0.70003	69314.9	71403.3	68230.1	70326.5	9234.2	9006.87	-2088.32	0.970753	-0.0128912	0.154883
1259	1259	sp|P16401|H15_HUMAN	N/A	N/A	Histone H1.5 OS=Homo sapiens OX=9606 GN=HIST1H1B PE=1 SV=3	TRUE	-0.718457	0.48892	532257	548842	531106	548687	53174.3	19220.8	-16584.1	0.969783	-0.0133253	0.310762
207	207	sp|P51991|ROA3_HUMAN	N/A	N/A	Heterogeneous nuclear ribonucleoprotein A3 OS=Homo sapiens OX=9606 GN=HNRNPA3 PE=1 SV=2	TRUE	-1.7477	0.11109	4.19667e+06	4.32915e+06	4.18496e+06	4.35476e+06	144781	116265	-132486	0.969397	-0.0134984	0.954325
192	192	sp|Q14103|HNRPD_HUMAN	N/A	N/A	Heterogeneous nuclear ribonucleoprotein D0 OS=Homo sapiens OX=9606 GN=HNRNPD PE=1 SV=1	TRUE	-1.46904	0.17256	3.24071e+06	3.34392e+06	3.29628e+06	3.37231e+06	138100	102691	-103212	0.969134	-0.013616	0.76306
562	562	sp|Q14444|CAPR1_HUMAN	N/A	N/A	Caprin-1 OS=Homo sapiens OX=9606 GN=CAPRIN1 PE=1 SV=2	TRUE	-1.30181	0.22217	960093	990675	963078	999121	35893.7	44976.4	-30582.1	0.96913	-0.013618	0.653315
889	889	sp|O96019|ACL6A_HUMAN	N/A	N/A	Actin-like protein 6A OS=Homo sapiens OX=9606 GN=ACTL6A PE=1 SV=1	TRUE	-0.261525	0.799	250865	258971	247010	288048	33082.4	68340.5	-8106.49	0.968697	-0.0138119	0.0974532
823	823	sp|P30837|AL1B1_HUMAN	N/A	N/A	Aldehyde dehydrogenase X, mitochondrial OS=Homo sapiens OX=9606 GN=ALDH1B1 PE=1 SV=3	TRUE	-0.380291	0.71168	353532	364961	365079	371788	44822.2	58401.4	-11429.6	0.968683	-0.0138184	0.147715
780	780	sp|P62263|RS14_HUMAN	N/A	N/A	40S ribosomal protein S14 OS=Homo sapiens OX=9606 GN=RPS14 PE=1 SV=3	TRUE	-1.69428	0.12108	3.32849e+06	3.43633e+06	3.35389e+06	3.44931e+06	57013.2	145118	-107845	0.968616	-0.0138483	0.916928
522	522	sp|P53007|TXTP_HUMAN	N/A	N/A	Tricarboxylate transport protein, mitochondrial OS=Homo sapiens OX=9606 GN=SLC25A1 PE=1 SV=2	TRUE	-0.59982	0.56197	610616	630544	603460	647523	38235.5	71839.1	-19928.1	0.968395	-0.0139473	0.250287
407	407	sp|P49419|AL7A1_HUMAN	N/A	N/A	Alpha-aminoadipic semialdehyde dehydrogenase OS=Homo sapiens OX=9606 GN=ALDH7A1 PE=1 SV=5	TRUE	-0.751271	0.4698	554177	572372	532501	581044	54219.7	24080.1	-18195.7	0.96821	-0.0140304	0.328087
23	23	sp|O15240|VGF_HUMAN	N/A	N/A	Neurosecretory protein VGF OS=Homo sapiens OX=9606 GN=VGF PE=1 SV=2	TRUE	-0.085881	0.93326	98757.4	102044	100719	78725.4	52960.7	77354.6	-3286.86	0.96779	-0.0142189	0.0299973
1342	1342	sp|O14776|TCRG1_HUMAN	N/A	N/A	Transcription elongation regulator 1 OS=Homo sapiens OX=9606 GN=TCERG1 PE=1 SV=2	TRUE	-0.185213	0.85676	138287	142971	143288	157404	16806	59619.3	-4683.67	0.96724	-0.0144656	0.0671408
1012	1012	sp|P51571|SSRD_HUMAN	N/A	N/A	Translocon-associated protein subunit delta OS=Homo sapiens OX=9606 GN=SSR4 PE=1 SV=1	TRUE	-0.864976	0.40732	400959	414560	398436	417961	28211.1	26219.9	-13600.4	0.967193	-0.0144868	0.390064
501	501	sp|P27694|RFA1_HUMAN	N/A	N/A	Replication protein A 70 kDa DNA-binding subunit OS=Homo sapiens OX=9606 GN=RPA1 PE=1 SV=2	TRUE	-1.08516	0.30332	418254	432705	425912	425746	26858.1	18513.8	-14451.5	0.966602	-0.0147523	0.518099
447	447	sp|Q9BPW8|NIPS1_HUMAN	N/A	N/A	Protein NipSnap homolog 1 OS=Homo sapiens OX=9606 GN=NIPSNAP1 PE=1 SV=1	TRUE	-0.406389	0.69302	420427	435034	404622	435548	83027.5	29286.4	-14606.7	0.966424	-0.0148323	0.159254
238	238	sp|P53621|COPA_HUMAN	N/A	N/A	Coatomer subunit alpha OS=Homo sapiens OX=9606 GN=COPA PE=1 SV=2	TRUE	-0.706201	0.49619	566127	585806	559293	576569	22652.3	64389.3	-19679.1	0.966407	-0.01484	0.304352
34	34	sp|P04406|G3P_HUMAN	N/A	N/A	Glyceraldehyde-3-phosphate dehydrogenase OS=Homo sapiens OX=9606 GN=GAPDH PE=1 SV=3	TRUE	-0.431397	0.67533	1.85792e+07	1.92269e+07	1.87124e+07	1.89591e+07	795825	3.59063e+06	-647716	0.966312	-0.0148826	0.170484
22	22	sp|P14625|ENPL_HUMAN	N/A	N/A	Endoplasmin OS=Homo sapiens OX=9606 GN=HSP90B1 PE=1 SV=1	TRUE	-1.20817	0.25478	5.77468e+06	5.9762e+06	5.78503e+06	5.93034e+06	266226	309921	-201519	0.96628	-0.0148971	0.593835
972	972	sp|P61086|UBE2K_HUMAN	N/A	N/A	Ubiquitin-conjugating enzyme E2 K OS=Homo sapiens OX=9606 GN=UBE2K PE=1 SV=3	TRUE	-0.975171	0.35247	496156	513611	494878	526445	9156.54	42875.6	-17454.2	0.966017	-0.0150154	0.452878
997	997	sp|Q86XP3|DDX42_HUMAN	N/A	N/A	ATP-dependent RNA helicase DDX42 OS=Homo sapiens OX=9606 GN=DDX42 PE=1 SV=1	TRUE	-0.21033	0.83763	245603	254317	216874	258221	77105.2	65968.7	-8713.29	0.965738	-0.0151405	0.0769478
883	883	sp|P60866|RS20_HUMAN	N/A	N/A	40S ribosomal protein S20 OS=Homo sapiens OX=9606 GN=RPS20 PE=1 SV=1	TRUE	-0.324347	0.75236	4.70538e+06	4.87309e+06	4.67556e+06	4.95137e+06	1.15894e+06	510879	-167708	0.965585	-0.0152096	0.123574
1419	1419	sp|Q9NPJ3|ACO13_HUMAN	N/A	N/A	Acyl-coenzyme A thioesterase 13 OS=Homo sapiens OX=9606 GN=ACOT13 PE=1 SV=1	TRUE	-0.628003	0.54408	172391	178628	170724	178337	18820	15416.1	-6237.24	0.965083	-0.0154355	0.264337
390	390	sp|Q02218|ODO1_HUMAN	N/A	N/A	2-oxoglutarate dehydrogenase, mitochondrial OS=Homo sapiens OX=9606 GN=OGDH PE=1 SV=3	TRUE	-0.562101	0.58642	272986	282936	259470	280160	37623.4	21550.4	-9949.72	0.964834	-0.0155474	0.231791
340	340	sp|P35606|COPB2_HUMAN	N/A	N/A	Coatomer subunit beta' OS=Homo sapiens OX=9606 GN=COPB2 PE=1 SV=2	TRUE	-0.720745	0.48757	338188	350717	336275	350519	32251.4	27802.9	-12529.2	0.964275	-0.0157989	0.311963
671	671	sp|Q15181|IPYR_HUMAN	N/A	N/A	Inorganic pyrophosphatase OS=Homo sapiens OX=9606 GN=PPA1 PE=1 SV=2	TRUE	-0.351506	0.7325	405829	420885	401681	404610	37539.2	97968.7	-15055.4	0.964229	-0.0158197	0.135192
140	140	sp|P40926|MDHM_HUMAN	N/A	N/A	Malate dehydrogenase, mitochondrial OS=Homo sapiens OX=9606 GN=MDH2 PE=1 SV=3	TRUE	-1.5864	0.14373	5.01104e+06	5.1986e+06	4.98993e+06	5.17809e+06	115232	265697	-187564	0.96392	-0.0159589	0.842453
194	194	sp|Q07866|KLC1_HUMAN	N/A	N/A	Kinesin light chain 1 OS=Homo sapiens OX=9606 GN=KLC1 PE=1 SV=2	TRUE	-0.32095	0.75486	255699	265342	261431	257276	65946.6	32679	-9643.54	0.963656	-0.0160779	0.122134
198	198	sp|P22234|PUR6_HUMAN	N/A	N/A	Multifunctional protein ADE2 OS=Homo sapiens OX=9606 GN=PAICS PE=1 SV=3	TRUE	-0.726211	0.48436	2.01556e+06	2.09234e+06	2.05894e+06	2.04582e+06	114414	232336	-76780.9	0.963304	-0.0162367	0.314832
931	931	sp|P61221|ABCE1_HUMAN	N/A	N/A	ATP-binding cassette sub-family E member 1 OS=Homo sapiens OX=9606 GN=ABCE1 PE=1 SV=1	TRUE	-0.593823	0.56582	199662	207285	211327	210840	29446.7	11034	-7623.38	0.963223	-0.0162733	0.247322
86	86	sp|Q14194|DPYL1_HUMAN	N/A	N/A	Dihydropyrimidinase-related protein 1 OS=Homo sapiens OX=9606 GN=CRMP1 PE=1 SV=1	TRUE	-0.514452	0.61811	426294	442612	447198	455512	58777.8	50806.3	-16317.3	0.963134	-0.0163132	0.208934
1350	1350	sp|Q9NUU7|DD19A_HUMAN	N/A	N/A	ATP-dependent RNA helicase DDX19A OS=Homo sapiens OX=9606 GN=DDX19A PE=1 SV=1	TRUE	-0.901847	0.38834	95490.2	99191.9	96186.9	99268.2	5279.77	8556.38	-3701.74	0.962681	-0.0165176	0.410788
60	60	sp|P68104|EF1A1_HUMAN	N/A	N/A	Elongation factor 1-alpha 1 OS=Homo sapiens OX=9606 GN=EEF1A1 PE=1 SV=1	TRUE	-1.05686	0.31544	1.42186e+07	1.47737e+07	1.41785e+07	1.46552e+07	353823	1.23702e+06	-555133	0.962424	-0.0166334	0.501083
1443	1443	sp|P51153|RAB13_HUMAN	N/A	N/A	Ras-related protein Rab-13 OS=Homo sapiens OX=9606 GN=RAB13 PE=1 SV=1	TRUE	-1.00095	0.34046	174826	181673	172080	175963	8483.22	14449.2	-6846.88	0.962312	-0.016684	0.467934
254	254	sp|Q13561|DCTN2_HUMAN	N/A	N/A	Dynactin subunit 2 OS=Homo sapiens OX=9606 GN=DCTN2 PE=1 SV=4	TRUE	-1.62689	0.13482	344430	357944	345662	358502	14083.1	14685.8	-13514	0.962245	-0.0167142	0.870246
800	800	sp|Q9Y277|VDAC3_HUMAN	N/A	N/A	Voltage-dependent anion-selective channel protein 3 OS=Homo sapiens OX=9606 GN=VDAC3 PE=1 SV=1	TRUE	-0.507218	0.623	370553	385176	380997	387579	59928.4	37358.3	-14623.2	0.962035	-0.0168091	0.205512
325	325	sp|P39019|RS19_HUMAN	N/A	N/A	40S ribosomal protein S19 OS=Homo sapiens OX=9606 GN=RPS19 PE=1 SV=2	TRUE	-1.46983	0.17236	2.88771e+06	3.00254e+06	2.86006e+06	2.9763e+06	152981	114962	-114828	0.961756	-0.0169349	0.763564
380	380	sp|Q01105|SET_HUMAN	N/A	N/A	Protein SET OS=Homo sapiens OX=9606 GN=SET PE=1 SV=3	TRUE	-0.946146	0.36637	2.5517e+06	2.65375e+06	2.53012e+06	2.66252e+06	257898	57397.6	-102054	0.961544	-0.017031	0.43608
382	382	sp|P07737|PROF1_HUMAN	N/A	N/A	Profilin-1 OS=Homo sapiens OX=9606 GN=PFN1 PE=1 SV=2	TRUE	-1.73575	0.11326	1.45897e+07	1.51858e+07	1.46204e+07	1.49715e+07	475560	693957	-596139	0.960744	-0.0173924	0.945923
1228	1228	sp|Q9Y3D6|FIS1_HUMAN	N/A	N/A	Mitochondrial fission 1 protein OS=Homo sapiens OX=9606 GN=FIS1 PE=1 SV=2	TRUE	-0.33689	0.74316	210064	218693	226684	233912	51327.3	36090.3	-8629.69	0.96054	-0.0174847	0.128918
1578	1578	sp|O95983|MBD3_HUMAN	N/A	N/A	Methyl-CpG-binding domain protein 3 OS=Homo sapiens OX=9606 GN=MBD3 PE=1 SV=1	TRUE	-0.293268	0.77531	28124.6	29282.9	31372.6	27259.3	7188.35	6474.55	-1158.27	0.960446	-0.0175273	0.110525
1632	1632	sp|Q9Y4F1|FARP1_HUMAN	N/A	N/A	FERM, ARHGEF and pleckstrin domain-containing protein 1 OS=Homo sapiens OX=9606 GN=FARP1 PE=1 SV=1	TRUE	-0.0590009	0.95411	149284	155508	27085.2	123139	202073	161028	-6223.76	0.959978	-0.0177388	0.0204016
991	991	sp|O15511|ARPC5_HUMAN	N/A	N/A	Actin-related protein 2/3 complex subunit 5 OS=Homo sapiens OX=9606 GN=ARPC5 PE=1 SV=3	TRUE	-0.579313	0.5752	377824	393669	388290	387984	50994.1	43453.6	-15845.1	0.95975	-0.0178417	0.240181
1064	1064	sp|P20042|IF2B_HUMAN	N/A	N/A	Eukaryotic translation initiation factor 2 subunit 2 OS=Homo sapiens OX=9606 GN=EIF2S2 PE=1 SV=2	TRUE	-0.863311	0.4082	435718	454284	429412	457141	37823.3	36667.6	-18566.6	0.95913	-0.0181225	0.389127
1612	1612	sp|O15091|MRPP3_HUMAN	N/A	N/A	Mitochondrial ribonuclease P catalytic subunit OS=Homo sapiens OX=9606 GN=KIAA0391 PE=1 SV=2	TRUE	-1.0221	0.33082	72039.7	75125.9	72908.7	76653.8	4065.25	6178.69	-3086.18	0.95892	-0.0182176	0.480408
1563	1563	sp|O60925|PFD1_HUMAN	N/A	N/A	Prefoldin subunit 1 OS=Homo sapiens OX=9606 GN=PFDN1 PE=1 SV=2	TRUE	-0.0970285	0.92462	77303	80677	68050.1	64661	60901.5	59549.5	-3374.01	0.958179	-0.0185535	0.0340367
1146	1146	sp|Q9BUF5|TBB6_HUMAN	N/A	N/A	Tubulin beta-6 chain OS=Homo sapiens OX=9606 GN=TUBB6 PE=1 SV=1	TRUE	-0.587538	0.56987	293025	305845	294213	307766	38433.1	37143.3	-12820.2	0.958083	-0.018597	0.244224
1842	1842	sp|Q16563|SYPL1_HUMAN	N/A	N/A	Synaptophysin-like protein 1 OS=Homo sapiens OX=9606 GN=SYPL1 PE=1 SV=1	TRUE	-1.04363	0.32123	250340	261354	246727	259650	17047.8	19432.9	-11014	0.957858	-0.0186989	0.493184
157	157	sp|Q14152|EIF3A_HUMAN	N/A	N/A	Eukaryotic translation initiation factor 3 subunit A OS=Homo sapiens OX=9606 GN=EIF3A PE=1 SV=1	TRUE	-1.02997	0.32729	990456	1.03409e+06	1.00414e+06	1.02716e+06	82656.6	62726.8	-43630.8	0.957807	-0.0187218	0.485067
516	516	sp|P52907|CAZA1_HUMAN	N/A	N/A	F-actin-capping protein subunit alpha-1 OS=Homo sapiens OX=9606 GN=CAPZA1 PE=1 SV=3	TRUE	-0.620066	0.54908	615457	642798	640497	646990	100304	40059.2	-27341.1	0.957465	-0.0188769	0.260364
389	389	sp|Q14008|CKAP5_HUMAN	N/A	N/A	Cytoskeleton-associated protein 5 OS=Homo sapiens OX=9606 GN=CKAP5 PE=1 SV=3	TRUE	-0.916789	0.38083	298550	311909	295519	307414	24831.3	25642.6	-13359.9	0.957168	-0.019012	0.419269
99	99	sp|P19367|HXK1_HUMAN	N/A	N/A	Hexokinase-1 OS=Homo sapiens OX=9606 GN=HK1 PE=1 SV=3	TRUE	-2.03782	0.0689	1.47767e+06	1.54438e+06	1.44965e+06	1.55227e+06	69711.8	39625.3	-66710.3	0.956804	-0.0191768	1.16178
996	996	sp|O43813|LANC1_HUMAN	N/A	N/A	LanC-like protein 1 OS=Homo sapiens OX=9606 GN=LANCL1 PE=1 SV=1	TRUE	-0.0654663	0.94909	123152	128721	38766.8	52553.5	142287	152238	-5569.27	0.956734	-0.0192089	0.0226926
90	90	sp|P27824|CALX_HUMAN	N/A	N/A	Calnexin OS=Homo sapiens OX=9606 GN=CANX PE=1 SV=2	TRUE	-0.669894	0.51809	844972	883412	866832	875822	136292	34362.2	-38439.9	0.956487	-0.0193209	0.285595
341	341	sp|P62269|RS18_HUMAN	N/A	N/A	40S ribosomal protein S18 OS=Homo sapiens OX=9606 GN=RPS18 PE=1 SV=3	TRUE	-1.16278	0.27191	5.47101e+06	5.7208e+06	5.53113e+06	5.76586e+06	460112	255306	-249789	0.956337	-0.0193892	0.565575
897	897	sp|O14745|NHRF1_HUMAN	N/A	N/A	Na(+)/H(+) exchange regulatory cofactor NHE-RF1 OS=Homo sapiens OX=9606 GN=SLC9A3R1 PE=1 SV=4	TRUE	-1.67042	0.12579	331726	347050	329690	345323	13479	17979.6	-15324.1	0.955845	-0.0196126	0.900354
415	415	sp|P26373|RL13_HUMAN	N/A	N/A	60S ribosomal protein L13 OS=Homo sapiens OX=9606 GN=RPL13 PE=1 SV=4	TRUE	-1.38085	0.1974	3.74097e+06	3.91605e+06	3.74877e+06	3.95723e+06	249802	184527	-175075	0.955293	-0.0198635	0.704653
3	3	sp|Q01082|SPTB2_HUMAN	N/A	N/A	Spectrin beta chain, non-erythrocytic 1 OS=Homo sapiens OX=9606 GN=SPTBN1 PE=1 SV=2	TRUE	-2.1098	0.06106	438287	458829	440535	457841	11457.2	20917.7	-20542.4	0.955229	-0.0198927	1.21424
862	862	sp|P84098|RL19_HUMAN	N/A	N/A	60S ribosomal protein L19 OS=Homo sapiens OX=9606 GN=RPL19 PE=1 SV=1	TRUE	-2.13634	0.05839	1.8994e+06	1.98844e+06	1.90896e+06	2.00522e+06	55774.4	85504.5	-89036.1	0.955223	-0.0198952	1.23366
439	439	sp|Q9NQC3|RTN4_HUMAN	N/A	N/A	Reticulon-4 OS=Homo sapiens OX=9606 GN=RTN4 PE=1 SV=2	TRUE	-1.47639	0.17062	1.30352e+06	1.36464e+06	1.30212e+06	1.3736e+06	74388.7	68928.2	-61125.5	0.955208	-0.0199022	0.76797
590	590	sp|P26196|DDX6_HUMAN	N/A	N/A	Probable ATP-dependent RNA helicase DDX6 OS=Homo sapiens OX=9606 GN=DDX6 PE=1 SV=2	TRUE	-2.33744	0.04152	621524	650732	628918	652426	22836.3	20380.3	-29207.9	0.955115	-0.0199442	1.38174
560	560	sp|P20340|RAB6A_HUMAN	N/A	N/A	Ras-related protein Rab-6A OS=Homo sapiens OX=9606 GN=RAB6A PE=1 SV=3	TRUE	-1.34584	0.20807	294739	308605	293749	302680	16169.6	19375.6	-13865.8	0.955069	-0.019965	0.681791
156	156	sp|P41250|GARS_HUMAN	N/A	N/A	Glycine--tRNA ligase OS=Homo sapiens OX=9606 GN=GARS PE=1 SV=3	TRUE	-1.45151	0.17728	1.10678e+06	1.15888e+06	1.11331e+06	1.16924e+06	20121.8	85599.6	-52106.7	0.955037	-0.0199798	0.75134
1408	1408	sp|O00560|SDCB1_HUMAN	N/A	N/A	Syntenin-1 OS=Homo sapiens OX=9606 GN=SDCBP PE=1 SV=1	TRUE	-0.24702	0.80989	56333.4	59006.7	49023.3	59861.5	25735.3	6358.52	-2673.33	0.954694	-0.0201356	0.091574
196	196	sp|P00505|AATM_HUMAN	N/A	N/A	Aspartate aminotransferase, mitochondrial OS=Homo sapiens OX=9606 GN=GOT2 PE=1 SV=3	TRUE	-1.40048	0.19162	2.06176e+06	2.16019e+06	2.08534e+06	2.16272e+06	122803	120650	-98428.3	0.954435	-0.0202535	0.717559
404	404	sp|O75083|WDR1_HUMAN	N/A	N/A	WD repeat-containing protein 1 OS=Homo sapiens OX=9606 GN=WDR1 PE=1 SV=4	TRUE	-1.91705	0.08422	1.13427e+06	1.18927e+06	1.14182e+06	1.2144e+06	32101.6	62514.9	-54999.6	0.953753	-0.0205639	1.07458
1449	1449	sp|P50579|MAP2_HUMAN	N/A	N/A	Methionine aminopeptidase 2 OS=Homo sapiens OX=9606 GN=METAP2 PE=1 SV=1	TRUE	-0.436471	0.67177	23635.6	24785.7	24847.7	22659.1	3534.7	5400.43	-1150.09	0.953598	-0.0206345	0.172779
463	463	sp|P60660|MYL6_HUMAN	N/A	N/A	Myosin light polypeptide 6 OS=Homo sapiens OX=9606 GN=MYL6 PE=1 SV=2	TRUE	-1.51344	0.16111	3.65676e+06	3.83633e+06	3.67332e+06	3.79346e+06	81758.5	278888	-179565	0.953194	-0.0208189	0.792878
808	808	sp|Q02952|AKA12_HUMAN	N/A	N/A	A-kinase anchor protein 12 OS=Homo sapiens OX=9606 GN=AKAP12 PE=1 SV=4	TRUE	-0.667064	0.51983	208843	219164	211958	220059	32330.4	19775.6	-10320.9	0.952908	-0.0209492	0.284139
943	943	sp|P83731|RL24_HUMAN	N/A	N/A	60S ribosomal protein L24 OS=Homo sapiens OX=9606 GN=RPL24 PE=1 SV=1	TRUE	-1.14557	0.27865	1.48309e+06	1.55712e+06	1.4609e+06	1.56357e+06	128504	92441	-74032.9	0.952455	-0.0211554	0.554941
436	436	sp|O00299|CLIC1_HUMAN	N/A	N/A	Chloride intracellular channel protein 1 OS=Homo sapiens OX=9606 GN=CLIC1 PE=1 SV=4	TRUE	-1.85131	0.09384	658739	691850	651728	690509	36267.5	24574.1	-33110.6	0.952142	-0.0212983	1.02761
1720	1720	sp|Q86UL3|GPAT4_HUMAN	N/A	N/A	Glycerol-3-phosphate acyltransferase 4 OS=Homo sapiens OX=9606 GN=GPAT4 PE=1 SV=1	TRUE	-0.132255	0.89741	11644.3	12233.5	10257.3	11440.5	8873.04	6349.94	-589.125	0.951843	-0.0214346	0.0470091
1405	1405	sp|Q5H9L2|TCAL5_HUMAN	N/A	N/A	Transcription elongation factor A protein-like 5 OS=Homo sapiens OX=9606 GN=TCEAL5 PE=1 SV=1	TRUE	-0.18428	0.85748	10910.9	11466.6	12578.6	11922.2	6483.2	3539.64	-555.704	0.951537	-0.0215743	0.066776
1512	1512	sp|Q6YN16|HSDL2_HUMAN	N/A	N/A	Hydroxysteroid dehydrogenase-like protein 2 OS=Homo sapiens OX=9606 GN=HSDL2 PE=1 SV=1	TRUE	-0.163279	0.87355	20602.5	21654.4	21941.9	24891.3	11850.7	10419.3	-1051.85	0.951425	-0.0216252	0.0587122
892	892	sp|P52788|SPSY_HUMAN	N/A	N/A	Spermine synthase OS=Homo sapiens OX=9606 GN=SMS PE=1 SV=2	TRUE	-0.605619	0.55826	378518	397887	377484	413115	41291.7	66576	-19369.3	0.95132	-0.0216736	0.253163
1480	1480	sp|O15116|LSM1_HUMAN	N/A	N/A	U6 snRNA-associated Sm-like protein LSm1 OS=Homo sapiens OX=9606 GN=LSM1 PE=1 SV=1	TRUE	-0.689525	0.50618	135965	142979	137635	142129	12974.6	21272	-7013.97	0.950944	-0.021845	0.295695
145	145	sp|P60842|IF4A1_HUMAN	N/A	N/A	Eukaryotic initiation factor 4A-I OS=Homo sapiens OX=9606 GN=EIF4A1 PE=1 SV=1	TRUE	-2.53791	0.02947	3.93957e+06	4.14345e+06	3.93955e+06	4.18091e+06	148794	128765	-203877	0.950795	-0.021913	1.53062
747	747	sp|P15531|NDKA_HUMAN	N/A	N/A	Nucleoside diphosphate kinase A OS=Homo sapiens OX=9606 GN=NME1 PE=1 SV=1	TRUE	-1.24973	0.23986	1.56533e+06	1.64665e+06	1.53874e+06	1.66686e+06	130161	91989	-81318.6	0.950616	-0.021995	0.620042
208	208	sp|P55084|ECHB_HUMAN	N/A	N/A	Trifunctional enzyme subunit beta, mitochondrial OS=Homo sapiens OX=9606 GN=HADHB PE=1 SV=3	TRUE	-1.22607	0.24826	484370	509614	476430	497787	39384	31503	-25244	0.950464	-0.0220641	0.605093
1222	1222	sp|O94906|PRP6_HUMAN	N/A	N/A	Pre-mRNA-processing factor 6 OS=Homo sapiens OX=9606 GN=PRPF6 PE=1 SV=1	TRUE	-0.176942	0.86309	146428	154080	162544	136948	68277.1	80980	-7651.42	0.950341	-0.0221204	0.0639439
1702	1702	sp|Q04941|PLP2_HUMAN	N/A	N/A	Proteolipid protein 2 OS=Homo sapiens OX=9606 GN=PLP2 PE=1 SV=1	TRUE	-0.149493	0.88414	17192.8	18094.8	18818.5	20599.7	9647.48	11197.1	-902.027	0.95015	-0.0222078	0.053479
899	899	sp|Q16836|HCDH_HUMAN	N/A	N/A	Hydroxyacyl-coenzyme A dehydrogenase, mitochondrial OS=Homo sapiens OX=9606 GN=HADH PE=1 SV=3	TRUE	-1.26235	0.23547	385415	405715	376480	407726	35613.1	16835.6	-20300.8	0.949963	-0.0222933	0.628064
417	417	sp|P11137|MTAP2_HUMAN	N/A	N/A	Microtubule-associated protein 2 OS=Homo sapiens OX=9606 GN=MAP2 PE=1 SV=4	TRUE	-0.168545	0.86951	165747	174486	126195	142847	103329	73855.8	-8739.37	0.949914	-0.0223158	0.0607254
1629	1629	sp|Q9Y2L1|RRP44_HUMAN	N/A	N/A	Exosome complex exonuclease RRP44 OS=Homo sapiens OX=9606 GN=DIS3 PE=1 SV=2	TRUE	-1.09914	0.29746	71644.6	75448.9	70882.1	74826.1	6655.94	5251.21	-3804.29	0.949578	-0.0224694	0.526571
869	869	sp|Q08J23|NSUN2_HUMAN	N/A	N/A	tRNA (cytosine(34)-C(5))-methyltransferase OS=Homo sapiens OX=9606 GN=NSUN2 PE=1 SV=2	TRUE	-0.774484	0.45657	375550	395597	390843	389717	49793.1	39253.4	-20047.5	0.949323	-0.0225858	0.340493
77	77	sp|P49588|SYAC_HUMAN	N/A	N/A	Alanine--tRNA ligase, cytoplasmic OS=Homo sapiens OX=9606 GN=AARS PE=1 SV=2	TRUE	-1.46121	0.17466	1.35876e+06	1.43276e+06	1.38049e+06	1.46224e+06	87604.2	87823.8	-73998.1	0.948353	-0.02303	0.757807
131	131	sp|Q15233|NONO_HUMAN	N/A	N/A	Non-POU domain-containing octamer-binding protein OS=Homo sapiens OX=9606 GN=NONO PE=1 SV=4	TRUE	-1.76588	0.10787	2.76755e+06	2.91831e+06	2.76717e+06	2.92352e+06	194733	76201.4	-150752	0.948343	-0.0230347	0.967099
1018	1018	sp|P62857|RS28_HUMAN	N/A	N/A	40S ribosomal protein S28 OS=Homo sapiens OX=9606 GN=RPS28 PE=1 SV=1	TRUE	-1.97676	0.07628	3.82514e+06	4.03482e+06	3.8533e+06	4.05623e+06	192066	174978	-209677	0.948033	-0.0231765	1.11759
351	351	sp|P84077|ARF1_HUMAN	N/A	N/A	ADP-ribosylation factor 1 OS=Homo sapiens OX=9606 GN=ARF1 PE=1 SV=2	TRUE	-1.22619	0.24822	1.67233e+06	1.7641e+06	1.68358e+06	1.81853e+06	118516	139858	-91768	0.94798	-0.0232007	0.605163
81	81	sp|P0DMV9|HS71B_HUMAN	N/A	N/A	Heat shock 70 kDa protein 1B OS=Homo sapiens OX=9606 GN=HSPA1B PE=1 SV=1	TRUE	-1.83962	0.09566	5.22356e+06	5.51198e+06	5.2126e+06	5.48369e+06	308425	228815	-288418	0.947674	-0.0233409	1.01927
195	195	sp|P36578|RL4_HUMAN	N/A	N/A	60S ribosomal protein L4 OS=Homo sapiens OX=9606 GN=RPL4 PE=1 SV=5	TRUE	-2.14131	0.05791	4.50589e+06	4.7551e+06	4.55402e+06	4.79203e+06	126240	255594	-249204	0.947592	-0.0233785	1.23725
36	36	sp|P13667|PDIA4_HUMAN	N/A	N/A	Protein disulfide-isomerase A4 OS=Homo sapiens OX=9606 GN=PDIA4 PE=1 SV=2	TRUE	-1.03504	0.32503	1.80535e+06	1.90582e+06	1.78977e+06	1.92153e+06	224278	78965.9	-100472	0.947281	-0.023521	0.488077
360	360	sp|Q9NPH2|INO1_HUMAN	N/A	N/A	Inositol-3-phosphate synthase 1 OS=Homo sapiens OX=9606 GN=ISYNA1 PE=1 SV=1	TRUE	-0.633875	0.54039	792499	836714	764838	882395	80006	150970	-44214.6	0.947157	-0.0235781	0.267293
498	498	sp|P30044|PRDX5_HUMAN	N/A	N/A	Peroxiredoxin-5, mitochondrial OS=Homo sapiens OX=9606 GN=PRDX5 PE=1 SV=4	TRUE	-1.05307	0.31709	1.44922e+06	1.53061e+06	1.50973e+06	1.52966e+06	149540	116111	-81394	0.946823	-0.0237314	0.498817
1330	1330	sp|O14880|MGST3_HUMAN	N/A	N/A	Microsomal glutathione S-transferase 3 OS=Homo sapiens OX=9606 GN=MGST3 PE=1 SV=1	TRUE	-0.51239	0.6195	213834	225853	206614	215718	40798.9	40463.2	-12019.9	0.94678	-0.0237509	0.207959
1835	1835	sp|P53367|ARFP1_HUMAN	N/A	N/A	Arfaptin-1 OS=Homo sapiens OX=9606 GN=ARFIP1 PE=1 SV=2	TRUE	-0.57366	0.57887	87677.6	92623	88887.4	92835.4	15921.8	13871.1	-4945.43	0.946607	-0.0238303	0.237419
1014	1014	sp|P62318|SMD3_HUMAN	N/A	N/A	Small nuclear ribonucleoprotein Sm D3 OS=Homo sapiens OX=9606 GN=SNRPD3 PE=1 SV=1	TRUE	-2.10305	0.06176	3.36326e+06	3.55339e+06	3.35263e+06	3.5666e+06	148646	164150	-190131	0.946493	-0.0238825	1.20929
944	944	sp|P04632|CPNS1_HUMAN	N/A	N/A	Calpain small subunit 1 OS=Homo sapiens OX=9606 GN=CAPNS1 PE=1 SV=1	TRUE	-1.15238	0.27597	313519	331368	306603	322865	26461.2	27187.2	-17848.5	0.946137	-0.024046	0.559138
624	624	sp|O15372|EIF3H_HUMAN	N/A	N/A	Eukaryotic translation initiation factor 3 subunit H OS=Homo sapiens OX=9606 GN=EIF3H PE=1 SV=1	TRUE	-0.533689	0.60522	428701	453163	460620	440263	77966.4	80791.2	-24462.5	0.946018	-0.0241004	0.218087
595	595	sp|P11177|ODPB_HUMAN	N/A	N/A	Pyruvate dehydrogenase E1 component subunit beta, mitochondrial OS=Homo sapiens OX=9606 GN=PDHB PE=1 SV=3	TRUE	-0.580424	0.57447	622522	658150	624971	666691	84509.8	124361	-35628.3	0.945866	-0.0241704	0.240733
1410	1410	sp|P12830|CADH1_HUMAN	N/A	N/A	Cadherin-1 OS=Homo sapiens OX=9606 GN=CDH1 PE=1 SV=3	TRUE	-1.14198	0.28007	209560	221612	211936	221166	17430.1	19089.4	-12051.4	0.945619	-0.0242838	0.552733
1471	1471	sp|P26992|CNTFR_HUMAN	N/A	N/A	Ciliary neurotrophic factor receptor subunit alpha OS=Homo sapiens OX=9606 GN=CNTFR PE=1 SV=2	TRUE	-0.0690882	0.94628	13827.8	14632.9	7558.93	6252.22	17326.2	22680.8	-805.014	0.944986	-0.0245747	0.0239803
270	270	sp|Q15019|SEPT2_HUMAN	N/A	N/A	Septin-2 OS=Homo sapiens OX=9606 GN=SEPT2 PE=1 SV=1	TRUE	-1.09563	0.29893	528688	559573	534486	563037	60195.3	33827.2	-30884.7	0.944807	-0.0246571	0.52443
386	386	sp|P35221|CTNA1_HUMAN	N/A	N/A	Catenin alpha-1 OS=Homo sapiens OX=9606 GN=CTNNA1 PE=1 SV=1	TRUE	-3.96235	0.00268	587362	622528	593853	620977	15031.1	15705.9	-35166.4	0.94351	-0.0252533	2.57187
980	980	sp|P01111|RASN_HUMAN	N/A	N/A	GTPase NRas OS=Homo sapiens OX=9606 GN=NRAS PE=1 SV=1	TRUE	-0.633599	0.54056	350286	371347	365347	376872	60563.9	54420.3	-21061.1	0.943285	-0.0253573	0.267156
617	617	sp|Q15691|MARE1_HUMAN	N/A	N/A	Microtubule-associated protein RP/EB family member 1 OS=Homo sapiens OX=9606 GN=MAPRE1 PE=1 SV=3	TRUE	-1.39116	0.19435	883361	936724	900146	930140	69639.5	63077.7	-53363.3	0.943032	-0.0254736	0.711415
413	413	sp|P51572|BAP31_HUMAN	N/A	N/A	B-cell receptor-associated protein 31 OS=Homo sapiens OX=9606 GN=BCAP31 PE=1 SV=3	TRUE	-1.94332	0.08064	509416	540375	506331	550805	14321.9	36299.3	-30958.8	0.942709	-0.0256225	1.09345
603	603	sp|Q9BTV4|TMM43_HUMAN	N/A	N/A	Transmembrane protein 43 OS=Homo sapiens OX=9606 GN=TMEM43 PE=1 SV=1	TRUE	-0.378418	0.71303	122712	130174	125785	147240	24227.2	41787.7	-7462.23	0.942675	-0.0256379	0.146892
1447	1447	sp|O00148|DX39A_HUMAN	N/A	N/A	ATP-dependent RNA helicase DDX39A OS=Homo sapiens OX=9606 GN=DDX39A PE=1 SV=2	TRUE	-1.11831	0.28958	596650	633137	595309	635597	73502.3	31378.3	-36487.2	0.942371	-0.0257782	0.538231
1619	1619	sp|P41567|EIF1_HUMAN	N/A	N/A	Eukaryotic translation initiation factor 1 OS=Homo sapiens OX=9606 GN=EIF1 PE=1 SV=1	TRUE	-0.762437	0.4634	129620	137549	130933	138027	22658	11642.2	-7929.12	0.942354	-0.0257858	0.334044
661	661	sp|P61163|ACTZ_HUMAN	N/A	N/A	Alpha-centractin OS=Homo sapiens OX=9606 GN=ACTR1A PE=1 SV=1	TRUE	-0.812229	0.43557	331085	351396	316330	352611	43924.2	42692.9	-20311.2	0.942199	-0.0258575	0.360942
572	572	sp|P78344|IF4G2_HUMAN	N/A	N/A	Eukaryotic translation initiation factor 4 gamma 2 OS=Homo sapiens OX=9606 GN=EIF4G2 PE=1 SV=1	TRUE	-0.795937	0.44455	470261	499262	466818	492268	51389.2	72970.4	-29000.8	0.941913	-0.0259894	0.352079
650	650	sp|Q99988|GDF15_HUMAN	N/A	N/A	Growth/differentiation factor 15 OS=Homo sapiens OX=9606 GN=GDF15 PE=1 SV=3	TRUE	-0.107627	0.91642	86641.2	91985.4	62441.7	73772.7	86268.7	85741.4	-5344.24	0.941901	-0.0259947	0.0379054
315	315	sp|Q6NUK1|SCMC1_HUMAN	N/A	N/A	Calcium-binding mitochondrial carrier protein SCaMC-1 OS=Homo sapiens OX=9606 GN=SLC25A24 PE=1 SV=2	TRUE	-0.578029	0.57603	264805	281140	276240	310751	43058.5	54203.8	-16335.6	0.941895	-0.0259975	0.239555
1478	1478	sp|Q9NUQ3|TXLNG_HUMAN	N/A	N/A	Gamma-taxilin OS=Homo sapiens OX=9606 GN=TXLNG PE=1 SV=2	TRUE	-0.276242	0.78799	45473.5	48292.3	49723.5	51328.2	23243	9192.61	-2818.8	0.94163	-0.0261195	0.103479
930	930	sp|P05386|RLA1_HUMAN	N/A	N/A	60S acidic ribosomal protein P1 OS=Homo sapiens OX=9606 GN=RPLP1 PE=1 SV=1	TRUE	-1.31237	0.21872	2.07898e+06	2.2079e+06	2.09342e+06	2.2202e+06	226422	81490.6	-128928	0.941606	-0.0261307	0.660112
1865	1865	sp|O14656|TOR1A_HUMAN	N/A	N/A	Torsin-1A OS=Homo sapiens OX=9606 GN=TOR1A PE=1 SV=1	TRUE	-0.208328	0.83915	15854	16851.6	16950.2	20864.5	9165.21	7320.61	-997.63	0.940799	-0.0265031	0.0761604
1703	1703	sp|P50895|BCAM_HUMAN	N/A	N/A	Basal cell adhesion molecule OS=Homo sapiens OX=9606 GN=BCAM PE=1 SV=2	TRUE	-0.268593	0.7937	34778.9	36968.7	40895.2	39110.2	16726.5	10910.3	-2189.79	0.940766	-0.0265182	0.100344
272	272	sp|O43242|PSMD3_HUMAN	N/A	N/A	26S proteasome non-ATPase regulatory subunit 3 OS=Homo sapiens OX=9606 GN=PSMD3 PE=1 SV=2	TRUE	-1.04344	0.32131	505939	537853	548159	541522	74159.9	10629.4	-31913.8	0.940664	-0.0265653	0.493076
1293	1293	sp|Q13526|PIN1_HUMAN	N/A	N/A	Peptidyl-prolyl cis-trans isomerase NIMA-interacting 1 OS=Homo sapiens OX=9606 GN=PIN1 PE=1 SV=1	TRUE	-1.03265	0.3261	99842.7	106197	103272	104718	11471.9	9776.55	-6354.3	0.940165	-0.0267959	0.486649
1046	1046	sp|Q9NU22|MDN1_HUMAN	N/A	N/A	Midasin OS=Homo sapiens OX=9606 GN=MDN1 PE=1 SV=2	TRUE	-1.40867	0.18926	292827	311566	296311	314691	29865.4	13029.7	-18738.7	0.939857	-0.0269384	0.722941
818	818	sp|P49755|TMEDA_HUMAN	N/A	N/A	Transmembrane emp24 domain-containing protein 10 OS=Homo sapiens OX=9606 GN=TMED10 PE=1 SV=2	TRUE	-1.38705	0.19556	757049	805680	752656	808149	52341.4	68087.2	-48630.7	0.93964	-0.0270384	0.70872
1439	1439	sp|Q96IZ0|PAWR_HUMAN	N/A	N/A	PRKC apoptosis WT1 regulator protein OS=Homo sapiens OX=9606 GN=PAWR PE=1 SV=1	TRUE	-0.36112	0.72552	146753	156222	134724	140643	39685.2	50505.1	-9469.44	0.939385	-0.0271564	0.139351
1101	1101	sp|Q9Y570|PPME1_HUMAN	N/A	N/A	Protein phosphatase methylesterase 1 OS=Homo sapiens OX=9606 GN=PPME1 PE=1 SV=3	TRUE	-0.175806	0.86396	244566	260420	258602	217521	115566	188254	-15854.2	0.939121	-0.0272787	0.0635064
1664	1664	sp|Q13885|TBB2A_HUMAN	N/A	N/A	Tubulin beta-2A chain OS=Homo sapiens OX=9606 GN=TUBB2A PE=1 SV=1	TRUE	-1.81518	0.09956	362127	385632	367911	378667	21363.6	23444.7	-23504.8	0.939049	-0.0273119	1.00192
89	89	sp|P48643|TCPE_HUMAN	N/A	N/A	T-complex protein 1 subunit epsilon OS=Homo sapiens OX=9606 GN=CCT5 PE=1 SV=1	TRUE	-3.12632	0.01076	1.47979e+06	1.57671e+06	1.45773e+06	1.57257e+06	61529.3	44507.5	-96922.3	0.938529	-0.0275524	1.96819
1640	1640	sp|O95456|PSMG1_HUMAN	N/A	N/A	Proteasome assembly chaperone 1 OS=Homo sapiens OX=9606 GN=PSMG1 PE=1 SV=1	TRUE	-1.28201	0.22876	87715.2	93470.5	87247.3	95719.5	6086.16	9158.54	-5755.28	0.938427	-0.0275996	0.64062
1460	1460	sp|Q9Y2Q3|GSTK1_HUMAN	N/A	N/A	Glutathione S-transferase kappa 1 OS=Homo sapiens OX=9606 GN=GSTK1 PE=1 SV=3	TRUE	-0.294541	0.77437	65979	70335.2	61183	73607.2	21481.5	29171.4	-4356.2	0.938065	-0.027767	0.111051
740	740	sp|P55265|DSRAD_HUMAN	N/A	N/A	Double-stranded RNA-specific adenosine deaminase OS=Homo sapiens OX=9606 GN=ADAR PE=1 SV=4	TRUE	-1.31164	0.21896	287505	306512	286945	306988	24419.5	25762.8	-19007.7	0.937987	-0.0278031	0.659635
989	989	sp|O60841|IF2P_HUMAN	N/A	N/A	Eukaryotic translation initiation factor 5B OS=Homo sapiens OX=9606 GN=EIF5B PE=1 SV=4	TRUE	-1.27836	0.23	137425	146530	136830	145963	15416.9	8165.59	-9104.79	0.937864	-0.0278601	0.638272
159	159	sp|Q16643|DREB_HUMAN	N/A	N/A	Drebrin OS=Homo sapiens OX=9606 GN=DBN1 PE=1 SV=4	TRUE	-1.52503	0.15823	1.59202e+06	1.69851e+06	1.60559e+06	1.72338e+06	165416	43543.6	-106495	0.937301	-0.0281209	0.800711
998	998	sp|O00487|PSDE_HUMAN	N/A	N/A	26S proteasome non-ATPase regulatory subunit 14 OS=Homo sapiens OX=9606 GN=PSMD14 PE=1 SV=1	TRUE	-1.38503	0.19616	441385	470920	441450	468545	43428.1	29025.8	-29535.5	0.937281	-0.02813	0.70739
1327	1327	sp|O43681|ASNA_HUMAN	N/A	N/A	ATPase ASNA1 OS=Homo sapiens OX=9606 GN=ASNA1 PE=1 SV=2	TRUE	-0.480205	0.64141	67678.7	72285.9	75340.6	70374.2	21909.8	8500.52	-4607.21	0.936264	-0.0286016	0.192864
1299	1299	sp|Q8IY81|SPB1_HUMAN	N/A	N/A	pre-rRNA processing protein FTSJ3 OS=Homo sapiens OX=9606 GN=FTSJ3 PE=1 SV=2	TRUE	-0.774167	0.45674	102047	109046	103156	113232	18619.8	11985.6	-6998.62	0.93582	-0.0288079	0.340331
1809	1809	sp|Q06265|EXOS9_HUMAN	N/A	N/A	Exosome complex component RRP45 OS=Homo sapiens OX=9606 GN=EXOSC9 PE=1 SV=3	TRUE	-0.262286	0.79842	86619.5	92572	79880.9	89086.2	20590.7	51636.5	-5952.51	0.935699	-0.028864	0.0977686
246	246	sp|Q13409|DC1I2_HUMAN	N/A	N/A	Cytoplasmic dynein 1 intermediate chain 2 OS=Homo sapiens OX=9606 GN=DYNC1I2 PE=1 SV=3	TRUE	-0.468113	0.64974	296900	317452	305776	340887	90320.2	58379.6	-20552.5	0.935258	-0.0290686	0.18726
132	132	sp|Q9UHD8|SEPT9_HUMAN	N/A	N/A	Septin-9 OS=Homo sapiens OX=9606 GN=SEPT9 PE=1 SV=2	TRUE	-0.909536	0.38447	854128	913871	877867	959100	96119	129030	-59743.4	0.934626	-0.0293621	0.415138
1734	1734	sp|O75251|NDUS7_HUMAN	N/A	N/A	NADH dehydrogenase [ubiquinone] iron-sulfur protein 7, mitochondrial OS=Homo sapiens OX=9606 GN=NDUFS7 PE=1 SV=3	TRUE	-0.177296	0.86282	29226	31286.7	28747.9	28826	21551.1	18604.3	-2060.71	0.934135	-0.0295905	0.0640798
1117	1117	sp|O75694|NU155_HUMAN	N/A	N/A	Nuclear pore complex protein Nup155 OS=Homo sapiens OX=9606 GN=NUP155 PE=1 SV=1	TRUE	-1.48469	0.16845	261593	280046	258092	273533	14515.7	26761.2	-18453.1	0.934107	-0.0296034	0.773529
918	918	sp|P24534|EF1B_HUMAN	N/A	N/A	Elongation factor 1-beta OS=Homo sapiens OX=9606 GN=EEF1B2 PE=1 SV=3	TRUE	-4.82056	0.0007	1.87349e+06	2.00567e+06	1.87707e+06	1.99541e+06	39595.5	54257.2	-132187	0.934093	-0.0296097	3.1549
812	812	sp|Q13867|BLMH_HUMAN	N/A	N/A	Bleomycin hydrolase OS=Homo sapiens OX=9606 GN=BLMH PE=1 SV=1	TRUE	-1.106	0.29462	481911	516260	492969	509559	61505.4	44769.9	-34349.2	0.933465	-0.0299018	0.530738
870	870	sp|P35222|CTNB1_HUMAN	N/A	N/A	Catenin beta-1 OS=Homo sapiens OX=9606 GN=CTNNB1 PE=1 SV=1	TRUE	-0.784596	0.45088	220312	236103	223823	237241	23349.7	43419.2	-15791.1	0.933118	-0.0300636	0.345939
181	181	sp|P63244|RACK1_HUMAN	N/A	N/A	Receptor of activated protein C kinase 1 OS=Homo sapiens OX=9606 GN=RACK1 PE=1 SV=3	TRUE	-2.01251	0.07187	2.21052e+06	2.36907e+06	2.16808e+06	2.33648e+06	178048	74414	-158547	0.933076	-0.030083	1.14345
759	759	sp|Q7L2H7|EIF3M_HUMAN	N/A	N/A	Eukaryotic translation initiation factor 3 subunit M OS=Homo sapiens OX=9606 GN=EIF3M PE=1 SV=1	TRUE	-0.599004	0.56249	257192	275651	278000	272440	71896.6	22992.1	-18458.9	0.933035	-0.030102	0.249885
913	913	sp|O43324|MCA3_HUMAN	N/A	N/A	Eukaryotic translation elongation factor 1 epsilon-1 OS=Homo sapiens OX=9606 GN=EEF1E1 PE=1 SV=1	TRUE	-1.91397	0.08465	320208	343409	313262	347912	21044.7	20946.7	-23201	0.932439	-0.0303795	1.07237
1302	1302	sp|Q9H2U2|IPYR2_HUMAN	N/A	N/A	Inorganic pyrophosphatase 2, mitochondrial OS=Homo sapiens OX=9606 GN=PPA2 PE=1 SV=2	TRUE	-0.432694	0.67442	53141.9	56999.4	60413.1	58465.4	15281.7	15599.8	-3857.55	0.932323	-0.0304336	0.17107
1715	1715	sp|Q99943|PLCA_HUMAN	N/A	N/A	1-acyl-sn-glycerol-3-phosphate acyltransferase alpha OS=Homo sapiens OX=9606 GN=AGPAT1 PE=1 SV=2	TRUE	-0.241891	0.81375	9650.19	10351	9808.04	9694.03	6010.77	3772.49	-700.796	0.932297	-0.0304459	0.089509
1500	1500	sp|O60502|OGA_HUMAN	N/A	N/A	Protein O-GlcNAcase OS=Homo sapiens OX=9606 GN=MGEA5 PE=1 SV=2	TRUE	-0.474143	0.64558	89002.9	95481.9	98782.2	98749.6	26713.8	20166.6	-6478.95	0.932145	-0.0305166	0.19005
186	186	sp|Q99623|PHB2_HUMAN	N/A	N/A	Prohibitin-2 OS=Homo sapiens OX=9606 GN=PHB2 PE=1 SV=2	TRUE	-2.28916	0.04508	3.47333e+06	3.72628e+06	3.47707e+06	3.75505e+06	179849	202271	-252948	0.932118	-0.0305292	1.34602
1602	1602	sp|P15954|COX7C_HUMAN	N/A	N/A	Cytochrome c oxidase subunit 7C, mitochondrial OS=Homo sapiens OX=9606 GN=COX7C PE=1 SV=1	TRUE	-0.337062	0.74304	17907.7	19217.3	19077.9	19338.4	7487.06	5875.18	-1309.59	0.931853	-0.0306524	0.128988
55	55	sp|Q7KZF4|SND1_HUMAN	N/A	N/A	Staphylococcal nuclease domain-containing protein 1 OS=Homo sapiens OX=9606 GN=SND1 PE=1 SV=1	TRUE	-2.22961	0.04988	2.25564e+06	2.42089e+06	2.24915e+06	2.43145e+06	134357	122094	-165249	0.931741	-0.030705	1.30207
1199	1199	sp|Q8IZL8|PELP1_HUMAN	N/A	N/A	Proline-, glutamic acid- and leucine-rich protein 1 OS=Homo sapiens OX=9606 GN=PELP1 PE=1 SV=2	TRUE	-0.232745	0.82065	89667.5	96241.1	91937.8	91625.8	63006.5	28574.1	-6573.63	0.931696	-0.0307257	0.085842
1854	1854	sp|Q9BZF1|OSBL8_HUMAN	N/A	N/A	Oxysterol-binding protein-related protein 8 OS=Homo sapiens OX=9606 GN=OSBPL8 PE=1 SV=3	TRUE	-0.373379	0.71666	98552.3	105802	111776	108697	46677	9120.65	-7249.59	0.93148	-0.0308266	0.144687
153	153	sp|Q9Y230|RUVB2_HUMAN	N/A	N/A	RuvB-like 2 OS=Homo sapiens OX=9606 GN=RUVBL2 PE=1 SV=3	TRUE	-2.58672	0.0271	1.18198e+06	1.26944e+06	1.16059e+06	1.26278e+06	60341.8	56724.5	-87457.8	0.931105	-0.0310012	1.56703
641	641	sp|P53999|TCP4_HUMAN	N/A	N/A	Activated RNA polymerase II transcriptional coactivator p15 OS=Homo sapiens OX=9606 GN=SUB1 PE=1 SV=3	TRUE	-3.50123	0.00571	1.0283e+06	1.1046e+06	1.01857e+06	1.09705e+06	40789	34429.3	-76295.7	0.930929	-0.0310834	2.24336
1365	1365	sp|Q05519|SRS11_HUMAN	N/A	N/A	Serine/arginine-rich splicing factor 11 OS=Homo sapiens OX=9606 GN=SRSF11 PE=1 SV=1	TRUE	-0.508868	0.62188	1.6844e+06	1.8113e+06	1.89436e+06	1.78907e+06	592236	149516	-126894	0.929943	-0.0315437	0.206293
266	266	sp|P09960|LKHA4_HUMAN	N/A	N/A	Leukotriene A-4 hydrolase OS=Homo sapiens OX=9606 GN=LTA4H PE=1 SV=2	TRUE	-0.621152	0.5484	791119	850923	812731	775101	84229.5	220282	-59804.3	0.929718	-0.0316486	0.260903
397	397	sp|Q9H9B4|SFXN1_HUMAN	N/A	N/A	Sideroflexin-1 OS=Homo sapiens OX=9606 GN=SFXN1 PE=1 SV=4	TRUE	-1.13089	0.28449	338672	364426	338272	374908	45420.2	32384.6	-25754.2	0.929329	-0.0318303	0.545933
1175	1175	sp|P18754|RCC1_HUMAN	N/A	N/A	Regulator of chromosome condensation OS=Homo sapiens OX=9606 GN=RCC1 PE=1 SV=1	TRUE	-1.73273	0.11381	87219.5	93865.7	85233.9	93288.8	7506.34	5650.77	-6646.25	0.929194	-0.0318936	0.94382
1474	1474	sp|Q6IAA8|LTOR1_HUMAN	N/A	N/A	Ragulator complex protein LAMTOR1 OS=Homo sapiens OX=9606 GN=LAMTOR1 PE=1 SV=2	TRUE	-0.261871	0.79874	41140.6	44291.2	45734.4	48814.1	17306.2	23852.6	-3150.54	0.928868	-0.0320462	0.0975946
692	692	sp|P16403|H12_HUMAN	N/A	N/A	Histone H1.2 OS=Homo sapiens OX=9606 GN=HIST1H1C PE=1 SV=2	TRUE	-1.33605	0.21114	1.67127e+06	1.79939e+06	1.62839e+06	1.78284e+06	222366	75671.4	-128118	0.928799	-0.0320782	0.675429
616	616	sp|O15144|ARPC2_HUMAN	N/A	N/A	Actin-related protein 2/3 complex subunit 2 OS=Homo sapiens OX=9606 GN=ARPC2 PE=1 SV=1	TRUE	-0.797051	0.44393	237553	255942	258598	255447	51135.5	24058.9	-18388.9	0.928152	-0.0323808	0.352686
854	854	sp|P18085|ARF4_HUMAN	N/A	N/A	ADP-ribosylation factor 4 OS=Homo sapiens OX=9606 GN=ARF4 PE=1 SV=3	TRUE	-5.50495	0.00026	1.71245e+06	1.8454e+06	1.71506e+06	1.84331e+06	28174.5	52020.6	-132956	0.927953	-0.0324741	3.58503
1761	1761	sp|P36873|PP1G_HUMAN	N/A	N/A	Serine/threonine-protein phosphatase PP1-gamma catalytic subunit OS=Homo sapiens OX=9606 GN=PPP1CC PE=1 SV=1	TRUE	-1.11963	0.28904	138387	149264	141138	143618	12077.4	20505	-10877.5	0.927126	-0.0328612	0.539042
43	43	sp|P33176|KINH_HUMAN	N/A	N/A	Kinesin-1 heavy chain OS=Homo sapiens OX=9606 GN=KIF5B PE=1 SV=1	TRUE	-0.772871	0.45748	171548	185080	178194	182582	28994.7	31601.5	-13532	0.926886	-0.0329738	0.339628
324	324	sp|Q9UNM6|PSD13_HUMAN	N/A	N/A	26S proteasome non-ATPase regulatory subunit 13 OS=Homo sapiens OX=9606 GN=PSMD13 PE=1 SV=2	TRUE	-2.5819	0.02733	746916	805846	749819	802935	33597.5	44686.6	-58930	0.926872	-0.0329803	1.56336
491	491	sp|O75390|CISY_HUMAN	N/A	N/A	Citrate synthase, mitochondrial OS=Homo sapiens OX=9606 GN=CS PE=1 SV=2	TRUE	-1.76841	0.10743	893114	963627	867977	969239	76342.6	60920.9	-70513.5	0.926825	-0.0330023	0.968874
30	30	sp|P11021|BIP_HUMAN	N/A	N/A	Endoplasmic reticulum chaperone BiP OS=Homo sapiens OX=9606 GN=HSPA5 PE=1 SV=2	TRUE	-2.71028	0.02192	4.70254e+06	5.07652e+06	4.69646e+06	5.07181e+06	250420	227008	-373983	0.926331	-0.0332339	1.65916
665	665	sp|O15230|LAMA5_HUMAN	N/A	N/A	Laminin subunit alpha-5 OS=Homo sapiens OX=9606 GN=LAMA5 PE=1 SV=8	TRUE	-0.28534	0.78121	71011.3	76684.6	62412.9	66468.2	38352.9	30014.7	-5673.21	0.926019	-0.0333802	0.107232
1768	1768	sp|Q9UKS6|PACN3_HUMAN	N/A	N/A	Protein kinase C and casein kinase substrate in neurons protein 3 OS=Homo sapiens OX=9606 GN=PACSIN3 PE=1 SV=2	TRUE	-0.144768	0.88777	21046	22728.4	19734.4	20955.9	19312.2	20914.5	-1682.45	0.925976	-0.0334002	0.0516995
613	613	sp|P49257|LMAN1_HUMAN	N/A	N/A	Protein ERGIC-53 OS=Homo sapiens OX=9606 GN=LMAN1 PE=1 SV=2	TRUE	-0.776663	0.45534	525850	568128	502517	581911	85067.4	102680	-42278.5	0.925583	-0.0335847	0.341664
1003	1003	sp|P06753|TPM3_HUMAN	N/A	N/A	Tropomyosin alpha-3 chain OS=Homo sapiens OX=9606 GN=TPM3 PE=1 SV=2	TRUE	-4.16623	0.00193	1.72114e+06	1.85988e+06	1.71797e+06	1.83782e+06	59806.2	55472	-138742	0.925403	-0.0336692	2.71444
596	596	sp|Q9P289|STK26_HUMAN	N/A	N/A	Serine/threonine-protein kinase 26 OS=Homo sapiens OX=9606 GN=STK26 PE=1 SV=2	TRUE	-1.09717	0.29828	807845	872968	836104	873492	97927.1	107463	-65122.6	0.925401	-0.0336701	0.525376
974	974	sp|Q14254|FLOT2_HUMAN	N/A	N/A	Flotillin-2 OS=Homo sapiens OX=9606 GN=FLOT2 PE=1 SV=2	TRUE	-0.931833	0.37337	149993	162153	148029	164120	27119.7	16918.7	-12159.8	0.92501	-0.0338535	0.427861
636	636	sp|Q06210|GFPT1_HUMAN	N/A	N/A	Glutamine--fructose-6-phosphate aminotransferase [isomerizing] 1 OS=Homo sapiens OX=9606 GN=GFPT1 PE=1 SV=3	TRUE	-1.86503	0.09175	517710	559697	518729	542443	37268.7	40643.4	-41986.3	0.924984	-0.0338659	1.03739
69	69	sp|P34932|HSP74_HUMAN	N/A	N/A	Heat shock 70 kDa protein 4 OS=Homo sapiens OX=9606 GN=HSPA4 PE=1 SV=4	TRUE	-3.79435	0.00352	1.93476e+06	2.09177e+06	1.92679e+06	2.08454e+06	56525.9	84132.5	-157008	0.92494	-0.0338862	2.45346
464	464	sp|Q00325|MPCP_HUMAN	N/A	N/A	Phosphate carrier protein, mitochondrial OS=Homo sapiens OX=9606 GN=SLC25A3 PE=1 SV=2	TRUE	-4.18622	0.00187	2.59256e+06	2.8037e+06	2.57141e+06	2.78887e+06	115467	43930.4	-211134	0.924694	-0.0340018	2.72816
383	383	sp|P62750|RL23A_HUMAN	N/A	N/A	60S ribosomal protein L23a OS=Homo sapiens OX=9606 GN=RPL23A PE=1 SV=1	TRUE	-1.55816	0.15025	1.41681e+06	1.5331e+06	1.44434e+06	1.54783e+06	118388	139296	-116288	0.924149	-0.0342582	0.823186
564	564	sp|Q96SQ9|CP2S1_HUMAN	N/A	N/A	Cytochrome P450 2S1 OS=Homo sapiens OX=9606 GN=CYP2S1 PE=1 SV=2	TRUE	-1.89663	0.08711	883492	957389	889863	969488	45677.4	83797	-73897	0.922814	-0.0348858	1.05993
915	915	sp|P47755|CAZA2_HUMAN	N/A	N/A	F-actin-capping protein subunit alpha-2 OS=Homo sapiens OX=9606 GN=CAPZA2 PE=1 SV=3	TRUE	-1.82509	0.09796	338826	367392	338603	373439	31735.1	21511.9	-28566	0.922247	-0.035153	1.00895
1785	1785	sp|P40616|ARL1_HUMAN	N/A	N/A	ADP-ribosylation factor-like protein 1 OS=Homo sapiens OX=9606 GN=ARL1 PE=1 SV=1	TRUE	-1.26606	0.23419	226122	245451	214710	244116	33870.2	15854.7	-19329.5	0.921249	-0.0356229	0.630432
216	216	sp|P14314|GLU2B_HUMAN	N/A	N/A	Glucosidase 2 subunit beta OS=Homo sapiens OX=9606 GN=PRKCSH PE=1 SV=2	TRUE	-2.18249	0.05402	1.03796e+06	1.12678e+06	1.0209e+06	1.12226e+06	43829.9	89532.6	-88819.5	0.921174	-0.0356581	1.26745
1023	1023	sp|P05186|PPBT_HUMAN	N/A	N/A	Alkaline phosphatase, tissue-nonspecific isozyme OS=Homo sapiens OX=9606 GN=ALPL PE=1 SV=4	TRUE	-0.759909	0.46485	155629	168949	137669	167872	39283.2	17331.3	-13320.3	0.921158	-0.0356658	0.332687
1153	1153	sp|P35612|ADDB_HUMAN	N/A	N/A	Beta-adducin OS=Homo sapiens OX=9606 GN=ADD2 PE=1 SV=3	TRUE	-0.610581	0.5551	81471.8	88558.7	84186	100990	20665.1	19525.5	-7086.82	0.919976	-0.0362235	0.255629
1490	1490	sp|Q05086|UBE3A_HUMAN	N/A	N/A	Ubiquitin-protein ligase E3A OS=Homo sapiens OX=9606 GN=UBE3A PE=1 SV=4	TRUE	-0.183133	0.85835	24126.5	26227.8	20650.4	17050.3	16605.8	22677.2	-2101.4	0.919879	-0.0362692	0.0663356
1113	1113	sp|P24752|THIL_HUMAN	N/A	N/A	Acetyl-CoA acetyltransferase, mitochondrial OS=Homo sapiens OX=9606 GN=ACAT1 PE=1 SV=1	TRUE	-1.16955	0.2693	266063	289316	263501	285014	27642.2	40094.7	-23252.7	0.919629	-0.0363875	0.569764
1665	1665	sp|Q12926|ELAV2_HUMAN	N/A	N/A	ELAV-like protein 2 OS=Homo sapiens OX=9606 GN=ELAVL2 PE=1 SV=2	TRUE	-0.174995	0.86458	86095.7	93632.5	58035.3	98511.6	75838.2	73333.9	-7536.73	0.919507	-0.0364448	0.0631948
1525	1525	sp|P61081|UBC12_HUMAN	N/A	N/A	NEDD8-conjugating enzyme Ubc12 OS=Homo sapiens OX=9606 GN=UBE2M PE=1 SV=1	TRUE	-1.22515	0.24859	62850.4	68363.9	60063.1	68268.1	9729.72	5181.8	-5513.59	0.919349	-0.0365194	0.604516
1036	1036	sp|Q8WW12|PCNP_HUMAN	N/A	N/A	PEST proteolytic signal-containing nuclear protein OS=Homo sapiens OX=9606 GN=PCNP PE=1 SV=2	TRUE	-1.60402	0.13979	339222	369015	361311	368753	42321.4	16699.2	-29793.1	0.919263	-0.0365601	0.854524
746	746	sp|P62753|RS6_HUMAN	N/A	N/A	40S ribosomal protein S6 OS=Homo sapiens OX=9606 GN=RPS6 PE=1 SV=1	TRUE	-2.80298	0.0187	1.25845e+06	1.36912e+06	1.25912e+06	1.3506e+06	55275.1	79361.8	-110671	0.919166	-0.036606	1.72816
1875	1875	sp|P48739|PIPNB_HUMAN	N/A	N/A	Phosphatidylinositol transfer protein beta isoform OS=Homo sapiens OX=9606 GN=PITPNB PE=1 SV=2	TRUE	-1.31259	0.21865	121509	132246	124177	130234	13604.2	14708.8	-10736.3	0.918815	-0.0367717	0.660251
504	504	sp|Q04917|1433F_HUMAN	N/A	N/A	14-3-3 protein eta OS=Homo sapiens OX=9606 GN=YWHAH PE=1 SV=4	TRUE	-3.8725	0.0031	1.24588e+06	1.35639e+06	1.24159e+06	1.35205e+06	53536.2	44944.1	-110509	0.918527	-0.036908	2.50864
105	105	sp|O14980|XPO1_HUMAN	N/A	N/A	Exportin-1 OS=Homo sapiens OX=9606 GN=XPO1 PE=1 SV=1	TRUE	-2.32326	0.04254	1.26596e+06	1.37828e+06	1.30789e+06	1.36509e+06	104245	56178.3	-112316	0.91851	-0.0369162	1.3712
713	713	sp|O95202|LETM1_HUMAN	N/A	N/A	Mitochondrial proton/calcium exchanger protein OS=Homo sapiens OX=9606 GN=LETM1 PE=1 SV=1	TRUE	-0.811748	0.43583	165568	180526	164718	184166	37239.3	25503.5	-14957.6	0.917144	-0.0375623	0.360683
811	811	sp|O00592|PODXL_HUMAN	N/A	N/A	Podocalyxin OS=Homo sapiens OX=9606 GN=PODXL PE=1 SV=2	TRUE	-2.76095	0.0201	2.30144e+06	2.51018e+06	2.28311e+06	2.53662e+06	103601	153496	-208734	0.916845	-0.0377041	1.6968
779	779	sp|Q9Y6C9|MTCH2_HUMAN	N/A	N/A	Mitochondrial carrier homolog 2 OS=Homo sapiens OX=9606 GN=MTCH2 PE=1 SV=1	TRUE	-2.51304	0.03075	435901	475567	426361	477296	36115.8	13799.3	-39665.3	0.916594	-0.0378232	1.51215
519	519	sp|O14979|HNRDL_HUMAN	N/A	N/A	Heterogeneous nuclear ribonucleoprotein D-like OS=Homo sapiens OX=9606 GN=HNRNPDL PE=1 SV=3	TRUE	-2.68357	0.02295	1.37416e+06	1.49987e+06	1.37116e+06	1.50156e+06	90007	71170.2	-125710	0.916186	-0.0380164	1.63922
448	448	sp|Q9UMX0|UBQL1_HUMAN	N/A	N/A	Ubiquilin-1 OS=Homo sapiens OX=9606 GN=UBQLN1 PE=1 SV=2	TRUE	-0.87953	0.39976	458011	500141	449164	499918	111312	37094.3	-42129.4	0.915765	-0.038216	0.398201
252	252	sp|P23284|PPIB_HUMAN	N/A	N/A	Peptidyl-prolyl cis-trans isomerase B OS=Homo sapiens OX=9606 GN=PPIB PE=1 SV=2	TRUE	-2.30803	0.04365	4.76378e+06	5.20287e+06	4.79658e+06	5.22674e+06	163209	436489	-439091	0.915606	-0.0382914	1.36002
1705	1705	sp|P27449|VATL_HUMAN	N/A	N/A	V-type proton ATPase 16 kDa proteolipid subunit OS=Homo sapiens OX=9606 GN=ATP6V0C PE=1 SV=1	TRUE	-0.490254	0.63453	83686.6	91431.1	80422	91422.9	28229.7	26463.6	-7744.45	0.915297	-0.0384378	0.197548
721	721	sp|P43034|LIS1_HUMAN	N/A	N/A	Platelet-activating factor acetylhydrolase IB subunit alpha OS=Homo sapiens OX=9606 GN=PAFAH1B1 PE=1 SV=2	TRUE	-0.914139	0.38216	191247	208997	195322	205500	26001.8	39825.4	-17750	0.915071	-0.0385454	0.417755
1277	1277	sp|Q15121|PEA15_HUMAN	N/A	N/A	Astrocytic phosphoprotein PEA-15 OS=Homo sapiens OX=9606 GN=PEA15 PE=1 SV=2	TRUE	-1.48022	0.16962	151007	165085	152115	165842	20837	10419.9	-14078.4	0.91472	-0.0387116	0.770523
1275	1275	sp|Q8WUH6|TM263_HUMAN	N/A	N/A	Transmembrane protein 263 OS=Homo sapiens OX=9606 GN=TMEM263 PE=1 SV=1	TRUE	-0.240559	0.81476	98409.1	107616	123474	92692.2	55992.8	75186.6	-9206.56	0.91445	-0.0388402	0.0889703
677	677	sp|O75367|H2AY_HUMAN	N/A	N/A	Core histone macro-H2A.1 OS=Homo sapiens OX=9606 GN=H2AFY PE=1 SV=4	TRUE	-0.43907	0.66995	117201	128198	101940	120707	43173.3	43583.4	-10996.4	0.914223	-0.0389479	0.173958
1197	1197	sp|O60884|DNJA2_HUMAN	N/A	N/A	DnaJ homolog subfamily A member 2 OS=Homo sapiens OX=9606 GN=DNAJA2 PE=1 SV=1	TRUE	-0.748659	0.4713	119777	131038	128775	133166	33739.2	14808	-11261.5	0.91406	-0.0390255	0.326703
859	859	sp|P63220|RS21_HUMAN	N/A	N/A	40S ribosomal protein S21 OS=Homo sapiens OX=9606 GN=RPS21 PE=1 SV=1	TRUE	-4.32558	0.0015	1.29167e+06	1.41358e+06	1.30279e+06	1.41197e+06	60613.5	33038.6	-121906	0.913761	-0.0391676	2.82391
712	712	sp|P62316|SMD2_HUMAN	N/A	N/A	Small nuclear ribonucleoprotein Sm D2 OS=Homo sapiens OX=9606 GN=SNRPD2 PE=1 SV=1	TRUE	-0.942008	0.36839	1.20567e+06	1.32086e+06	1.14163e+06	1.20991e+06	173445	244195	-115189	0.912793	-0.0396279	0.433692
1052	1052	sp|O76003|GLRX3_HUMAN	N/A	N/A	Glutaredoxin-3 OS=Homo sapiens OX=9606 GN=GLRX3 PE=1 SV=2	TRUE	-3.20705	0.00938	643781	705386	635720	717610	31751	34725.6	-61605.3	0.912664	-0.0396889	2.0278
82	82	sp|P14866|HNRPL_HUMAN	N/A	N/A	Heterogeneous nuclear ribonucleoprotein L OS=Homo sapiens OX=9606 GN=HNRNPL PE=1 SV=2	TRUE	-1.83185	0.09688	2.70943e+06	2.9688e+06	2.75019e+06	2.91996e+06	205686	279241	-259367	0.912636	-0.0397026	1.01377
1038	1038	sp|Q9NRR5|UBQL4_HUMAN	N/A	N/A	Ubiquilin-4 OS=Homo sapiens OX=9606 GN=UBQLN4 PE=1 SV=2	TRUE	-0.377368	0.71379	54634.7	59865	62463.3	61799.2	25770.1	22102.4	-5230.37	0.912631	-0.0397049	0.14643
20	20	sp|O43707|ACTN4_HUMAN	N/A	N/A	Alpha-actinin-4 OS=Homo sapiens OX=9606 GN=ACTN4 PE=1 SV=2	TRUE	-1.92869	0.08261	1.0249e+06	1.12355e+06	1.06372e+06	1.12621e+06	109971	60029.3	-98650.2	0.912198	-0.0399111	1.08297
530	530	sp|P32969|RL9_HUMAN	N/A	N/A	60S ribosomal protein L9 OS=Homo sapiens OX=9606 GN=RPL9 PE=1 SV=1	TRUE	-1.26728	0.23377	2.10828e+06	2.31127e+06	2.05465e+06	2.33067e+06	173702	351801	-202987	0.912175	-0.0399219	0.631211
1786	1786	sp|Q9UHF1|EGFL7_HUMAN	N/A	N/A	Epidermal growth factor-like protein 7 OS=Homo sapiens OX=9606 GN=EGFL7 PE=1 SV=3	TRUE	-0.200049	0.84545	19880.5	21796.3	10839.3	20911.1	16421	16750.3	-1915.71	0.912108	-0.0399536	0.0729121
863	863	sp|P14550|AK1A1_HUMAN	N/A	N/A	Alcohol dehydrogenase [NADP(+)] OS=Homo sapiens OX=9606 GN=AKR1A1 PE=1 SV=3	TRUE	-1.3696	0.20078	720665	790254	720371	783723	72163.5	101402	-69589.3	0.911941	-0.0400334	0.69728
610	610	sp|O43399|TPD54_HUMAN	N/A	N/A	Tumor protein D54 OS=Homo sapiens OX=9606 GN=TPD52L2 PE=1 SV=2	TRUE	-3.31594	0.0078	503536	552170	505415	555805	14861.2	32708	-48633.8	0.911922	-0.0400421	2.10791
1828	1828	sp|Q04206|TF65_HUMAN	N/A	N/A	Transcription factor p65 OS=Homo sapiens OX=9606 GN=RELA PE=1 SV=2	TRUE	-0.154758	0.88009	60256.8	66096.8	43150.9	52929.6	58050.3	71932.1	-5839.98	0.911645	-0.0401742	0.0554729
1063	1063	sp|O75534|CSDE1_HUMAN	N/A	N/A	Cold shock domain-containing protein E1 OS=Homo sapiens OX=9606 GN=CSDE1 PE=1 SV=2	TRUE	-1.63038	0.13408	228764	251174	226699	252553	32043.6	10334	-22409.8	0.91078	-0.0405866	0.872636
912	912	sp|P61619|S61A1_HUMAN	N/A	N/A	Protein transport protein Sec61 subunit alpha isoform 1 OS=Homo sapiens OX=9606 GN=SEC61A1 PE=1 SV=2	TRUE	-1.13088	0.2845	714261	785024	705665	777110	139088	64395.8	-70762.7	0.909859	-0.0410258	0.545918
1886	1886	sp|O95782|AP2A1_HUMAN	N/A	N/A	AP-2 complex subunit alpha-1 OS=Homo sapiens OX=9606 GN=AP2A1 PE=1 SV=3	TRUE	-1.3964	0.19281	109014	119819	113750	119376	10928.7	15486.5	-10805.5	0.909818	-0.0410452	0.71487
757	757	sp|Q14690|RRP5_HUMAN	N/A	N/A	Protein RRP5 homolog OS=Homo sapiens OX=9606 GN=PDCD11 PE=1 SV=3	TRUE	-0.652727	0.52865	170192	187089	180955	204928	41254.7	48155.6	-16897.4	0.909683	-0.04111	0.276832
1826	1826	sp|Q8TCT9|HM13_HUMAN	N/A	N/A	Minor histocompatibility antigen H13 OS=Homo sapiens OX=9606 GN=HM13 PE=1 SV=1	TRUE	-0.873505	0.40288	175066	192463	184130	193543	32069.3	36761.2	-17396.5	0.909611	-0.0411442	0.394824
1646	1646	sp|O43598|DNPH1_HUMAN	N/A	N/A	2'-deoxynucleoside 5'-phosphate N-hydrolase 1 OS=Homo sapiens OX=9606 GN=DNPH1 PE=1 SV=1	TRUE	-1.03656	0.32436	72563.4	79807.7	71502.6	81353	7507.83	15384.9	-7244.35	0.909227	-0.0413275	0.488973
933	933	sp|Q14247|SRC8_HUMAN	N/A	N/A	Src substrate cortactin OS=Homo sapiens OX=9606 GN=CTTN PE=1 SV=2	TRUE	-0.694367	0.50326	307075	337737	292947	327529	98328.7	45071.6	-30662.4	0.909212	-0.0413347	0.298208
682	682	sp|P19105|ML12A_HUMAN	N/A	N/A	Myosin regulatory light chain 12A OS=Homo sapiens OX=9606 GN=MYL12A PE=1 SV=2	TRUE	-2.24498	0.04859	1.88843e+06	2.07702e+06	1.89208e+06	2.0779e+06	82436.7	188539	-188594	0.9092	-0.0413406	1.31345
589	589	sp|Q02543|RL18A_HUMAN	N/A	N/A	60S ribosomal protein L18a OS=Homo sapiens OX=9606 GN=RPL18A PE=1 SV=2	TRUE	-1.10937	0.29324	1.29344e+06	1.42387e+06	1.29955e+06	1.47651e+06	255584	132694	-130424	0.908402	-0.0417221	0.532777
722	722	sp|P22061|PIMT_HUMAN	N/A	N/A	Protein-L-isoaspartate(D-aspartate) O-methyltransferase OS=Homo sapiens OX=9606 GN=PCMT1 PE=1 SV=4	TRUE	-1.63553	0.13298	127492	140365	124483	141536	16802.7	9454.48	-12873.3	0.908287	-0.0417768	0.876214
40	40	sp|P53396|ACLY_HUMAN	N/A	N/A	ATP-citrate synthase OS=Homo sapiens OX=9606 GN=ACLY PE=1 SV=3	TRUE	-1.63072	0.134	777628	856835	795048	843314	103256	59104.9	-79206.7	0.907559	-0.0421251	0.872895
438	438	sp|Q13740|CD166_HUMAN	N/A	N/A	CD166 antigen OS=Homo sapiens OX=9606 GN=ALCAM PE=1 SV=2	TRUE	-0.456627	0.6577	60548.2	66749.2	55328.8	72279.1	27241.5	19089.9	-6201.06	0.907099	-0.0423452	0.181972
1706	1706	sp|P03905|NU4M_HUMAN	N/A	N/A	NADH-ubiquinone oxidoreductase chain 4 OS=Homo sapiens OX=9606 GN=MT-ND4 PE=1 SV=1	TRUE	-0.271169	0.79178	25211.5	27795.3	23843.9	24064.2	21378.4	9364.71	-2583.78	0.907043	-0.0423723	0.101395
1829	1829	sp|Q7Z4H3|HDDC2_HUMAN	N/A	N/A	HD domain-containing protein 2 OS=Homo sapiens OX=9606 GN=HDDC2 PE=1 SV=1	TRUE	-0.399946	0.69761	8709.58	9609.25	8693.5	9753.47	3553.76	4210.86	-899.665	0.906375	-0.042692	0.156387
924	924	sp|Q9Y2Z0|SGT1_HUMAN	N/A	N/A	Protein SGT1 homolog OS=Homo sapiens OX=9606 GN=SUGT1 PE=1 SV=3	TRUE	-1.60002	0.14068	292006	322264	296682	326267	43098.3	16976.5	-30257.3	0.90611	-0.0428191	0.851768
1315	1315	sp|P61803|DAD1_HUMAN	N/A	N/A	Dolichyl-diphosphooligosaccharide--protein glycosyltransferase subunit DAD1 OS=Homo sapiens OX=9606 GN=DAD1 PE=1 SV=3	TRUE	-0.583198	0.57268	318049	351059	317015	356531	135340	30093.3	-33010	0.90597	-0.042886	0.242088
891	891	sp|P06493|CDK1_HUMAN	N/A	N/A	Cyclin-dependent kinase 1 OS=Homo sapiens OX=9606 GN=CDK1 PE=1 SV=3	TRUE	-4.31433	0.00153	534715	590223	533196	581770	15155.7	27631.3	-55507.7	0.905955	-0.0428935	2.81531
767	767	sp|Q9HC38|GLOD4_HUMAN	N/A	N/A	Glyoxalase domain-containing protein 4 OS=Homo sapiens OX=9606 GN=GLOD4 PE=1 SV=1	TRUE	-0.807253	0.4383	601837	664383	642117	586137	89252.2	167490	-62546.1	0.905858	-0.0429397	0.358229
1225	1225	sp|Q32MZ4|LRRF1_HUMAN	N/A	N/A	Leucine-rich repeat flightless-interacting protein 1 OS=Homo sapiens OX=9606 GN=LRRFIP1 PE=1 SV=2	TRUE	-1.21337	0.25287	37135.4	41042.8	36219.8	42953.7	3815.05	6904.16	-3907.42	0.904797	-0.043449	0.597103
762	762	sp|Q15363|TMED2_HUMAN	N/A	N/A	Transmembrane emp24 domain-containing protein 2 OS=Homo sapiens OX=9606 GN=TMED2 PE=1 SV=1	TRUE	-1.59295	0.14226	200041	221131	200328	220204	21063.6	24658.7	-21090.1	0.904626	-0.0435307	0.846917
1726	1726	sp|Q15125|EBP_HUMAN	N/A	N/A	3-beta-hydroxysteroid-Delta(8),Delta(7)-isomerase OS=Homo sapiens OX=9606 GN=EBP PE=1 SV=3	TRUE	-0.440337	0.66906	44156.2	48817.1	50042.6	48965.3	24754.5	7709.12	-4660.83	0.904525	-0.0435796	0.174535
502	502	sp|P62979|RS27A_HUMAN	N/A	N/A	Ubiquitin-40S ribosomal protein S27a OS=Homo sapiens OX=9606 GN=RPS27A PE=1 SV=2	TRUE	-1.79017	0.1037	4.59295e+06	5.07785e+06	4.53169e+06	5.06369e+06	474212	464045	-484898	0.904507	-0.0435879	0.984221
295	295	sp|Q9Y3I0|RTCB_HUMAN	N/A	N/A	tRNA-splicing ligase RtcB homolog OS=Homo sapiens OX=9606 GN=RTCB PE=1 SV=1	TRUE	-2.1467	0.05738	923139	1.02111e+06	952710	1.00638e+06	103118	43172.3	-97972.1	0.904053	-0.0438059	1.24124
802	802	sp|Q8NEV1|CSK23_HUMAN	N/A	N/A	Casein kinase II subunit alpha 3 OS=Homo sapiens OX=9606 GN=CSNK2A3 PE=1 SV=2	TRUE	-1.57627	0.14604	404471	447511	419719	463009	47882.9	46698.1	-43040.4	0.903823	-0.0439168	0.835528
189	189	sp|Q9UJS0|CMC2_HUMAN	N/A	N/A	Calcium-binding mitochondrial carrier protein Aralar2 OS=Homo sapiens OX=9606 GN=SLC25A13 PE=1 SV=2	TRUE	-2.01914	0.07108	457278	506325	455889	509609	58426	11259.1	-49047.3	0.903131	-0.0442493	1.14825
1325	1325	sp|Q9Y3Y2|CHTOP_HUMAN	N/A	N/A	Chromatin target of PRMT1 protein OS=Homo sapiens OX=9606 GN=CHTOP PE=1 SV=2	TRUE	-0.666498	0.52017	57919.2	64147.8	62076.5	62483	16370.4	16000.3	-6228.57	0.902903	-0.044359	0.283855
749	749	sp|Q92820|GGH_HUMAN	N/A	N/A	Gamma-glutamyl hydrolase OS=Homo sapiens OX=9606 GN=GGH PE=1 SV=2	TRUE	-0.881448	0.39877	209315	231827	210249	237770	34787.8	51997	-22512.5	0.902891	-0.0443648	0.399278
277	277	sp|Q99714|HCD2_HUMAN	N/A	N/A	3-hydroxyacyl-CoA dehydrogenase type-2 OS=Homo sapiens OX=9606 GN=HSD17B10 PE=1 SV=3	TRUE	-3.72308	0.00396	671152	743417	679589	731616	25203.6	40313.9	-72264.1	0.902795	-0.044411	2.4023
1321	1321	sp|Q9Y3E5|PTH2_HUMAN	N/A	N/A	Peptidyl-tRNA hydrolase 2, mitochondrial OS=Homo sapiens OX=9606 GN=PTRH2 PE=1 SV=1	TRUE	-0.689898	0.50595	110734	122681	100137	118138	24845.4	34378.4	-11946.6	0.90262	-0.0444949	0.295892
1667	1667	sp|P62140|PP1B_HUMAN	N/A	N/A	Serine/threonine-protein phosphatase PP1-beta catalytic subunit OS=Homo sapiens OX=9606 GN=PPP1CB PE=1 SV=3	TRUE	-2.58269	0.02729	133418	148100	133872	146130	11536.3	7798.57	-14682.2	0.900863	-0.0453411	1.564
326	326	sp|Q1KMD3|HNRL2_HUMAN	N/A	N/A	Heterogeneous nuclear ribonucleoprotein U-like protein 2 OS=Homo sapiens OX=9606 GN=HNRNPUL2 PE=1 SV=1	TRUE	-2.04877	0.06765	345314	383350	336247	380120	30823.4	33436	-38036.3	0.900779	-0.0453816	1.16973
306	306	sp|Q99541|PLIN2_HUMAN	N/A	N/A	Perilipin-2 OS=Homo sapiens OX=9606 GN=PLIN2 PE=1 SV=2	TRUE	-0.286683	0.78021	136625	151725	98641.5	153772	91329	91132.2	-15100.2	0.900477	-0.0455274	0.107788
135	135	sp|Q9P2J5|SYLC_HUMAN	N/A	N/A	Leucine--tRNA ligase, cytoplasmic OS=Homo sapiens OX=9606 GN=LARS PE=1 SV=2	TRUE	-1.82774	0.09754	796870	884942	796602	848414	71799.1	93683.3	-88072.3	0.900477	-0.0455275	1.01082
1455	1455	sp|P13804|ETFA_HUMAN	N/A	N/A	Electron transfer flavoprotein subunit alpha, mitochondrial OS=Homo sapiens OX=9606 GN=ETFA PE=1 SV=1	TRUE	-2.08294	0.06388	178393	198239	178631	196752	18013.4	14838	-19845.4	0.899892	-0.0458098	1.19464
1669	1669	sp|P20339|RAB5A_HUMAN	N/A	N/A	Ras-related protein Rab-5A OS=Homo sapiens OX=9606 GN=RAB5A PE=1 SV=2	TRUE	-2.13424	0.0586	100845	112106	103171	113313	6899	10929	-11261	0.899551	-0.0459742	1.2321
1817	1817	sp|Q96D15|RCN3_HUMAN	N/A	N/A	Reticulocalbin-3 OS=Homo sapiens OX=9606 GN=RCN3 PE=1 SV=1	TRUE	-0.980859	0.3498	36122.1	40170.8	36328.5	43333.9	6068.37	8087.06	-4048.66	0.899214	-0.046137	0.45618
485	485	sp|P24539|AT5F1_HUMAN	N/A	N/A	ATP synthase F(0) complex subunit B1, mitochondrial OS=Homo sapiens OX=9606 GN=ATP5F1 PE=1 SV=2	TRUE	-1.53562	0.15564	687991	765255	724624	778865	108026	59324.6	-77263.3	0.899036	-0.046223	0.807879
1446	1446	sp|O43768|ENSA_HUMAN	N/A	N/A	Alpha-endosulfine OS=Homo sapiens OX=9606 GN=ENSA PE=1 SV=1	TRUE	-1.39736	0.19253	134058	149152	132538	149979	20697.3	16480.7	-15093.1	0.898807	-0.0463337	0.715502
751	751	sp|Q9Y383|LC7L2_HUMAN	N/A	N/A	Putative RNA-binding protein Luc7-like 2 OS=Homo sapiens OX=9606 GN=LUC7L2 PE=1 SV=2	TRUE	-1.00477	0.3387	142047	158064	141629	162437	20002.1	33535.1	-16017	0.898668	-0.0464007	0.470185
701	701	sp|Q07021|C1QBP_HUMAN	N/A	N/A	Complement component 1 Q subcomponent-binding protein, mitochondrial OS=Homo sapiens OX=9606 GN=C1QBP PE=1 SV=1	TRUE	-1.84882	0.09423	2.43137e+06	2.70747e+06	2.4496e+06	2.70897e+06	306698	199390	-276108	0.89802	-0.0467139	1.02581
1653	1653	sp|Q9C0H2|TTYH3_HUMAN	N/A	N/A	Protein tweety homolog 3 OS=Homo sapiens OX=9606 GN=TTYH3 PE=1 SV=3	TRUE	-0.42773	0.67791	22329.8	24869.3	22260	26321.6	7998.85	12145.4	-2539.46	0.897888	-0.0467779	0.168828
394	394	sp|O00151|PDLI1_HUMAN	N/A	N/A	PDZ and LIM domain protein 1 OS=Homo sapiens OX=9606 GN=PDLIM1 PE=1 SV=4	TRUE	-4.17203	0.00191	1.65996e+06	1.85011e+06	1.64416e+06	1.81157e+06	79809.7	78063.6	-190148	0.897223	-0.0470994	2.71897
813	813	sp|P49721|PSB2_HUMAN	N/A	N/A	Proteasome subunit beta type-2 OS=Homo sapiens OX=9606 GN=PSMB2 PE=1 SV=1	TRUE	-1.82922	0.0973	913931	1.0191e+06	947016	1.01459e+06	129721	54817.9	-105167	0.896804	-0.0473024	1.01189
1466	1466	sp|Q13618|CUL3_HUMAN	N/A	N/A	Cullin-3 OS=Homo sapiens OX=9606 GN=CUL3 PE=1 SV=2	TRUE	-0.315187	0.7591	14597.4	16278.4	11483.1	16998.1	9490.53	8978.31	-1681.07	0.896731	-0.047338	0.119701
1732	1732	sp|P00846|ATP6_HUMAN	N/A	N/A	ATP synthase subunit a OS=Homo sapiens OX=9606 GN=MT-ATP6 PE=1 SV=1	TRUE	-2.71795	0.02164	246843	275318	246181	276905	17531.5	18740	-28474.6	0.896575	-0.0474132	1.66474
1334	1334	sp|Q9Y6A9|SPCS1_HUMAN	N/A	N/A	Signal peptidase complex subunit 1 OS=Homo sapiens OX=9606 GN=SPCS1 PE=1 SV=4	TRUE	-1.01762	0.33285	146730	163716	140968	162025	27207	30520.3	-16986	0.896247	-0.0475721	0.477751
1848	1848	sp|Q99538|LGMN_HUMAN	N/A	N/A	Legumain OS=Homo sapiens OX=9606 GN=LGMN PE=1 SV=1	TRUE	-0.5774	0.57644	61597.2	68755.4	70195	65552.6	29494.7	7226.81	-7158.22	0.895889	-0.047746	0.239246
343	343	sp|P31930|QCR1_HUMAN	N/A	N/A	Cytochrome b-c1 complex subunit 1, mitochondrial OS=Homo sapiens OX=9606 GN=UQCRC1 PE=1 SV=3	TRUE	-1.2198	0.25053	655416	731983	667942	710202	83278	129247	-76566.1	0.895399	-0.0479834	0.60114
1034	1034	sp|O95881|TXD12_HUMAN	N/A	N/A	Thioredoxin domain-containing protein 12 OS=Homo sapiens OX=9606 GN=TXNDC12 PE=1 SV=1	TRUE	-2.5234	0.03021	716610	800882	702996	800552	25844.4	77613.5	-84271.6	0.894776	-0.0482854	1.51985
1385	1385	sp|Q15392|DHC24_HUMAN	N/A	N/A	Delta(24)-sterol reductase OS=Homo sapiens OX=9606 GN=DHCR24 PE=1 SV=2	TRUE	-1.94462	0.08046	484960	542032	485705	537265	44671.4	56325.5	-57072.1	0.894707	-0.0483191	1.09442
705	705	sp|P31946|1433B_HUMAN	N/A	N/A	14-3-3 protein beta/alpha OS=Homo sapiens OX=9606 GN=YWHAB PE=1 SV=3	TRUE	-0.947089	0.36592	2.01791e+06	2.25586e+06	1.82122e+06	2.47988e+06	421690	448254	-237955	0.894517	-0.0484112	0.436614
829	829	sp|P30419|NMT1_HUMAN	N/A	N/A	Glycylpeptide N-tetradecanoyltransferase 1 OS=Homo sapiens OX=9606 GN=NMT1 PE=1 SV=2	TRUE	-1.52749	0.15763	214133	239583	212598	232552	24033.3	32983.2	-25449.2	0.893777	-0.0487709	0.802361
1294	1294	sp|P12931|SRC_HUMAN	N/A	N/A	Proto-oncogene tyrosine-protein kinase Src OS=Homo sapiens OX=9606 GN=SRC PE=1 SV=3	TRUE	-1.26224	0.2355	103437	115732	98031.9	116696	22107.5	8978.43	-12295.8	0.893756	-0.0487808	0.628009
1363	1363	sp|Q14318|FKBP8_HUMAN	N/A	N/A	Peptidyl-prolyl cis-trans isomerase FKBP8 OS=Homo sapiens OX=9606 GN=FKBP8 PE=1 SV=2	TRUE	-0.828087	0.42694	151211	169202	175381	161792	40485.3	34542	-17991.3	0.89367	-0.0488229	0.369633
795	795	sp|P62829|RL23_HUMAN	N/A	N/A	60S ribosomal protein L23 OS=Homo sapiens OX=9606 GN=RPL23 PE=1 SV=1	TRUE	-2.50986	0.03092	2.80916e+06	3.14527e+06	2.81595e+06	3.16335e+06	144974	294248	-336108	0.893139	-0.0490812	1.50976
59	59	sp|P27816|MAP4_HUMAN	N/A	N/A	Microtubule-associated protein 4 OS=Homo sapiens OX=9606 GN=MAP4 PE=1 SV=3	TRUE	-2.93423	0.01493	614544	688932	607840	683225	55985.3	26869.5	-74388.4	0.892024	-0.0496236	1.82594
416	416	sp|P00367|DHE3_HUMAN	N/A	N/A	Glutamate dehydrogenase 1, mitochondrial OS=Homo sapiens OX=9606 GN=GLUD1 PE=1 SV=2	TRUE	-1.39168	0.1942	491870	551785	511198	538633	61313.1	85801	-59915.3	0.891416	-0.0499198	0.711751
1470	1470	sp|Q9HCN8|SDF2L_HUMAN	N/A	N/A	Stromal cell-derived factor 2-like protein 1 OS=Homo sapiens OX=9606 GN=SDF2L1 PE=1 SV=2	TRUE	-0.551959	0.5931	74227.4	83276.6	72740.7	87865.9	28854.9	27930.4	-9049.19	0.891336	-0.0499587	0.226872
482	482	sp|Q9UHB9|SRP68_HUMAN	N/A	N/A	Signal recognition particle subunit SRP68 OS=Homo sapiens OX=9606 GN=SRP68 PE=1 SV=2	TRUE	-1.00997	0.33632	296460	332662	278628	338947	53870	69333.7	-36202.3	0.891174	-0.0500375	0.473247
445	445	sp|P27635|RL10_HUMAN	N/A	N/A	60S ribosomal protein L10 OS=Homo sapiens OX=9606 GN=RPL10 PE=1 SV=4	TRUE	-2.08917	0.06322	1.62985e+06	1.82903e+06	1.63132e+06	1.78338e+06	196893	125598	-199187	0.891097	-0.0500751	1.19915
357	357	sp|O75131|CPNE3_HUMAN	N/A	N/A	Copine-3 OS=Homo sapiens OX=9606 GN=CPNE3 PE=1 SV=1	TRUE	-2.0778	0.06444	507363	569463	484856	555876	53348	50136.3	-62100.7	0.890949	-0.0501473	1.19084
976	976	sp|Q8N111|CEND_HUMAN	N/A	N/A	Cell cycle exit and neuronal differentiation protein 1 OS=Homo sapiens OX=9606 GN=CEND1 PE=1 SV=1	TRUE	-0.50802	0.62246	19495.9	21885.7	18842.1	20760.3	8052.55	8241.98	-2389.8	0.890805	-0.0502172	0.205889
1589	1589	sp|Q9UGP8|SEC63_HUMAN	N/A	N/A	Translocation protein SEC63 homolog OS=Homo sapiens OX=9606 GN=SEC63 PE=1 SV=2	TRUE	-1.39864	0.19216	36314.2	40767	35705.8	37999.2	3763.37	6830.23	-4452.82	0.890774	-0.0502325	0.716337
1235	1235	sp|Q8TBC4|UBA3_HUMAN	N/A	N/A	NEDD8-activating enzyme E1 catalytic subunit OS=Homo sapiens OX=9606 GN=UBA3 PE=1 SV=2	TRUE	-1.28701	0.22708	63997	71890.8	63975.1	72072.8	12214.2	8748.19	-7893.82	0.890197	-0.0505138	0.643821
1248	1248	sp|Q9NYB9|ABI2_HUMAN	N/A	N/A	Abl interactor 2 OS=Homo sapiens OX=9606 GN=ABI2 PE=1 SV=1	TRUE	-0.340901	0.74023	53449.3	60042.2	44557.2	61521.4	35682.1	31160	-6592.94	0.890195	-0.0505149	0.130633
1283	1283	sp|P20962|PTMS_HUMAN	N/A	N/A	Parathymosin OS=Homo sapiens OX=9606 GN=PTMS PE=1 SV=2	TRUE	-1.3539	0.20557	768234	863021	756943	889356	23639.7	169852	-94786.6	0.890169	-0.0505276	0.68704
1193	1193	sp|Q16881|TRXR1_HUMAN	N/A	N/A	Thioredoxin reductase 1, cytoplasmic OS=Homo sapiens OX=9606 GN=TXNRD1 PE=1 SV=3	TRUE	-1.94112	0.08093	157912	177484	159722	180031	15954	18852.6	-19571.5	0.889728	-0.0507428	1.09189
681	681	sp|P30520|PURA2_HUMAN	N/A	N/A	Adenylosuccinate synthetase isozyme 2 OS=Homo sapiens OX=9606 GN=ADSS PE=1 SV=3	TRUE	-1.57183	0.14706	481360	541062	472979	502309	26808.7	89091.4	-59702	0.889658	-0.0507771	0.832505
1103	1103	sp|Q13492|PICAL_HUMAN	N/A	N/A	Phosphatidylinositol-binding clathrin assembly protein OS=Homo sapiens OX=9606 GN=PICALM PE=1 SV=2	TRUE	-0.439673	0.66952	52372.8	58881.6	46385.8	59479.8	35325.8	8183.79	-6508.75	0.88946	-0.0508734	0.174236
743	743	sp|Q07020|RL18_HUMAN	N/A	N/A	60S ribosomal protein L18 OS=Homo sapiens OX=9606 GN=RPL18 PE=1 SV=2	TRUE	-2.88667	0.0162	3.73045e+06	4.19483e+06	3.72779e+06	4.20663e+06	107160	379198	-464378	0.889298	-0.0509529	1.79048
1436	1436	sp|Q15020|SART3_HUMAN	N/A	N/A	Squamous cell carcinoma antigen recognized by T-cells 3 OS=Homo sapiens OX=9606 GN=SART3 PE=1 SV=1	TRUE	-0.362668	0.7244	10427.5	11731.2	12629.6	13049.5	5531.78	6851.41	-1303.78	0.888863	-0.0511653	0.140022
1573	1573	sp|Q9UBQ7|GRHPR_HUMAN	N/A	N/A	Glyoxylate reductase/hydroxypyruvate reductase OS=Homo sapiens OX=9606 GN=GRHPR PE=1 SV=1	TRUE	-0.650113	0.53027	68604.3	77182.3	70823.7	75853	28637.9	14982.3	-8578.03	0.88886	-0.0511666	0.275503
1579	1579	sp|O60333|KIF1B_HUMAN	N/A	N/A	Kinesin-like protein KIF1B OS=Homo sapiens OX=9606 GN=KIF1B PE=1 SV=5	TRUE	-1.19603	0.25928	28853.1	32462	27856.3	31924.7	5804.87	4575.15	-3608.9	0.888827	-0.0511827	0.586231
309	309	sp|O43776|SYNC_HUMAN	N/A	N/A	Asparagine--tRNA ligase, cytoplasmic OS=Homo sapiens OX=9606 GN=NARS PE=1 SV=1	TRUE	-4.93276	0.00059	583269	656825	576021	653317	26729.5	24893.9	-73556.4	0.888012	-0.0515811	3.22915
929	929	sp|P46776|RL27A_HUMAN	N/A	N/A	60S ribosomal protein L27a OS=Homo sapiens OX=9606 GN=RPL27A PE=1 SV=2	TRUE	-2.00951	0.07223	3.10174e+06	3.49307e+06	3.09256e+06	3.5058e+06	87080.5	468994	-391329	0.88797	-0.0516017	1.14128
1065	1065	sp|P35249|RFC4_HUMAN	N/A	N/A	Replication factor C subunit 4 OS=Homo sapiens OX=9606 GN=RFC4 PE=1 SV=2	TRUE	-0.563586	0.58545	31087.8	35014.9	31166.7	36434.7	15180	7803.16	-3927.1	0.887845	-0.0516629	0.23251
836	836	sp|P54920|SNAA_HUMAN	N/A	N/A	Alpha-soluble NSF attachment protein OS=Homo sapiens OX=9606 GN=NAPA PE=1 SV=3	TRUE	-1.97287	0.07678	154885	174474	150978	177247	15730.8	18548.5	-19588.6	0.887728	-0.0517202	1.11475
700	700	sp|P36915|GNL1_HUMAN	N/A	N/A	Guanine nucleotide-binding protein-like 1 OS=Homo sapiens OX=9606 GN=GNL1 PE=1 SV=2	TRUE	-0.433462	0.67388	26936.9	30360.2	24811.2	24720.2	10368.1	16332	-3423.3	0.887244	-0.0519571	0.171417
1554	1554	sp|P53582|MAP11_HUMAN	N/A	N/A	Methionine aminopeptidase 1 OS=Homo sapiens OX=9606 GN=METAP1 PE=1 SV=2	TRUE	-0.215608	0.83363	55388.2	62475	28608.1	61933.9	61198	52315.7	-7086.77	0.886566	-0.0522888	0.0790267
395	395	sp|O00154|BACH_HUMAN	N/A	N/A	Cytosolic acyl coenzyme A thioester hydrolase OS=Homo sapiens OX=9606 GN=ACOT7 PE=1 SV=3	TRUE	-8.27867	8.713e-06	1.41979e+06	1.60182e+06	1.42422e+06	1.59239e+06	35816.1	40223.7	-182028	0.886362	-0.052389	5.05983
877	877	sp|P46109|CRKL_HUMAN	N/A	N/A	Crk-like protein OS=Homo sapiens OX=9606 GN=CRKL PE=1 SV=1	TRUE	-1.99881	0.07353	520614	587613	546385	583199	69719.7	43364.8	-66999	0.885981	-0.0525756	1.13354
631	631	sp|P51114|FXR1_HUMAN	N/A	N/A	Fragile X mental retardation syndrome-related protein 1 OS=Homo sapiens OX=9606 GN=FXR1 PE=1 SV=3	TRUE	-2.66264	0.02379	535331	604859	551971	609576	52639.4	36335.6	-69528.2	0.885051	-0.0530319	1.62361
441	441	sp|O60664|PLIN3_HUMAN	N/A	N/A	Perilipin-3 OS=Homo sapiens OX=9606 GN=PLIN3 PE=1 SV=3	TRUE	-3.09878	0.01127	336736	380543	338404	369467	18980.7	28963.5	-43807.9	0.884881	-0.0531152	1.94808
1766	1766	sp|Q9NY26|S39A1_HUMAN	N/A	N/A	Zinc transporter ZIP1 OS=Homo sapiens OX=9606 GN=SLC39A1 PE=1 SV=1	TRUE	-0.681189	0.51122	11307.8	12790.7	11100.1	12897.8	1720.23	5047.07	-1482.85	0.884068	-0.0535143	0.291392
1487	1487	sp|O43181|NDUS4_HUMAN	N/A	N/A	NADH dehydrogenase [ubiquinone] iron-sulfur protein 4, mitochondrial OS=Homo sapiens OX=9606 GN=NDUFS4 PE=1 SV=1	TRUE	-0.966732	0.35648	104276	117988	118978	118846	34420.1	4730.59	-13712.2	0.883783	-0.0536543	0.447965
549	549	sp|P12004|PCNA_HUMAN	N/A	N/A	Proliferating cell nuclear antigen OS=Homo sapiens OX=9606 GN=PCNA PE=1 SV=1	TRUE	-0.873019	0.40313	949262	1.07422e+06	939381	1.06665e+06	40560.1	348257	-124961	0.883673	-0.0537083	0.394555
1565	1565	sp|A6NHR9|SMHD1_HUMAN	N/A	N/A	Structural maintenance of chromosomes flexible hinge domain-containing protein 1 OS=Homo sapiens OX=9606 GN=SMCHD1 PE=1 SV=2	TRUE	-0.433287	0.674	26163.9	29622.6	34332.6	26900.6	17979.9	7684.06	-3458.71	0.883241	-0.0539208	0.17134
690	690	sp|P55795|HNRH2_HUMAN	N/A	N/A	Heterogeneous nuclear ribonucleoprotein H2 OS=Homo sapiens OX=9606 GN=HNRNPH2 PE=1 SV=1	TRUE	-0.782591	0.452	308787	350158	291318	366698	93263.2	89833.6	-41371.5	0.881849	-0.0546057	0.344862
1759	1759	sp|O75935|DCTN3_HUMAN	N/A	N/A	Dynactin subunit 3 OS=Homo sapiens OX=9606 GN=DCTN3 PE=1 SV=1	TRUE	-0.456668	0.65767	30239.9	34312.7	31972.4	34837.8	17359	13263.6	-4072.88	0.881301	-0.0548756	0.181992
1165	1165	sp|O95573|ACSL3_HUMAN	N/A	N/A	Long-chain-fatty-acid--CoA ligase 3 OS=Homo sapiens OX=9606 GN=ACSL3 PE=1 SV=3	TRUE	-2.68167	0.02303	154223	175029	152129	177110	15350.9	11203.3	-20805.7	0.88113	-0.05496	1.63771
956	956	sp|Q9UHV9|PFD2_HUMAN	N/A	N/A	Prefoldin subunit 2 OS=Homo sapiens OX=9606 GN=PFDN2 PE=1 SV=1	TRUE	-5.18418	0.00041	342516	388743	342401	386314	19390.9	10052.9	-46226.9	0.881086	-0.0549816	3.38722
1520	1520	sp|Q92747|ARC1A_HUMAN	N/A	N/A	Actin-related protein 2/3 complex subunit 1A OS=Homo sapiens OX=9606 GN=ARPC1A PE=2 SV=2	TRUE	-1.90956	0.08527	139022	157807	140233	152932	14249.6	19431.7	-18785	0.880962	-0.0550426	1.0692
400	400	sp|P51148|RAB5C_HUMAN	N/A	N/A	Ras-related protein Rab-5C OS=Homo sapiens OX=9606 GN=RAB5C PE=1 SV=2	TRUE	-1.7226	0.11569	320319	363678	316304	377599	31815.6	52813.3	-43359.5	0.880775	-0.0551349	0.936704
392	392	sp|Q16576|RBBP7_HUMAN	N/A	N/A	Histone-binding protein RBBP7 OS=Homo sapiens OX=9606 GN=RBBP7 PE=1 SV=1	TRUE	-1.08634	0.30282	155503	176632	153557	169717	30113.4	36918.4	-21129.2	0.880378	-0.055331	0.518815
388	388	sp|P54652|HSP72_HUMAN	N/A	N/A	Heat shock-related 70 kDa protein 2 OS=Homo sapiens OX=9606 GN=HSPA2 PE=1 SV=1	TRUE	-3.76343	0.0037	1.01104e+06	1.14883e+06	1.02365e+06	1.13598e+06	40066.1	80235.5	-137790	0.880061	-0.0554874	2.4318
731	731	sp|Q13126|MTAP_HUMAN	N/A	N/A	S-methyl-5'-thioadenosine phosphorylase OS=Homo sapiens OX=9606 GN=MTAP PE=1 SV=2	TRUE	-2.01337	0.07177	257445	292672	259158	285526	35797.3	23565.1	-35226.9	0.879637	-0.0556966	1.14406
1820	1820	sp|O15042|SR140_HUMAN	N/A	N/A	U2 snRNP-associated SURP motif-containing protein OS=Homo sapiens OX=9606 GN=U2SURP PE=1 SV=2	TRUE	-0.775195	0.45616	89417.5	101669	85987.1	105272	20875.8	32603.1	-12251.8	0.879493	-0.0557675	0.340883
826	826	sp|Q14847|LASP1_HUMAN	N/A	N/A	LIM and SH3 domain protein 1 OS=Homo sapiens OX=9606 GN=LASP1 PE=1 SV=2	TRUE	-2.73232	0.02111	427408	486063	431129	482992	43059.4	30180.3	-58654.4	0.879328	-0.0558493	1.67551
358	358	sp|O60282|KIF5C_HUMAN	N/A	N/A	Kinesin heavy chain isoform 5C OS=Homo sapiens OX=9606 GN=KIF5C PE=1 SV=1	TRUE	-0.337529	0.7427	220734	251135	166584	195100	155562	156454	-30401.7	0.878943	-0.0560394	0.129187
1463	1463	sp|Q9NWY4|HPF1_HUMAN	N/A	N/A	Histone PARylation factor 1 OS=Homo sapiens OX=9606 GN=HPF1 PE=1 SV=2	TRUE	-0.313323	0.76047	115064	131041	59187.1	127495	91053.9	85500.6	-15977	0.878076	-0.0564677	0.118918
444	444	sp|P29373|RABP2_HUMAN	N/A	N/A	Cellular retinoic acid-binding protein 2 OS=Homo sapiens OX=9606 GN=CRABP2 PE=1 SV=2	TRUE	-2.31418	0.0432	813783	927104	836579	917947	109680	48553.4	-113321	0.877769	-0.0566197	1.36452
935	935	sp|Q6P2E9|EDC4_HUMAN	N/A	N/A	Enhancer of mRNA-decapping protein 4 OS=Homo sapiens OX=9606 GN=EDC4 PE=1 SV=1	TRUE	-0.58405	0.57213	80251.3	91544.5	73868.2	81130.8	19831	43011.9	-11293.2	0.876637	-0.0571802	0.242505
147	147	sp|Q15084|PDIA6_HUMAN	N/A	N/A	Protein disulfide-isomerase A6 OS=Homo sapiens OX=9606 GN=PDIA6 PE=1 SV=1	TRUE	-3.5781	0.00503	4.71817e+06	5.3822e+06	4.73189e+06	5.33563e+06	283295	355516	-664037	0.876624	-0.0571868	2.29843
49	49	sp|Q9Y490|TLN1_HUMAN	N/A	N/A	Talin-1 OS=Homo sapiens OX=9606 GN=TLN1 PE=1 SV=3	TRUE	-2.55391	0.02867	296277	338553	303799	338456	21426.7	34422.9	-42275.2	0.87513	-0.0579277	1.54257
968	968	sp|Q9Y3U8|RL36_HUMAN	N/A	N/A	60S ribosomal protein L36 OS=Homo sapiens OX=9606 GN=RPL36 PE=1 SV=3	TRUE	-3.31111	0.00786	925152	1.05727e+06	924063	1.06108e+06	69705.2	68511.7	-132118	0.875039	-0.0579727	2.10458
1406	1406	sp|P61225|RAP2B_HUMAN	N/A	N/A	Ras-related protein Rap-2b OS=Homo sapiens OX=9606 GN=RAP2B PE=1 SV=1	TRUE	-1.25712	0.23728	169649	193942	185830	191938	36776.5	29801.1	-24293.3	0.874739	-0.0581213	0.624739
961	961	sp|Q7L190|DPPA4_HUMAN	N/A	N/A	Developmental pluripotency-associated protein 4 OS=Homo sapiens OX=9606 GN=DPPA4 PE=1 SV=2	TRUE	-1.14244	0.27989	591026	675717	640455	670835	123443	133170	-84690.7	0.874665	-0.058158	0.553013
790	790	sp|Q00341|VIGLN_HUMAN	N/A	N/A	Vigilin OS=Homo sapiens OX=9606 GN=HDLBP PE=1 SV=2	TRUE	-2.90013	0.01583	213936	244609	213663	237756	20778.7	15473	-30673	0.874604	-0.0581886	1.80052
1230	1230	sp|P63096|GNAI1_HUMAN	N/A	N/A	Guanine nucleotide-binding protein G(i) subunit alpha-1 OS=Homo sapiens OX=9606 GN=GNAI1 PE=1 SV=2	TRUE	-0.715311	0.49078	148219	169614	148570	200285	14413.9	71833.9	-21395.4	0.873859	-0.0585588	0.309113
817	817	sp|Q96PK6|RBM14_HUMAN	N/A	N/A	RNA-binding protein 14 OS=Homo sapiens OX=9606 GN=RBM14 PE=1 SV=2	TRUE	-2.80864	0.01852	256571	293782	253419	291815	17224.9	27504.1	-37210.8	0.873339	-0.0588174	1.73236
1877	1877	sp|Q99805|TM9S2_HUMAN	N/A	N/A	Transmembrane 9 superfamily member 2 OS=Homo sapiens OX=9606 GN=TM9SF2 PE=1 SV=1	TRUE	-0.976173	0.352	29437.9	33707.3	29915.8	34226.8	9907.18	4076.89	-4269.45	0.873338	-0.0588178	0.453457
1515	1515	sp|P62760|VISL1_HUMAN	N/A	N/A	Visinin-like protein 1 OS=Homo sapiens OX=9606 GN=VSNL1 PE=1 SV=2	TRUE	-2.28097	0.04571	121601	139327	122131	136176	8505.94	17030	-17726.5	0.872771	-0.0590997	1.33999
830	830	sp|P59998|ARPC4_HUMAN	N/A	N/A	Actin-related protein 2/3 complex subunit 4 OS=Homo sapiens OX=9606 GN=ARPC4 PE=1 SV=3	TRUE	-4.84171	0.00068	820164	939725	829615	943039	49616.9	34595.9	-119560	0.872771	-0.0590998	3.16749
165	165	sp|P05091|ALDH2_HUMAN	N/A	N/A	Aldehyde dehydrogenase, mitochondrial OS=Homo sapiens OX=9606 GN=ALDH2 PE=1 SV=2	TRUE	-1.32575	0.21441	292432	335801	289098	359631	40839.5	68941.9	-43369.2	0.870849	-0.0600573	0.668755
365	365	sp|P54578|UBP14_HUMAN	N/A	N/A	Ubiquitin carboxyl-terminal hydrolase 14 OS=Homo sapiens OX=9606 GN=USP14 PE=1 SV=3	TRUE	-1.05652	0.31559	687445	790022	714570	754009	80539.4	223766	-102577	0.87016	-0.060401	0.500877
78	78	sp|P08133|ANXA6_HUMAN	N/A	N/A	Annexin A6 OS=Homo sapiens OX=9606 GN=ANXA6 PE=1 SV=3	TRUE	-0.505725	0.62401	1.5393e+06	1.77153e+06	1.25981e+06	1.59751e+06	748789	839356	-232231	0.86891	-0.0610253	0.204808
128	128	sp|P67936|TPM4_HUMAN	N/A	N/A	Tropomyosin alpha-4 chain OS=Homo sapiens OX=9606 GN=TPM4 PE=1 SV=3	TRUE	-4.73735	0.0008	1.47217e+06	1.69526e+06	1.4483e+06	1.70432e+06	94536.1	66093.2	-223087	0.868405	-0.0612775	3.09691
57	57	sp|Q16658|FSCN1_HUMAN	N/A	N/A	Fascin OS=Homo sapiens OX=9606 GN=FSCN1 PE=1 SV=3	TRUE	-2.84414	0.01742	3.37608e+06	3.88822e+06	3.40463e+06	3.8527e+06	74472.8	434744	-512140	0.868284	-0.0613381	1.75895
1107	1107	sp|P51648|AL3A2_HUMAN	N/A	N/A	Fatty aldehyde dehydrogenase OS=Homo sapiens OX=9606 GN=ALDH3A2 PE=1 SV=1	TRUE	-1.20344	0.25652	127645	147081	132638	155080	21723.4	33062.5	-19436.2	0.867854	-0.0615536	0.590879
251	251	sp|P13591|NCAM1_HUMAN	N/A	N/A	Neural cell adhesion molecule 1 OS=Homo sapiens OX=9606 GN=NCAM1 PE=1 SV=3	TRUE	-0.309924	0.76298	238551	274897	210869	251536	189432	215951	-36346.1	0.867783	-0.061589	0.117487
583	583	sp|Q9Y6M1|IF2B2_HUMAN	N/A	N/A	Insulin-like growth factor 2 mRNA-binding protein 2 OS=Homo sapiens OX=9606 GN=IGF2BP2 PE=1 SV=2	TRUE	-2.41728	0.03623	244457	282480	254531	287741	26599.9	27874.5	-38023.1	0.865395	-0.0627854	1.44093
1395	1395	sp|O60869|EDF1_HUMAN	N/A	N/A	Endothelial differentiation-related factor 1 OS=Homo sapiens OX=9606 GN=EDF1 PE=1 SV=1	TRUE	-1.45375	0.17667	533443	617362	573771	619963	137926	31140.8	-83918.7	0.864069	-0.0634517	0.752837
1094	1094	sp|Q93050|VPP1_HUMAN	N/A	N/A	V-type proton ATPase 116 kDa subunit a isoform 1 OS=Homo sapiens OX=9606 GN=ATP6V0A1 PE=1 SV=3	TRUE	-0.436322	0.67187	31183.4	36106.5	32450.2	40484.5	23099.5	15175.3	-4923.15	0.863649	-0.0636625	0.172715
917	917	sp|P52943|CRIP2_HUMAN	N/A	N/A	Cysteine-rich protein 2 OS=Homo sapiens OX=9606 GN=CRIP2 PE=1 SV=1	TRUE	-0.131105	0.89829	117120	135626	19713.9	40236.4	241772	247166	-18505.8	0.863552	-0.0637113	0.0465834
1367	1367	sp|Q6NVY1|HIBCH_HUMAN	N/A	N/A	3-hydroxyisobutyryl-CoA hydrolase, mitochondrial OS=Homo sapiens OX=9606 GN=HIBCH PE=1 SV=2	TRUE	-0.639772	0.5367	126440	146456	128929	159758	56912.6	51317.1	-20015.2	0.863336	-0.0638202	0.270268
986	986	sp|P49207|RL34_HUMAN	N/A	N/A	60S ribosomal protein L34 OS=Homo sapiens OX=9606 GN=RPL34 PE=1 SV=3	TRUE	-1.57984	0.14522	1.2714e+06	1.47378e+06	1.28302e+06	1.4631e+06	47158.9	310230	-202387	0.862675	-0.0641526	0.837974
1380	1380	sp|Q9NVT9|ARMC1_HUMAN	N/A	N/A	Armadillo repeat-containing protein 1 OS=Homo sapiens OX=9606 GN=ARMC1 PE=1 SV=1	TRUE	-1.00237	0.3398	95475.5	110704	90549.5	119006	21155	30616.8	-15228.8	0.862437	-0.0642726	0.468777
1280	1280	sp|P62304|RUXE_HUMAN	N/A	N/A	Small nuclear ribonucleoprotein E OS=Homo sapiens OX=9606 GN=SNRPE PE=1 SV=1	TRUE	-1.9532	0.07933	1.53635e+06	1.78186e+06	1.5324e+06	1.74319e+06	214640	220740	-245509	0.862218	-0.0643832	1.10056
1239	1239	sp|Q9UBB4|ATX10_HUMAN	N/A	N/A	Ataxin-10 OS=Homo sapiens OX=9606 GN=ATXN10 PE=1 SV=1	TRUE	-1.56841	0.14786	147655	171253	149615	181555	22836	28926.8	-23597.9	0.862205	-0.0643897	0.830149
1091	1091	sp|Q9UHD1|CHRD1_HUMAN	N/A	N/A	Cysteine and histidine-rich domain-containing protein 1 OS=Homo sapiens OX=9606 GN=CHORDC1 PE=1 SV=2	TRUE	-0.7576	0.46617	155935	180865	177288	180231	65520.7	46950.4	-24930.5	0.86216	-0.0644122	0.331456
144	144	sp|P08758|ANXA5_HUMAN	N/A	N/A	Annexin A5 OS=Homo sapiens OX=9606 GN=ANXA5 PE=1 SV=2	TRUE	-4.98832	0.00055	4.30394e+06	4.99804e+06	4.29909e+06	5.03149e+06	251269	230285	-694099	0.861126	-0.0649334	3.25964
699	699	sp|Q15436|SC23A_HUMAN	N/A	N/A	Protein transport protein Sec23A OS=Homo sapiens OX=9606 GN=SEC23A PE=1 SV=2	TRUE	-0.738014	0.47747	221416	257273	199945	243926	80288	87846.4	-35856.6	0.860628	-0.0651845	0.321054
12	12	sp|P35579|MYH9_HUMAN	N/A	N/A	Myosin-9 OS=Homo sapiens OX=9606 GN=MYH9 PE=1 SV=4	TRUE	-3.33512	0.00755	1.66925e+06	1.94134e+06	1.65164e+06	1.95146e+06	144383	138159	-272088	0.859845	-0.0655798	2.12205
1372	1372	sp|O00178|GTPB1_HUMAN	N/A	N/A	GTP-binding protein 1 OS=Homo sapiens OX=9606 GN=GTPBP1 PE=1 SV=3	TRUE	-1.27352	0.23164	173604	202084	183163	212411	34891.2	42227.6	-28479.4	0.859071	-0.0659709	0.635186
451	451	sp|P49591|SYSC_HUMAN	N/A	N/A	Serine--tRNA ligase, cytoplasmic OS=Homo sapiens OX=9606 GN=SARS PE=1 SV=3	TRUE	-1.77637	0.10605	833913	971193	813466	960116	91967	165458	-137280	0.858648	-0.0661847	0.974489
1212	1212	sp|Q13363|CTBP1_HUMAN	N/A	N/A	C-terminal-binding protein 1 OS=Homo sapiens OX=9606 GN=CTBP1 PE=1 SV=2	TRUE	-1.44941	0.17785	85182.1	99328.8	82515.1	98084	18244.6	15450.2	-14146.7	0.857577	-0.0667266	0.749946
1485	1485	sp|P20020|AT2B1_HUMAN	N/A	N/A	Plasma membrane calcium-transporting ATPase 1 OS=Homo sapiens OX=9606 GN=ATP2B1 PE=1 SV=3	TRUE	-0.637625	0.53804	12286	14332.5	13515.6	15859.3	6544.72	4356.04	-2046.51	0.857212	-0.066912	0.269185
1671	1671	sp|Q9NX40|OCAD1_HUMAN	N/A	N/A	OCIA domain-containing protein 1 OS=Homo sapiens OX=9606 GN=OCIAD1 PE=1 SV=1	TRUE	-1.30936	0.2197	96780.5	112952	91417	115857	20471	22276.1	-16172	0.856825	-0.0671078	0.65817
521	521	sp|Q9UJU6|DBNL_HUMAN	N/A	N/A	Drebrin-like protein OS=Homo sapiens OX=9606 GN=DBNL PE=1 SV=1	TRUE	-0.658897	0.52484	53222.5	62323.4	47687.4	62977.4	32962.7	7624.69	-9100.89	0.853973	-0.0685558	0.279973
764	764	sp|P58546|MTPN_HUMAN	N/A	N/A	Myotrophin OS=Homo sapiens OX=9606 GN=MTPN PE=1 SV=2	TRUE	-1.34618	0.20796	150481	176280	156959	188402	39606.1	25197.6	-25798.3	0.853651	-0.0687195	0.68202
1021	1021	sp|Q14108|SCRB2_HUMAN	N/A	N/A	Lysosome membrane protein 2 OS=Homo sapiens OX=9606 GN=SCARB2 PE=1 SV=2	TRUE	-0.703389	0.49786	84080.5	98509.1	96033.8	100808	45083.1	22186	-14428.6	0.85353	-0.0687812	0.302893
1501	1501	sp|P61513|RL37A_HUMAN	N/A	N/A	60S ribosomal protein L37a OS=Homo sapiens OX=9606 GN=RPL37A PE=1 SV=2	TRUE	-1.07606	0.30717	28132	32966.8	26891.6	34083.2	6745.18	8696.44	-4834.81	0.853343	-0.0688764	0.512621
1688	1688	sp|P41208|CETN2_HUMAN	N/A	N/A	Centrin-2 OS=Homo sapiens OX=9606 GN=CETN2 PE=1 SV=1	TRUE	-0.322918	0.75341	21487.6	25187	14003.6	18490.2	20623.1	19029.7	-3699.36	0.853124	-0.0689877	0.122969
1329	1329	sp|Q9H7Z7|PGES2_HUMAN	N/A	N/A	Prostaglandin E synthase 2 OS=Homo sapiens OX=9606 GN=PTGES2 PE=1 SV=1	TRUE	-2.78851	0.01917	49618.3	58198.4	50206	59060	4929.35	5701.57	-8580.15	0.852571	-0.0692696	1.71738
748	748	sp|Q13085|ACACA_HUMAN	N/A	N/A	Acetyl-CoA carboxylase 1 OS=Homo sapiens OX=9606 GN=ACACA PE=1 SV=2	TRUE	-0.981322	0.34958	236396	277416	241318	285225	25840	99075.6	-41019.7	0.852136	-0.0694909	0.456453
960	960	sp|P80370|DLK1_HUMAN	N/A	N/A	Protein delta homolog 1 OS=Homo sapiens OX=9606 GN=DLK1 PE=1 SV=3	TRUE	-0.820942	0.43081	120148	141055	124334	129166	42391.7	45767.8	-20907.8	0.851776	-0.0696748	0.365714
704	704	sp|P09012|SNRPA_HUMAN	N/A	N/A	U1 small nuclear ribonucleoprotein A OS=Homo sapiens OX=9606 GN=SNRPA PE=1 SV=3	TRUE	-0.781333	0.45271	248954	292287	223919	268269	69139.7	116940	-43333.1	0.851745	-0.0696905	0.34418
1124	1124	sp|Q8IZ81|ELMD2_HUMAN	N/A	N/A	ELMO domain-containing protein 2 OS=Homo sapiens OX=9606 GN=ELMOD2 PE=1 SV=1	TRUE	-0.722732	0.4864	71188.1	83594	79593.1	83268.5	32322.4	26891.4	-12405.9	0.851593	-0.0697677	0.313006
723	723	sp|Q04760|LGUL_HUMAN	N/A	N/A	Lactoylglutathione lyase OS=Homo sapiens OX=9606 GN=GLO1 PE=1 SV=4	TRUE	-4.00579	0.00249	1.56241e+06	1.83472e+06	1.56277e+06	1.82944e+06	127830	106704	-272306	0.851581	-0.0697738	2.6038
655	655	sp|P56545|CTBP2_HUMAN	N/A	N/A	C-terminal-binding protein 2 OS=Homo sapiens OX=9606 GN=CTBP2 PE=1 SV=1	TRUE	-4.56124	0.00104	558132	655722	562923	664147	47797.9	21493.8	-97590.4	0.851171	-0.0699831	2.98297
21	21	sp|P18206|VINC_HUMAN	N/A	N/A	Vinculin OS=Homo sapiens OX=9606 GN=VCL PE=1 SV=4	TRUE	-5.59823	0.00023	2.37282e+06	2.79168e+06	2.38222e+06	2.81879e+06	65682.1	171099	-418865	0.84996	-0.0706017	3.63827
1677	1677	sp|Q13642|FHL1_HUMAN	N/A	N/A	Four and a half LIM domains protein 1 OS=Homo sapiens OX=9606 GN=FHL1 PE=1 SV=4	TRUE	-1.18741	0.2625	50805.9	59781.8	56584.9	59577.3	17991.5	4376.66	-8975.91	0.849856	-0.0706549	0.580871
876	876	sp|O95372|LYPA2_HUMAN	N/A	N/A	Acyl-protein thioesterase 2 OS=Homo sapiens OX=9606 GN=LYPLA2 PE=1 SV=1	TRUE	-1.32879	0.21344	206274	242903	185721	250110	55526.7	38417.6	-36628.6	0.849205	-0.0709874	0.670724
372	372	sp|P61019|RAB2A_HUMAN	N/A	N/A	Ras-related protein Rab-2A OS=Homo sapiens OX=9606 GN=RAB2A PE=1 SV=1	TRUE	-2.86842	0.01671	243900	287334	247210	285312	32125.8	18536.2	-43433.3	0.84884	-0.0711741	1.77702
344	344	sp|Q9BWD1|THIC_HUMAN	N/A	N/A	Acetyl-CoA acetyltransferase, cytosolic OS=Homo sapiens OX=9606 GN=ACAT2 PE=1 SV=2	TRUE	-1.61969	0.13637	618050	728124	584388	699672	74576.5	148827	-110074	0.848826	-0.0711816	0.865281
420	420	sp|Q07666|KHDR1_HUMAN	N/A	N/A	KH domain-containing, RNA-binding, signal transduction-associated protein 1 OS=Homo sapiens OX=9606 GN=KHDRBS1 PE=1 SV=1	TRUE	-4.7163	0.00082	1.91524e+06	2.25663e+06	1.89789e+06	2.24924e+06	54743.6	168639	-341381	0.84872	-0.0712354	3.08619
470	470	sp|P09471|GNAO_HUMAN	N/A	N/A	Guanine nucleotide-binding protein G(o) subunit alpha OS=Homo sapiens OX=9606 GN=GNAO1 PE=1 SV=4	TRUE	-1.0064	0.33795	91701.1	108118	89699.9	104252	10934.7	38432.1	-16416.9	0.848157	-0.0715236	0.471148
1432	1432	sp|Q7Z7H5|TMED4_HUMAN	N/A	N/A	Transmembrane emp24 domain-containing protein 4 OS=Homo sapiens OX=9606 GN=TMED4 PE=1 SV=1	TRUE	-2.01014	0.07216	68916.2	81300.2	68721	81355.8	12638.1	8246.91	-12384	0.847675	-0.0717705	1.1417
1425	1425	sp|O95470|SGPL1_HUMAN	N/A	N/A	Sphingosine-1-phosphate lyase 1 OS=Homo sapiens OX=9606 GN=SGPL1 PE=1 SV=3	TRUE	-0.850013	0.41521	33927.8	40031.8	40533.7	39647.6	16727.4	5439.86	-6103.93	0.847523	-0.0718486	0.381732
1326	1326	sp|Q15382|RHEB_HUMAN	N/A	N/A	GTP-binding protein Rheb OS=Homo sapiens OX=9606 GN=RHEB PE=1 SV=1	TRUE	-0.962962	0.35827	123187	145368	120174	157880	39665.6	40126.4	-22181.2	0.847413	-0.0719047	0.44579
258	258	sp|P61158|ARP3_HUMAN	N/A	N/A	Actin-related protein 3 OS=Homo sapiens OX=9606 GN=ACTR3 PE=1 SV=3	TRUE	-2.90832	0.01561	621764	734342	593038	737669	73430.3	59985.7	-112578	0.846695	-0.0722728	1.8066
669	669	sp|P23381|SYWC_HUMAN	N/A	N/A	Tryptophan--tRNA ligase, cytoplasmic OS=Homo sapiens OX=9606 GN=WARS PE=1 SV=2	TRUE	-5.31981	0.00034	577908	683059	579702	689996	20922.6	43662.3	-105151	0.846059	-0.0725996	3.46852
1426	1426	sp|Q8N0U8|VKORL_HUMAN	N/A	N/A	Vitamin K epoxide reductase complex subunit 1-like protein 1 OS=Homo sapiens OX=9606 GN=VKORC1L1 PE=1 SV=2	TRUE	-2.65694	0.02403	58931.8	69665.1	59587.4	69317	4017.88	9042.85	-10733.3	0.84593	-0.0726657	1.61925
1639	1639	sp|Q9NR28|DBLOH_HUMAN	N/A	N/A	Diablo homolog, mitochondrial OS=Homo sapiens OX=9606 GN=DIABLO PE=1 SV=1	TRUE	-1.18694	0.26268	211844	250548	226426	230101	45089.6	65928	-38703.5	0.845525	-0.0728738	0.580573
1341	1341	sp|P43307|SSRA_HUMAN	N/A	N/A	Translocon-associated protein subunit alpha OS=Homo sapiens OX=9606 GN=SSR1 PE=1 SV=3	TRUE	-2.24419	0.04866	431253	510214	449605	502667	73863.7	44405.3	-78960.7	0.84524	-0.0730199	1.31283
1496	1496	sp|O00159|MYO1C_HUMAN	N/A	N/A	Unconventional myosin-Ic OS=Homo sapiens OX=9606 GN=MYO1C PE=1 SV=4	TRUE	-1.01061	0.33603	23300.9	27585.6	22540.2	28403.9	5764.14	8638.68	-4284.71	0.844676	-0.07331	0.473622
1226	1226	sp|Q99959|PKP2_HUMAN	N/A	N/A	Plakophilin-2 OS=Homo sapiens OX=9606 GN=PKP2 PE=1 SV=2	TRUE	-0.818455	0.43217	19140.5	22684.6	22101.2	23923.4	8360.1	6527.9	-3544.09	0.843767	-0.0737775	0.364345
239	239	sp|P12814|ACTN1_HUMAN	N/A	N/A	Alpha-actinin-1 OS=Homo sapiens OX=9606 GN=ACTN1 PE=1 SV=2	TRUE	-8.18914	9.59e-06	1.10141e+06	1.30581e+06	1.09496e+06	1.30502e+06	34293	50614.9	-204397	0.84347	-0.0739302	5.01818
644	644	sp|Q9NVJ2|ARL8B_HUMAN	N/A	N/A	ADP-ribosylation factor-like protein 8B OS=Homo sapiens OX=9606 GN=ARL8B PE=1 SV=1	TRUE	-0.536783	0.60315	11941.6	14171.9	14602.8	10844.2	7068.19	7322.6	-2230.29	0.842626	-0.0743653	0.219575
1450	1450	sp|P62070|RRAS2_HUMAN	N/A	N/A	Ras-related protein R-Ras2 OS=Homo sapiens OX=9606 GN=RRAS2 PE=1 SV=1	TRUE	-4.72114	0.00082	71113.5	84417.7	70259.5	83852.5	4822.94	4938.25	-13304.2	0.8424	-0.0744816	3.08619
1833	1833	sp|Q06124|PTN11_HUMAN	N/A	N/A	Tyrosine-protein phosphatase non-receptor type 11 OS=Homo sapiens OX=9606 GN=PTPN11 PE=1 SV=2	TRUE	-1.57082	0.1473	26585.5	31566.6	27660.8	31448.9	7190.21	2938.18	-4981.09	0.842204	-0.0745828	0.831797
1787	1787	sp|Q10471|GALT2_HUMAN	N/A	N/A	Polypeptide N-acetylgalactosaminyltransferase 2 OS=Homo sapiens OX=9606 GN=GALNT2 PE=1 SV=1	TRUE	-0.240313	0.81494	149471	177693	45321.8	36342.9	171195	231177	-28221.9	0.841176	-0.0751131	0.0888744
65	65	sp|Q13263|TIF1B_HUMAN	N/A	N/A	Transcription intermediary factor 1-beta OS=Homo sapiens OX=9606 GN=TRIM28 PE=1 SV=5	TRUE	-2.40931	0.03673	2.99905e+06	3.56645e+06	2.99395e+06	3.52799e+06	398028	417543	-567399	0.840907	-0.0752522	1.43498
1617	1617	sp|Q9HA64|KT3K_HUMAN	N/A	N/A	Ketosamine-3-kinase OS=Homo sapiens OX=9606 GN=FN3KRP PE=1 SV=2	TRUE	-0.26781	0.79429	5481.75	6521.92	3238.86	4102.75	6854.12	6597.87	-1040.16	0.840513	-0.0754556	0.100021
719	719	sp|P20073|ANXA7_HUMAN	N/A	N/A	Annexin A7 OS=Homo sapiens OX=9606 GN=ANXA7 PE=1 SV=3	TRUE	-1.84519	0.09479	225433	268283	225094	284249	31636.4	47274.5	-42850.1	0.84028	-0.0755757	1.02324
1336	1336	sp|Q32P28|P3H1_HUMAN	N/A	N/A	Prolyl 3-hydroxylase 1 OS=Homo sapiens OX=9606 GN=P3H1 PE=1 SV=2	TRUE	-2.19569	0.05282	101514	120816	105223	120067	19057.2	10024.5	-19301.8	0.840238	-0.0755978	1.2772
707	707	sp|P06454|PTMA_HUMAN	N/A	N/A	Prothymosin alpha OS=Homo sapiens OX=9606 GN=PTMA PE=1 SV=2	TRUE	-0.781074	0.45285	1.63267e+06	1.94367e+06	1.59963e+06	1.95024e+06	123900	967414	-311001	0.839993	-0.0757245	0.344046
8	8	sp|P21333|FLNA_HUMAN	N/A	N/A	Filamin-A OS=Homo sapiens OX=9606 GN=FLNA PE=1 SV=4	TRUE	-14.4947	4.8576e-08	2.17521e+06	2.59032e+06	2.17467e+06	2.60846e+06	35174.1	60693.5	-415104	0.839748	-0.0758511	7.31358
411	411	sp|O94973|AP2A2_HUMAN	N/A	N/A	AP-2 complex subunit alpha-2 OS=Homo sapiens OX=9606 GN=AP2A2 PE=1 SV=2	TRUE	-1.6346	0.13318	286284	341209	289683	343128	74809.7	34321	-54925.3	0.839027	-0.0762239	0.875561
1011	1011	sp|O96008|TOM40_HUMAN	N/A	N/A	Mitochondrial import receptor subunit TOM40 homolog OS=Homo sapiens OX=9606 GN=TOMM40 PE=1 SV=1	TRUE	-1.62747	0.1347	365530	435894	360147	443662	42118.3	97168.8	-70364.2	0.838575	-0.0764581	0.870632
703	703	sp|Q2TAY7|SMU1_HUMAN	N/A	N/A	WD40 repeat-containing protein SMU1 OS=Homo sapiens OX=9606 GN=SMU1 PE=1 SV=2	TRUE	-2.05471	0.06698	234616	279787	232424	289757	36161.5	39901.5	-45170.8	0.838553	-0.0764696	1.17405
658	658	sp|P30084|ECHM_HUMAN	N/A	N/A	Enoyl-CoA hydratase, mitochondrial OS=Homo sapiens OX=9606 GN=ECHS1 PE=1 SV=4	TRUE	-0.916185	0.38113	384029	458194	398111	384879	65540.1	187141	-74164.9	0.838136	-0.0766853	0.418927
742	742	sp|Q9UQ35|SRRM2_HUMAN	N/A	N/A	Serine/arginine repetitive matrix protein 2 OS=Homo sapiens OX=9606 GN=SRRM2 PE=1 SV=2	TRUE	-3.96393	0.00267	226609	270584	223588	266576	14363.7	23067.6	-43974.9	0.837481	-0.0770249	2.57349
1708	1708	sp|O75380|NDUS6_HUMAN	N/A	N/A	NADH dehydrogenase [ubiquinone] iron-sulfur protein 6, mitochondrial OS=Homo sapiens OX=9606 GN=NDUFS6 PE=1 SV=1	TRUE	-0.280597	0.78474	32021.6	38281.6	13582.1	34041.2	39441.1	37825.7	-6260.08	0.836473	-0.0775481	0.105274
1558	1558	sp|Q9GZT8|NIF3L_HUMAN	N/A	N/A	NIF3-like protein 1 OS=Homo sapiens OX=9606 GN=NIF3L1 PE=1 SV=2	TRUE	-1.58571	0.14389	108037	129208	109561	130559	17942.4	27342	-21170.9	0.836148	-0.0777169	0.841969
1608	1608	sp|Q9BWJ5|SF3B5_HUMAN	N/A	N/A	Splicing factor 3B subunit 5 OS=Homo sapiens OX=9606 GN=SF3B5 PE=1 SV=1	TRUE	-0.452184	0.66079	7348.39	8793.04	9761.94	7551.51	5123.36	5915.45	-1444.65	0.835706	-0.0779467	0.179937
1148	1148	sp|P42126|ECI1_HUMAN	N/A	N/A	Enoyl-CoA delta isomerase 1, mitochondrial OS=Homo sapiens OX=9606 GN=ECI1 PE=1 SV=1	TRUE	-2.18138	0.05412	118489	141793	119050	145952	23140.4	12220.3	-23304.7	0.835643	-0.077979	1.26664
223	223	sp|P13797|PLST_HUMAN	N/A	N/A	Plastin-3 OS=Homo sapiens OX=9606 GN=PLS3 PE=1 SV=4	TRUE	-5.36285	0.00032	1.20213e+06	1.43885e+06	1.19949e+06	1.44042e+06	45084.3	98277.4	-236726	0.835476	-0.0780662	3.49485
1424	1424	sp|P15924|DESP_HUMAN	N/A	N/A	Desmoplakin OS=Homo sapiens OX=9606 GN=DSP PE=1 SV=3	TRUE	-0.821402	0.43056	42196.4	50595.9	50007.3	51632.7	23789.9	7839.02	-8399.54	0.833988	-0.0788403	0.365966
510	510	sp|P61160|ARP2_HUMAN	N/A	N/A	Actin-related protein 2 OS=Homo sapiens OX=9606 GN=ACTR2 PE=1 SV=1	TRUE	-1.7428	0.11198	677055	812898	647890	803391	128140	141537	-135842	0.832891	-0.0794118	0.95086
1603	1603	sp|Q9NP72|RAB18_HUMAN	N/A	N/A	Ras-related protein Rab-18 OS=Homo sapiens OX=9606 GN=RAB18 PE=1 SV=1	TRUE	-1.98497	0.07525	91859.6	110476	91499.8	115617	9214.2	21044.7	-18616.8	0.831486	-0.080145	1.12349
174	174	sp|P56730|NETR_HUMAN	N/A	N/A	Neurotrypsin OS=Homo sapiens OX=9606 GN=PRSS12 PE=2 SV=2	TRUE	-0.33576	0.74399	78322	94385	70930.1	55509.4	32249.9	112661	-16063.1	0.829813	-0.0810197	0.128433
1497	1497	sp|Q02809|PLOD1_HUMAN	N/A	N/A	Procollagen-lysine,2-oxoglutarate 5-dioxygenase 1 OS=Homo sapiens OX=9606 GN=PLOD1 PE=1 SV=2	TRUE	-1.70837	0.11837	64607.7	77898.7	67097.4	81888.4	10055.8	16187.8	-13291	0.829381	-0.0812457	0.926758
1084	1084	sp|Q16630|CPSF6_HUMAN	N/A	N/A	Cleavage and polyadenylation specificity factor subunit 6 OS=Homo sapiens OX=9606 GN=CPSF6 PE=1 SV=2	TRUE	-0.72394	0.48569	79887.2	96419.4	87828.8	98886.5	44862.3	33412.3	-16532.2	0.828539	-0.0816871	0.313641
212	212	sp|P80723|BASP1_HUMAN	N/A	N/A	Brain acid soluble protein 1 OS=Homo sapiens OX=9606 GN=BASP1 PE=1 SV=2	TRUE	-6.99886	3.7207e-05	659393	796376	655014	800181	30033.9	37368.5	-136983	0.827992	-0.0819741	4.42938
1748	1748	sp|Q86X76|NIT1_HUMAN	N/A	N/A	Deaminated glutathione amidase OS=Homo sapiens OX=9606 GN=NIT1 PE=1 SV=2	TRUE	-0.232332	0.82097	80759.1	97540.6	28436.5	40102	129980	120037	-16781.5	0.827953	-0.0819941	0.0856727
127	127	sp|P07196|NFL_HUMAN	N/A	N/A	Neurofilament light polypeptide OS=Homo sapiens OX=9606 GN=NEFL PE=1 SV=3	TRUE	-0.776969	0.45516	185336	224147	197603	210115	93172.7	79307.2	-38810.6	0.826852	-0.0825723	0.341836
46	46	sp|P48681|NEST_HUMAN	N/A	N/A	Nestin OS=Homo sapiens OX=9606 GN=NES PE=1 SV=2	TRUE	-0.808052	0.43786	373506	451967	284854	463170	234099	42030.2	-78460.8	0.826401	-0.0828089	0.358665
1106	1106	sp|Q9H8H3|MET7A_HUMAN	N/A	N/A	Methyltransferase-like protein 7A OS=Homo sapiens OX=9606 GN=METTL7A PE=1 SV=1	TRUE	-0.533573	0.60529	38772.7	46938.4	27884	39716.3	32368	18909.6	-8165.75	0.826033	-0.0830027	0.218037
213	213	sp|Q99536|VAT1_HUMAN	N/A	N/A	Synaptic vesicle membrane protein VAT-1 homolog OS=Homo sapiens OX=9606 GN=VAT1 PE=1 SV=2	TRUE	-3.20944	0.00934	958501	1.16247e+06	972115	1.14538e+06	55271	145532	-203972	0.824536	-0.0837904	2.02965
623	623	sp|Q86V81|THOC4_HUMAN	N/A	N/A	THO complex subunit 4 OS=Homo sapiens OX=9606 GN=ALYREF PE=1 SV=3	TRUE	-2.57895	0.02747	660181	802038	652276	805015	85620.4	104033	-141857	0.823129	-0.0845319	1.56114
164	164	sp|P63092|GNAS2_HUMAN	N/A	N/A	Guanine nucleotide-binding protein G(s) subunit alpha isoforms short OS=Homo sapiens OX=9606 GN=GNAS PE=1 SV=1	TRUE	-1.21332	0.25289	133165	161869	124803	180935	33247.8	47462.6	-28704.3	0.82267	-0.0847744	0.597068
1729	1729	sp|P63218|GBG5_HUMAN	N/A	N/A	Guanine nucleotide-binding protein G(I)/G(S)/G(O) subunit gamma-5 OS=Homo sapiens OX=9606 GN=GNG5 PE=1 SV=3	TRUE	-0.630955	0.54222	100526	122447	112128	96052.2	61690.9	58620.7	-21920.8	0.820977	-0.0856691	0.265824
885	885	sp|Q53GQ0|DHB12_HUMAN	N/A	N/A	Very-long-chain 3-oxoacyl-CoA reductase OS=Homo sapiens OX=9606 GN=HSD17B12 PE=1 SV=2	TRUE	-3.51666	0.00557	431248	525520	421803	517166	29319.2	58755.5	-94272.5	0.820611	-0.0858625	2.25414
1452	1452	sp|Q9GZQ8|MLP3B_HUMAN	N/A	N/A	Microtubule-associated proteins 1A/1B light chain 3B OS=Homo sapiens OX=9606 GN=MAP1LC3B PE=1 SV=3	TRUE	-2.58749	0.02707	238805	291109	244059	288980	22735.4	43986.2	-52304.2	0.820328	-0.0860125	1.56751
1796	1796	sp|Q9Y5K5|UCHL5_HUMAN	N/A	N/A	Ubiquitin carboxyl-terminal hydrolase isozyme L5 OS=Homo sapiens OX=9606 GN=UCHL5 PE=1 SV=3	TRUE	-1.4747	0.17107	44261.6	54034.4	49522.6	52864.6	15173.5	5767.89	-9772.88	0.819136	-0.0866439	0.766826
278	278	sp|P16152|CBR1_HUMAN	N/A	N/A	Carbonyl reductase [NADPH] 1 OS=Homo sapiens OX=9606 GN=CBR1 PE=1 SV=3	TRUE	-5.93737	0.00014	1.11945e+06	1.36779e+06	1.12261e+06	1.37545e+06	62252.2	81373.3	-248342	0.818436	-0.0870151	3.85387
280	280	sp|P17677|NEUM_HUMAN	N/A	N/A	Neuromodulin OS=Homo sapiens OX=9606 GN=GAP43 PE=1 SV=1	TRUE	-4.11381	0.0021	126060	154596	124709	159788	10340.7	13482.6	-28536.5	0.815413	-0.0886225	2.67778
143	143	sp|Q13838|DX39B_HUMAN	N/A	N/A	Spliceosome RNA helicase DDX39B OS=Homo sapiens OX=9606 GN=DDX39B PE=1 SV=1	TRUE	-4.92282	0.0006	1.31548e+06	1.61418e+06	1.31552e+06	1.62043e+06	125636	79402.9	-298695	0.814955	-0.0888662	3.22185
1502	1502	sp|Q96BM9|ARL8A_HUMAN	N/A	N/A	ADP-ribosylation factor-like protein 8A OS=Homo sapiens OX=9606 GN=ARL8A PE=1 SV=1	TRUE	-0.507142	0.62305	41568.7	51040.2	40953.4	67236.1	32361.7	32334.5	-9471.48	0.814431	-0.0891458	0.205477
206	206	sp|P09104|ENOG_HUMAN	N/A	N/A	Gamma-enolase OS=Homo sapiens OX=9606 GN=ENO2 PE=1 SV=3	TRUE	-1.28838	0.22662	198786	244207	204321	242336	29529.3	81149	-45420.8	0.814007	-0.089372	0.644702
1258	1258	sp|P83916|CBX1_HUMAN	N/A	N/A	Chromobox protein homolog 1 OS=Homo sapiens OX=9606 GN=CBX1 PE=1 SV=1	TRUE	-0.712713	0.49232	187039	229910	202665	196869	35738.6	142942	-42871.3	0.81353	-0.0896264	0.307753
1731	1731	sp|P14927|QCR7_HUMAN	N/A	N/A	Cytochrome b-c1 complex subunit 7 OS=Homo sapiens OX=9606 GN=UQCRB PE=1 SV=2	TRUE	-0.501653	0.62677	29872.7	36764.4	27213.1	48672	21799.9	25635.1	-6891.72	0.812544	-0.0901532	0.202892
62	62	sp|P40939|ECHA_HUMAN	N/A	N/A	Trifunctional enzyme subunit alpha, mitochondrial OS=Homo sapiens OX=9606 GN=HADHA PE=1 SV=2	TRUE	-2.36072	0.0399	613563	755800	609957	823646	65420.3	132293	-142237	0.811807	-0.0905474	1.39903
1811	1811	sp|Q5SQI0|ATAT_HUMAN	N/A	N/A	Alpha-tubulin N-acetyltransferase 1 OS=Homo sapiens OX=9606 GN=ATAT1 PE=1 SV=1	TRUE	-0.384638	0.70856	4713.01	5822.53	3326.04	5157.7	4389.86	5536.57	-1109.52	0.809444	-0.091813	0.149623
801	801	sp|P61224|RAP1B_HUMAN	N/A	N/A	Ras-related protein Rap-1b OS=Homo sapiens OX=9606 GN=RAP1B PE=1 SV=1	TRUE	-2.08766	0.06338	709763	876933	711244	908026	50449.2	189545	-167170	0.809369	-0.0918533	1.19805
864	864	sp|P50552|VASP_HUMAN	N/A	N/A	Vasodilator-stimulated phosphoprotein OS=Homo sapiens OX=9606 GN=VASP PE=1 SV=3	TRUE	-1.56279	0.14917	248204	307018	248849	298441	49399.1	77829.3	-58813.3	0.808437	-0.092354	0.826319
660	660	sp|O60488|ACSL4_HUMAN	N/A	N/A	Long-chain-fatty-acid--CoA ligase 4 OS=Homo sapiens OX=9606 GN=ACSL4 PE=1 SV=2	TRUE	-2.7339	0.02105	123366	152676	128020	158138	19075.1	18050.3	-29310.8	0.80802	-0.092578	1.67675
586	586	sp|Q13435|SF3B2_HUMAN	N/A	N/A	Splicing factor 3B subunit 2 OS=Homo sapiens OX=9606 GN=SF3B2 PE=1 SV=2	TRUE	-1.30336	0.22166	605074	748967	630282	745053	116163	244207	-143893	0.807878	-0.0926542	0.654313
10	10	sp|Q71U36|TBA1A_HUMAN	N/A	N/A	Tubulin alpha-1A chain OS=Homo sapiens OX=9606 GN=TUBA1A PE=1 SV=1	TRUE	-0.770202	0.45899	128546	159141	124743	150374	51627	82476.6	-30595.1	0.807749	-0.0927237	0.338197
330	330	sp|P54577|SYYC_HUMAN	N/A	N/A	Tyrosine--tRNA ligase, cytoplasmic OS=Homo sapiens OX=9606 GN=YARS PE=1 SV=4	TRUE	-5.17416	0.00042	788324	977901	807418	980356	71996.4	53582.6	-189577	0.806139	-0.0935901	3.37675
770	770	sp|Q13242|SRSF9_HUMAN	N/A	N/A	Serine/arginine-rich splicing factor 9 OS=Homo sapiens OX=9606 GN=SRSF9 PE=1 SV=1	TRUE	-2.05472	0.06698	622634	772413	603055	778387	115046	136552	-149779	0.80609	-0.0936167	1.17405
1092	1092	sp|Q99439|CNN2_HUMAN	N/A	N/A	Calponin-2 OS=Homo sapiens OX=9606 GN=CNN2 PE=1 SV=4	TRUE	-10.2237	1.2974e-06	845460	1.04902e+06	839319	1.05471e+06	32338.6	36509	-203563	0.80595	-0.093692	5.88693
1095	1095	sp|Q15813|TBCE_HUMAN	N/A	N/A	Tubulin-specific chaperone E OS=Homo sapiens OX=9606 GN=TBCE PE=1 SV=1	TRUE	-0.56102	0.58713	67190.5	83416	54858.1	91609.3	50898.7	49274.8	-16225.5	0.805487	-0.0939414	0.231266
73	73	sp|P55060|XPO2_HUMAN	N/A	N/A	Exportin-2 OS=Homo sapiens OX=9606 GN=CSE1L PE=1 SV=3	TRUE	-1.67602	0.12467	1.06404e+06	1.32123e+06	1.09014e+06	1.31781e+06	114963	357875	-257194	0.805338	-0.0940219	0.904238
1356	1356	sp|P08247|SYPH_HUMAN	N/A	N/A	Synaptophysin OS=Homo sapiens OX=9606 GN=SYP PE=1 SV=3	TRUE	-0.716086	0.49032	141808	176100	142712	193686	106594	48959.1	-34291.7	0.805272	-0.0940576	0.30952
1767	1767	sp|Q56VL3|OCAD2_HUMAN	N/A	N/A	OCIA domain-containing protein 2 OS=Homo sapiens OX=9606 GN=OCIAD2 PE=1 SV=1	TRUE	-2.2724	0.04638	75016.5	93166.2	68030.6	98033.8	12361.7	15163.9	-18149.7	0.80519	-0.0941014	1.33367
1077	1077	sp|Q15370|ELOB_HUMAN	N/A	N/A	Elongin-B OS=Homo sapiens OX=9606 GN=ELOB PE=1 SV=1	TRUE	-3.4536	0.00619	501005	622245	498229	602209	66454.3	54573.3	-121241	0.805156	-0.0941198	2.20831
581	581	sp|Q9UGI8|TES_HUMAN	N/A	N/A	Testin OS=Homo sapiens OX=9606 GN=TES PE=1 SV=1	TRUE	-2.71023	0.02192	122513	152284	124103	154715	15354.9	22095.4	-29771	0.804503	-0.0944722	1.65916
1135	1135	sp|Q8NBJ5|GT251_HUMAN	N/A	N/A	Procollagen galactosyltransferase 1 OS=Homo sapiens OX=9606 GN=COLGALT1 PE=1 SV=1	TRUE	-1.26892	0.23321	36822.2	45831.7	36702.1	46714.4	7557.04	15664.1	-9009.55	0.803421	-0.0950568	0.632253
728	728	sp|P11233|RALA_HUMAN	N/A	N/A	Ras-related protein Ral-A OS=Homo sapiens OX=9606 GN=RALA PE=1 SV=1	TRUE	-5.60554	0.00023	945997	1.17889e+06	957997	1.18444e+06	60827.4	81587.5	-232889	0.80245	-0.0955819	3.63827
797	797	sp|Q8N1G4|LRC47_HUMAN	N/A	N/A	Leucine-rich repeat-containing protein 47 OS=Homo sapiens OX=9606 GN=LRRC47 PE=1 SV=1	TRUE	-1.1448	0.27895	215996	269288	232581	304649	76382.9	84662.1	-53291.8	0.802101	-0.0957708	0.554474
1533	1533	sp|Q8WY07|CTR3_HUMAN	N/A	N/A	Cationic amino acid transporter 3 OS=Homo sapiens OX=9606 GN=SLC7A3 PE=1 SV=1	TRUE	-3.1382	0.01054	76201.9	95155.2	76835.1	94832.2	11755.2	8981.86	-18953.3	0.800817	-0.0964669	1.97716
1880	1880	sp|Q9UBU8|MO4L1_HUMAN	N/A	N/A	Mortality factor 4-like protein 1 OS=Homo sapiens OX=9606 GN=MORF4L1 PE=1 SV=2	TRUE	-1.40211	0.19115	22368.3	27968.3	23622.4	27818.2	6355.12	7437.89	-5599.96	0.799775	-0.0970324	0.718626
137	137	sp|Q07065|CKAP4_HUMAN	N/A	N/A	Cytoskeleton-associated protein 4 OS=Homo sapiens OX=9606 GN=CKAP4 PE=1 SV=2	TRUE	-4.68611	0.00086	563041	704189	570466	705868	54426.8	49811.1	-141148	0.79956	-0.0971489	3.0655
766	766	sp|P46977|STT3A_HUMAN	N/A	N/A	Dolichyl-diphosphooligosaccharide--protein glycosyltransferase subunit STT3A OS=Homo sapiens OX=9606 GN=STT3A PE=1 SV=2	TRUE	-1.53206	0.15651	495871	622565	516349	623733	197876	43311.7	-126694	0.796497	-0.098816	0.805458
1654	1654	sp|Q96LJ7|DHRS1_HUMAN	N/A	N/A	Dehydrogenase/reductase SDR family member 1 OS=Homo sapiens OX=9606 GN=DHRS1 PE=1 SV=1	TRUE	-0.771725	0.45813	7106.38	8939.48	6297.36	9631.08	4603.21	3558.61	-1833.1	0.794943	-0.0996639	0.339011
398	398	sp|Q15149|PLEC_HUMAN	N/A	N/A	Plectin OS=Homo sapiens OX=9606 GN=PLEC PE=1 SV=3	TRUE	-2.29616	0.04454	169070	212724	156597	206605	39412.5	24805.2	-43653.7	0.794787	-0.0997491	1.35125
425	425	sp|P32322|P5CR1_HUMAN	N/A	N/A	Pyrroline-5-carboxylate reductase 1, mitochondrial OS=Homo sapiens OX=9606 GN=PYCR1 PE=1 SV=2	TRUE	-0.642787	0.53482	634472	799454	490444	524546	407488	478771	-164982	0.793631	-0.100381	0.271792
465	465	sp|P26583|HMGB2_HUMAN	N/A	N/A	High mobility group protein B2 OS=Homo sapiens OX=9606 GN=HMGB2 PE=1 SV=2	TRUE	-4.21539	0.00178	749799	945151	718963	948841	93165	64854	-195352	0.793312	-0.100556	2.74958
221	221	sp|O43852|CALU_HUMAN	N/A	N/A	Calumenin OS=Homo sapiens OX=9606 GN=CALU PE=1 SV=2	TRUE	-5.88086	0.00016	750872	946633	738433	948004	39436.7	71367.1	-195762	0.793202	-0.100616	3.79588
1868	1868	sp|Q71UM5|RS27L_HUMAN	N/A	N/A	40S ribosomal protein S27-like OS=Homo sapiens OX=9606 GN=RPS27L PE=1 SV=3	TRUE	-6.57239	6.2928e-05	275975	348025	277313	351239	19954.1	17969.4	-72050.2	0.792974	-0.100741	4.20116
461	461	sp|Q16799|RTN1_HUMAN	N/A	N/A	Reticulon-1 OS=Homo sapiens OX=9606 GN=RTN1 PE=1 SV=1	TRUE	-0.589671	0.56849	49115.5	61954	29388.1	64324.3	41525.8	33463.9	-12838.6	0.792773	-0.100851	0.245277
1819	1819	sp|O94776|MTA2_HUMAN	N/A	N/A	Metastasis-associated protein MTA2 OS=Homo sapiens OX=9606 GN=MTA2 PE=1 SV=1	TRUE	-0.375574	0.71508	34889.8	44034.7	37883.6	16437.1	29402.1	51892	-9144.87	0.792326	-0.101096	0.145645
1674	1674	sp|P02790|HEMO_HUMAN	N/A	N/A	Hemopexin OS=Homo sapiens OX=9606 GN=HPX PE=1 SV=2	TRUE	-0.591595	0.56725	34567.5	43639.5	38386.1	46526.3	23074.3	29639.4	-9071.93	0.792116	-0.101211	0.246225
1572	1572	sp|P43304|GPDM_HUMAN	N/A	N/A	Glycerol-3-phosphate dehydrogenase, mitochondrial OS=Homo sapiens OX=9606 GN=GPD2 PE=1 SV=3	TRUE	-0.687932	0.50714	15439.7	19513	16568.2	25263.9	5693.14	13339.2	-4073.21	0.791256	-0.101683	0.294872
1853	1853	sp|Q15007|FL2D_HUMAN	N/A	N/A	Pre-mRNA-splicing regulator WTAP OS=Homo sapiens OX=9606 GN=WTAP PE=1 SV=2	TRUE	-0.837604	0.42182	20727.4	26215.6	24944.9	31618.1	9903.26	12630	-5488.18	0.790652	-0.102015	0.374873
688	688	sp|Q9UDY2|ZO2_HUMAN	N/A	N/A	Tight junction protein ZO-2 OS=Homo sapiens OX=9606 GN=TJP2 PE=1 SV=2	TRUE	-1.1781	0.26603	197682	250779	221833	283287	74486.2	81485.2	-53097.2	0.788271	-0.103324	0.575069
598	598	sp|Q92626|PXDN_HUMAN	N/A	N/A	Peroxidasin homolog OS=Homo sapiens OX=9606 GN=PXDN PE=1 SV=2	TRUE	-1.18748	0.26248	64644.4	82055	67481	73615.2	20699.7	29348.7	-17410.6	0.787818	-0.103574	0.580904
1183	1183	sp|P21912|SDHB_HUMAN	N/A	N/A	Succinate dehydrogenase [ubiquinone] iron-sulfur subunit, mitochondrial OS=Homo sapiens OX=9606 GN=SDHB PE=1 SV=3	TRUE	-1.17729	0.26634	222663	282691	188039	313634	91618.7	84882.5	-60028.2	0.787654	-0.103664	0.574564
545	545	sp|P61106|RAB14_HUMAN	N/A	N/A	Ras-related protein Rab-14 OS=Homo sapiens OX=9606 GN=RAB14 PE=1 SV=4	TRUE	-5.88208	0.00015	344390	437778	341025	451874	24823	29937.2	-93388	0.786677	-0.104203	3.82391
178	178	sp|P26639|SYTC_HUMAN	N/A	N/A	Threonine--tRNA ligase, cytoplasmic OS=Homo sapiens OX=9606 GN=TARS PE=1 SV=3	TRUE	-1.2716	0.23229	2.76423e+06	3.51826e+06	3.48579e+06	3.47812e+06	1.42673e+06	272272	-754027	0.785682	-0.104753	0.633969
183	183	sp|P31150|GDIA_HUMAN	N/A	N/A	Rab GDP dissociation inhibitor alpha OS=Homo sapiens OX=9606 GN=GDI1 PE=1 SV=2	TRUE	-2.23364	0.04954	292000	371712	300765	373993	70245.5	52029	-79712.5	0.785553	-0.104824	1.30504
220	220	sp|P21796|VDAC1_HUMAN	N/A	N/A	Voltage-dependent anion-selective channel protein 1 OS=Homo sapiens OX=9606 GN=VDAC1 PE=1 SV=2	TRUE	-12.8661	1.513e-07	1.45499e+06	1.85273e+06	1.44909e+06	1.85984e+06	57114.1	49719.1	-397739	0.785323	-0.104952	6.82016
1528	1528	sp|Q7L576|CYFP1_HUMAN	N/A	N/A	Cytoplasmic FMR1-interacting protein 1 OS=Homo sapiens OX=9606 GN=CYFIP1 PE=1 SV=1	TRUE	-4.49847	0.00115	58849.1	75017.6	58379	73802	3279.75	8170.31	-16168.5	0.78447	-0.105423	2.9393
1138	1138	sp|Q96CX2|KCD12_HUMAN	N/A	N/A	BTB/POZ domain-containing protein KCTD12 OS=Homo sapiens OX=9606 GN=KCTD12 PE=1 SV=1	TRUE	-0.836027	0.42267	20375.2	25979.1	17784.7	21839.8	8795.1	13864.6	-5603.88	0.784293	-0.105522	0.373999
1840	1840	sp|P09497|CLCB_HUMAN	N/A	N/A	Clathrin light chain B OS=Homo sapiens OX=9606 GN=CLTB PE=1 SV=1	TRUE	-0.856465	0.41179	21043	26851.2	17829.7	30213.4	13668.3	9440.56	-5808.27	0.783687	-0.105857	0.385324
659	659	sp|P00387|NB5R3_HUMAN	N/A	N/A	NADH-cytochrome b5 reductase 3 OS=Homo sapiens OX=9606 GN=CYB5R3 PE=1 SV=3	TRUE	-2.16617	0.05553	260007	332144	268595	335947	60034.5	55225.6	-72137.2	0.782814	-0.106342	1.25547
1166	1166	sp|Q96DH6|MSI2H_HUMAN	N/A	N/A	RNA-binding protein Musashi homolog 2 OS=Homo sapiens OX=9606 GN=MSI2 PE=1 SV=1	TRUE	-1.50268	0.16383	60067.1	76860.1	59823.2	81443.5	18990.1	19715.8	-16793.1	0.781511	-0.107065	0.785607
1224	1224	sp|Q9Y2A7|NCKP1_HUMAN	N/A	N/A	Nck-associated protein 1 OS=Homo sapiens OX=9606 GN=NCKAP1 PE=1 SV=1	TRUE	-0.851816	0.41425	52992.9	67899.2	57063	77839.6	23660.6	35742.9	-14906.3	0.780465	-0.107647	0.382737
1641	1641	sp|O95219|SNX4_HUMAN	N/A	N/A	Sorting nexin-4 OS=Homo sapiens OX=9606 GN=SNX4 PE=1 SV=1	TRUE	-1.16053	0.27279	41541.1	53341.1	45055.3	59669.6	20222.3	14538.2	-11800	0.778783	-0.108584	0.564172
1414	1414	sp|P52789|HXK2_HUMAN	N/A	N/A	Hexokinase-2 OS=Homo sapiens OX=9606 GN=HK2 PE=1 SV=2	TRUE	-0.593534	0.56601	3237.75	4158.9	3131.27	2746.63	1295.96	3573.85	-921.154	0.77851	-0.108736	0.247176
233	233	sp|P08195|4F2_HUMAN	N/A	N/A	4F2 cell-surface antigen heavy chain OS=Homo sapiens OX=9606 GN=SLC3A2 PE=1 SV=3	TRUE	-6.85863	4.4116e-05	3.13129e+06	4.02827e+06	3.13353e+06	4.06795e+06	155473	280091	-896982	0.777329	-0.109395	4.3554
582	582	sp|P17812|PYRG1_HUMAN	N/A	N/A	CTP synthase 1 OS=Homo sapiens OX=9606 GN=CTPS1 PE=1 SV=2	TRUE	-1.99596	0.07388	301219	387543	273623	378425	74380.6	75436.8	-86324.6	0.777252	-0.109438	1.13147
866	866	sp|Q07157|ZO1_HUMAN	N/A	N/A	Tight junction protein ZO-1 OS=Homo sapiens OX=9606 GN=TJP1 PE=1 SV=3	TRUE	-2.19403	0.05297	148734	191399	146172	189485	46087.1	12035	-42664.9	0.777089	-0.109529	1.27597
850	850	sp|O75487|GPC4_HUMAN	N/A	N/A	Glypican-4 OS=Homo sapiens OX=9606 GN=GPC4 PE=1 SV=4	TRUE	-4.16747	0.00193	349399	449665	342254	438251	45372.9	37607.9	-100266	0.777021	-0.109567	2.71444
853	853	sp|P17096|HMGA1_HUMAN	N/A	N/A	High mobility group protein HMG-I/HMG-Y OS=Homo sapiens OX=9606 GN=HMGA1 PE=1 SV=3	TRUE	-5.24562	0.00038	2.48085e+06	3.19299e+06	2.45714e+06	3.17928e+06	326726	61924.6	-712146	0.776966	-0.109598	3.42022
1004	1004	sp|Q92522|H1X_HUMAN	N/A	N/A	Histone H1x OS=Homo sapiens OX=9606 GN=H1FX PE=1 SV=1	TRUE	-1.79611	0.1027	116958	150544	113421	137671	27498.9	36630.7	-33586.2	0.776901	-0.109634	0.98843
1595	1595	sp|P85037|FOXK1_HUMAN	N/A	N/A	Forkhead box protein K1 OS=Homo sapiens OX=9606 GN=FOXK1 PE=1 SV=1	TRUE	-0.496716	0.63013	17608.1	22680	11455.5	16099	19223.3	16001.2	-5071.91	0.776371	-0.109931	0.20057
1857	1857	sp|Q8WUM0|NU133_HUMAN	N/A	N/A	Nuclear pore complex protein Nup133 OS=Homo sapiens OX=9606 GN=NUP133 PE=1 SV=2	TRUE	-0.894272	0.39219	15325.4	19759.3	15487.3	18917.6	11701.4	3250.94	-4433.81	0.775608	-0.110358	0.406503
286	286	sp|P04264|K2C1_HUMAN	N/A	N/A	Keratin, type II cytoskeletal 1 OS=Homo sapiens OX=9606 GN=KRT1 PE=1 SV=6	TRUE	-2.29287	0.04479	295494	381026	301291	385148	85748.9	31566.6	-85532.3	0.775521	-0.110406	1.34882
958	958	sp|P21266|GSTM3_HUMAN	N/A	N/A	Glutathione S-transferase Mu 3 OS=Homo sapiens OX=9606 GN=GSTM3 PE=1 SV=3	TRUE	-0.677004	0.51376	34566.3	44582.4	24732.5	39321.5	27797.3	23251.5	-10016.2	0.775334	-0.110511	0.28924
1370	1370	sp|Q02978|M2OM_HUMAN	N/A	N/A	Mitochondrial 2-oxoglutarate/malate carrier protein OS=Homo sapiens OX=9606 GN=SLC25A11 PE=1 SV=3	TRUE	-3.05871	0.01207	129821	167454	128425	164085	23856.5	18414.7	-37632.3	0.775267	-0.110549	1.91829
471	471	sp|P08708|RS17_HUMAN	N/A	N/A	40S ribosomal protein S17 OS=Homo sapiens OX=9606 GN=RPS17 PE=1 SV=2	TRUE	-3.10835	0.01109	807074	1.04116e+06	824452	1.04482e+06	140807	119174	-234088	0.775167	-0.110605	1.95507
259	259	sp|P09493|TPM1_HUMAN	N/A	N/A	Tropomyosin alpha-1 chain OS=Homo sapiens OX=9606 GN=TPM1 PE=1 SV=2	TRUE	-14.0541	6.5273e-08	670057	867782	666309	874257	24821.6	23905.6	-197724	0.77215	-0.112299	7.18527
884	884	sp|Q01650|LAT1_HUMAN	N/A	N/A	Large neutral amino acids transporter small subunit 1 OS=Homo sapiens OX=9606 GN=SLC7A5 PE=1 SV=2	TRUE	-7.2449	2.7751e-05	891800	1.15618e+06	903563	1.15978e+06	79177.6	41482.4	-264379	0.771334	-0.112758	4.55672
1727	1727	sp|Q13445|TMED1_HUMAN	N/A	N/A	Transmembrane emp24 domain-containing protein 1 OS=Homo sapiens OX=9606 GN=TMED1 PE=1 SV=1	TRUE	-0.793029	0.44617	2998.66	3889.08	2523.72	4095.7	2074.17	1806.13	-890.426	0.771045	-0.11292	0.3505
1784	1784	sp|Q86U44|MTA70_HUMAN	N/A	N/A	N6-adenosine-methyltransferase catalytic subunit OS=Homo sapiens OX=9606 GN=METTL3 PE=1 SV=2	TRUE	-0.77184	0.45806	81166.2	105413	105622	128068	62936.9	44271.4	-24246.5	0.769985	-0.113518	0.339078
787	787	sp|P35659|DEK_HUMAN	N/A	N/A	Protein DEK OS=Homo sapiens OX=9606 GN=DEK PE=1 SV=1	TRUE	-2.58449	0.02721	764996	993582	746233	1.01059e+06	53973.8	209815	-228586	0.769937	-0.113545	1.56527
702	702	sp|Q9BTT0|AN32E_HUMAN	N/A	N/A	Acidic leucine-rich nuclear phosphoprotein 32 family member E OS=Homo sapiens OX=9606 GN=ANP32E PE=1 SV=1	TRUE	-3.79681	0.0035	316162	411076	322552	428407	28904.8	53981.7	-94914	0.769108	-0.114012	2.45593
1884	1884	sp|Q02241|KIF23_HUMAN	N/A	N/A	Kinesin-like protein KIF23 OS=Homo sapiens OX=9606 GN=KIF23 PE=1 SV=3	TRUE	-1.66505	0.12687	24016.3	31235.1	26642.3	32677.4	10155.2	3106.73	-7218.84	0.768887	-0.114138	0.896641
726	726	sp|Q13177|PAK2_HUMAN	N/A	N/A	Serine/threonine-protein kinase PAK 2 OS=Homo sapiens OX=9606 GN=PAK2 PE=1 SV=3	TRUE	-0.552465	0.59276	356129	464724	161354	475544	316035	363243	-108595	0.766325	-0.115587	0.227121
1476	1476	sp|P19174|PLCG1_HUMAN	N/A	N/A	1-phosphatidylinositol 4,5-bisphosphate phosphodiesterase gamma-1 OS=Homo sapiens OX=9606 GN=PLCG1 PE=1 SV=1	TRUE	-1.4264	0.18422	53819.9	70386.1	62972.2	71502.1	25858.2	11860.6	-16566.2	0.764638	-0.116544	0.734663
831	831	sp|P10599|THIO_HUMAN	N/A	N/A	Thioredoxin OS=Homo sapiens OX=9606 GN=TXN PE=1 SV=3	TRUE	-4.13596	0.00202	1.72672e+06	2.25908e+06	1.7008e+06	2.27814e+06	193374	249020	-532358	0.764348	-0.116709	2.69465
177	177	sp|P07355|ANXA2_HUMAN	N/A	N/A	Annexin A2 OS=Homo sapiens OX=9606 GN=ANXA2 PE=1 SV=2	TRUE	-9.48193	2.5827e-06	1.4277e+06	1.86798e+06	1.40596e+06	1.86218e+06	108875	32896.5	-440272	0.764305	-0.116733	5.58793
385	385	sp|P08237|PFKAM_HUMAN	N/A	N/A	ATP-dependent 6-phosphofructokinase, muscle type OS=Homo sapiens OX=9606 GN=PFKM PE=1 SV=2	TRUE	-1.65913	0.12808	235332	308347	237300	275499	20910.8	105749	-73014.9	0.763206	-0.117358	0.892519
1364	1364	sp|Q8NBM8|PCYXL_HUMAN	N/A	N/A	Prenylcysteine oxidase-like OS=Homo sapiens OX=9606 GN=PCYOX1L PE=1 SV=2	TRUE	-0.419168	0.68395	391438	512923	134594	438261	487533	516045	-121485	0.763151	-0.11739	0.164976
739	739	sp|O95747|OXSR1_HUMAN	N/A	N/A	Serine/threonine-protein kinase OSR1 OS=Homo sapiens OX=9606 GN=OXSR1 PE=1 SV=1	TRUE	-1.30086	0.22248	179049	234921	212112	221627	95634.3	43846.3	-55872.6	0.762165	-0.117951	0.652709
1247	1247	sp|Q16537|2A5E_HUMAN	N/A	N/A	Serine/threonine-protein phosphatase 2A 56 kDa regulatory subunit epsilon isoform OS=Homo sapiens OX=9606 GN=PPP2R5E PE=1 SV=1	TRUE	-0.782732	0.45192	53621.1	70379.2	43558.9	80665.2	30720.6	42503.3	-16758.1	0.761888	-0.118109	0.344938
462	462	sp|Q02880|TOP2B_HUMAN	N/A	N/A	DNA topoisomerase 2-beta OS=Homo sapiens OX=9606 GN=TOP2B PE=1 SV=3	TRUE	-2.04697	0.06785	417588	549470	427883	591994	55107.4	147882	-131882	0.759983	-0.119196	1.16845
1190	1190	sp|O14787|TNPO2_HUMAN	N/A	N/A	Transportin-2 OS=Homo sapiens OX=9606 GN=TNPO2 PE=1 SV=3	TRUE	-0.693154	0.50399	14573.6	19179.4	14383.6	18167.6	8455.15	13907.5	-4605.76	0.759859	-0.119267	0.297578
1571	1571	sp|Q6ZN08|ZNF66_HUMAN	N/A	N/A	Putative zinc finger protein 66 OS=Homo sapiens OX=9606 GN=ZNF66 PE=5 SV=3	TRUE	-1.9274	0.08279	34642.3	45642	35737.9	45337.9	12923.4	5329.73	-10999.7	0.759001	-0.119758	1.08202
1086	1086	sp|O15355|PPM1G_HUMAN	N/A	N/A	Protein phosphatase 1G OS=Homo sapiens OX=9606 GN=PPM1G PE=1 SV=1	TRUE	-3.84886	0.00322	233486	307770	244843	310768	45565.5	12600.8	-74284	0.758638	-0.119966	2.49214
527	527	sp|P99999|CYC_HUMAN	N/A	N/A	Cytochrome c OS=Homo sapiens OX=9606 GN=CYCS PE=1 SV=2	TRUE	-3.31009	0.00788	1.66893e+06	2.20074e+06	1.64702e+06	2.21507e+06	324584	222524	-531803	0.758352	-0.120129	2.10347
1379	1379	sp|P80303|NUCB2_HUMAN	N/A	N/A	Nucleobindin-2 OS=Homo sapiens OX=9606 GN=NUCB2 PE=1 SV=3	TRUE	-1.56973	0.14755	63252.9	83506	64144	83059.2	14858.2	27893.5	-20253.1	0.757466	-0.120637	0.831061
1679	1679	sp|P10619|PPGB_HUMAN	N/A	N/A	Lysosomal protective protein OS=Homo sapiens OX=9606 GN=CTSA PE=1 SV=2	TRUE	-0.960126	0.35963	13388.3	17729.4	11626.8	15441.3	7900.99	7760.69	-4341.03	0.75515	-0.121967	0.444144
322	322	sp|P17858|PFKAL_HUMAN	N/A	N/A	ATP-dependent 6-phosphofructokinase, liver type OS=Homo sapiens OX=9606 GN=PFKL PE=1 SV=6	TRUE	-3.4596	0.00613	155030	205455	159807	198305	15557.5	32133.8	-50424.3	0.754572	-0.122299	2.21254
1179	1179	sp|Q8TB36|GDAP1_HUMAN	N/A	N/A	Ganglioside-induced differentiation-associated protein 1 OS=Homo sapiens OX=9606 GN=GDAP1 PE=1 SV=3	TRUE	-1.00066	0.34059	26784.1	35512.6	26376.4	44167.1	12652.4	17217.4	-8728.52	0.754213	-0.122506	0.467768
1187	1187	sp|P27144|KAD4_HUMAN	N/A	N/A	Adenylate kinase 4, mitochondrial OS=Homo sapiens OX=9606 GN=AK4 PE=1 SV=1	TRUE	-0.832301	0.42467	82596.7	109856	67838	76587.9	34305.4	72520.5	-27259.4	0.751863	-0.123861	0.371948
937	937	sp|P50914|RL14_HUMAN	N/A	N/A	60S ribosomal protein L14 OS=Homo sapiens OX=9606 GN=RPL14 PE=1 SV=4	TRUE	-1.61257	0.13791	1.0621e+06	1.41293e+06	1.01221e+06	1.41295e+06	125815	517842	-350828	0.751701	-0.123955	0.860404
1154	1154	sp|Q13510|ASAH1_HUMAN	N/A	N/A	Acid ceramidase OS=Homo sapiens OX=9606 GN=ASAH1 PE=1 SV=5	TRUE	-1.80162	0.10178	67584.2	89964.7	76340.2	95103.9	26496.1	14961.9	-22380.4	0.751231	-0.124227	0.992338
129	129	sp|P62258|1433E_HUMAN	N/A	N/A	14-3-3 protein epsilon OS=Homo sapiens OX=9606 GN=YWHAE PE=1 SV=1	TRUE	-3.04413	0.01238	3.59921e+06	4.79207e+06	3.64839e+06	4.76229e+06	220794	934101	-1.19285e+06	0.751078	-0.124315	1.90728
1586	1586	sp|P35914|HMGCL_HUMAN	N/A	N/A	Hydroxymethylglutaryl-CoA lyase, mitochondrial OS=Homo sapiens OX=9606 GN=HMGCL PE=1 SV=2	TRUE	-0.637766	0.53795	11453.5	15325.6	10267.5	13496.6	6075.76	13573.7	-3872.04	0.747347	-0.126477	0.269258
1723	1723	sp|Q5TFE4|NT5D1_HUMAN	N/A	N/A	5'-nucleotidase domain-containing protein 1 OS=Homo sapiens OX=9606 GN=NT5DC1 PE=1 SV=1	TRUE	-0.532995	0.60568	19159	25661.7	9099.19	26836.5	18382.3	23561.9	-6502.67	0.7466	-0.126912	0.217757
1830	1830	sp|P60903|S10AA_HUMAN	N/A	N/A	Protein S100-A10 OS=Homo sapiens OX=9606 GN=S100A10 PE=1 SV=2	TRUE	-4.53458	0.00108	181378	242989	180350	241789	23058.5	23998.3	-61610.5	0.746447	-0.127001	2.96658
1150	1150	sp|P62820|RAB1A_HUMAN	N/A	N/A	Ras-related protein Rab-1A OS=Homo sapiens OX=9606 GN=RAB1A PE=1 SV=3	TRUE	-1.72334	0.11555	147420	197558	141473	188646	34228.3	62506.1	-50138	0.746211	-0.127138	0.93723
1662	1662	sp|O75683|SURF6_HUMAN	N/A	N/A	Surfeit locus protein 6 OS=Homo sapiens OX=9606 GN=SURF6 PE=1 SV=3	TRUE	-0.992267	0.34447	16143.7	21664.6	19260.1	23224.2	8448.15	10694.7	-5520.96	0.745163	-0.127749	0.462849
1834	1834	sp|Q9UDX5|MTFP1_HUMAN	N/A	N/A	Mitochondrial fission process protein 1 OS=Homo sapiens OX=9606 GN=MTFP1 PE=1 SV=1	TRUE	-0.941424	0.36867	95366.9	128000	130097	148612	63461.6	56409.5	-32633.2	0.745053	-0.127813	0.433362
1775	1775	sp|P56747|CLD6_HUMAN	N/A	N/A	Claudin-6 OS=Homo sapiens OX=9606 GN=CLDN6 PE=1 SV=2	TRUE	-2.37179	0.03916	157595	211529	172598	211467	48051.4	28171	-53933.6	0.745029	-0.127827	1.40716
909	909	sp|Q9H1E3|NUCKS_HUMAN	N/A	N/A	Nuclear ubiquitous casein and cyclin-dependent kinase substrate 1 OS=Homo sapiens OX=9606 GN=NUCKS1 PE=1 SV=1	TRUE	-2.913	0.01548	267251	358721	280218	362735	37350	67238.5	-91470.4	0.74501	-0.127838	1.81023
1352	1352	sp|Q99808|S29A1_HUMAN	N/A	N/A	Equilibrative nucleoside transporter 1 OS=Homo sapiens OX=9606 GN=SLC29A1 PE=1 SV=3	TRUE	-2.32242	0.0426	78766	105736	78609.9	112624	12090.8	25747.7	-26969.5	0.744934	-0.127882	1.37059
1057	1057	sp|O60443|GSDME_HUMAN	N/A	N/A	Gasdermin-E OS=Homo sapiens OX=9606 GN=GSDME PE=1 SV=2	TRUE	-0.604313	0.5591	32993.2	44294.3	25121.7	26578	15796.5	42997.2	-11301.1	0.744864	-0.127923	0.252511
1709	1709	sp|O43708|MAAI_HUMAN	N/A	N/A	Maleylacetoacetate isomerase OS=Homo sapiens OX=9606 GN=GSTZ1 PE=1 SV=3	TRUE	-0.480094	0.64149	19606.7	26332.3	21658.3	17703	9169.68	33066.6	-6725.56	0.744588	-0.128084	0.19281
187	187	sp|P62937|PPIA_HUMAN	N/A	N/A	Peptidyl-prolyl cis-trans isomerase A OS=Homo sapiens OX=9606 GN=PPIA PE=1 SV=2	TRUE	-3.71616	0.004	1.12878e+07	1.51783e+07	1.12915e+07	1.50205e+07	865145	2.41408e+06	-3.89052e+06	0.743679	-0.128614	2.39794
1769	1769	sp|Q7Z434|MAVS_HUMAN	N/A	N/A	Mitochondrial antiviral-signaling protein OS=Homo sapiens OX=9606 GN=MAVS PE=1 SV=2	TRUE	-0.830262	0.42577	26672.5	35911.9	35058.1	43087.1	19008	19537.9	-9239.42	0.74272	-0.129175	0.370825
1549	1549	sp|P31146|COR1A_HUMAN	N/A	N/A	Coronin-1A OS=Homo sapiens OX=9606 GN=CORO1A PE=1 SV=4	TRUE	-3.60237	0.00483	15128.7	20375.8	15422.2	19999.5	1371.06	3293.89	-5247.09	0.742484	-0.129313	2.31605
594	594	sp|P62888|RL30_HUMAN	N/A	N/A	60S ribosomal protein L30 OS=Homo sapiens OX=9606 GN=RPL30 PE=1 SV=2	TRUE	-3.75749	0.00374	2.59248e+06	3.49452e+06	2.56182e+06	3.50627e+06	129268	573651	-902040	0.74187	-0.129672	2.42713
1660	1660	sp|Q9Y5U9|IR3IP_HUMAN	N/A	N/A	Immediate early response 3-interacting protein 1 OS=Homo sapiens OX=9606 GN=IER3IP1 PE=1 SV=1	TRUE	-0.616418	0.55139	3891.88	5250.06	3920.98	3786.57	2206.9	4925.26	-1358.19	0.741301	-0.130005	0.258541
532	532	sp|O43765|SGTA_HUMAN	N/A	N/A	Small glutamine-rich tetratricopeptide repeat-containing protein alpha OS=Homo sapiens OX=9606 GN=SGTA PE=1 SV=1	TRUE	-2.98979	0.01358	330120	445379	334343	440116	30828.2	89256.5	-115260	0.741211	-0.130058	1.8671
1613	1613	sp|Q5SRE5|NU188_HUMAN	N/A	N/A	Nucleoporin NUP188 homolog OS=Homo sapiens OX=9606 GN=NUP188 PE=1 SV=1	TRUE	-1.24175	0.24266	18736.9	25286.5	21406.8	26270.6	11062.2	6674.58	-6549.62	0.740983	-0.130192	0.615002
92	92	sp|Q16891|MIC60_HUMAN	N/A	N/A	MICOS complex subunit MIC60 OS=Homo sapiens OX=9606 GN=IMMT PE=1 SV=1	TRUE	-1.29363	0.22487	591918	801024	498273	857588	173473	355917	-209106	0.738951	-0.131384	0.648068
1223	1223	sp|P58107|EPIPL_HUMAN	N/A	N/A	Epiplakin OS=Homo sapiens OX=9606 GN=EPPK1 PE=1 SV=3	TRUE	-9.70274	2.0945e-06	208797	282560	215965	283127	16870.5	7883.81	-73762.9	0.738947	-0.131386	5.67892
1088	1088	sp|Q9UBF2|COPG2_HUMAN	N/A	N/A	Coatomer subunit gamma-2 OS=Homo sapiens OX=9606 GN=COPG2 PE=1 SV=1	TRUE	-2.08476	0.06369	88515.2	119888	91997.1	122014	34747	12305.9	-31373	0.738315	-0.131759	1.19593
1623	1623	sp|O43447|PPIH_HUMAN	N/A	N/A	Peptidyl-prolyl cis-trans isomerase H OS=Homo sapiens OX=9606 GN=PPIH PE=1 SV=1	TRUE	-1.19984	0.25785	85022	115167	77768.4	108555	37414.9	48862.1	-30145.2	0.738248	-0.131798	0.588633
1535	1535	sp|Q16822|PCKGM_HUMAN	N/A	N/A	Phosphoenolpyruvate carboxykinase [GTP], mitochondrial OS=Homo sapiens OX=9606 GN=PCK2 PE=1 SV=4	TRUE	-6.88589	4.2672e-05	97115.9	132235	95631.6	129581	7013.61	10338.3	-35119.3	0.734418	-0.134057	4.36986
422	422	sp|O60716|CTND1_HUMAN	N/A	N/A	Catenin delta-1 OS=Homo sapiens OX=9606 GN=CTNND1 PE=1 SV=1	TRUE	-4.56238	0.00104	356848	486225	328643	475548	55184.5	42184.6	-129378	0.733914	-0.134355	2.98297
1220	1220	sp|Q01628|IFM3_HUMAN	N/A	N/A	Interferon-induced transmembrane protein 3 OS=Homo sapiens OX=9606 GN=IFITM3 PE=1 SV=2	TRUE	-6.34635	8.3912e-05	310979	425104	321110	425229	29434.8	32769.9	-114125	0.731537	-0.135764	4.07618
1097	1097	sp|P59768|GBG2_HUMAN	N/A	N/A	Guanine nucleotide-binding protein G(I)/G(S)/G(O) subunit gamma-2 OS=Homo sapiens OX=9606 GN=GNG2 PE=1 SV=2	TRUE	-0.858948	0.41049	73676.5	100768	80317.7	78644.5	31721.4	70445.4	-27091.6	0.731149	-0.135994	0.386697
1273	1273	sp|Q9NS69|TOM22_HUMAN	N/A	N/A	Mitochondrial import receptor subunit TOM22 homolog OS=Homo sapiens OX=9606 GN=TOMM22 PE=1 SV=3	TRUE	-2.2521	0.04801	205411	281152	232824	280959	82119.1	6537.96	-75740.4	0.730607	-0.136316	1.31867
1349	1349	sp|Q96C36|P5CR2_HUMAN	N/A	N/A	Pyrroline-5-carboxylate reductase 2 OS=Homo sapiens OX=9606 GN=PYCR2 PE=1 SV=1	TRUE	-2.47859	0.03262	237205	325450	254994	325128	65805.2	57228.1	-88244.9	0.728853	-0.13736	1.48652
1704	1704	sp|P30043|BLVRB_HUMAN	N/A	N/A	Flavin reductase (NADPH) OS=Homo sapiens OX=9606 GN=BLVRB PE=1 SV=3	TRUE	-1.3423	0.20918	92722.6	127343	112196	125707	57882.2	25318.9	-34620.7	0.728131	-0.137791	0.67948
1079	1079	sp|Q9Y6I3|EPN1_HUMAN	N/A	N/A	Epsin-1 OS=Homo sapiens OX=9606 GN=EPN1 PE=1 SV=2	TRUE	-1.88077	0.08941	80345.2	110381	86976	111998	31496.2	23199.3	-30035.5	0.727891	-0.137933	1.04861
1323	1323	sp|P55809|SCOT1_HUMAN	N/A	N/A	Succinyl-CoA:3-ketoacid coenzyme A transferase 1, mitochondrial OS=Homo sapiens OX=9606 GN=OXCT1 PE=1 SV=1	TRUE	-0.386272	0.70739	181947	250020	66829.3	57696.8	290209	319562	-68072.6	0.727731	-0.138029	0.150341
1780	1780	sp|Q15388|TOM20_HUMAN	N/A	N/A	Mitochondrial import receptor subunit TOM20 homolog OS=Homo sapiens OX=9606 GN=TOMM20 PE=1 SV=1	TRUE	-0.620995	0.5485	17731.3	24367.7	7425.97	19151.7	20416.1	16383.8	-6636.45	0.727654	-0.138075	0.260823
1019	1019	sp|O14735|CDIPT_HUMAN	N/A	N/A	CDP-diacylglycerol--inositol 3-phosphatidyltransferase OS=Homo sapiens OX=9606 GN=CDIPT PE=1 SV=1	TRUE	-3.78465	0.00357	125580	172688	120088	178251	22061.2	21044.5	-47107.5	0.72721	-0.13834	2.44733
1464	1464	sp|Q96GM5|SMRD1_HUMAN	N/A	N/A	SWI/SNF-related matrix-associated actin-dependent regulator of chromatin subfamily D member 1 OS=Homo sapiens OX=9606 GN=SMARCD1 PE=1 SV=2	TRUE	-0.952888	0.36311	6145	8454.55	5500.08	8189.79	3832.42	4534.25	-2309.55	0.726828	-0.138568	0.439962
1151	1151	sp|P50453|SPB9_HUMAN	N/A	N/A	Serpin B9 OS=Homo sapiens OX=9606 GN=SERPINB9 PE=1 SV=1	TRUE	-2.94928	0.01455	238901	329572	266782	332098	74497.1	11007.4	-90671.2	0.724882	-0.139733	1.83714
308	308	sp|Q9NQW7|XPP1_HUMAN	N/A	N/A	Xaa-Pro aminopeptidase 1 OS=Homo sapiens OX=9606 GN=XPNPEP1 PE=1 SV=3	TRUE	-0.908352	0.38506	510472	704587	668612	984686	264259	451857	-194115	0.724498	-0.139963	0.414472
53	53	sp|P05787|K2C8_HUMAN	N/A	N/A	Keratin, type II cytoskeletal 8 OS=Homo sapiens OX=9606 GN=KRT8 PE=1 SV=7	TRUE	-17.2906	8.8611e-09	5.36216e+06	7.40282e+06	5.36942e+06	7.39014e+06	110698	267057	-2.04066e+06	0.724341	-0.140057	8.05251
628	628	sp|O43795|MYO1B_HUMAN	N/A	N/A	Unconventional myosin-Ib OS=Homo sapiens OX=9606 GN=MYO1B PE=1 SV=3	TRUE	-0.554433	0.59147	204608	282496	84948.9	156721	241547	245083	-77887.6	0.724287	-0.140089	0.228067
1430	1430	sp|P53680|AP2S1_HUMAN	N/A	N/A	AP-2 complex subunit sigma OS=Homo sapiens OX=9606 GN=AP2S1 PE=1 SV=2	TRUE	-0.974608	0.35274	33252.4	45930	26588.2	45592.2	18238.9	26125.9	-12677.5	0.723981	-0.140273	0.452545
511	511	sp|P00441|SODC_HUMAN	N/A	N/A	Superoxide dismutase [Cu-Zn] OS=Homo sapiens OX=9606 GN=SOD1 PE=1 SV=2	TRUE	-2.19317	0.05305	667273	923690	659535	911015	40967.3	283439	-256417	0.722399	-0.141223	1.27531
1670	1670	sp|Q9H492|MLP3A_HUMAN	N/A	N/A	Microtubule-associated proteins 1A/1B light chain 3A OS=Homo sapiens OX=9606 GN=MAP1LC3A PE=1 SV=2	TRUE	-1.2276	0.24771	30522.2	42254.9	27524.6	44798.5	15023.4	17954.6	-11732.7	0.722335	-0.141262	0.606056
1042	1042	sp|P53992|SC24C_HUMAN	N/A	N/A	Protein transport protein Sec24C OS=Homo sapiens OX=9606 GN=SEC24C PE=1 SV=3	TRUE	-1.51232	0.16139	31964.5	44252.7	29654.7	43282.6	16130.4	11659.5	-12288.2	0.722318	-0.141272	0.792123
605	605	sp|Q9BRX8|F213A_HUMAN	N/A	N/A	Redox-regulatory protein FAM213A OS=Homo sapiens OX=9606 GN=FAM213A PE=1 SV=3	TRUE	-1.05604	0.31579	222558	308341	177503	244508	111809	164588	-85782.9	0.721792	-0.141588	0.500602
1570	1570	sp|P07951|TPM2_HUMAN	N/A	N/A	Tropomyosin beta chain OS=Homo sapiens OX=9606 GN=TPM2 PE=1 SV=1	TRUE	-13.7405	8.0967e-08	40178.5	55721.7	39919.8	55191.3	2192.73	1693.98	-15543.2	0.721056	-0.142031	7.09169
675	675	sp|P62736|ACTA_HUMAN	N/A	N/A	Actin, aortic smooth muscle OS=Homo sapiens OX=9606 GN=ACTA2 PE=1 SV=1	TRUE	-5.93378	0.00014	6.44524e+06	8.95417e+06	6.50634e+06	9.02075e+06	982292	328278	-2.50893e+06	0.719804	-0.142786	3.85387
269	269	sp|Q05639|EF1A2_HUMAN	N/A	N/A	Elongation factor 1-alpha 2 OS=Homo sapiens OX=9606 GN=EEF1A2 PE=1 SV=1	TRUE	-2.80486	0.01864	126910	176462	131866	179775	36548.9	23168.4	-49551.5	0.719195	-0.143154	1.72955
663	663	sp|Q00535|CDK5_HUMAN	N/A	N/A	Cyclin-dependent-like kinase 5 OS=Homo sapiens OX=9606 GN=CDK5 PE=1 SV=3	TRUE	-0.544064	0.59832	127968	177973	142478	99805.7	40059.2	221538	-50004.4	0.719034	-0.143251	0.223066
983	983	sp|P63000|RAC1_HUMAN	N/A	N/A	Ras-related C3 botulinum toxin substrate 1 OS=Homo sapiens OX=9606 GN=RAC1 PE=1 SV=1	TRUE	-3.50539	0.00568	349242	486110	343255	453804	23264	92767.4	-136868	0.718443	-0.143608	2.24565
1282	1282	sp|P36639|8ODP_HUMAN	N/A	N/A	7,8-dihydro-8-oxoguanine triphosphatase OS=Homo sapiens OX=9606 GN=NUDT1 PE=1 SV=3	TRUE	-3.14411	0.01044	83530.7	116267	82497.9	115323	23633.6	9586.69	-32736.4	0.718438	-0.143611	1.9813
1147	1147	sp|Q9Y5M8|SRPRB_HUMAN	N/A	N/A	Signal recognition particle receptor subunit beta OS=Homo sapiens OX=9606 GN=SRPRB PE=1 SV=3	TRUE	-1.03741	0.32398	43787.8	61395.4	30641.6	65194.2	29215.4	29578.6	-17607.6	0.71321	-0.146783	0.489482
1776	1776	sp|Q9UN81|LORF1_HUMAN	N/A	N/A	LINE-1 retrotransposable element ORF1 protein OS=Homo sapiens OX=9606 GN=L1RE1 PE=1 SV=1	TRUE	-0.811331	0.43606	13442.7	18898.2	14102.6	15033.2	6960.44	14927.7	-5455.51	0.711321	-0.147934	0.360454
1015	1015	sp|P10620|MGST1_HUMAN	N/A	N/A	Microsomal glutathione S-transferase 1 OS=Homo sapiens OX=9606 GN=MGST1 PE=1 SV=1	TRUE	-6.42152	7.6198e-05	461789	649929	461148	645367	46396.1	54751.7	-188140	0.710523	-0.148422	4.11806
1666	1666	sp|Q8WUD1|RAB2B_HUMAN	N/A	N/A	Ras-related protein Rab-2B OS=Homo sapiens OX=9606 GN=RAB2B PE=1 SV=1	TRUE	-0.882888	0.39802	2582.6	3638.52	2535.92	4485.83	1995.88	2144.46	-1055.92	0.709795	-0.148867	0.400095
1607	1607	sp|Q5T6F2|UBAP2_HUMAN	N/A	N/A	Ubiquitin-associated protein 2 OS=Homo sapiens OX=9606 GN=UBAP2 PE=1 SV=1	TRUE	-0.922381	0.37805	1163.29	1639.46	876.517	1360.59	612.509	1106.28	-476.172	0.709555	-0.149014	0.422451
1758	1758	sp|Q8NCA5|FA98A_HUMAN	N/A	N/A	Protein FAM98A OS=Homo sapiens OX=9606 GN=FAM98A PE=1 SV=1	TRUE	-0.708335	0.49492	44366.7	62766.4	39962	50261.4	33373.5	54173	-18399.7	0.706855	-0.15067	0.305465
672	672	sp|Q8N158|GPC2_HUMAN	N/A	N/A	Glypican-2 OS=Homo sapiens OX=9606 GN=GPC2 PE=2 SV=1	TRUE	-1.20359	0.25646	120701	171700	99286.6	177104	73902.1	72876.5	-50999.1	0.702975	-0.15306	0.59098
550	550	sp|P05556|ITB1_HUMAN	N/A	N/A	Integrin beta-1 OS=Homo sapiens OX=9606 GN=ITGB1 PE=1 SV=2	TRUE	-5.53879	0.00025	667813	951027	712983	961048	98958.8	76775.4	-283213	0.702203	-0.153538	3.60206
573	573	sp|Q15942|ZYX_HUMAN	N/A	N/A	Zyxin OS=Homo sapiens OX=9606 GN=ZYX PE=1 SV=1	TRUE	-6.10063	0.00012	398836	568443	408474	549272	37674.3	56729.4	-169607	0.701628	-0.153893	3.92082
1627	1627	sp|Q96RD7|PANX1_HUMAN	N/A	N/A	Pannexin-1 OS=Homo sapiens OX=9606 GN=PANX1 PE=1 SV=4	TRUE	-0.96	0.35969	11208.6	16014.9	10797.8	18297.8	6232.01	10562	-4806.31	0.699885	-0.154973	0.444072
514	514	sp|P60891|PRPS1_HUMAN	N/A	N/A	Ribose-phosphate pyrophosphokinase 1 OS=Homo sapiens OX=9606 GN=PRPS1 PE=1 SV=2	TRUE	-2.11177	0.06086	376970	539154	371205	536365	23867.1	186600	-162184	0.699188	-0.155406	1.21567
1180	1180	sp|Q92688|AN32B_HUMAN	N/A	N/A	Acidic leucine-rich nuclear phosphoprotein 32 family member B OS=Homo sapiens OX=9606 GN=ANP32B PE=1 SV=1	TRUE	-0.910313	0.38407	533707	764184	463428	692023	439367	437690	-230477	0.698401	-0.155895	0.41559
1696	1696	sp|Q96QD8|S38A2_HUMAN	N/A	N/A	Sodium-coupled neutral amino acid transporter 2 OS=Homo sapiens OX=9606 GN=SLC38A2 PE=1 SV=2	TRUE	-2.3012	0.04416	31508.7	45126.8	33755.2	47623.3	11860.8	8333.33	-13618.1	0.698227	-0.156004	1.35497
543	543	sp|P62136|PP1A_HUMAN	N/A	N/A	Serine/threonine-protein phosphatase PP1-alpha catalytic subunit OS=Homo sapiens OX=9606 GN=PPP1CA PE=1 SV=1	TRUE	-1.80288	0.10157	54841.5	78632.8	55423	75087	27498.2	16991.1	-23791.3	0.697438	-0.156495	0.993235
353	353	sp|Q99497|PARK7_HUMAN	N/A	N/A	Protein/nucleic acid deglycase DJ-1 OS=Homo sapiens OX=9606 GN=PARK7 PE=1 SV=2	TRUE	-3.01085	0.0131	960288	1.37723e+06	965457	1.37956e+06	44653.8	336255	-416944	0.697259	-0.156606	1.88273
1650	1650	sp|Q9UEW8|STK39_HUMAN	N/A	N/A	STE20/SPS1-related proline-alanine-rich protein kinase OS=Homo sapiens OX=9606 GN=STK39 PE=1 SV=3	TRUE	-1.0957	0.2989	1719.98	2467.93	1488.73	2414.86	591.25	1564.04	-747.944	0.696934	-0.156808	0.524474
1169	1169	sp|Q9Y512|SAM50_HUMAN	N/A	N/A	Sorting and assembly machinery component 50 homolog OS=Homo sapiens OX=9606 GN=SAMM50 PE=1 SV=3	TRUE	-1.21807	0.25116	126421	181568	143886	188659	64116	90485.7	-55147	0.696273	-0.15722	0.60005
1821	1821	sp|P21980|TGM2_HUMAN	N/A	N/A	Protein-glutamine gamma-glutamyltransferase 2 OS=Homo sapiens OX=9606 GN=TGM2 PE=1 SV=2	TRUE	-1.6068	0.13918	2737.56	3933.32	2939.82	4148.66	1386.74	1183.14	-1195.76	0.695993	-0.157395	0.856423
509	509	sp|Q15424|SAFB1_HUMAN	N/A	N/A	Scaffold attachment factor B1 OS=Homo sapiens OX=9606 GN=SAFB PE=1 SV=4	TRUE	-1.52755	0.15762	349157	501854	352888	502755	31072.4	242877	-152697	0.695734	-0.157557	0.802389
601	601	sp|O15143|ARC1B_HUMAN	N/A	N/A	Actin-related protein 2/3 complex subunit 1B OS=Homo sapiens OX=9606 GN=ARPC1B PE=1 SV=3	TRUE	-2.71392	0.02179	139356	200404	133787	198937	24955.7	49124.4	-61048.1	0.695375	-0.157781	1.66174
267	267	sp|P49748|ACADV_HUMAN	N/A	N/A	Very long-chain specific acyl-CoA dehydrogenase, mitochondrial OS=Homo sapiens OX=9606 GN=ACADVL PE=1 SV=1	TRUE	-1.79879	0.10225	345361	498066	354853	483033	147725	146350	-152705	0.693404	-0.159014	0.990337
1160	1160	sp|P05114|HMGN1_HUMAN	N/A	N/A	Non-histone chromosomal protein HMG-14 OS=Homo sapiens OX=9606 GN=HMGN1 PE=1 SV=3	TRUE	-2.57469	0.02767	33233.8	47935.9	33078	45778.8	7645	11713.1	-14702.1	0.693296	-0.159081	1.55799
1626	1626	sp|Q8NFF5|FAD1_HUMAN	N/A	N/A	FAD synthase OS=Homo sapiens OX=9606 GN=FLAD1 PE=1 SV=1	TRUE	-1.0119	0.33545	14454.9	20902.7	16586.6	19992.1	10519.9	11530.4	-6447.85	0.691531	-0.160189	0.474372
833	833	sp|Q96A83|COQA1_HUMAN	N/A	N/A	Collagen alpha-1(XXVI) chain OS=Homo sapiens OX=9606 GN=COL26A1 PE=1 SV=1	TRUE	-1.52115	0.15919	3712.2	5372.06	3749.36	5877.33	2355.04	1264.1	-1659.86	0.691019	-0.16051	0.798084
1238	1238	sp|O94903|PLPHP_HUMAN	N/A	N/A	Pyridoxal phosphate homeostasis protein OS=Homo sapiens OX=9606 GN=PLPBP PE=1 SV=1	TRUE	-1.07351	0.30827	28363.1	41135.5	25529	34429.9	21816	19323.8	-12772.4	0.689505	-0.161463	0.511069
785	785	sp|P09543|CN37_HUMAN	N/A	N/A	2',3'-cyclic-nucleotide 3'-phosphodiesterase OS=Homo sapiens OX=9606 GN=CNP PE=1 SV=2	TRUE	-2.14642	0.05741	82729.7	120399	75394.9	118289	37380.8	21229.4	-37669.6	0.687127	-0.162963	1.24101
1301	1301	sp|P25685|DNJB1_HUMAN	N/A	N/A	DnaJ homolog subfamily B member 1 OS=Homo sapiens OX=9606 GN=DNAJB1 PE=1 SV=4	TRUE	-1.84549	0.09474	87788.5	127933	93586.2	127291	48641.4	21750.9	-40144.6	0.686207	-0.163545	1.02347
1240	1240	sp|P63167|DYL1_HUMAN	N/A	N/A	Dynein light chain 1, cytoplasmic OS=Homo sapiens OX=9606 GN=DYNLL1 PE=1 SV=1	TRUE	-2.48384	0.03233	207261	302806	194455	294206	41501.6	84591.5	-95545.1	0.684468	-0.164647	1.49039
725	725	sp|O95757|HS74L_HUMAN	N/A	N/A	Heat shock 70 kDa protein 4L OS=Homo sapiens OX=9606 GN=HSPA4L PE=1 SV=3	TRUE	-0.780918	0.45294	211102	309285	119721	291244	194579	238716	-98183.8	0.682546	-0.165868	0.343959
1827	1827	sp|P84157|MXRA7_HUMAN	N/A	N/A	Matrix-remodeling-associated protein 7 OS=Homo sapiens OX=9606 GN=MXRA7 PE=1 SV=1	TRUE	-1.54224	0.15404	15537.9	22771.3	15763.1	21896.5	10632.8	4351.33	-7233.45	0.682344	-0.165997	0.812366
1621	1621	sp|Q15286|RAB35_HUMAN	N/A	N/A	Ras-related protein Rab-35 OS=Homo sapiens OX=9606 GN=RAB35 PE=1 SV=1	TRUE	-1.49784	0.16506	18178.9	26641.9	17701.9	23412.3	9330.88	10221.6	-8463.07	0.68234	-0.165999	0.782358
518	518	sp|P02786|TFR1_HUMAN	N/A	N/A	Transferrin receptor protein 1 OS=Homo sapiens OX=9606 GN=TFRC PE=1 SV=2	TRUE	-9.13824	3.6073e-06	368685	543415	375935	546851	34143.1	32060.3	-174730	0.678459	-0.168476	5.44282
1134	1134	sp|Q9UHD9|UBQL2_HUMAN	N/A	N/A	Ubiquilin-2 OS=Homo sapiens OX=9606 GN=UBQLN2 PE=1 SV=2	TRUE	-1.03769	0.32385	65945.6	97270	37954.8	127214	49614.9	54824.7	-31324.4	0.677964	-0.168793	0.489656
261	261	sp|P04792|HSPB1_HUMAN	N/A	N/A	Heat shock protein beta-1 OS=Homo sapiens OX=9606 GN=HSPB1 PE=1 SV=2	TRUE	-4.04725	0.00233	627109	926884	703708	955871	146871	106518	-299775	0.676578	-0.169682	2.63264
1534	1534	sp|Q9H074|PAIP1_HUMAN	N/A	N/A	Polyadenylate-binding protein-interacting protein 1 OS=Homo sapiens OX=9606 GN=PAIP1 PE=1 SV=1	TRUE	-1.97159	0.07694	121610	180308	127121	159709	51745	51387.6	-58698	0.674456	-0.171046	1.11385
1351	1351	sp|Q12904|AIMP1_HUMAN	N/A	N/A	Aminoacyl tRNA synthase complex-interacting multifunctional protein 1 OS=Homo sapiens OX=9606 GN=AIMP1 PE=1 SV=2	TRUE	-1.98335	0.07545	37681.4	55936.8	43322.6	56469.3	15296.9	16562.8	-18255.4	0.673642	-0.171571	1.12234
1201	1201	sp|Q14738|2A5D_HUMAN	N/A	N/A	Serine/threonine-protein phosphatase 2A 56 kDa regulatory subunit delta isoform OS=Homo sapiens OX=9606 GN=PPP2R5D PE=1 SV=1	TRUE	-1.96156	0.07823	51035.6	75763.4	45068.9	78171.1	23687	19809.5	-24727.7	0.673619	-0.171586	1.10663
1285	1285	sp|P04216|THY1_HUMAN	N/A	N/A	Thy-1 membrane glycoprotein OS=Homo sapiens OX=9606 GN=THY1 PE=1 SV=2	TRUE	-3.59483	0.00489	598108	892353	608355	870818	162804	117021	-294245	0.670259	-0.173757	2.31069
753	753	sp|P11169|GTR3_HUMAN	N/A	N/A	Solute carrier family 2, facilitated glucose transporter member 3 OS=Homo sapiens OX=9606 GN=SLC2A3 PE=1 SV=1	TRUE	-5.22239	0.00039	366440	548739	356074	551249	42179.9	74377	-182299	0.667786	-0.175363	3.40894
1673	1673	sp|P51452|DUS3_HUMAN	N/A	N/A	Dual specificity protein phosphatase 3 OS=Homo sapiens OX=9606 GN=DUSP3 PE=1 SV=1	TRUE	-0.58387	0.57224	204233	307392	108786	83933.3	164711	400209	-103159	0.664406	-0.177566	0.242422
768	768	sp|P31323|KAP3_HUMAN	N/A	N/A	cAMP-dependent protein kinase type II-beta regulatory subunit OS=Homo sapiens OX=9606 GN=PRKAR2B PE=1 SV=3	TRUE	-0.551582	0.59335	43151	64988.6	42111.9	28912.2	7802.05	96663.1	-21837.6	0.663978	-0.177846	0.226689
676	676	sp|Q7Z4S6|KI21A_HUMAN	N/A	N/A	Kinesin-like protein KIF21A OS=Homo sapiens OX=9606 GN=KIF21A PE=1 SV=2	TRUE	-1.41719	0.18682	24531.6	36987.6	24315.9	29214.4	13099.3	17085.4	-12456	0.663238	-0.178331	0.728577
1284	1284	sp|P09234|RU1C_HUMAN	N/A	N/A	U1 small nuclear ribonucleoprotein C OS=Homo sapiens OX=9606 GN=SNRPC PE=1 SV=1	TRUE	-1.24745	0.24066	208931	315199	226622	291558	164979	127765	-106267	0.662856	-0.178581	0.618596
1652	1652	sp|A1L0T0|ILVBL_HUMAN	N/A	N/A	Acetolactate synthase-like protein OS=Homo sapiens OX=9606 GN=ILVBL PE=1 SV=2	TRUE	-1.62589	0.13503	39572.4	59770.8	53083.6	63292	27756.9	12471	-20198.3	0.66207	-0.179096	0.86957
604	604	sp|Q93008|USP9X_HUMAN	N/A	N/A	Probable ubiquitin carboxyl-terminal hydrolase FAF-X OS=Homo sapiens OX=9606 GN=USP9X PE=1 SV=3	TRUE	-7.89674	1.3192e-05	295511	446563	291578	436877	37418.7	28199.5	-151052	0.661746	-0.179309	4.87969
620	620	sp|P67775|PP2AA_HUMAN	N/A	N/A	Serine/threonine-protein phosphatase 2A catalytic subunit alpha isoform OS=Homo sapiens OX=9606 GN=PPP2CA PE=1 SV=1	TRUE	-2.63558	0.02492	326480	493392	321107	503807	37802.2	150451	-166913	0.661704	-0.179336	1.60345
1896	1896	sp|Q15477|SKIV2_HUMAN	N/A	N/A	Helicase SKI2W OS=Homo sapiens OX=9606 GN=SKIV2L PE=1 SV=3	TRUE	-1.47543	0.17088	28413.1	43117.9	24994.7	47744.9	19599.7	14554.4	-14704.8	0.658963	-0.181139	0.767309
1542	1542	sp|Q3KQU3|MA7D1_HUMAN	N/A	N/A	MAP7 domain-containing protein 1 OS=Homo sapiens OX=9606 GN=MAP7D1 PE=1 SV=1	TRUE	-0.643602	0.53431	18677.4	28348	16211.9	18570.8	15918.5	33184.9	-9670.59	0.658862	-0.181206	0.272207
1724	1724	sp|Q16740|CLPP_HUMAN	N/A	N/A	ATP-dependent Clp protease proteolytic subunit, mitochondrial OS=Homo sapiens OX=9606 GN=CLPP PE=1 SV=1	TRUE	-1.50437	0.1634	13528.4	20561.8	14203.1	18555.8	6665.46	9312.46	-7033.38	0.657939	-0.181814	0.786748
926	926	sp|P61970|NTF2_HUMAN	N/A	N/A	Nuclear transport factor 2 OS=Homo sapiens OX=9606 GN=NUTF2 PE=1 SV=1	TRUE	-3.4962	0.00576	335501	511051	339676	508526	70992.9	100436	-175550	0.656492	-0.182771	2.23958
587	587	sp|Q9UI15|TAGL3_HUMAN	N/A	N/A	Transgelin-3 OS=Homo sapiens OX=9606 GN=TAGLN3 PE=1 SV=2	TRUE	-1.37402	0.19945	130088	198828	117435	158687	38453.8	116353	-68739.6	0.654276	-0.184239	0.700166
1891	1891	sp|Q8N122|RPTOR_HUMAN	N/A	N/A	Regulatory-associated protein of mTOR OS=Homo sapiens OX=9606 GN=RPTOR PE=1 SV=1	TRUE	-1.2365	0.24453	27238.9	41834.3	29788.2	45605.5	14355.9	25097.7	-14595.4	0.651114	-0.186343	0.611668
1800	1800	sp|Q13868|EXOS2_HUMAN	N/A	N/A	Exosome complex component RRP4 OS=Homo sapiens OX=9606 GN=EXOSC2 PE=1 SV=2	TRUE	-1.28601	0.22742	35172	54142.8	33070.4	50398.4	9896.72	34752.3	-18970.8	0.649616	-0.187344	0.643171
1858	1858	sp|Q9NY12|GAR1_HUMAN	N/A	N/A	H/ACA ribonucleoprotein complex subunit 1 OS=Homo sapiens OX=9606 GN=GAR1 PE=1 SV=1	TRUE	-0.966306	0.35668	25822.5	39836.5	26422.6	31252.8	13370.9	32911.9	-14014	0.648211	-0.188284	0.447721
1838	1838	sp|Q14165|MLEC_HUMAN	N/A	N/A	Malectin OS=Homo sapiens OX=9606 GN=MLEC PE=1 SV=1	TRUE	-1.19098	0.26116	43261.1	66834.8	39500.1	67734.4	43685.4	21030.1	-23573.6	0.647285	-0.188905	0.583093
1344	1344	sp|O60313|OPA1_HUMAN	N/A	N/A	Dynamin-like 120 kDa protein, mitochondrial OS=Homo sapiens OX=9606 GN=OPA1 PE=1 SV=3	TRUE	-1.67488	0.1249	48846.8	75707	41743.7	73693	17664.1	35087.1	-26860.2	0.645208	-0.1903	0.903438
1606	1606	sp|Q96T60|PNKP_HUMAN	N/A	N/A	Bifunctional polynucleotide phosphatase/kinase OS=Homo sapiens OX=9606 GN=PNKP PE=1 SV=1	TRUE	-2.43816	0.03496	14177.7	22035.7	18338.4	21879.6	7499.24	2466.59	-7857.96	0.643398	-0.19152	1.45643
625	625	sp|Q9Y394|DHRS7_HUMAN	N/A	N/A	Dehydrogenase/reductase SDR family member 7 OS=Homo sapiens OX=9606 GN=DHRS7 PE=1 SV=1	TRUE	-1.85294	0.09359	199375	310359	234803	283341	123171	79712.6	-110984	0.642402	-0.192193	1.02877
1281	1281	sp|P56134|ATPK_HUMAN	N/A	N/A	ATP synthase subunit f, mitochondrial OS=Homo sapiens OX=9606 GN=ATP5J2 PE=1 SV=3	TRUE	-2.68799	0.02278	1.04044e+06	1.62163e+06	941643	1.63492e+06	513568	129420	-581192	0.641599	-0.192736	1.64245
1882	1882	sp|Q9H4M9|EHD1_HUMAN	N/A	N/A	EH domain-containing protein 1 OS=Homo sapiens OX=9606 GN=EHD1 PE=1 SV=2	TRUE	-2.64207	0.02465	25927.6	40456.6	30428.2	42433.6	11655.9	6751.34	-14529	0.640875	-0.193227	1.60818
1144	1144	sp|P12429|ANXA3_HUMAN	N/A	N/A	Annexin A3 OS=Homo sapiens OX=9606 GN=ANXA3 PE=1 SV=3	TRUE	-4.15554	0.00196	420844	657426	418503	600158	30446	136089	-236582	0.640139	-0.193726	2.70774
1184	1184	sp|Q15437|SC23B_HUMAN	N/A	N/A	Protein transport protein Sec23B OS=Homo sapiens OX=9606 GN=SEC23B PE=1 SV=2	TRUE	-2.29827	0.04438	55248.6	86534.2	49464.5	93177	15465.2	29540.8	-31285.6	0.63846	-0.194866	1.35281
117	117	sp|P05783|K1C18_HUMAN	N/A	N/A	Keratin, type I cytoskeletal 18 OS=Homo sapiens OX=9606 GN=KRT18 PE=1 SV=2	TRUE	-8.57854	6.3555e-06	2.10173e+06	3.30903e+06	2.07756e+06	3.21895e+06	187101	289536	-1.2073e+06	0.635149	-0.197124	5.19685
566	566	sp|O75663|TIPRL_HUMAN	N/A	N/A	TIP41-like protein OS=Homo sapiens OX=9606 GN=TIPRL PE=1 SV=2	TRUE	-2.76781	0.01986	86494.4	136235	96357.5	146143	26611.8	35065.4	-49740.7	0.634891	-0.197301	1.70202
515	515	sp|P13645|K1C10_HUMAN	N/A	N/A	Keratin, type I cytoskeletal 10 OS=Homo sapiens OX=9606 GN=KRT10 PE=1 SV=6	TRUE	-2.98077	0.01379	103194	162565	105796	155667	31506.7	37250.9	-59370.3	0.63479	-0.19737	1.86044
1839	1839	sp|P33240|CSTF2_HUMAN	N/A	N/A	Cleavage stimulation factor subunit 2 OS=Homo sapiens OX=9606 GN=CSTF2 PE=1 SV=1	TRUE	-1.68302	0.12328	10132.1	15964.9	10783.5	16819.1	4162.01	7398.85	-5832.81	0.634648	-0.197467	0.909107
995	995	sp|P13521|SCG2_HUMAN	N/A	N/A	Secretogranin-2 OS=Homo sapiens OX=9606 GN=SCG2 PE=1 SV=2	TRUE	-1.34413	0.20861	12145.3	19141.1	12339.3	19507.5	6773.06	10801	-6995.83	0.634512	-0.19756	0.680665
1743	1743	sp|O14683|P5I11_HUMAN	N/A	N/A	Tumor protein p53-inducible protein 11 OS=Homo sapiens OX=9606 GN=TP53I11 PE=1 SV=2	TRUE	-3.69114	0.00417	63329	100527	64160.7	99340.3	20781.6	13322	-37197.9	0.629971	-0.20068	2.37986
934	934	sp|Q66K74|MAP1S_HUMAN	N/A	N/A	Microtubule-associated protein 1S OS=Homo sapiens OX=9606 GN=MAP1S PE=1 SV=2	TRUE	-2.50159	0.03136	48884.2	78001.1	54361.3	70134.3	16508.2	23244.9	-29116.9	0.626712	-0.202932	1.50362
467	467	sp|P08559|ODPA_HUMAN	N/A	N/A	Pyruvate dehydrogenase E1 component subunit alpha, somatic form, mitochondrial OS=Homo sapiens OX=9606 GN=PDHA1 PE=1 SV=3	TRUE	-2.19349	0.05302	301030	481872	301737	454315	46535.8	196513	-180842	0.624709	-0.204322	1.27556
901	901	sp|Q15056|IF4H_HUMAN	N/A	N/A	Eukaryotic translation initiation factor 4H OS=Homo sapiens OX=9606 GN=EIF4H PE=1 SV=5	TRUE	-8.22049	9.2724e-06	568715	912206	567192	896278	44287.3	92273.7	-343491	0.62345	-0.205199	5.03281
175	175	sp|P27348|1433T_HUMAN	N/A	N/A	14-3-3 protein theta OS=Homo sapiens OX=9606 GN=YWHAQ PE=1 SV=1	TRUE	-2.83326	0.01775	1.37857e+06	2.21602e+06	1.38132e+06	2.20287e+06	143932	709561	-837444	0.622095	-0.206143	1.7508
1028	1028	sp|Q9Y3B3|TMED7_HUMAN	N/A	N/A	Transmembrane emp24 domain-containing protein 7 OS=Homo sapiens OX=9606 GN=TMED7 PE=1 SV=2	TRUE	-3.10672	0.01112	162760	262689	165399	285500	36395.9	69878.3	-99928.6	0.619593	-0.207894	1.9539
1298	1298	sp|Q8TAT6|NPL4_HUMAN	N/A	N/A	Nuclear protein localization protein 4 homolog OS=Homo sapiens OX=9606 GN=NPLOC4 PE=1 SV=3	TRUE	-1.53993	0.1546	24369.4	39384	23531.5	34481.6	4837.11	23388	-15014.6	0.618763	-0.208475	0.810791
778	778	sp|Q9BUJ2|HNRL1_HUMAN	N/A	N/A	Heterogeneous nuclear ribonucleoprotein U-like protein 1 OS=Homo sapiens OX=9606 GN=HNRNPUL1 PE=1 SV=2	TRUE	-2.38191	0.03849	130490	211845	128370	218134	22897.2	80468.9	-81355	0.615969	-0.210441	1.41465
1139	1139	sp|P67870|CSK2B_HUMAN	N/A	N/A	Casein kinase II subunit beta OS=Homo sapiens OX=9606 GN=CSNK2B PE=1 SV=1	TRUE	-4.17566	0.0019	133078	216562	130257	217981	27299.2	40657.7	-83483.6	0.614504	-0.211475	2.72125
708	708	sp|P61011|SRP54_HUMAN	N/A	N/A	Signal recognition particle 54 kDa protein OS=Homo sapiens OX=9606 GN=SRP54 PE=1 SV=1	TRUE	-1.21712	0.2515	210519	343607	208227	228142	73884.5	257450	-133088	0.612675	-0.21277	0.599462
1388	1388	sp|Q9BTV5|FSD1_HUMAN	N/A	N/A	Fibronectin type III and SPRY domain-containing protein 1 OS=Homo sapiens OX=9606 GN=FSD1 PE=1 SV=1	TRUE	-1.65065	0.12982	41776.9	68470.5	47659.3	81060.3	23176	32124.8	-26693.7	0.610144	-0.214568	0.886658
904	904	sp|Q99453|PHX2B_HUMAN	N/A	N/A	Paired mesoderm homeobox protein 2B OS=Homo sapiens OX=9606 GN=PHOX2B PE=1 SV=2	TRUE	-1.25149	0.23924	31353.1	51571.9	24730.7	36911.3	18914.3	34760.9	-20218.8	0.60795	-0.216132	0.621166
1862	1862	sp|Q2TAA2|IAH1_HUMAN	N/A	N/A	Isoamyl acetate-hydrolyzing esterase 1 homolog OS=Homo sapiens OX=9606 GN=IAH1 PE=1 SV=1	TRUE	-0.950956	0.36404	13084.4	21527	10959.1	15698.9	10365.4	19117.3	-8442.59	0.607813	-0.21623	0.438851
[truncated: 110 more rows]
